# Supplementary material for: Aestivation induces widespread transcriptional changes in the African lungfish
Source: Front Genet. 2023 Jan 17;14:1096929. doi: 10.3389/fgene.2023.1096929 (PMC9886888; doi:10.3389/fgene.2023.1096929)
Supplement: Supplementary file 1 [file Table2.XLSX]

## Sheet: gill
Supplementary Table S2.Different expression genes in Protopterus annectens gill detected by DESeq2 program (|Log2FoldChange|>=1,Pvalue<0.05).
				Count						FPKM
Transcription_ID	Symbol	Gene_ID	Description	ng1	ng2	ng3	ag1	ag2	ag3	ng1	ng2	ng3	ag1	ag2	ag3	Log2FoldChange	Pvalue	P.adj	Group
XM_044061647.1	SLC7A11	122793518	solute carrier family 7 member 11	19216	22433	22001	305	273	389	43.7293	47.7446	43.7992	0.86198	0.702385	1.04476	-5.54507	8.89e-181	2.67e-176	down
XM_044073400.1	LOC122803645	122803645	phospholipase A2 inhibitor and Ly6/PLAUR domain-containing protein-like	3161	3565	3264	7	11	12	33.705	35.5595	30.4486	0.082811	0.131943	0.150517	-7.89335	2.37e-145	3.56e-141	down
XM_044067612.1	LOC122798558	122798558	nitric oxide synthase, brain-like	2589	2226	2446	8837	8965	7867	7.27042	5.84633	6.00857	30.8813	28.4907	26.1021	2.3127	1.01e-89	7.61e-86	up
XM_044083375.1	LOC122811500	122811500	ferritin light chain, oocyte isoform-like	627078	615226	614434	113274	130079	138420	10517	9649.71	9014.64	2363.81	2468.42	2742.3	-1.79369	1.34e-84	8.07e-81	down
XM_044066941.1	NDRG1	122798193	N-myc downstream regulated 1	31252	30394	33050	3007	2338	2503	164.451	149.573	152.135	19.6864	13.9188	15.5558	-3.09369	1.06e-77	5.33e-74	down
XM_044079196.1	EPHA1	122808233	EPH receptor A1	3721	3383	2929	11338	13881	12521	14.5089	12.3354	9.98876	55.0126	61.2466	57.6756	2.39515	2.03e-69	8.7e-66	up
XM_044085568.1	LEPROT	122813318	leptin receptor overlapping transcript	2680	2631	2640	523	582	590	20.2774	18.614	17.4758	4.9163	4.97628	5.27156	-1.74129	1.43e-68	5.37e-65	down
XM_044083131.1	LOC122811351	122811351	prenylcysteine oxidase-like	693	625	604	3858	3274	3240	2.25179	1.89711	1.71535	15.6003	12.0397	12.4384	2.92723	6.74e-65	2.25e-61	up
XM_044054502.1	LOC122787645	122787645	nesprin-2-like	1070	1434	1127	10	21	18	2.61617	3.27732	2.40937	0.029371	0.056295	0.051454	-5.73279	1.76e-64	5.29e-61	down
XM_044078720.1	CCDC71	122807737	coiled-coil domain containing 71	1414	1415	1441	2410	2835	2708	11.1949	10.4826	9.9817	23.749	25.4105	25.3398	1.38447	3.31e-64	9.04e-61	up
XM_044074904.1	PRPF40A	122804796	pre-mRNA processing factor 40 homolog A	417	370	529	2766	4221	3170	1.50817	1.25156	1.67531	12.4596	17.2917	13.558	3.43002	2.3e-62	5.75e-59	up
XM_044078862.1	RPL29	122807800	ribosomal protein L29	2141	2000	2651	85	99	133	79.0414	69.0548	85.6366	3.90321	4.12519	5.76059	-3.92878	3.5e-60	8.09e-57	down
XM_044076736.1	LOC122806381	122806381	cornifelin-like	2390	2807	2359	11451	15527	10576	44.6017	48.9977	38.5064	265.936	327.898	233.164	2.79215	4.76e-60	1.02e-56	up
XM_044075848.1	LOC122805607	122805607	ependymin-like	17725	25035	26610	1500	2102	1625	263.816	348.477	346.463	27.7784	35.3989	28.5655	-3.2481	4.42e-59	8.85e-56	down
XM_044083378.1	LOC122811503	122811503	ferritin heavy chain B-like	574200	698959	663877	141507	154141	150483	9736	11083.5	9847.06	2985.44	2957.19	3014.05	-1.62947	1.5e-55	2.82e-52	down
XM_044067722.1	LOC122798635	122798635	zinc transporter ZIP4-like	218	450	476	10812	8514	10519	0.577737	1.11445	1.1015	35.6572	25.5321	32.9353	5.20599	2.39e-55	4.23e-52	up
XM_044054134.1	LOC122787423	122787423	protein phosphatase PTC7 homolog	1031	939	757	16	10	11	2.23136	1.90077	1.43338	0.043116	0.023655	0.026914	-5.71131	1.28e-54	2.13e-51	down
XM_044080885.1	LOC122809409	122809409	zinc finger protein 708-like	1281	1302	1320	4011	6146	4693	5.80036	5.51276	5.23	22.6099	31.5067	25.1153	2.40634	3.31e-54	5.24e-51	up
XM_044089594.1	FLII	122816655	FLII actin remodeling protein	9169	8591	8940	13641	16384	16037	26.2688	23.0172	22.4037	48.6269	53.1098	54.2727	1.27363	4.12e-54	6.19e-51	up
XM_044084547.1	GIPC1	122812207	GIPC PDZ domain containing family member 1	846	878	848	101	100	92	2.73235	2.65149	2.39423	0.402356	0.362276	0.35044	-2.64438	8.77e-54	1.25e-50	down
XM_044053809.1	LOC122787214	122787214	CACN subunit beta associated regulatory protein	54	50	26	878	973	1034	0.075681	0.065127	0.031869	1.54715	1.55992	1.73098	4.95672	1.09e-53	1.48e-50	up
XM_044073001.1	LOC122803380	122803380	solute carrier family 22 member 3-like	1368	1252	1171	3016	3795	3204	16.9274	14.4845	12.6726	46.4394	53.1392	46.8379	1.885	2.04e-52	2.67e-49	up
XM_044055111.1	EFTUD2	122788149	elongation factor Tu GTP binding domain containing 2	1163	1254	1389	2507	2922	2618	4.71111	4.75014	4.92476	12.643	13.3985	12.5343	1.56811	2.12e-51	2.66e-48	up
XM_044086610.1	LOC122814026	122814026	carbonic anhydrase 4-like	17869	29494	29718	272	394	127	102.535	158.279	149.176	1.93797	2.5518	0.85859	-6.12841	2.31e-51	2.77e-48	down
XM_044054972.1	LOC122788051	122788051	keratin, type I cytoskeletal 19-like	16683	17260	28363	145973	148985	162564	111.755	108.129	166.209	1216.71	1129.24	1286.39	3.37377	1.12e-50	1.3e-47	up
XM_044081841.1	ANKRD11	122810290	ankyrin repeat domain containing 11	851	902	1124	4944	4140	4572	1.017	1.00746	1.17483	7.35153	5.59676	6.45297	2.74604	8.38e-50	9.32e-47	up
XM_044063561.1	CRTC3	122794969	CREB regulated transcription coactivator 3	2114	2065	2068	3101	3820	3433	6.09913	5.57231	5.22008	11.1343	12.475	11.7033	1.21436	4.84e-48	5.2e-45	up
XM_044074752.1	TANC1	122804715	tetratricopeptide repeat, ankyrin repeat and coiled-coil containing 1	48	20	43	726	983	813	0.051748	0.019823	0.040037	0.976168	1.20178	1.03702	4.99209	6.82e-47	7.06e-44	up
XM_044064434.1	LOC122795952	122795952	transcription factor TFIIIB component B'' homolog	3121	3089	2963	7666	8380	9856	8.5222	7.88978	7.0786	26.0538	25.899	31.8004	1.98742	5.22e-46	5.23e-43	up
XM_044077257.1	LOC122806655	122806655	putative GPI-anchored protein pfl2	59	63	150	6782	3430	6818	0.080938	0.08022	0.179709	11.6019	5.33547	11.073	6.48875	4.69e-43	4.54e-40	up
XM_044089935.1	STAU1	122816865	staufen double-stranded RNA binding protein 1	361	367	379	1535	2450	1591	1.65083	1.56992	1.51906	8.75441	12.706	8.6109	2.80876	1.47e-42	1.38e-39	up
XM_044086611.1	LOC122814026	122814026	carbonic anhydrase 4-like	15300	14425	68513	70	93	43	85.5657	75.4471	335.195	0.483177	0.587666	0.281985	-8.40075	7.91e-42	7.2e-39	down
XM_044062631.1	LOC122794328	122794328	uncharacterized LOC122794328	886	936	690	33	39	47	1.61701	1.59723	1.10104	0.073048	0.079541	0.100601	-3.91442	9.93e-42	8.78e-39	down
XM_044077385.1	IL17RC	122806728	interleukin 17 receptor C	4782	5065	5182	820	1016	695	18.5683	18.3924	17.6022	3.95842	4.46257	3.18786	-2.08632	1.39e-41	1.19e-38	down
XM_044081098.1	ARHGAP32	122809529	Rho GTPase activating protein 32	518	684	613	29	31	33	0.677074	0.836859	0.701221	0.045951	0.045074	0.04983	-3.79821	1.45e-41	1.21e-38	down
XM_044085824.1	PDZK1IP1	122813486	PDZK1 interacting protein 1	349	294	413	2178	3106	1842	1.74221	1.37245	1.80198	13.5356	17.5547	10.8689	3.23562	1.74e-41	1.41e-38	up
XM_044057051.1	LOC122789641	122789641	ADP/ATP translocase 2	37505	60524	49322	3612	4914	4964	259.115	391.057	298.09	31.0445	38.4129	40.5115	-2.96696	2.39e-40	1.89e-37	down
XM_044081973.1	LOC122810380	122810380	nuclear receptor coactivator 5-like	18022	18431	18485	6914	7762	6703	133.83	127.997	120.078	63.8778	65.2152	58.7962	-0.874121	3.4e-40	2.62e-37	not_change
XM_044070781.1	LOC122801228	122801228	mucin-like protein	2585	1555	1546	8	26	8	8.24532	4.63733	4.31183	0.030803	0.091539	0.029896	-6.62004	4.15e-40	3.11e-37	down
XM_044058285.1	PTGS1	122790719	prostaglandin-endoperoxide synthase 1	3988	2808	2979	10614	14193	12213	9.85952	6.49351	6.4435	32.6541	39.7069	35.6729	2.40379	9.78e-40	7.17e-37	up
XM_044070093.1	SENP6	122800810	SUMO specific peptidase 6	14	23	7	732	875	533	0.039987	0.059874	0.016011	2.61154	2.84135	1.80676	6.08058	1.78e-39	1.28e-36	up
XM_044063552.1	LOC122794957	122794957	claudin-7-B-like	1351	1292	1461	327	351	339	15.5351	13.895	14.6988	4.66878	4.56491	4.60562	-1.52261	6.59e-39	4.6e-36	down
XM_044077197.1	LOC122806622	122806622	cytochrome P450 1A1	898	832	955	7	0	7	3.50574	3.03879	3.26284	0.032801	0	0.031202	-7.0766	8.14e-39	5.56e-36	down
XM_044087600.1	ATP6V1E1	122815253	ATPase H+ transporting V1 subunit E1	15092	14014	15318	5243	6282	5756	48.276	41.9253	42.8656	20.8678	22.735	21.7479	-0.875145	1.13e-38	7.57e-36	not_change
XM_044065731.1	MMS22L	122796954	MMS22 like, DNA repair protein	608	573	687	1765	2477	1769	2.1565	1.89942	2.13163	7.78754	9.9379	7.41066	2.16797	1.27e-38	8.28e-36	up
XM_044090688.1	ELAVL1	122817635	ELAV like RNA binding protein 1	417	270	287	1921	1803	1965	2.4118	1.46028	1.45142	13.852	11.8186	13.4474	3.0394	3.88e-38	2.48e-35	up
XM_044087178.1	ADIPOR2	122814913	adiponectin receptor 2	9713	11012	10486	18205	18509	17239	52.2562	55.4052	49.3535	121.874	112.674	109.564	1.2799	4.63e-38	2.9e-35	up
XM_044064686.1	GTPBP4	122796311	GTP binding protein 4	3992	4276	4078	7736	8300	6860	20.4085	20.4436	18.2391	49.2124	48.0162	41.4309	1.37902	5.6e-38	3.43e-35	up
XM_044084847.1	LOC122812774	122812774	TBC1 domain family member 24-like	1638	1313	857	10	14	24	8.40559	6.301	3.84591	0.063452	0.077682	0.142875	-5.8258	9.58e-38	5.76e-35	down
XM_044074954.1	R3HDM1	122804820	R3H domain containing 1	1023	902	775	5644	7694	4219	2.96232	2.44152	1.96235	20.3375	25.2111	14.4321	3.17784	3.41e-37	2.01e-34	up
XM_044062998.1	RER1	122794527	retention in endoplasmic reticulum sorting receptor 1	297	355	481	1636	2150	1962	2.30546	2.57735	3.26731	15.8317	18.9182	18.0266	2.83044	4.53e-37	2.62e-34	up
XM_044068689.1	LOC122799547	122799547	BUB3-interacting and GLEBS motif-containing protein ZNF207-like	2215	2312	2358	3294	3527	3178	10.9338	10.6696	10.1826	20.2315	19.6975	18.5319	1.02752	2.3e-36	1.3e-33	up
XM_044063734.1	LOC122795533	122795533	TAR DNA-binding protein 43-like	5791	4995	4547	16377	22479	14946	29.2	23.5508	20.0539	102.747	128.249	89.0217	2.28965	2.34e-36	1.3e-33	up
XM_044056612.1	LOC122789296	122789296	prosaposin	176	120	230	1333	1342	1219	1.05916	0.674541	1.21272	10.0051	9.15376	8.68416	3.38438	5.16e-36	2.82e-33	up
XM_044078406.1	LOC122807285	122807285	cytosolic 10-formyltetrahydrofolate dehydrogenase	601	696	572	22	14	10	1.75761	1.9028	1.4638	0.079336	0.045476	0.034571	-4.85017	7.63e-36	4.09e-33	down
XM_044067908.1	LOC122798793	122798793	solute carrier family 22 member 3-like	1356	1320	1803	3735	4656	4125	14.1546	12.8878	16.4594	48.521	55.0008	50.8674	1.97078	1.85e-35	9.78e-33	up
XM_044078877.1	PBRM1	122807802	polybromo 1	1619	1432	1762	2835	3516	3328	4.07418	3.37069	3.88083	8.8816	10.0153	9.89761	1.49542	4.3e-35	2.23e-32	up
XM_044066600.1	MTSS1	122798013	MTSS I-BAR domain containing 1	1220	991	2016	6	7	0	2.58329	1.96232	3.73465	0.015395	0.015043	0	-7.85537	7.27e-35	3.7e-32	down
XM_044087098.1	RANGAP1	122814596	Ran GTPase activating protein 1	711	622	763	1399	1461	1415	3.97685	3.25273	3.73282	9.74222	9.25572	9.35776	1.51999	3.49e-34	1.75e-31	up
XM_044066757.1	ARL4A	122798089	ADP ribosylation factor like GTPase 4A	204	212	345	2009	1696	1697	1.24356	1.20848	1.83665	15.235	11.6931	12.2166	3.32889	4.24e-34	2.09e-31	up
XM_044069203.1	AFAP1L1	122799858	actin filament associated protein 1 like 1	864	904	821	54	48	77	3.76039	3.6787	3.12594	0.289408	0.236041	0.394916	-3.36064	4.47e-34	2.17e-31	down
XM_044082715.1	MRPS35	122811118	mitochondrial ribosomal protein S35	1657	1568	1516	2996	3690	2851	15.1401	13.3996	12.1186	34.0746	38.1631	30.7779	1.49209	5.5e-34	2.62e-31	up
XM_044081473.1	ATP2C2	122809753	ATPase secretory pathway Ca2+ transporting 2	4741	3696	4955	9225	11067	10279	14.5002	10.5719	13.2578	35.1064	38.3003	37.1391	1.67957	5.63e-34	2.64e-31	up
XM_044083581.1	MTF1	122811609	metal regulatory transcription factor 1	1058	1140	1235	1839	2171	2092	3.70082	3.73155	3.78096	8.00662	8.59639	8.64876	1.31775	7.39e-34	3.42e-31	up
XM_044074358.1	CEP170B	122804473	centrosomal protein 170B	988	821	808	80	92	108	0.764569	0.593994	0.546734	0.076821	0.079863	0.098554	-2.73616	1.26e-33	5.74e-31	down
XM_044074655.1	CPSF2	122804671	cleavage and polyadenylation specific factor 2	7190	6494	5632	12901	15090	13705	42.8281	36.1804	29.351	95.6267	101.712	96.4441	1.59513	3.48e-33	1.56e-30	up
XM_044082593.1	LOC122811051	122811051	proline-rich protein 12-like	2861	2863	3260	7334	12305	9312	3.96733	3.71259	3.95497	12.6552	19.3078	15.2554	2.16557	6.76e-33	2.99e-30	up
XM_044069079.1	DIAPH1	122799786	diaphanous related formin 1	1594	1365	1218	168	197	140	3.61952	2.89908	2.41893	0.474848	0.505481	0.375227	-2.5643	1.07e-32	4.66e-30	down
XM_044076012.1	LOC122805677	122805677	glycogen phosphorylase, muscle form	10822	10191	8977	2495	2793	2431	32.374	28.5092	23.4919	9.28431	9.45169	8.59005	-1.4719	1.26e-32	5.41e-30	down
XM_044068806.1	ATP5PD	122799623	ATP synthase peripheral stalk subunit d	35450	35014	37571	16229	18138	17336	287.715	265.763	266.748	163.887	166.559	166.199	-0.574218	1.39e-32	5.9e-30	not_change
XM_044068634.1	HVCN1	122799517	hydrogen voltage gated channel 1	647	864	519	3103	4044	3507	4.67659	5.84349	3.27997	27.9324	33.1059	29.9781	2.87065	1.91e-32	7.98e-30	up
XR_006365234.1	LOC122804670	122804670	uncharacterized LOC122804670	3895	3008	2962	8206	10539	8415	20.4379	14.7599	13.5977	53.5829	62.5774	52.1678	1.94363	2.78e-32	1.14e-29	up
XM_044089820.1	SCNN1B	122816795	sodium channel epithelial 1 subunit beta	1515	1876	1744	187	128	154	5.11436	5.92225	5.15099	0.784777	0.488086	0.611319	-2.95267	3.2e-32	1.3e-29	down
XM_044072833.1	LOC122803234	122803234	NXPE family member 4-like	607	605	552	61	81	78	8.29194	7.73866	6.60275	1.02391	1.25091	1.24681	-2.51889	5.98e-32	2.4e-29	down
XR_006365890.1	LOC122809352	122809352	uncharacterized LOC122809352	94	65	106	457	531	549	0.163975	0.105229	0.161993	0.997664	1.05392	1.13863	3.02745	1.12e-31	4.43e-29	up
XM_044083376.1	MAPK7	122811494	mitogen-activated protein kinase 7	1593	1891	1578	4054	4464	5121	5.68093	6.30973	4.92396	17.9974	18.0215	21.5799	1.91826	1.66e-31	6.45e-29	up
XM_044088004.1	CCT2	122815479	chaperonin containing TCP1 subunit 2	24729	26130	27082	28219	32842	29270	170.337	168.327	163.186	241.855	255.967	238.161	0.700025	1.67e-31	6.45e-29	not_change
XM_044072030.1	KPNA3	122802407	karyopherin subunit alpha 3	17111	19260	18844	23538	27217	25876	60.6148	63.8074	58.3966	103.752	109.09	108.28	0.960183	2.22e-31	8.45e-29	not_change
XM_044068636.1	LOC122799515	122799515	TRIO and F-actin binding protein	965	1002	929	206	213	188	2.00501	1.94574	1.68816	0.532443	0.500533	0.459938	-1.76576	2.4e-31	9.01e-29	down
XM_044083564.1	RPS18	122811606	ribosomal protein S18	13753	13734	16615	22505	26463	26203	361.714	337.807	382.268	736.476	787.489	814.058	1.25867	2.47e-31	9.16e-29	up
XM_044061771.1	LOC122793596	122793596	uncharacterized protein PB18E9.04c-like	355	320	371	15	10	11	1.14949	0.969341	1.04973	0.057126	0.036065	0.039795	-4.36541	2.52e-31	9.25e-29	down
XM_044066026.1	LOC122797199	122797199	fibrinogen silencer-binding protein-like	273	264	279	557	732	662	0.846332	0.767453	0.756901	2.15483	2.5727	2.43056	1.74216	3.24e-31	1.17e-28	up
XM_044084722.1	TRIP10	122812317	thyroid hormone receptor interactor 10	4711	4262	3394	0	0	0	5.72995	4.84815	3.61151	0	0	0	-13.9649	3.58e-31	1.28e-28	down
XM_044090577.1	SLC52A3	122817387	solute carrier family 52 member 3	11	6	16	714	397	1009	0.072753	0.033275	0.092678	5.89722	2.97766	7.90742	6.51987	3.68e-31	1.3e-28	up
XR_006364520.1	LOC122800025	122800025	uncharacterized LOC122800025	1169	827	729	23	32	44	29.9493	19.8058	16.3345	0.703907	0.899459	1.31878	-4.29773	4.55e-31	1.59e-28	down
XM_044087373.1	LOC122815123	122815123	uncharacterized LOC122815123	4	0	0	549	935	587	0.008077	0	0	1.8374	2.8454	1.86493	9.48938	4.96e-31	1.71e-28	up
XR_006363430.1	LOC122792946	122792946	uncharacterized LOC122792946	8332	9724	13557	102	34	163	33.5261	36.5935	47.7214	0.508369	0.15201	0.773029	-6.20423	6.3e-31	2.15e-28	down
XM_044085913.1	LOC122813538	122813538	vitamin D3 hydroxylase-associated protein-like	18026	11088	13127	1498	1931	1826	157.534	90.6206	100.353	16.2854	19.0887	18.8468	-2.52171	6.7e-31	2.26e-28	down
XM_044074935.1	MGAT5	122804813	alpha-1,6-mannosylglycoprotein 6-beta-N-acetylglucosaminyltransferase	801	736	530	32	24	34	2.4062	2.06744	1.39282	0.116937	0.080455	0.119913	-4.02839	8.85e-31	2.95e-28	down
XM_044064418.1	ITGA2	122795936	integrin subunit alpha 2	662	490	536	33	25	20	1.81685	1.25611	1.28483	0.111936	0.076528	0.062862	-3.94109	1.08e-30	3.58e-28	down
XM_044077146.1	LOC122806594	122806594	toll-like receptor 13	64	35	41	759	858	473	0.165102	0.083444	0.09283	2.46041	2.53016	1.45504	4.38457	1.2e-30	3.91e-28	up
XM_044056611.1	LOC122789296	122789296	prosaposin	57073	52812	63642	17272	16905	17916	330.508	286.018	322.399	124.451	110.762	122.554	-1.24178	1.42e-30	4.59e-28	down
XM_044067204.1	LOC122798352	122798352	uncharacterized LOC122798352	5372	6013	7086	11490	14062	13874	15.3833	16.1026	17.7517	40.9411	45.5655	46.9319	1.58218	1.67e-30	5.35e-28	up
XM_044077181.1	NEIL1	122806614	nei like DNA glycosylase 1	818	703	973	92	102	74	5.90183	4.73958	6.14271	0.825159	0.825696	0.630705	-2.72818	1.81e-30	5.71e-28	down
XM_044080118.1	LOC122808958	122808958	protein SET-like	429	413	374	27	38	30	1.58439	1.42813	1.20796	0.11995	0.158032	0.12728	-3.19532	2.22e-30	6.93e-28	down
XM_044064186.1	DAPK1	122795826	death associated protein kinase 1	1832	1875	1961	494	564	585	3.8298	3.66562	3.58506	1.28503	1.33406	1.44275	-1.29777	3.14e-30	9.72e-28	down
XM_044063163.1	EIF4G3	122794605	eukaryotic translation initiation factor 4 gamma 3	3837	3523	2883	0	0	0	8.60661	7.38863	5.65534	0	0	0	-13.6927	3.85e-30	1.18e-27	down
XM_044073134.1	HLCS	122803496	holocarboxylase synthetase	220	245	123	1460	2042	1643	0.915161	0.954564	0.44802	7.57561	9.63766	8.09776	3.60431	4.36e-30	1.32e-27	up
XM_044063675.1	LOC122795320	122795320	cytochrome c oxidase subunit 7A2, mitochondrial	32771	32976	32358	11397	11376	10139	890.569	838.072	769.24	385.375	349.781	325.463	-1.08514	7.15e-30	2.15e-27	down
XM_044059625.1	HSPBP1	122791723	HSPA (Hsp70) binding protein 1	4	3	7	195	205	183	0.030529	0.02053	0.051988	2.32506	2.21937	2.06827	5.87213	1.13e-29	3.38e-27	up
XM_044087468.1	CNOT4	122815184	CCR4-NOT transcription complex subunit 4	6058	6224	5816	9780	12780	12897	26.8936	25.841	22.5838	54.0233	64.1922	67.6309	1.45438	1.22e-29	3.61e-27	up
XM_044066515.1	XRCC6	122797973	X-ray repair cross complementing 6	2246	1900	1163	56	68	93	8.68208	6.86944	3.93185	0.265787	0.294672	0.420208	-4.12858	1.34e-29	3.92e-27	down
XM_044063301.1	DCTN1	122794675	dynactin subunit 1	2600	6054	5310	0	0	0	5.33493	11.6189	9.53288	0	0	0	-14.1378	1.5e-29	4.32e-27	down
XM_044064969.1	LOC122796468	122796468	zinc finger protein 2 homolog	279	417	345	1150	1557	1405	1.32782	1.85714	1.43709	6.81007	8.38771	7.89836	2.46358	2.87e-29	8.21e-27	up
XM_044062595.1	SLC2A9	122794304	solute carrier family 2 member 9	251	254	247	571	581	541	1.90819	1.80904	1.6479	5.41808	5.0152	4.87249	1.66086	3.51e-29	9.96e-27	up
XM_044067207.1	MYD88	122798355	MYD88 innate immune signal transduction adaptor	1183	1159	873	50	95	55	3.29042	3.01484	2.12324	0.171011	0.298884	0.177737	-3.53645	4.09e-29	1.15e-26	down
XM_044078685.1	CHSY1	122807712	chondroitin sulfate synthase 1	921	942	1120	159	197	143	3.15361	3.01605	3.35376	0.674504	0.760949	0.575016	-2.09341	4.56e-29	1.27e-26	down
XM_044058146.1	FUBP3	122790621	far upstream element binding protein 3	8252	7870	8411	3218	3319	3106	24.2206	21.6017	21.5951	11.7509	11.0203	10.7692	-0.85652	5.58e-29	1.54e-26	not_change
XM_044065661.1	GRHL2	122796905	grainyhead like transcription factor 2	1272	1321	1257	285	281	314	3.58225	3.47788	3.09539	0.998062	0.893711	1.04191	-1.63817	6.12e-29	1.67e-26	down
XM_044057455.1	LOC122789955	122789955	TNFAIP3-interacting protein 3-like	586	737	537	46	36	43	1.52697	1.79675	1.22387	0.148395	0.106285	0.129909	-3.4028	8.4e-29	2.27e-26	down
XM_044054239.1	TMEM248	122787492	transmembrane protein 248	2123	1943	1801	463	504	431	5.5402	4.74186	4.11325	1.50164	1.48824	1.32914	-1.5821	9.17e-29	2.46e-26	down
XM_044060631.1	KCTD18	122793004	potassium channel tetramerization domain containing 18	1038	995	1157	1655	1982	1973	6.14721	5.51316	5.99569	12.2037	13.2861	13.8123	1.30277	1.07e-28	2.85e-26	up
XM_044061530.1	EPRS1	122793466	glutamyl-prolyl-tRNA synthetase 1	187	211	340	1427	1807	1310	0.465842	0.493019	0.741959	4.43559	5.10795	3.86693	3.11071	1.4e-28	3.69e-26	up
XM_044063642.1	LOC122795067	122795067	uncharacterized LOC122795067	8987	9401	5164	34	65	6	23.4929	22.9837	11.8082	0.108846	0.190615	0.018199	-7.35506	1.52e-28	3.98e-26	down
XM_044082061.1	USP10	122810441	ubiquitin specific peptidase 10	4375	4873	4335	8203	12077	10340	17.9624	18.709	15.5689	41.905	56.1053	50.1529	1.65202	1.57e-28	4.06e-26	up
XM_044086311.1	LOC122813797	122813797	dual specificity protein phosphatase 14-like	193	211	211	1428	1186	851	2.54791	2.60556	2.43476	23.4934	17.7399	13.2907	2.98948	1.99e-28	5.1e-26	up
XM_044060525.1	COL6A3	122792939	collagen type VI alpha 3 chain	5087	2166	7524	0	0	0	6.58812	2.62347	8.52461	0	0	0	-14.2085	3.88e-28	9.88e-26	down
XM_044059488.1	WDFY3	122791663	WD repeat and FYVE domain containing 3	857	855	573	44	40	27	0.834571	0.777839	0.487588	0.053173	0.043534	0.03031	-3.87663	4.16e-28	1.05e-25	down
XM_044087952.1	LOC122815449	122815449	zinc finger protein 252-like	310	206	243	1194	1474	964	0.537896	0.334172	0.368369	2.57907	2.89602	1.97679	2.74218	7.5e-28	1.88e-25	up
XM_044088362.1	KIN	122815670	Kin17 DNA and RNA binding protein	1543	1616	1739	3075	4374	3214	14.8821	14.5803	14.6758	36.9151	47.7505	36.6298	1.60317	9.17e-28	2.28e-25	up
XM_044084721.1	TRIP10	122812317	thyroid hormone receptor interactor 10	0	0	0	1869	978	2306	0	0	0	2.78766	1.32654	3.26572	13.6987	4.02e-27	9.9e-25	up
XM_044077254.1	LOC122806653	122806653	serine-rich adhesin for platelets-like	5188	1772	3940	0	0	0	4.3896	1.40179	2.91597	0	0	0	-13.7756	4.05e-27	9.9e-25	down
XM_044090302.1	RBCK1	122817118	RANBP2-type and C3HC4-type zinc finger containing 1	4350	4118	4457	4767	5223	4789	14.4253	12.7725	12.9291	19.6713	19.5985	18.7607	0.682515	6.34e-27	1.54e-24	not_change
XM_044083482.1	LIMA1	122811564	LIM domain and actin binding 1	1647	3796	3398	0	0	0	1.87433	4.04041	3.38308	0	0	0	-13.4781	7.55e-27	1.81e-24	down
XM_044067393.1	PLEC	122798459	plectin	8724	10394	1810	0	0	0	8.31025	9.25928	1.50797	0	0	0	-14.7342	8.27e-27	1.97e-24	down
XM_044063837.1	LOC122795578	122795578	elongation factor 1-alpha 1	59067	64363	56749	102391	144913	107307	449.941	458.519	378.159	970.484	1249	965.583	1.45559	8.47e-27	2e-24	up
XM_044086806.1	LOC122814201	122814201	threonylcarbamoyladenosine tRNA methylthiotransferase-like	1492	1505	1447	2567	3600	3470	4.40975	4.1615	3.74233	9.44165	12.043	12.1184	1.59913	1.11e-26	2.6e-24	up
XM_044085529.1	JUN	122813284	Jun proto-oncogene, AP-1 transcription factor subunit	2384	1857	2129	5930	5260	4881	16.3664	11.9218	12.7893	50.6691	40.8677	39.5967	1.83023	1.27e-26	2.97e-24	up
XM_044083563.1	VPS52	122811605	VPS52 subunit of GARP complex	1377	1408	1436	1751	2166	1934	6.81312	6.51548	6.21549	10.7797	12.1263	11.3037	0.956703	1.76e-26	4.06e-24	not_change
XM_044068485.1	GRK3	122799433	G protein-coupled receptor kinase 3	448	570	462	33	44	26	0.637003	0.758542	0.574749	0.058223	0.070851	0.042247	-3.36432	1.92e-26	4.4e-24	down
XM_044057850.1	DCAF11	122790330	DDB1 and CUL4 associated factor 11	886	863	961	240	265	242	3.90276	3.55677	3.70479	1.31395	1.3185	1.25797	-1.37	2.76e-26	6.27e-24	down
XM_044083035.1	SFRP1	122811289	secreted frizzled related protein 1	1955	1987	3264	173	167	231	15.2419	14.4824	22.2584	1.6731	1.46991	2.1199	-3.15801	2.86e-26	6.47e-24	down
XM_044060085.1	LTV1	122792306	LTV1 ribosome biogenesis factor	6195	6067	5192	9794	12535	10332	40.5784	37.165	29.751	79.8243	92.9028	79.9438	1.38593	2.98e-26	6.68e-24	up
XM_044089740.1	PTPRU	122816741	protein tyrosine phosphatase receptor type U	1635	1579	1283	4189	6512	6916	3.99724	3.61057	2.74429	12.7494	18.0235	19.9827	2.44915	3.91e-26	8.71e-24	up
XM_044074038.1	DIO2	122804266	iodothyronine deiodinase 2	104	176	216	3967	2886	1609	0.275871	0.436953	0.501454	13.1235	8.68187	5.05028	4.59476	4.04e-26	8.92e-24	up
XM_044055120.1	NMT1	122788155	N-myristoyltransferase 1	4504	3826	4241	7096	10457	8973	31.8723	25.3231	26.2537	62.4923	83.7421	75.0184	1.55846	4.49e-26	9.84e-24	up
XM_044081202.1	LOC122809594	122809594	exosome component 10-like	4891	4813	4805	6653	8371	8466	43.9265	40.4311	37.7498	74.3486	85.0717	89.8241	1.1808	4.6e-26	1e-23	up
XM_044077079.1	LOC122806552	122806552	very-long-chain 3-oxoacyl-CoA reductase-like	2249	2662	2204	223	269	362	20.149	22.3034	17.2669	2.47686	2.72688	3.83098	-2.57123	4.7e-26	1.02e-23	down
XM_044074753.1	TANC1	122804715	tetratricopeptide repeat, ankyrin repeat and coiled-coil containing 1	1808	1583	1519	0	0	0	1.95729	1.60254	1.43857	0	0	0	-12.6303	4.83e-26	1.04e-23	down
XM_044058536.1	VAV2	122790873	vav guanine nucleotide exchange factor 2	2095	2496	2409	471	541	387	4.9794	5.5466	5.00899	1.39126	1.45468	1.08617	-1.83735	5.22e-26	1.11e-23	down
XM_044054892.1	CLTC	122787966	clathrin heavy chain	43453	43976	42667	53847	56546	59493	95.5069	90.3941	82.0381	147.263	140.626	154.465	0.875175	5.46e-26	1.16e-23	not_change
XM_044057077.1	LOC122789663	122789663	KH-type splicing regulatory protein	13705	16084	14594	20286	24375	22360	50.7222	55.6695	47.2499	93.4177	102.074	97.7561	1.07991	6.14e-26	1.29e-23	up
XM_044085320.1	PLA2G4A	122813165	phospholipase A2 group IVA	714	659	716	115	119	86	1.10513	0.95445	0.969985	0.220979	0.207747	0.15558	-2.21767	6.2e-26	1.29e-23	down
XM_044090750.1	INSR	122817683	insulin receptor	1777	2205	1563	148	164	85	3.33088	3.86561	2.56392	0.344348	0.347691	0.186731	-3.32239	7.27e-26	1.51e-23	down
XR_006363635.1	CLU	122794357	clusterin	2	5	0	3099	481	2243	0.009068	0.028848	0	28.9388	4.08077	19.8831	10.2213	9.98e-26	2.05e-23	up
XM_044081289.1	LOC122809644	122809644	estradiol 17-beta-dehydrogenase 2-like	8047	11343	8954	569	299	224	33.9244	44.7194	33.0195	2.98262	1.42427	1.11226	-4.19091	1.51e-25	3.09e-23	down
XM_044069548.1	MRPL22	122800060	mitochondrial ribosomal protein L22	494	448	544	38	46	59	9.31521	7.8939	8.96342	0.891237	0.976302	1.29896	-2.88706	1.98e-25	4.01e-23	down
XM_044086740.1	LOC122814125	122814125	protoheme IX farnesyltransferase, mitochondrial	573	590	686	1666	2011	1354	2.63857	2.53969	2.76358	9.54218	10.4781	7.36273	1.92949	2.35e-25	4.74e-23	up
XM_044082955.1	LOC122811243	122811243	tumor necrosis factor receptor superfamily member 10A-like	769	610	786	115	128	105	2.22088	1.64851	1.98596	0.410596	0.415903	0.356791	-2.14773	2.83e-25	5.66e-23	down
XM_044075200.1	MYO1B	122804960	myosin IB	395	500	591	5	2	0	1.10251	1.30461	1.44095	0.015266	0.004772	0	-7.23213	3.5e-25	6.97e-23	down
XM_044079419.1	MEGF8	122808459	multiple EGF like domains 8	1058	1112	860	87	60	96	1.81827	1.78623	1.29191	0.186042	0.116666	0.193001	-3.1425	3.74e-25	7.39e-23	down
XM_044084422.1	AKAP8L	122812127	A-kinase anchoring protein 8 like	588485	520483	527450	145928	153582	178238	4317.04	3570.8	3384.8	1331.99	1274.78	1544.53	-1.28523	3.92e-25	7.69e-23	down
XM_044084439.1	NOTCH3	122812134	notch receptor 3	3891	3875	1265	0	0	0	6.31338	5.87982	1.79452	0	0	0	-13.5183	4.36e-25	8.51e-23	down
XM_044090587.1	CHAF1A	122817551	chromatin assembly factor 1 subunit A	0	0	0	668	1093	695	0	0	0	3.33374	4.96017	3.28972	12.5949	5.93e-25	1.15e-22	up
XM_044069105.1	SH3PXD2B	122799802	SH3 and PX domains 2B	0	0	0	578	848	796	0	0	0	1.27824	1.70516	1.67068	12.4571	7.68e-25	1.48e-22	up
XM_044064145.1	EDIL3	122795810	EGF like repeats and discoidin domains 3	973	809	741	89	78	107	1.95739	1.52102	1.30447	0.220502	0.177559	0.254095	-2.7093	7.95e-25	1.52e-22	down
XM_044056847.1	LOC122789412	122789412	cystatin-2-like	708	539	533	1565	1776	1431	10.1479	7.22061	6.67755	27.9233	28.8143	24.2406	1.90874	8.46e-25	1.61e-22	up
XM_044078031.1	SETD5	122807091	SET domain containing 5	385	687	673	3	0	3	0.823026	1.37544	1.26061	0.007426	0	0.006099	-7.68288	1.02e-24	1.93e-22	down
XM_044074943.1	RAB3GAP1	122804818	RAB3 GTPase activating protein catalytic subunit 1	1215	1289	1244	0	0	0	4.06892	4.03682	3.64317	0	0	0	-12.2403	1.11e-24	2.08e-22	down
XM_044066668.1	STT3B	122798043	STT3 oligosaccharyltransferase complex catalytic subunit B	19956	21298	20622	28212	29285	32015	85.0828	84.9222	76.9151	149.665	141.274	161.242	1.02351	1.32e-24	2.46e-22	up
XM_044072892.1	HIPK1	122803325	homeodomain interacting protein kinase 1	2082	1080	1838	0	0	0	3.58851	1.74121	2.77218	0	0	0	-12.6521	1.64e-24	3.04e-22	down
XM_044084220.1	POLD2	122812007	DNA polymerase delta 2, accessory subunit	912	969	829	2225	2121	2676	3.16836	3.14739	2.51688	9.61762	8.33516	10.9812	1.86605	1.67e-24	3.09e-22	up
XM_044075571.1	ATP5MC3	122805430	ATP synthase membrane subunit c locus 3	16857	17681	18694	1581	2376	1018	302.825	297.055	293.77	35.3301	48.2907	21.5879	-2.94493	2.01e-24	3.68e-22	down
XM_044083853.1	TNS2	122811788	tensin 2	1104	1306	1755	0	0	0	0.815846	0.902765	1.13498	0	0	0	-12.3884	2.68e-24	4.89e-22	down
XM_044069916.1	NUP155	122800471	nucleoporin 155	980	825	923	1509	1871	1505	2.7148	2.13872	2.23847	5.20309	5.86675	4.92656	1.32568	2.97e-24	5.37e-22	up
XM_044076801.1	DSTYK	122806404	dual serine/threonine and tyrosine protein kinase	407	449	420	56	62	66	1.13137	1.1687	1.02207	0.193043	0.194035	0.215604	-2.30562	3.17e-24	5.7e-22	down
XM_044066317.1	LOC122797796	122797796	nucleolar transcription factor 1-A-like	1043	1070	1020	191	180	227	6.54838	6.28416	5.60587	1.48984	1.27923	1.68454	-1.89662	3.48e-24	6.22e-22	down
XR_006365761.1	LOC122808021	122808021	uncharacterized LOC122808021	1358	1124	6080	4	0	3	15.555	12.0342	60.9365	0.056266	0	0.038438	-9.72022	4.32e-24	7.65e-22	down
XM_044063856.1	PHF3	122795595	PHD finger protein 3	1135	1363	1116	0	0	0	1.83903	2.06568	1.58183	0	0	0	-12.1894	4.33e-24	7.65e-22	down
XM_044090500.1	EVPL	122817279	envoplakin	15776	12440	18216	41452	52931	68184	32.5616	24.0123	32.8904	106.455	123.613	166.243	2.29903	5.79e-24	1.02e-21	up
XM_044083852.1	TNS2	122811788	tensin 2	1846	1408	1042	0	0	0	1.3661	0.97417	0.674152	0	0	0	-12.4403	6.68e-24	1.17e-21	down
XM_044057163.1	HMGB3	122789728	high mobility group box 3	13265	13995	18821	2798	2180	2201	130.737	128.991	162.265	34.3009	24.3091	25.6143	-2.18062	6.95e-24	1.21e-21	down
XM_044068674.1	LOC122799544	122799544	glutathione S-transferase theta-1-like	852	844	632	11681	5236	15687	9.55004	8.84658	6.19846	163.025	66.452	207.858	4.31763	7.05e-24	1.22e-21	up
XM_044057503.1	LOC122789991	122789991	tumor necrosis factor ligand superfamily member 10-like	6603	5836	4996	490	312	212	8.4467	6.98206	5.59044	0.779106	0.451096	0.320124	-3.60271	8.95e-24	1.54e-21	down
XM_044064285.1	SPIN1	122795870	spindlin 1	5503	5492	5868	1670	1997	1486	12.2804	11.4614	11.4561	4.63579	5.04284	3.91608	-1.2249	9.61e-24	1.64e-21	down
XM_044071827.1	RRP1B	122802150	ribosomal RNA processing 1B	1263	1312	1387	1724	1972	1690	4.73426	4.60014	4.5488	8.04043	8.36419	7.48284	0.930558	1.08e-23	1.83e-21	not_change
XM_044088503.1	LOC122815746	122815746	fibrinogen beta chain-like	117	74	172	772	1049	1025	0.509304	0.301546	0.659949	4.21438	5.21081	5.31464	3.46196	1.13e-23	1.9e-21	up
XM_044076894.1	SLC16A4	122806446	solute carrier family 16 member 4	7149	6647	5243	601	947	982	38.4891	33.4717	24.6923	4.02378	5.76502	6.2461	-2.4333	1.15e-23	1.93e-21	down
XM_044066532.1	LOC122797979	122797979	acetyl-coenzyme A synthetase, cytoplasmic-like	1203	1374	640	38	30	17	4.33342	4.63027	2.01753	0.16926	0.120522	0.071657	-4.75483	1.43e-23	2.39e-21	down
XR_006363614.1	LOC122794102	122794102	uncharacterized LOC122794102	629	421	546	1633	2413	1651	1.13504	0.711076	0.861698	3.66989	4.93257	3.52411	2.3157	1.5e-23	2.48e-21	up
XM_044090614.1	LOC122817578	122817578	fibrillin-2-like	1520	1280	1524	250	260	175	1.81094	1.42554	1.58857	0.370142	0.350179	0.245682	-2.16875	1.73e-23	2.85e-21	down
XM_044068733.1	LOC122799581	122799581	histone H1.0-like	27515	25654	25461	7447	10207	8410	204	177.875	165.134	68.6927	85.6212	73.6495	-1.11139	1.77e-23	2.91e-21	down
XM_044085487.1	MRPL37	122813258	mitochondrial ribosomal protein L37	2004	1984	1873	2769	3726	3129	19.3095	17.879	15.7896	33.1909	40.62	35.6181	1.19747	1.93e-23	3.15e-21	up
XM_044073824.1	HECTD1	122804144	HECT domain E3 ubiquitin protein ligase 1	0	0	0	604	1433	626	0	0	0	1.46132	3.15205	1.43792	12.6979	2.31e-23	3.75e-21	up
XM_044078861.1	RPL29	122807800	ribosomal protein L29	430	304	401	19	23	29	15.8479	10.481	12.9497	0.845048	0.931027	1.22514	-3.50839	2.42e-23	3.91e-21	down
XM_044055865.1	TCF7L2	122788897	transcription factor 7 like 2	66	38	36	354	638	631	0.241917	0.129679	0.113625	1.61627	2.6553	2.7413	4.01144	2.57e-23	4.14e-21	up
XM_044075703.1	FAM126B	122805509	hyccin PI4KA lipid kinase complex subunit 2	1498	868	1704	0	0	0	1.26799	0.687453	1.26228	0	0	0	-12.3532	2.69e-23	4.31e-21	down
XM_044074977.1	DDX18	122804834	DEAD-box helicase 18	23411	24259	21584	31041	40272	33067	109.979	106.58	88.7001	181.442	214.064	183.5	1.07387	4.11e-23	6.53e-21	up
XM_044070687.1	B3GNT7	122801143	UDP-GlcNAc:betaGal beta-1,3-N-acetylglucosaminyltransferase 7	5600	7305	7364	1563	1583	1338	40.2248	49.0773	46.2745	13.9693	12.8618	11.348	-1.68579	4.28e-23	6.76e-21	down
XM_044072367.1	SLC35A5	122802657	solute carrier family 35 member A5	24	16	33	240	518	368	0.106394	0.065006	0.125933	1.31997	2.59744	1.92461	4.42221	4.52e-23	7.11e-21	up
XM_044078491.1	USP19	122807580	ubiquitin specific peptidase 19	4569	6603	6109	12290	16360	14014	12.2867	16.6092	14.3718	41.1278	49.7882	44.5242	1.7865	4.54e-23	7.11e-21	up
XM_044054865.1	ASL	122787938	argininosuccinate lyase	2615	2754	3011	3918	5118	4941	16.3088	16.0651	16.4296	30.4122	36.1217	36.4057	1.22358	4.79e-23	7.46e-21	up
XM_044056224.1	MARVELD1	122789045	MARVEL domain containing 1	854	817	922	1376	1367	1430	7.46645	6.6789	7.04929	14.971	13.5212	14.7655	1.17921	4.85e-23	7.51e-21	up
XM_044083580.1	AXL	122811592	AXL receptor tyrosine kinase	439	341	333	10	22	11	0.754233	0.547362	0.50093	0.020267	0.04183	0.020623	-4.2205	6.17e-23	9.51e-21	down
XM_044082088.1	PIK3C2A	122810506	phosphatidylinositol-4-phosphate 3-kinase catalytic subunit type 2 alpha	703	919	536	48	41	30	1.46247	1.79008	0.976757	0.12442	0.094976	0.0723	-3.69291	7.02e-23	1.08e-20	down
XM_044059360.1	MED25	122791588	mediator complex subunit 25	1099	950	810	2524	3393	2333	4.68467	3.79002	3.02077	13.3944	16.3739	11.7559	2.00785	9.78e-23	1.49e-20	up
XM_044068986.1	CCNG1	122799731	cyclin G1	55628	54005	47634	92421	110922	81237	231.214	209.925	173.196	477.976	521.657	398.863	1.33862	1.02e-22	1.54e-20	up
XM_044065489.1	LOC122796760	122796760	cytochrome P450 7A1	3147	1785	2333	178	109	88	15.204	8.06342	9.85938	1.06623	0.590886	0.49855	-3.771	1.03e-22	1.56e-20	down
XM_044069097.1	NPM1	122799798	nucleophosmin 1	13746	15079	13546	18718	24168	19956	146.044	149.828	125.897	247.447	290.538	250.458	1.05103	1.11e-22	1.66e-20	up
XM_044088658.1	SBF1	122815844	SET binding factor 1	1403	1139	808	95	109	74	1.91941	1.45699	0.965893	0.16161	0.167229	0.119466	-3.1092	1.2e-22	1.79e-20	down
XM_044084973.1	ITGB4	122812917	integrin subunit beta 4	849	1709	1211	0	0	0	1.59327	3.00052	1.98831	0	0	0	-12.251	1.21e-22	1.79e-20	down
XM_044080749.1	HAUS5	122809342	HAUS augmin like complex subunit 5	604	591	526	1959	3273	1783	2.6108	2.38707	1.98832	10.5371	16.0129	9.10684	2.49875	1.5e-22	2.22e-20	up
XM_044070784.1	LOC122801232	122801232	mucin-like protein	951	1038	959	11	10	0	2.8443	2.90398	2.50897	0.040706	0.032298	0	-6.64731	1.54e-22	2.27e-20	down
XM_044070983.1	EIF5B	122801551	eukaryotic translation initiation factor 5B	2192	1503	1868	4150	4741	4031	6.08137	3.89859	4.534	14.327	14.8851	13.212	1.70409	1.55e-22	2.28e-20	up
XM_044061895.1	LOC122793669	122793669	uncharacterized LOC122793669	2722	3203	3516	443	398	579	8.50024	9.35465	9.60562	1.71856	1.40529	2.13397	-2.23585	1.66e-22	2.41e-20	down
XM_044071253.1	LOC122801730	122801730	DNA excision repair protein ERCC-5-like	415	396	399	678	916	859	1.41656	1.26298	1.19204	2.87888	3.54127	3.46399	1.50323	1.99e-22	2.89e-20	up
XM_044077187.1	LOC122806617	122806617	growth arrest-specific protein 1-like	254	233	270	16	13	10	1.55814	1.33454	1.45001	0.122076	0.085321	0.069421	-3.78577	2.03e-22	2.93e-20	down
XM_044089281.1	RNPS1	122816468	RNA binding protein with serine rich domain 1	277	323	348	19	31	24	1.60652	1.75698	1.76916	0.136942	0.203911	0.162195	-3.1968	2.23e-22	3.21e-20	down
XR_006367191.1	SRSF2	122817276	serine and arginine rich splicing factor 2	3836	4690	4011	1120	1201	1187	37.2947	42.6449	34.12	13.5455	13.2111	13.6293	-1.34937	2.58e-22	3.69e-20	down
XM_044089883.1	PRPF6	122816832	pre-mRNA processing factor 6	2677	2726	2324	3858	4822	4387	12.6771	12.0738	9.62849	22.7355	25.836	24.543	1.24138	2.84e-22	4.05e-20	up
XM_044059390.1	TSG101	122791602	tumor susceptibility 101	4865	5005	5456	5785	6803	6600	41.1622	39.6056	40.3892	60.9115	65.1351	65.9665	0.812286	3.12e-22	4.42e-20	not_change
XM_044054944.1	LOC122788021	122788021	keratin, type I cytoskeletal 13	57208	46910	67299	99359	129354	106753	413.981	317.466	426.024	894.631	1059.13	912.54	1.45532	3.17e-22	4.48e-20	up
XM_044058497.1	LOC122790852	122790852	protein-glutamine gamma-glutamyltransferase K-like	17182	14985	25732	1755	3018	1921	96.0897	78.3756	125.889	12.2101	19.0921	12.6856	-2.63319	3.59e-22	5.04e-20	down
XM_044062609.1	WFS1	122794314	wolframin ER transmembrane glycoprotein	1065	785	831	0	0	0	2.54452	1.75328	1.73604	0	0	0	-11.7568	3.9e-22	5.43e-20	down
XM_044057149.1	ITM2A	122789717	integral membrane protein 2A	22761	23571	19563	6638	6801	6097	75.022	72.6576	56.4083	27.2221	25.3644	23.7391	-1.26585	3.91e-22	5.43e-20	down
XM_044068113.1	EXOC7	122799201	exocyst complex component 7	450	479	430	772	887	921	2.64515	2.62942	2.20908	5.64667	5.89571	6.38989	1.4121	3.97e-22	5.5e-20	up
XM_044070102.1	SENP6	122800810	SUMO specific peptidase 6	959	742	855	0	0	0	2.7651	1.99856	2.1551	0	0	0	-11.6869	4.09e-22	5.64e-20	down
XM_044075379.1	CDC42BPG	122805292	CDC42 binding protein kinase gamma	765	752	653	119	96	93	1.36671	1.25623	1.01968	0.264568	0.193419	0.196288	-2.323	4.37e-22	6e-20	down
XM_044082168.1	ATF1	122810591	activating transcription factor 1	1992	2342	2597	4787	7674	5594	16.4738	18.1081	18.7836	49.2561	71.8147	54.6506	1.85945	5.04e-22	6.89e-20	up
XM_044080265.1	LOC122809052	122809052	protein Wnt-7a-like	311	420	435	26	23	32	1.12323	1.41629	1.37316	0.112944	0.091258	0.133235	-3.35314	5.09e-22	6.92e-20	down
XM_044056396.1	RHOBTB1	122789157	Rho related BTB domain containing 1	2897	2985	2401	249	475	294	14.0526	13.5439	10.1876	1.49758	2.60367	1.68304	-2.55518	5.24e-22	7.09e-20	down
XM_044057763.1	LOC122790166	122790166	serine-rich adhesin for platelets-like	6419	6836	8190	10760	13890	11470	15.0852	15.0243	16.8355	31.4625	36.9337	31.8404	1.2377	5.75e-22	7.75e-20	up
XM_044071404.1	TIAM1	122801799	TIAM Rac1 associated GEF 1	775	763	784	0	0	0	1.4616	1.34567	1.29376	0	0	0	-11.549	6.15e-22	8.25e-20	down
XM_044083176.1	SCFD2	122811373	sec1 family domain containing 2	483	346	466	1078	1562	1577	2.93942	1.96641	2.48031	8.16911	10.7613	11.3455	2.18804	6.29e-22	8.41e-20	up
XM_044079784.1	RHBG	122808761	Rh family B glycoprotein	77908	89652	79545	9890	9518	4656	325.969	350.8	291.145	51.4872	45.0586	23.0075	-2.87223	6.39e-22	8.49e-20	down
XM_044068257.1	ABCA1	122799296	ATP binding cassette subfamily A member 1	5055	5317	3880	656	453	412	8.40665	8.26821	5.64446	1.35733	0.851912	0.807717	-2.73023	7.15e-22	9.46e-20	down
XM_044075238.1	CNOT9	122804992	CCR4-NOT transcription complex subunit 9	3080	3144	3310	3975	4475	4707	13.0817	12.4865	12.3003	21.0095	21.5084	23.6172	0.954	7.18e-22	9.46e-20	not_change
XM_044090379.1	ACTR5	122817172	actin related protein 5	761	667	771	1088	1366	1137	3.7247	3.05343	3.30313	6.62834	7.56857	6.57771	1.19313	7.33e-22	9.62e-20	up
XM_044066641.1	CMTM8	122798025	CKLF like MARVEL transmembrane domain containing 8	1516	1431	1699	322	442	314	13.8403	12.2149	13.566	3.65496	4.56093	3.37743	-1.62455	7.51e-22	9.82e-20	down
XR_006366346.1	AHDC1	122812158	AT-hook DNA binding motif containing 1	576	576	923	0	3	0	0.925262	0.865553	1.2984	0	0.005295	0	-8.95122	7.73e-22	1e-19	down
XM_044069360.1	CLINT1	122799948	clathrin interactor 1	6403	6689	7360	7738	9223	8124	25.6434	25.0528	25.7866	38.5647	41.7962	38.436	0.781716	7.85e-22	1.02e-19	not_change
XM_044083836.1	LOC122811777	122811777	keratin, type II cytoskeletal 6A-like	45	102	394	20236	8100	24016	0.148233	0.319962	1.15745	84.6183	30.798	95.3405	7.1298	9.75e-22	1.26e-19	up
XM_044089142.1	CIITA	122816392	class II major histocompatibility complex transactivator	0	0	0	436	441	731	0	0	0	1.09188	1.00586	1.73941	12.0033	1.14e-21	1.46e-19	up
XM_044062302.1	FGFR3	122794126	fibroblast growth factor receptor 3	663	1119	1340	0	0	0	1.45769	2.30369	2.58032	0	0	0	-11.9732	1.19e-21	1.52e-19	down
XM_044057152.1	YJU2B	122789720	YJU2 splicing factor homolog B	632	728	707	1401	1986	2126	5.23956	5.6393	5.12409	14.4496	18.6209	20.8124	1.89884	1.2e-21	1.52e-19	up
XM_044088220.1	PTN	122815591	pleiotrophin	1539	901	1334	38	99	61	14.8948	8.15413	11.2952	0.448863	1.08148	0.688719	-3.78341	1.39e-21	1.76e-19	down
XM_044090730.1	MED26	122817663	mediator complex subunit 26	1031	898	894	1868	2863	2060	4.49835	3.66253	3.41016	10.1395	14.133	10.6157	1.74391	1.68e-21	2.12e-19	up
XM_044055075.1	LOC122788133	122788133	histone acetyltransferase KAT7-like	354	343	339	963	1737	1082	2.09307	1.89298	1.74988	7.08409	11.6231	7.55878	2.34024	1.81e-21	2.28e-19	up
XM_044061302.1	NPNT	122793354	nephronectin	1046	1232	656	0	0	0	1.79936	1.98269	0.9873	0	0	0	-11.8928	2.15e-21	2.7e-19	down
XM_044075230.1	ABCB6	122804984	ATP binding cassette subfamily B member 6 (Langereis blood group)	627	791	790	27	37	10	1.49231	1.76228	1.64635	0.079121	0.098639	0.025895	-4.42162	2.18e-21	2.72e-19	down
XM_044065543.1	LYN	122796807	LYN proto-oncogene, Src family tyrosine kinase	798	1014	932	177	157	155	5.09472	6.05389	5.20125	1.40319	1.12889	1.16153	-1.99547	2.19e-21	2.72e-19	down
XM_044070303.1	OPA1	122800937	OPA1 mitochondrial dynamin like GTPase	929	953	1113	1592	2104	2063	1.69511	1.6261	1.77635	3.61492	4.34556	4.44816	1.42935	2.4e-21	2.96e-19	up
XM_044066671.1	MPP7	122798047	MAGUK p55 scaffold protein 7	0	0	0	386	368	413	0	0	0	1.18891	1.0322	1.20707	11.5397	2.75e-21	3.39e-19	up
XM_044085137.1	COG1	122813029	component of oligomeric golgi complex 1	3122	3047	3712	6467	6250	5365	14.0265	12.8052	14.5894	36.1576	31.7775	28.4765	1.36541	3.11e-21	3.82e-19	up
XM_044074670.1	RBM25	122804677	RNA binding motif protein 25	211	262	299	797	1017	687	0.957312	1.1103	1.18765	4.50419	5.23213	3.68839	2.17989	3.22e-21	3.93e-19	up
XM_044080714.1	RPS19	122809315	ribosomal protein S19	70600	72812	83469	26715	30435	30629	1911.11	1843.3	1976.55	899.784	932.164	979.387	-0.880268	3.3e-21	4.01e-19	not_change
XM_044080575.1	LOC122809249	122809249	uncharacterized LOC122809249	911	986	709	2848	4648	2741	4.89195	4.95025	3.33106	19.0317	28.2468	17.3883	2.44479	3.57e-21	4.32e-19	up
XM_044069907.1	WDR70	122800460	WD repeat domain 70	713	695	841	1100	1272	1181	3.9136	3.5678	4.03494	7.51393	7.89825	7.65424	1.14882	3.79e-21	4.57e-19	up
XM_044057276.1	BRWD3	122789838	bromodomain and WD repeat domain containing 3	1100	1140	1191	322	302	273	1.30631	1.26536	1.23685	0.474691	0.404549	0.382591	-1.4432	4.18e-21	5.02e-19	down
XM_044068181.1	WBP11	122799243	WW domain binding protein 11	3649	4044	3522	5005	5681	5276	14.7717	15.3117	12.472	25.2086	26.0236	25.2278	0.99558	4.79e-21	5.73e-19	not_change
XM_044069876.1	TCERG1	122800431	transcription elongation regulator 1	2344	2011	2021	4248	5953	4018	6.94683	5.57361	5.23908	15.6642	19.963	14.0674	1.63635	4.92e-21	5.87e-19	up
XM_044072248.1	ADGRG2	122802579	adhesion G protein-coupled receptor G2	1614	718	491	1	9	4	3.05266	1.26996	0.811236	0.002338	0.01731	0.008675	-7.20128	5.08e-21	6.03e-19	down
XM_044085755.1	LOC122813440	122813440	AP-1 complex subunit mu-2-like	623	995	624	46	72	55	1.69987	2.53897	1.48873	0.154647	0.219592	0.176404	-3.22072	5.51e-21	6.51e-19	down
XM_044070258.1	LOC122800909	122800909	hepatitis A virus cellular receptor 1-like	1066	777	1280	3542	4039	5636	8.23725	5.61397	8.65188	34.0761	35.3316	51.473	2.57669	5.52e-21	6.51e-19	up
XM_044058699.1	SURF2	122790975	surfeit 2	4058	3674	4487	10158	15197	8767	62.3996	52.8307	60.3563	194.367	264.416	159.256	1.95985	5.94e-21	6.98e-19	up
XM_044057828.1	LOC122790312	122790312	mannose-specific lectin-like	34	119	210	3411	3486	6268	0.577055	1.87577	3.10548	72.0441	66.9527	125.685	5.68481	6.6e-21	7.72e-19	up
XM_044072169.1	TMEM131	122802513	transmembrane protein 131	5725	5694	4618	9916	11434	9083	12.3133	11.4534	8.68896	26.5386	27.826	23.0782	1.40814	7.79e-21	9.07e-19	up
XM_044057394.1	LOC122789926	122789926	cationic amino acid transporter 3-like	625	760	640	0	0	0	1.56661	1.78223	1.40522	0	0	0	-11.3534	8.82e-21	1.02e-18	down
XM_044090165.1	LOC122817033	122817033	trichohyalin-like	1096	1155	909	1945	2590	2185	2.02507	1.99725	1.46899	4.47499	5.41877	4.77265	1.56906	9.17e-21	1.06e-18	up
XM_044073254.1	UBL3	122803576	ubiquitin like 3	5099	4935	5436	1709	2090	1610	28.5145	25.8087	26.5936	11.8859	13.2221	10.6331	-1.03061	9.31e-21	1.07e-18	down
XM_044090118.1	LOC122817007	122817007	dysbindin domain-containing protein 2-like	610	837	1283	4020	4448	3967	5.64026	7.24574	10.3872	46.307	46.5841	43.3761	2.68123	9.69e-21	1.11e-18	up
XM_044080932.1	BCL9L	122809426	BCL9 like	1622	1253	1402	2365	2627	2465	4.10245	2.96471	3.10284	7.44391	7.52103	7.36672	1.29085	1.08e-20	1.23e-18	up
XM_044076224.1	LOC122805985	122805985	immunoglobulin kappa light chain-like	46	89	55	495	418	529	0.228123	0.417457	0.239318	3.09817	2.37568	3.14074	3.4171	1.23e-20	1.4e-18	up
XM_044085850.1	LOC122813503	122813503	UDP-N-acetylglucosamine transporter-like	285	391	308	22	28	28	1.66244	2.13219	1.56986	0.157856	0.185076	0.189631	-3.17286	1.31e-20	1.49e-18	down
XM_044074932.1	NCKAP5	122804812	NCK associated protein 5	331	411	377	6	17	5	0.49785	0.578301	0.495964	0.01054	0.027786	0.008528	-4.85377	1.39e-20	1.57e-18	down
XM_044080881.1	CEP95	122809408	centrosomal protein 95	341	397	366	54	57	49	0.994903	1.08432	0.934472	0.193628	0.187717	0.167619	-2.2986	1.43e-20	1.61e-18	down
XM_044053758.1	LOC122787178	122787178	guanine nucleotide-binding protein subunit alpha-11	1342	1165	1209	1870	2180	2315	6.02075	4.88832	4.74663	10.439	11.0692	12.271	1.26449	1.81e-20	2.02e-18	up
XM_044085255.1	FAM20B	122813120	FAM20B glycosaminoglycan xylosylkinase	630	619	577	0	0	0	2.75272	2.53037	2.20762	0	0	0	-11.2034	1.93e-20	2.16e-18	down
XM_044067825.1	THBS2	122798717	thrombospondin 2	534	794	922	0	0	0	0.708063	0.98523	1.06991	0	0	0	-11.5013	2.02e-20	2.25e-18	down
XM_044087073.1	UBR4	122814495	ubiquitin protein ligase E3 component n-recognin 4	3516	3665	2876	682	869	626	3.27196	3.18925	2.34103	0.789087	0.914149	0.687264	-1.72738	2.25e-20	2.5e-18	down
XM_044060970.1	DNAJA1	122793160	DnaJ heat shock protein family (Hsp40) member A1	58769	65031	66320	92356	133979	97962	541.18	560.051	534.247	1058.22	1395.98	1065.62	1.25005	2.26e-20	2.5e-18	up
XM_044054968.1	NPEPPS	122788046	aminopeptidase puromycin sensitive	5923	4996	6136	8747	12005	12004	23.26	18.3457	21.0769	42.7386	53.3435	55.6876	1.42698	2.27e-20	2.5e-18	up
XM_044082276.1	LOC122810711	122810711	bromodomain-containing protein 4-like	1938	2268	1574	5221	9223	6240	7.95076	8.70388	5.64717	26.657	42.8206	30.2481	2.30928	2.45e-20	2.68e-18	up
XM_044058234.1	IER5L	122790691	immediate early response 5 like	1548	1424	1456	1795	1980	1821	9.50468	8.17485	7.8209	13.7115	13.755	13.2083	0.82609	2.46e-20	2.68e-18	not_change
XM_044087173.1	NUP205	122814908	nucleoporin 205	2591	3131	2414	5334	7853	5953	5.53493	6.25643	4.51055	14.181	18.9854	15.0244	1.71098	2.69e-20	2.92e-18	up
XM_044070401.1	TRAPPC12	122800980	trafficking protein particle complex subunit 12	1416	1211	1299	2200	3223	2429	7.66597	6.1328	6.15004	14.8253	19.7478	15.5359	1.47983	2.82e-20	3.06e-18	up
XM_044079920.1	RPS27	122808837	ribosomal protein S27	90479	87955	101693	35541	44307	38772	2087.13	1897.45	2052.08	1020.11	1156.43	1056.49	-0.753436	2.87e-20	3.1e-18	not_change
XM_044069372.1	RPS14	122799958	ribosomal protein S14	76205	81004	93713	28568	28120	29542	1224.8	1217.59	1317.61	571.312	511.369	560.879	-1.04706	2.94e-20	3.17e-18	down
XM_044066247.1	LOC122797711	122797711	cytochrome P450 2D15-like	700	610	550	0	0	0	3.16099	2.57758	2.17263	0	0	0	-11.2306	3.07e-20	3.3e-18	down
XM_044078306.1	RHCG	122807228	Rh family C glycoprotein	40519	42241	61629	3751	3674	1432	126.216	123.055	167.937	14.536	12.9465	5.2676	-3.53497	3.1e-20	3.31e-18	down
XM_044070984.1	GCC2	122801552	GRIP and coiled-coil domain containing 2	520	807	471	45	44	43	0.856454	1.24347	0.678092	0.090644	0.081606	0.083224	-3.28185	3.5e-20	3.73e-18	down
XM_044063319.1	LOC122794690	122794690	uncharacterized LOC122794690	4368	4445	3968	107	70	15	22.8887	21.7838	18.188	0.691647	0.409843	0.089551	-5.55731	3.54e-20	3.76e-18	down
XM_044075201.1	MYO1B	122804960	myosin IB	907	505	813	0	0	0	2.46175	1.28005	1.93029	0	0	0	-11.4843	3.58e-20	3.78e-18	down
XM_044082852.1	TMEM86A	122811182	transmembrane protein 86A	432	618	336	23	16	14	2.7428	3.67067	1.8655	0.176741	0.113088	0.101756	-4.21763	3.94e-20	4.16e-18	down
XM_044067209.1	LOC122798357	122798357	mitogen-activated protein kinase kinase kinase 3-like	1724	1223	1059	83	98	40	2.2458	1.48973	1.20619	0.133285	0.143297	0.060087	-3.70023	4.19e-20	4.41e-18	down
XM_044056480.1	SCD	122789211	stearoyl-CoA desaturase	8004	9848	9372	1018	535	985	44.366	51.0547	45.4485	7.02058	3.35297	6.45004	-2.91401	4.52e-20	4.73e-18	down
XM_044087297.1	LOC122815046	122815046	ubiquitin-associated protein 2-like	2180	2684	2475	4739	7218	5015	21.1901	24.4085	21.0497	57.3333	79.4118	57.5997	1.68653	4.79e-20	5e-18	up
XM_044057477.1	LOC122789971	122789971	muscleblind-like protein 2	1729	2317	1325	220	215	195	4.19318	5.25305	2.80974	0.661087	0.588594	0.557464	-2.60591	5.05e-20	5.25e-18	down
XM_044089738.1	TMC5	122816742	transmembrane channel like 5	680	494	789	0	0	0	2.47073	1.6781	2.50863	0	0	0	-11.3027	5.22e-20	5.41e-18	down
XM_044086802.1	USP1	122814196	ubiquitin specific peptidase 1	1660	1589	1682	589	614	623	6.08043	5.44378	5.38848	2.68341	2.54462	2.69643	-0.942771	6.15e-20	6.35e-18	not_change
XM_044065240.1	USP14	122796625	ubiquitin specific peptidase 14	1599	1711	1830	2059	2496	2226	5.5062	5.50959	5.51237	8.81988	9.72429	9.05237	0.886324	6.65e-20	6.85e-18	not_change
XM_044066673.1	MPP7	122798047	MAGUK p55 scaffold protein 7	653	489	790	0	0	0	1.64008	1.14665	1.73497	0	0	0	-11.2795	6.72e-20	6.89e-18	down
XM_044062463.1	TRIM2	122794232	tripartite motif containing 2	0	0	0	311	874	399	0	0	0	0.516092	1.32168	0.62912	11.945	6.8e-20	6.95e-18	up
XM_044063819.1	KIF2A	122795573	kinesin family member 2A	1971	1624	1858	3222	3412	4068	9.17155	7.06891	7.56582	18.6614	17.9692	22.3695	1.46486	7.11e-20	7.24e-18	up
XM_044059127.1	TOMM40L	122791389	translocase of outer mitochondrial membrane 40 like	3000	3541	3689	5230	6019	4938	41.3633	45.6617	44.4926	89.7373	93.9104	80.4346	1.1492	7.55e-20	7.67e-18	up
XM_044057623.1	RNF128	122790059	ring finger protein 128	3474	3019	4030	994	1040	989	14.6463	11.9056	14.8634	5.2107	4.96213	4.92656	-1.30687	7.76e-20	7.85e-18	down
XM_044062384.1	TRAM2	122794177	translocation associated membrane protein 2	2123	2184	1947	3909	5779	3916	5.59824	5.38564	4.49206	12.8255	17.2445	12.2	1.59814	9.09e-20	9.16e-18	up
XM_044057053.1	LOC122789643	122789643	A-kinase anchor protein 17B-like	2722	2645	2325	695	700	575	2.00516	1.8222	1.4983	0.636614	0.583072	0.499743	-1.47666	9.22e-20	9.26e-18	down
XM_044090130.1	DDX27	122817017	DEAD-box helicase 27	1623	1654	1690	2093	2715	2611	7.77529	7.40913	7.0822	12.477	14.7161	14.7792	1.0638	9.3e-20	9.32e-18	up
XM_044063043.1	PHC2	122794555	polyhomeotic homolog 2	7243	7480	6870	11192	10443	10647	22.7902	22.0101	18.9115	43.8182	37.1791	39.5749	1.07266	1.07e-19	1.07e-17	up
XM_044074877.1	MMADHC	122804783	metabolism of cobalamin associated D	680	704	758	1099	1128	1012	6.73097	6.52558	6.57097	13.5419	12.6504	11.8391	1.08728	1.22e-19	1.21e-17	up
XM_044074037.1	DIO2	122804266	iodothyronine deiodinase 2	98	106	230	5974	2871	1674	0.257947	0.26227	0.532653	19.7266	8.61908	5.24716	5.12096	1.22e-19	1.21e-17	up
XM_044085870.1	GIPC2	122813517	GIPC PDZ domain containing family member 2	1469	1275	1104	118	153	69	2.62476	2.13121	1.72498	0.260874	0.308559	0.144246	-3.02261	1.25e-19	1.23e-17	down
XM_044066817.1	TRIL	122798122	TLR4 interactor with leucine rich repeats	925	852	819	143	212	190	2.08345	1.79568	1.61295	0.398818	0.539118	0.503637	-1.77055	1.25e-19	1.23e-17	down
XM_044085162.1	NAT9	122813049	N-acetyltransferase 9 (putative)	527	552	573	994	1012	853	4.41105	4.31601	4.18865	10.3504	9.58055	8.42552	1.28155	1.26e-19	1.24e-17	up
XM_044056226.1	AVPI1	122789046	arginine vasopressin induced 1	1465	1615	1459	2935	2701	3288	4.7908	4.93712	4.17208	11.9423	9.99358	12.702	1.46902	1.45e-19	1.42e-17	up
XM_044064896.1	MLH1	122796432	mutL homolog 1	250	219	222	525	564	681	1.10639	0.907461	0.858534	2.89365	2.82634	3.56412	1.84765	1.46e-19	1.43e-17	up
XM_044068476.1	PLA2G6	122799427	phospholipase A2 group VI	0	0	3	253	235	313	0	0	0.005339	0.698757	0.590144	0.821136	8.55997	1.47e-19	1.43e-17	up
XM_044062389.1	NCOA1	122794179	nuclear receptor coactivator 1	608	605	1371	0	0	0	0.606051	0.564248	1.19579	0	0	0	-11.6938	1.59e-19	1.54e-17	down
XM_044077803.1	EFL1	122806953	elongation factor like GTPase 1	971	1019	808	1897	2118	1703	3.55165	3.48384	2.58565	8.63518	8.76516	7.35861	1.51596	1.61e-19	1.56e-17	up
XM_044063830.1	LOC122795578	122795578	elongation factor 1-alpha 1	1060316	1019664	1074569	570808	639851	599588	8015.45	7208.72	7106.05	5369.03	5472.87	5354.17	-0.312741	1.69e-19	1.63e-17	not_change
XM_044057904.1	CAMSAP1	122790390	calmodulin regulated spectrin associated protein 1	0	0	0	338	262	364	0	0	0	0.778284	0.548098	0.79593	11.2701	1.88e-19	1.81e-17	up
XM_044066818.1	CPVL	122798123	carboxypeptidase vitellogenic like	943	1014	1046	238	224	178	4.85259	4.87821	4.70613	1.52188	1.3025	1.07657	-1.73861	1.95e-19	1.87e-17	down
XM_044078859.1	RPL29	122807800	ribosomal protein L29	33672	40385	47234	10454	12968	10602	1137.69	1276.08	1396.08	439.459	495.737	423.121	-1.34733	2.21e-19	2.11e-17	down
XM_044080258.1	FAM102B	122809047	EEIG family member 2	262	318	342	17	19	28	1.28868	1.464	1.47212	0.099005	0.101925	0.159538	-3.35726	2.25e-19	2.14e-17	down
XM_044061739.1	KCNH1	122793568	potassium voltage-gated channel subfamily H member 1	522	594	474	0	0	0	1.26049	1.34205	0.999788	0	0	0	-11.0051	2.36e-19	2.24e-17	down
XM_044060533.1	PLEKHM3	122792948	pleckstrin homology domain containing M3	605	446	558	0	0	0	2.33689	1.6121	1.88678	0	0	0	-11.0185	2.43e-19	2.3e-17	down
XM_044080573.1	LOC122809247	122809247	heat shock cognate 71 kDa protein-like	5135	5950	12524	96178	165789	50404	31.0962	33.6953	66.348	724.746	1136.05	360.581	4.20213	2.53e-19	2.39e-17	up
XM_044077005.1	SRRT	122806505	serrate, RNA effector molecule	8427	7955	8225	14975	23282	14822	41.161	36.3377	35.143	91.0085	128.671	85.5203	1.58543	2.9e-19	2.72e-17	up
XM_044090408.1	RBBP8NL	122817197	RBBP8 N-terminal like	812	958	911	1340	1549	1320	4.58562	5.06188	4.50586	9.42064	9.90971	8.81224	1.13711	2.91e-19	2.72e-17	up
XM_044076084.1	PGBD5	122805822	piggyBac transposable element derived 5	4055	4022	4744	7229	8993	10610	13.9813	12.9678	14.3098	31.0175	35.0874	43.2184	1.55459	2.93e-19	2.73e-17	up
XM_044084491.1	PPP1R18	122812168	protein phosphatase 1 regulatory subunit 18	1088	905	443	0	0	0	2.11514	1.64396	0.751964	0	0	0	-11.6251	3.02e-19	2.81e-17	down
XM_044075324.1	LOC122805094	122805094	40S ribosomal protein SA	29677	92978	85977	2119	1052	2844	386.961	1133.81	980.692	34.3762	15.5172	43.7979	-4.6048	3.31e-19	3.07e-17	down
XM_044074212.1	GPRC6A	122804386	G protein-coupled receptor class C group 6 member A	1275	997	1890	130	80	96	3.76707	2.75564	4.88696	0.476855	0.266134	0.331897	-3.25551	3.4e-19	3.14e-17	down
XM_044080463.1	LOC122809172	122809172	FXYD domain-containing ion transport regulator 3-like	44516	37842	48074	5767	10129	5462	162.55	129.226	153.56	26.1982	41.8485	23.5598	-2.13696	3.73e-19	3.44e-17	down
XM_044076939.1	MOV10	122806473	Mov10 RISC complex RNA helicase	2238	2282	2341	480	333	354	6.70066	6.3907	6.13158	1.78768	1.12833	1.25199	-2.0545	3.99e-19	3.67e-17	down
XM_044054718.1	LOC122787814	122787814	signal transducer and activator of transcription 5B-like	315	322	354	741	821	1059	1.15113	1.09802	1.13164	3.36862	3.39632	4.57097	1.89478	4.14e-19	3.78e-17	up
XM_044080943.1	HMBS	122809434	hydroxymethylbilane synthase	2689	2310	2489	3646	3719	3381	12.3469	9.91904	9.99696	20.8292	19.319	18.3402	1.01187	4.14e-19	3.78e-17	up
XM_044056099.1	NDST2	122788995	N-deacetylase and N-sulfotransferase 2	694	459	512	0	0	0	1.13856	0.704349	0.734853	0	0	0	-11.0693	4.3e-19	3.91e-17	down
XM_044082470.1	MARCKSL1	122810938	MARCKS like 1	3218	4915	5280	11434	17578	17999	28.7314	41.0413	41.2478	127.045	177.614	189.867	2.29226	4.7e-19	4.27e-17	up
XM_044059753.1	LOC122791801	122791801	C-X-C motif chemokine 11-1-like	1069	876	991	2459	1994	2130	9.30548	7.13326	7.54992	26.655	19.6505	21.9109	1.66298	4.81e-19	4.36e-17	up
XM_044081469.1	COTL1	122809751	coactosin like F-actin binding protein 1	67531	73417	76408	25838	29023	30556	554.57	563.842	548.905	264.015	269.67	296.407	-0.858042	5.02e-19	4.53e-17	not_change
XM_044071710.1	NUFIP1	122801971	nuclear FMR1 interacting protein 1	637	730	618	1043	1198	1086	2.8763	3.0864	2.44241	5.86348	6.12768	5.79869	1.2309	5.34e-19	4.8e-17	up
XM_044078634.1	LOC122807680	122807680	cullin-associated NEDD8-dissociated protein 1-like	515	711	766	1532	2314	1883	1.5597	2.01348	2.02857	5.77301	7.93012	6.73813	2.00487	5.5e-19	4.93e-17	up
XM_044090775.1	OAZ1	122817704	ornithine decarboxylase antizyme 1	80207	80265	88042	18629	18394	25057	1053.75	986.191	1011.84	304.525	273.418	388.865	-1.50643	6.06e-19	5.42e-17	down
XM_044083718.1	CD63	122811702	CD63 molecule	18888	17863	15886	5211	6202	6193	556.872	492.522	409.719	191.143	206.889	215.655	-1.09437	8.09e-19	7.21e-17	down
XM_044089183.1	CPPED1	122816413	calcineurin like phosphoesterase domain containing 1	2095	2129	2311	3275	4893	3672	14.2779	13.5676	13.7796	27.7756	37.7379	29.5638	1.33718	8.17e-19	7.26e-17	up
XM_044068413.1	CSNK1E	122799392	casein kinase 1 epsilon	325	432	340	41	39	41	0.893303	1.11319	0.818414	0.139584	0.119239	0.131345	-2.69116	8.2e-19	7.27e-17	down
XM_044074300.1	MAP4K5	122804447	mitogen-activated protein kinase kinase kinase kinase 5	1427	1051	411	0	0	0	0.983427	0.677037	0.247788	0	0	0	-11.8725	8.42e-19	7.44e-17	down
XM_044076371.1	TRPM7	122806134	transient receptor potential cation channel subfamily M member 7	600	693	549	104	124	120	1.36055	1.46832	1.08834	0.291281	0.316586	0.31995	-1.91932	9.79e-19	8.63e-17	down
XM_044063757.1	FBXO9	122795546	F-box protein 9	1429	1475	1195	197	132	197	5.87837	5.67414	4.29955	1.00775	0.611988	0.957312	-2.46235	9.95e-19	8.74e-17	down
XM_044055310.1	NFE2L1	122788255	NFE2 like bZIP transcription factor 1	775	400	1109	0	0	0	0.757581	0.365055	0.94838	0	0	0	-11.5163	1e-18	8.78e-17	down
XM_044078019.1	EDEM1	122807081	ER degradation enhancing alpha-mannosidase like protein 1	480	493	577	64	68	91	1.46013	1.40349	1.53553	0.240294	0.233406	0.326376	-2.30445	1.16e-18	1.01e-16	down
XM_044077649.1	LOC122806877	122806877	transcriptional adapter 3	1351	1327	1244	2173	3484	2987	12.5822	11.5646	10.141	25.1905	36.7316	32.8823	1.61788	1.24e-18	1.08e-16	up
XM_044063423.1	LOC122794819	122794819	alpha-2-macroglobulin-like protein 1	308	257	257	527	564	567	1.25277	0.974092	0.913813	2.66663	2.59163	2.72029	1.50151	1.29e-18	1.12e-16	up
XM_044074559.1	DIO3	122804597	iodothyronine deiodinase 3	7981	6479	7381	516	491	167	73.3963	55.7155	59.3767	5.89892	5.10847	1.80393	-3.7285	1.37e-18	1.18e-16	down
XM_044083447.1	DAZAP2	122811542	DAZ associated protein 2	31320	30846	33509	11979	10973	11708	130.687	120.37	122.314	62.1918	51.8045	57.7074	-0.969931	1.41e-18	1.21e-16	not_change
XM_044076656.1	DENND2D	122806332	DENN domain containing 2D	1420	477	660	0	0	0	2.72308	0.854384	1.10696	0	0	0	-11.6883	1.41e-18	1.22e-16	down
XM_044054014.1	TMEM259	122787358	transmembrane protein 259	1190	1151	920	208	250	243	3.09502	2.79811	2.09245	0.670524	0.735055	0.744581	-1.73345	1.64e-18	1.41e-16	down
XM_044075897.1	LOC122805632	122805632	zinc finger protein 850-like	1088	1315	1421	2171	3085	2459	6.50394	7.35061	7.42944	16.1507	20.872	17.3717	1.49451	2.07e-18	1.77e-16	up
XM_044075266.1	LOC122805012	122805012	pre-mRNA-splicing factor CWC22 homolog	514	532	600	785	860	797	5.03374	4.87147	5.14038	9.56674	9.52508	9.22312	1.05879	2.42e-18	2.07e-16	up
XM_044059100.1	HEATR1	122791375	HEAT repeat containing 1	1516	1627	1419	2325	2684	2941	2.93351	2.94561	2.40275	5.59996	5.87815	6.72554	1.28845	2.57e-18	2.19e-16	up
XM_044069555.1	RARS1	122800062	arginyl-tRNA synthetase 1	4881	4569	4987	4896	5333	5025	31.2183	27.3273	27.8999	38.9593	38.5946	37.9664	0.56894	2.71e-18	2.3e-16	not_change
XM_044068902.1	GCN1	122799680	GCN1 activator of EIF2AK4	17501	16788	15190	20487	22304	20917	28.9355	25.9581	21.9698	42.1449	41.7238	40.8514	0.852302	2.8e-18	2.37e-16	not_change
XM_044062062.1	RAPGEF2	122793986	Rap guanine nucleotide exchange factor 2	485	453	382	0	0	0	0.892087	0.778773	0.614595	0	0	0	-10.7363	2.81e-18	2.37e-16	down
XM_044068775.1	PPIL2	122799602	peptidylprolyl isomerase like 2	1694	1903	1954	4249	5317	3296	12.2568	12.8748	12.3678	38.2506	43.5334	28.1664	1.69486	2.89e-18	2.43e-16	up
XM_044074137.1	MAX	122804333	MYC associated factor X	4225	4329	4550	777	1033	1206	23.4001	22.4226	22.045	5.35411	6.47386	7.88909	-1.63286	3.21e-18	2.69e-16	down
XM_044062386.1	NCOA1	122794179	nuclear receptor coactivator 1	424	509	961	0	0	0	0.42398	0.476037	0.841164	0	0	0	-11.2473	3.28e-18	2.75e-16	down
XM_044066563.1	RALBP1	122797992	ralA binding protein 1	1311	2071	1487	4340	4947	5875	6.41705	9.4796	6.36513	26.4308	27.3979	33.9679	2.1252	3.34e-18	2.79e-16	up
XM_044081349.1	LOC122809679	122809679	gastrula zinc finger protein XlCGF8.2DB-like	52	54	45	381	245	289	0.166534	0.159788	0.124397	1.52012	0.886545	1.09414	3.1012	3.8e-18	3.16e-16	up
XM_044069816.1	RNF10	122800366	ring finger protein 10	9341	8951	9274	9821	12373	10186	28.1614	25.2369	24.4585	36.8394	42.206	36.2767	0.71654	4.29e-18	3.56e-16	not_change
XM_044054617.1	LOC122787719	122787719	WD repeat-containing protein 62-like	222	212	234	22	28	24	0.416172	0.372367	0.383297	0.049548	0.058205	0.051418	-2.68761	4.65e-18	3.85e-16	down
XM_044059696.1	LOC122791771	122791771	galactoside alpha-(1,2)-fucosyltransferase 2-like	626	780	762	127	167	117	2.38029	2.77634	2.53575	0.597498	0.716653	0.522637	-1.91635	5.01e-18	4.13e-16	down
XM_044082533.1	LRP4	122811019	LDL receptor related protein 4	496	412	329	0	3	0	1.0057	0.781352	0.583469	0	0.00501	0	-8.21473	5.49e-18	4.52e-16	down
XM_044077103.1	LOC122806567	122806567	membrane progesterone receptor epsilon-like	794	676	431	45	63	46	2.597	2.06768	1.23344	0.181409	0.230386	0.174491	-3.14875	5.56e-18	4.56e-16	down
XM_044080542.1	LOC122809226	122809226	semaphorin-6D-like	686	895	522	72	76	57	1.19205	1.45528	0.794312	0.155812	0.149088	0.117045	-2.87577	5.6e-18	4.59e-16	down
XM_044076517.1	NAV1	122806251	neuron navigator 1	777	727	345	0	0	0	1.93368	1.69345	0.751735	0	0	0	-11.2276	6.21e-18	5.07e-16	down
XM_044067228.1	RDH10	122798368	retinol dehydrogenase 10	1341	1026	1286	263	320	316	4.84073	3.46373	4.05989	1.18074	1.3063	1.34451	-1.5344	6.88e-18	5.6e-16	down
XM_044054750.1	LOC122787835	122787835	N-acetyllactosaminide beta-1,3-N-acetylglucosaminyltransferase 3-like	1081	622	813	40	47	79	7.34708	3.95539	4.8346	0.337793	0.355596	0.628096	-3.4294	7.38e-18	5.99e-16	down
XM_044080560.1	LOC122809242	122809242	interferon-inducible GTPase 5-like	737	774	639	1408	1678	2003	3.06831	3.01408	2.32579	7.29814	7.90829	9.8545	1.72959	7.57e-18	6.13e-16	up
XM_044076528.1	LOC122806261	122806261	serine/threonine-protein kinase pim-1-like	459	455	579	79	64	57	2.89391	2.68261	3.19413	0.618302	0.453932	0.417366	-2.40297	7.59e-18	6.13e-16	down
XM_044075859.1	INO80D	122805611	INO80 complex subunit D	1040	831	661	2336	3644	2460	3.18116	2.37832	1.76978	8.89574	12.6181	8.89134	2.21097	7.72e-18	6.22e-16	up
XM_044084173.1	LOC122811972	122811972	beta-adrenergic receptor kinase 1-like	231	269	186	13	11	9	0.690335	0.752548	0.486687	0.045481	0.037064	0.030248	-3.8896	8.3e-18	6.67e-16	down
XM_044073104.1	ZNHIT2	122803480	zinc finger HIT-type containing 2	2643	3007	2648	3573	4489	4123	19.221	20.456	16.8463	32.3322	36.9473	35.4224	1.03817	8.59e-18	6.88e-16	up
XM_044061202.1	SH3GL2	122793316	SH3 domain containing GRB2 like 2, endophilin A1	391	441	798	0	0	0	2.44142	2.58063	4.36816	0	0	0	-11.0315	8.66e-18	6.92e-16	down
XM_044062564.1	CLCN3	122794284	chloride voltage-gated channel 3	590	573	393	5	0	0	0.904715	0.821067	0.526825	0.009514	0	0	-7.77047	9.68e-18	7.72e-16	down
XM_044077099.1	LOC122806563	122806563	profilin-1-like	27817	24385	26277	32176	41642	32423	532.81	436.806	440.292	766.827	902.463	733.587	0.920291	1.13e-17	8.95e-16	not_change
XM_044090229.1	PCIF1	122817076	phosphorylated CTD interacting factor 1	623	614	542	74	65	39	1.72612	1.59152	1.3132	0.254445	0.201677	0.125388	-2.83071	1.19e-17	9.45e-16	down
XM_044083052.1	DNAJC8	122811295	DnaJ heat shock protein family (Hsp40) member C8	871	950	1063	1869	2689	1775	7.66312	7.82352	8.18415	20.4758	26.7847	18.4556	1.61492	1.34e-17	1.06e-15	up
XM_044069025.1	NDUFA2	122799754	NADH:ubiquinone oxidoreductase subunit A2	154	348	267	1191	1482	1321	2.92806	6.20965	4.45541	28.3236	32.0595	29.8454	2.85993	1.41e-17	1.11e-15	up
XM_044059918.1	LOC122792192	122792192	antizyme inhibitor 2-like	9466	10208	10849	4129	4609	3936	71.6339	72.2461	71.8191	38.8766	39.4594	35.183	-0.779715	1.56e-17	1.23e-15	not_change
XM_044080213.1	PKLR	122809019	pyruvate kinase L/R	1470	604	629	6861	5810	7642	5.66086	2.17397	2.11665	32.883	25.3192	34.7706	3.40528	1.59e-17	1.25e-15	up
XM_044059187.1	ARNTL	122791443	basic helix-loop-helix ARNT like 1	432	415	492	95	94	84	2.47679	2.22234	2.46789	0.677642	0.607818	0.565455	-1.80245	1.6e-17	1.25e-15	down
XM_044056601.1	FAM53B	122789290	family with sequence similarity 53 member B	464	376	342	0	0	0	3.15214	2.3873	2.03533	0	0	0	-10.5765	1.67e-17	1.31e-15	down
XM_044071302.1	ARHGEF17	122801749	Rho guanine nucleotide exchange factor 17	539	406	284	14	15	5	0.728033	0.513078	0.334681	0.023184	0.022449	0.007046	-4.69479	1.69e-17	1.32e-15	down
XM_044088701.1	CAV2	122815876	caveolin 2	1013	817	694	130	161	146	18.8778	14.2375	11.3111	3.00273	3.38687	3.20975	-2.04643	1.77e-17	1.37e-15	down
XM_044073626.1	TC2N	122803948	tandem C2 domains, nuclear	3182	4691	4544	8408	11205	11891	9.72631	13.4081	12.1481	31.9767	38.7513	42.9341	1.82837	1.88e-17	1.45e-15	up
XM_044061828.1	MFAP2	122793629	microfibril associated protein 2	902	1453	1289	190	212	189	7.14377	10.7678	8.93421	1.87221	1.89405	1.76062	-2.13706	2.11e-17	1.63e-15	down
XM_044055363.1	ARHGAP23	122788290	Rho GTPase activating protein 23	373	368	334	0	0	0	0.711562	0.656821	0.558293	0	0	0	-10.4393	2.18e-17	1.68e-15	down
XM_044063943.1	ARHGEF28	122795659	Rho guanine nucleotide exchange factor 28	804	304	661	0	0	0	1.2542	0.443304	0.901905	0	0	0	-11.152	2.22e-17	1.7e-15	down
XM_044062772.1	LOC122794405	122794405	L-threonine 3-dehydrogenase, mitochondrial-like	600	525	315	0	0	0	1.30613	1.06842	0.598236	0	0	0	-10.865	2.27e-17	1.74e-15	down
XM_044083851.1	TNS2	122811788	tensin 2	1762	1343	290	0	0	0	1.27805	0.910767	0.183535	0	0	0	-12.1082	2.32e-17	1.77e-15	down
XM_044086672.1	LOC122814063	122814063	serine/arginine repetitive matrix protein 2-like	31	13	62	961	528	1167	0.058247	0.022585	0.102896	2.29615	1.14692	2.6475	5.16845	2.38e-17	1.82e-15	up
XM_044075723.1	ATIC	122805521	5-aminoimidazole-4-carboxamide ribonucleotide formyltransferase/IMP cyclohydrolase	4342	3273	4922	8133	8337	8919	29.1376	20.539	28.8991	67.9183	63.3093	70.7072	1.51298	2.51e-17	1.91e-15	up
XM_044078577.1	LOC122807646	122807646	protein Wnt-5a	937	989	918	251	317	242	3.12982	3.08802	2.68163	1.04327	1.19681	0.954577	-1.32845	2.55e-17	1.94e-15	down
XM_044054769.1	CCDC85A	122787850	coiled-coil domain containing 85A	3017	3303	3095	248	370	532	12.0234	12.3102	10.7904	1.22566	1.66776	2.50398	-2.54817	2.75e-17	2.08e-15	down
XM_044070712.1	BICRA	122801154	BRD4 interacting chromatin remodeling complex associated protein	894	739	793	1348	1694	1866	0.660465	0.510194	0.512242	1.23926	1.41618	1.62837	1.50342	2.86e-17	2.16e-15	up
XM_044088099.1	TTC38	122815533	tetratricopeptide repeat domain 38	409	312	554	0	0	0	2.94348	2.09944	3.4901	0	0	0	-10.6787	2.96e-17	2.22e-15	down
XM_044089149.1	CLEC16A	122816393	C-type lectin domain containing 16A	9747	9336	8920	10517	13141	12594	37.9982	34.0389	30.4207	51.0147	57.9652	57.9956	0.857366	2.96e-17	2.22e-15	not_change
XM_044080974.1	BORCS5	122809454	BLOC-1 related complex subunit 5	458	352	333	0	0	0	2.56649	1.84341	1.63328	0	0	0	-10.5278	3.04e-17	2.28e-15	down
XM_044064482.1	PCGF3	122796003	polycomb group ring finger 3	552	526	517	881	1315	979	3.54131	3.15452	2.90338	7.03425	9.55152	7.42246	1.47201	3.22e-17	2.41e-15	up
XM_044081964.1	LONP2	122810375	lon peptidase 2, peroxisomal	542	497	582	888	884	991	2.31139	1.9818	2.1685	4.71132	4.26544	4.99035	1.26273	3.45e-17	2.57e-15	up
XM_044082570.1	CRY2	122811040	cryptochrome circadian regulator 2	998	920	728	59	27	20	2.50394	2.1598	1.59808	0.184225	0.075617	0.057547	-4.1342	3.51e-17	2.61e-15	down
XR_006364968.1	LOC122802633	122802633	uncharacterized LOC122802633	16958	16131	17817	8050	9179	8656	720.155	640.626	661.889	425.333	441.036	434.188	-0.487126	3.63e-17	2.69e-15	not_change
XM_044081727.1	SLC7A10	122810220	solute carrier family 7 member 10	631	621	750	141	157	112	2.68211	2.4695	2.79088	0.745716	0.752762	0.560268	-1.79917	3.79e-17	2.81e-15	down
XM_044070953.1	LOC122801533	122801533	interleukin-1 receptor type 1-like	1683	2139	2143	3683	6256	4824	7.69444	9.14455	8.57035	20.9518	32.3662	26.0562	1.78376	3.83e-17	2.83e-15	up
XM_044054470.1	EFCAB5	122787648	EF-hand calcium binding domain 5	801	304	559	0	0	0	1.75223	0.620631	1.06886	0	0	0	-11.0654	3.93e-17	2.9e-15	down
XM_044065961.1	LOC122797153	122797153	zinc finger protein 883-like	798	927	821	1311	1385	1481	2.71603	2.94827	2.44345	5.55084	5.33365	5.95589	1.20362	3.98e-17	2.93e-15	up
XM_044065476.1	BEND3	122796752	BEN domain containing 3	282	974	1325	0	0	0	0.246209	0.797177	1.01455	0	0	0	-11.6958	4.01e-17	2.94e-15	down
XM_044083776.1	LOC122811732	122811732	tubulin alpha-1C chain	32754	28561	35785	41591	50087	52674	288.238	235.053	275.479	455.415	498.72	547.563	1.06132	4.41e-17	3.22e-15	up
XM_044055606.1	FAS	122788715	Fas cell surface death receptor	269	291	287	34	44	45	5.25935	5.32719	4.90442	0.821782	0.954126	1.0228	-2.29753	4.41e-17	3.22e-15	down
XM_044074671.1	RBM25	122804677	RNA binding motif protein 25	188	266	294	822	1055	679	0.852669	1.12745	1.16791	4.64859	5.42295	3.64432	2.2562	4.83e-17	3.51e-15	up
XM_044056972.1	ZGPAT	122789473	zinc finger CCCH-type and G-patch domain containing	353	302	333	563	570	563	2.21678	1.77321	1.83331	4.40299	4.05787	4.1813	1.27088	5.22e-17	3.79e-15	up
XM_044062707.1	KIF13B	122794372	kinesin family member 13B	1703	1912	1710	166	107	57	2.24103	2.35286	1.96825	0.271177	0.158088	0.088214	-3.51151	5.6e-17	4.05e-15	down
XM_044059828.1	LOC122791852	122791852	turripeptide Pal9.2-like	37121	62336	61042	3470	3578	1066	707.111	1110.5	1017.18	82.2299	77.1166	23.984	-3.82054	5.96e-17	4.3e-15	down
XM_044069108.1	SH3PXD2B	122799802	SH3 and PX domains 2B	929	581	307	0	0	0	1.67669	0.980365	0.484788	0	0	0	-11.2016	6.27e-17	4.52e-15	down
XR_006367167.1	LOC122817210	122817210	uncharacterized LOC122817210	4	0	0	171	416	388	0.009776	0	0	0.524432	1.16048	1.12943	8.39853	6.3e-17	4.53e-15	up
XM_044060087.1	LOC122792307	122792307	phosphatase and actin regulator 2-like	557	578	287	0	0	0	1.15846	1.12378	0.521604	0	0	0	-10.8484	6.38e-17	4.57e-15	down
XM_044068462.1	LOC122799421	122799421	cytochrome b-c1 complex subunit 9	9044	11638	11265	3222	3546	2929	90.2215	108.573	98.3037	39.9936	40.0223	34.5066	-1.23232	6.93e-17	4.95e-15	down
XM_044055565.1	SEC24C	122788669	SEC24 homolog C, COPII coat complex component	5985	5614	5340	7676	10631	8058	15.5888	13.6755	12.1674	24.8781	31.3332	24.7941	1.11845	6.93e-17	4.95e-15	up
XM_044086259.1	LOC122813765	122813765	inositol 1,4,5-trisphosphate receptor-interacting protein-like	40	40	32	209	236	154	0.292793	0.277076	0.207443	1.93274	1.98682	1.35435	2.90297	7.88e-17	5.61e-15	up
XM_044063502.1	LOC122794907	122794907	E3 ubiquitin-protein ligase TRIM62-like	349	510	271	4	0	5	5.24605	7.1764	3.56235	0.072714	0	0.071167	-6.46816	8.01e-17	5.68e-15	down
XM_044055085.1	GPATCH8	122788138	G-patch domain containing 8	478	608	291	0	0	0	0.960293	1.14281	0.510814	0	0	0	-10.8024	8.02e-17	5.68e-15	down
XM_044077051.1	SLC16A13	122806543	solute carrier family 16 member 13	366	660	347	0	0	0	0.799347	1.34953	0.663027	0	0	0	-10.7974	8.13e-17	5.75e-15	down
XM_044062635.1	LOC122794330	122794330	adhesion G protein-coupled receptor F5-like	1342	2226	2433	108	124	38	8.64362	13.413	13.7131	0.860603	0.90119	0.285807	-3.99082	8.88e-17	6.27e-15	down
XM_044073858.1	LOC122804171	122804171	annexin B11-like	78436	91109	182940	10703	10642	14181	2362.73	2566.66	4820.69	401.132	362.707	504.596	-2.80844	9.02e-17	6.34e-15	down
XM_044075937.1	MAP3K13	122805644	mitogen-activated protein kinase kinase kinase 13	689	977	788	135	173	135	0.914218	1.21242	0.914767	0.221729	0.258811	0.211004	-1.98774	9.03e-17	6.34e-15	down
XM_044076496.1	ELF3	122806241	E74 like ETS transcription factor 3	8289	7081	8114	1489	871	1177	66.842	53.3987	57.2355	14.9316	7.94597	11.2056	-2.2235	9.67e-17	6.78e-15	down
XM_044065366.1	RBBP8	122796687	RB binding protein 8, endonuclease	460	367	290	0	0	0	1.67059	1.24538	0.922192	0	0	0	-10.4963	9.98e-17	6.98e-15	down
XM_044058804.1	KYAT1	122791030	kynurenine aminotransferase 1	313	371	303	0	0	0	2.61948	2.89862	2.21676	0	0	0	-10.3169	1.02e-16	7.11e-15	down
XM_044058683.1	LOC122790962	122790962	histo-blood group ABO system transferase-like	276	409	515	0	0	0	1.2099	1.67872	1.98007	0	0	0	-10.5934	1.05e-16	7.31e-15	down
XM_044072375.1	FUNDC1	122802664	FUN14 domain containing 1	597	265	736	0	0	0	8.12205	3.37146	8.75789	0	0	0	-11.0018	1.07e-16	7.41e-15	down
XM_044081917.1	CA7	122810342	carbonic anhydrase 7	2429	2061	1777	349	510	332	22.3362	17.7194	14.2945	3.98657	5.30285	3.6054	-1.91885	1.09e-16	7.55e-15	down
XM_044080034.1	MINDY1	122808912	MINDY lysine 48 deubiquitinase 1	1426	1268	1163	2872	4406	2645	5.36812	4.46416	3.83088	13.4558	18.7737	11.766	1.83819	1.19e-16	8.21e-15	up
XM_044079455.1	PDZD3	122808499	PDZ domain containing 3	401	744	579	52	60	55	3.72036	6.45808	4.69667	0.598538	0.621704	0.596176	-2.88251	1.21e-16	8.34e-15	down
XM_044063643.1	LOC122795068	122795068	uncharacterized LOC122795068	1569	3546	3111	128	198	67	5.97093	12.6243	10.3602	0.602841	0.851844	0.298963	-3.91596	1.29e-16	8.86e-15	down
XM_044077494.1	MYO9A	122806787	myosin IXA	285	368	537	0	0	0	0.46048	0.555484	0.75967	0	0	0	-10.5799	1.3e-16	8.95e-15	down
XM_044061859.1	LOC122793646	122793646	uncharacterized LOC122793646	881	263	1584	0	0	0	1.26557	0.352498	1.99114	0	0	0	-11.7672	1.31e-16	9e-15	down
XM_044057003.1	PTPRB	122789614	protein tyrosine phosphatase receptor type B	1373	403	439	0	0	0	2.13146	0.584745	0.596238	0	0	0	-11.4834	1.39e-16	9.49e-15	down
XM_044065626.1	SDC2	122796877	syndecan 2	1803	2077	1758	523	627	600	12.3278	13.2798	10.5145	4.44367	4.84662	4.83843	-1.20273	1.44e-16	9.83e-15	down
XM_044056678.1	LOC122789321	122789321	uncharacterized LOC122789321	1511	1194	1238	4263	3174	3066	9.28532	6.86247	6.65374	32.6005	22.0715	22.2609	1.91267	1.48e-16	1.01e-14	up
XM_044068024.1	REPS1	122798966	RALBP1 associated Eps domain containing 1	1808	1703	1419	3343	6182	4422	6.4037	5.64073	4.39759	14.7377	24.7827	18.5093	1.97131	1.66e-16	1.13e-14	up
XM_044054523.1	UBB	122787677	ubiquitin B	46480	60189	54054	90643	97682	121657	313.018	379.081	318.449	759.55	744.339	967.824	1.43792	1.69e-16	1.14e-14	up
XM_044073148.1	NAA50	122803506	N-alpha-acetyltransferase 50, NatE catalytic subunit	2069	2105	2055	3062	4943	3944	10.4263	9.92263	9.05898	19.1989	28.1874	23.4783	1.41712	1.83e-16	1.24e-14	up
XM_044081528.1	MMP15	122809786	matrix metallopeptidase 15	292	323	317	1105	772	844	1.21753	1.25972	1.15515	5.73939	3.64543	4.1608	2.04698	1.86e-16	1.25e-14	up
XM_044081315.1	COG4	122809659	component of oligomeric golgi complex 4	346	350	336	58	53	64	2.01613	1.90655	1.71538	0.417367	0.345639	0.43765	-2.06781	1.89e-16	1.27e-14	down
XM_044071144.1	RPS3	122801663	ribosomal protein S3	180067	188187	201279	82637	96933	93586	2870.89	2805.96	2807.27	1639.34	1748.63	1762.55	-0.572142	2.05e-16	1.37e-14	not_change
XM_044062313.1	FAM53A	122794132	family with sequence similarity 53 member A	1220	1369	1167	2594	2240	2254	6.33965	6.65254	5.30261	16.7729	13.1676	13.8358	1.41	2.15e-16	1.44e-14	up
XM_044067266.1	SLC45A4	122798380	solute carrier family 45 member 4	0	0	0	155	168	167	0	0	0	0.451972	0.444691	0.462113	10.2838	2.24e-16	1.5e-14	up
XM_044087349.1	LOC122815107	122815107	epsin-3-like	2389	2092	2447	3416	3274	3183	9.48218	7.76503	8.49801	16.8729	14.7051	14.9265	1.00471	2.25e-16	1.5e-14	up
XM_044074415.1	LOC122804502	122804502	collagen alpha-1(I) chain-like	774	708	1109	2157	2038	2107	5.83187	4.99366	7.31517	20.2434	17.3927	18.7689	1.78014	2.51e-16	1.67e-14	up
XM_044061204.1	SH3GL2	122793316	SH3 domain containing GRB2 like 2, endophilin A1	0	0	0	178	157	232	0	0	0	1.37489	1.10069	1.69794	10.5016	2.53e-16	1.68e-14	up
XM_044057169.1	MTM1	122789732	myotubularin 1	175	198	198	11	19	13	0.984419	1.04104	0.976841	0.070895	0.11778	0.080197	-3.25028	2.68e-16	1.77e-14	down
XM_044083409.1	LOC122811523	122811523	transient receptor potential cation channel subfamily M member 4-like	1709	1587	1984	3518	6570	4259	4.09099	3.55346	4.15492	10.4796	17.8004	12.0469	1.91607	3.01e-16	1.99e-14	up
XM_044054472.1	EFCAB5	122787648	EF-hand calcium binding domain 5	0	0	0	207	151	270	0	0	0	0.52747	0.349384	0.655446	10.6542	3.18e-16	2.1e-14	up
XM_044076445.1	LOC122806215	122806215	uncharacterized LOC122806215	535	867	1041	2404	3945	3491	5.2715	7.98308	8.97154	29.4798	43.9841	40.6318	2.49132	3.27e-16	2.15e-14	up
XM_044067495.1	LOC122798496	122798496	metalloreductase STEAP4-like	1000	637	690	2573	2072	2482	4.78619	2.85	2.88736	15.3274	11.2242	14.0365	2.11258	3.28e-16	2.15e-14	up
XM_044067577.1	TTC19	122798539	tetratricopeptide repeat domain 19	1052	803	1057	1529	1765	1724	8.67955	6.1942	7.63083	15.6975	16.4798	16.8108	1.2749	3.31e-16	2.17e-14	up
XM_044074142.1	LOC122804338	122804338	spectrin beta chain, erythrocytic-like	210	1362	2613	0	0	0	0.333676	2.02818	3.6404	0	0	0	-12.3876	3.5e-16	2.29e-14	down
XM_044060482.1	S100B	122792917	S100 calcium binding protein B	302	360	267	0	0	0	1.07035	1.19102	0.826397	0	0	0	-10.2305	3.57e-16	2.33e-14	down
XM_044073432.1	ADGRL2	122803653	adhesion G protein-coupled receptor L2	284	378	281	0	0	0	0.54588	0.679317	0.471945	0	0	0	-10.252	3.71e-16	2.41e-14	down
XM_044075503.1	UBR3	122805396	ubiquitin protein ligase E3 component n-recognin 3	838	260	511	0	0	0	1.43599	0.416835	0.765122	0	0	0	-11.0172	3.72e-16	2.42e-14	down
XM_044066161.1	MALT1	122797473	MALT1 paracaspase	1430	1383	1420	1578	1808	1821	6.46858	5.8509	5.61867	8.8789	9.25302	9.73306	0.786976	3.82e-16	2.47e-14	not_change
XM_044055591.1	ARMH3	122788695	armadillo like helical domain containing 3	2639	2822	2996	4019	6385	5287	13.8468	13.849	13.7536	26.2397	37.9101	32.775	1.37079	4.01e-16	2.59e-14	up
XM_044089188.1	TSC2	122816416	TSC complex subunit 2	347	1559	494	0	0	0	0.448782	1.8888	0.559173	0	0	0	-11.6084	4.04e-16	2.6e-14	down
XM_044053799.1	LOC122787208	122787208	iron-sulfur cluster assembly 1 homolog, mitochondrial-like	242	396	440	0	0	0	0.299604	0.458691	0.47762	0	0	0	-10.4401	4.15e-16	2.67e-14	down
XM_044085594.1	SERBP1	122813333	SERPINE1 mRNA binding protein 1	17749	21156	20200	4875	4940	6323	149.828	167.021	149.168	51.2029	47.1795	63.0475	-1.38036	4.3e-16	2.76e-14	down
XM_044075793.1	CDC42EP2	122805572	CDC42 effector protein 2	689	1267	1026	3426	7063	4110	2.1858	3.76361	2.84878	13.5365	25.3811	15.4207	2.75799	4.36e-16	2.8e-14	up
XM_044071814.1	UBE3A	122802133	ubiquitin protein ligase E3A	3243	3417	3349	4531	7051	5928	13.1155	12.9246	11.8482	22.8026	32.2683	28.3226	1.28569	4.78e-16	3.06e-14	up
XM_044073430.1	ADGRL2	122803653	adhesion G protein-coupled receptor L2	379	421	247	0	0	0	0.724701	0.752574	0.412851	0	0	0	-10.4053	4.92e-16	3.14e-14	down
XM_044067458.1	FAM83H	122798486	family with sequence similarity 83 member H	0	0	0	293	360	129	0	0	0	1.10433	1.23467	0.459277	10.9483	5.02e-16	3.2e-14	up
XM_044073249.1	HMGB1	122803574	high mobility group box 1	89406	94005	101743	19607	33254	23253	986.149	969.695	981.7	269.085	415.01	302.963	-1.42972	5.68e-16	3.61e-14	down
XM_044081538.1	LOC122809800	122809800	C-Jun-amino-terminal kinase-interacting protein 3-like	720	723	685	65	25	37	1.74231	1.63705	1.45147	0.193213	0.068006	0.104572	-3.55394	6.01e-16	3.81e-14	down
XR_006362894.1	LOC122789962	122789962	uncharacterized LOC122789962	140	147	129	278	384	334	6.23006	6.08255	5.01285	15.3826	19.2945	17.5516	1.74121	6.02e-16	3.81e-14	up
XM_044060357.1	JAK2	122792787	Janus kinase 2	928	905	567	56	79	33	1.94694	1.77552	1.04067	0.145893	0.185431	0.081393	-3.36402	6.35e-16	4.01e-14	down
XM_044087959.1	PAWR	122815452	pro-apoptotic WT1 regulator	2193	2112	2140	2269	2567	2541	9.96139	8.97221	8.50299	12.8236	13.1896	13.6299	0.683091	6.48e-16	4.08e-14	not_change
XM_044080898.1	KMT2A	122809417	lysine methyltransferase 2A	332	275	256	0	0	0	0.163532	0.12673	0.110203	0	0	0	-10.1225	6.66e-16	4.18e-14	down
XM_044058577.1	ATXN2L	122790899	ataxin 2 like	0	0	0	567	167	264	0	0	0	3.11377	0.834152	1.37347	11.3451	6.68e-16	4.19e-14	up
XM_044066121.1	LOC122797279	122797279	C-C motif chemokine 4 homolog	6878	7042	13925	1081	1327	1174	157.333	150.648	278.665	30.7604	34.3306	31.7208	-2.46517	7.07e-16	4.43e-14	down
XM_044071645.1	TFG	122801921	trafficking from ER to golgi regulator	20538	20586	19582	23734	26246	28713	166.983	156.525	139.274	240.102	241.444	275.763	0.863336	7.11e-16	4.44e-14	not_change
XM_044065517.1	ATP6V1H	122796788	ATPase H+ transporting V1 subunit H	4134	4343	3906	1545	1695	1439	28.4438	27.9461	23.5098	13.223	13.1932	11.6893	-0.917221	7.14e-16	4.45e-14	not_change
XM_044086442.1	OSBPL10	122813898	oxysterol binding protein like 10	0	0	0	122	293	232	0	0	0	0.854256	1.86303	1.54208	10.6645	7.43e-16	4.62e-14	up
XM_044070255.1	LOC122800909	122800909	hepatitis A virus cellular receptor 1-like	126	143	162	747	629	1410	0.963479	1.02376	1.08903	7.13562	5.46073	12.7948	3.19379	7.93e-16	4.92e-14	up
XM_044080872.1	ZNF865	122809400	zinc finger protein 865	239	274	227	500	493	525	0.592033	0.63612	0.491597	1.54231	1.38309	1.54019	1.52695	8.1e-16	5.02e-14	up
XM_044063534.1	LOC122794939	122794939	location of vulva defective 1-like	942	1754	1595	74	50	18	7.29135	12.7004	10.8046	0.712099	0.436527	0.159435	-4.41797	8.41e-16	5.2e-14	down
XM_044058379.1	OXA1L	122790766	OXA1L mitochondrial inner membrane protein	792	1106	1216	95	108	162	5.71785	7.47012	7.68503	0.846573	0.875388	1.37943	-2.60006	8.46e-16	5.22e-14	down
XM_044057296.1	LOC122789862	122789862	U2 snRNP-associated SURP motif-containing protein-like	1441	1501	1231	2624	4799	3584	5.90292	5.75046	4.41029	13.382	22.2521	17.3515	1.87106	8.7e-16	5.35e-14	up
XM_044085154.1	LOC122813046	122813046	inward rectifier potassium channel 16-like	3243	2981	1773	371	395	383	21.7763	18.717	10.4113	3.09493	2.9978	3.03417	-2.31468	8.84e-16	5.43e-14	down
XM_044067889.1	LOC122798779	122798779	zinc finger protein 271-like	147	138	163	353	328	321	0.2814	0.246058	0.272489	0.839889	0.711286	0.724767	1.65546	9.22e-16	5.65e-14	up
XM_044074610.1	CCDC85C	122804633	coiled-coil domain containing 85C	264	674	377	0	0	0	0.628767	1.50352	0.78676	0	0	0	-10.7345	9.36e-16	5.73e-14	down
XM_044077612.1	LOC122806852	122806852	semaphorin-3A-like	2159	2568	1942	230	452	255	5.37547	5.98099	4.23143	0.711817	1.27342	0.749336	-2.36439	9.42e-16	5.75e-14	down
XM_044057022.1	NSDHL	122789627	NAD(P) dependent steroid dehydrogenase-like	1601	1641	1492	2045	2752	2230	13.8861	13.3053	11.3147	22.0689	27.0055	22.8471	1.05123	1e-15	6.11e-14	up
XM_044064792.1	NBAS	122796360	NBAS subunit of NRZ tethering complex	1363	1366	1380	1662	2033	2101	2.51993	2.36176	2.23083	3.82226	4.25213	4.58643	0.983044	1.09e-15	6.62e-14	not_change
XM_044084618.1	FGR	122812214	FGR proto-oncogene, Src family tyrosine kinase	455	638	511	7	0	9	1.13893	1.49372	1.1186	0.019408	0	0.024031	-6.13036	1.13e-15	6.87e-14	down
XM_044062011.1	PEX5	122793958	peroxisomal biogenesis factor 5	355	227	304	0	0	0	1.38666	0.830476	1.03848	0	0	0	-10.1574	1.21e-15	7.34e-14	down
XM_044068791.1	USP43	122799615	ubiquitin specific peptidase 43	256	327	272	31	29	19	0.577663	0.690077	0.536151	0.086024	0.072733	0.050112	-2.9476	1.22e-15	7.38e-14	down
XR_006365846.1	LOC122808953	122808953	uncharacterized LOC122808953	0	0	0	311	411	119	0	0	0	2.87703	3.46429	1.04233	11.0496	1.25e-15	7.54e-14	up
XM_044088312.1	DHTKD1	122815639	dehydrogenase E1 and transketolase domain containing 1	700	875	825	1553	1404	1600	2.32873	2.72211	2.40161	6.43098	5.28636	6.28801	1.41945	1.27e-15	7.67e-14	up
XM_044068526.1	UBC	122799462	ubiquitin C	67320	96843	106497	268453	262326	181260	456.469	614.112	631.697	2264.92	2012.59	1451.84	1.88737	1.31e-15	7.9e-14	up
XM_044069403.1	TNIP1	122799974	TNFAIP3 interacting protein 1	4378	5034	5527	6466	7224	7340	26.543	28.5487	29.3159	48.7882	49.5661	52.5746	0.983373	1.33e-15	7.96e-14	not_change
XM_044082493.1	LOC122810965	122810965	E3 ubiquitin-protein ligase TRIM39-like	231	253	280	31	32	21	1.31518	1.34541	1.39206	0.215253	0.20305	0.13881	-2.69596	1.4e-15	8.37e-14	down
XM_044083086.1	ZNF703	122811320	zinc finger protein 703	6016	6493	3826	13271	20049	21156	35.8226	36.1584	19.9288	98.3291	135.08	148.815	2.21443	1.54e-15	9.17e-14	up
XM_044069255.1	LOC122799885	122799885	cyclin-I-like	472	479	370	73	70	58	1.65142	1.56455	1.13144	0.31728	0.27643	0.237346	-2.22831	1.6e-15	9.52e-14	down
XM_044058854.1	LOC122791077	122791077	von Willebrand factor A domain-containing protein 5A-like	248	169	189	606	767	502	4.4897	2.85986	2.98793	13.6677	15.7181	10.7321	2.11202	1.6e-15	9.54e-14	up
XM_044069453.1	RNASET2	122799997	ribonuclease T2	9756	8846	12519	3065	3389	3052	126.25	107.057	141.723	49.3541	49.6191	46.657	-1.21921	1.68e-15	9.99e-14	down
XM_044066866.1	UBE2E1	122798146	ubiquitin conjugating enzyme E2 E1	2564	2961	3669	4788	6234	5558	24.6502	26.6225	30.8616	57.2824	67.8285	63.1315	1.33725	1.83e-15	1.08e-13	up
XM_044072223.1	TIMM10B	122802561	translocase of inner mitochondrial membrane 10B	1943	2370	2264	2930	3911	3498	7.88979	9.00068	8.04378	14.8053	17.9728	16.7788	1.13575	1.92e-15	1.13e-13	up
XM_044059131.1	EPS8L2	122791392	EPS8 like 2	6932	6361	7122	8884	9932	11507	19.8639	17.0466	17.8519	31.6735	32.2006	38.9506	1.06146	1.95e-15	1.15e-13	up
XM_044062508.1	LOC122794258	122794258	cytochrome P450 4V2	597	600	670	922	1371	1275	5.13192	4.825	5.03802	9.86594	13.3406	12.9548	1.41679	1.96e-15	1.16e-13	up
XM_044073199.1	PSPC1	122803545	paraspeckle component 1	1399	1128	1022	2857	4691	2752	8.09249	6.10214	5.17283	20.5624	30.7092	18.8047	2.00966	1.99e-15	1.17e-13	up
XM_044064311.1	SECISBP2	122795887	SECIS binding protein 2	1572	1813	1621	3446	3210	4549	10.2097	11.0083	9.20643	27.8484	23.588	34.8991	1.65668	2.22e-15	1.3e-13	up
XM_044056754.1	LOC122789364	122789364	rho GTPase-activating protein 22-like	228	266	253	0	0	0	0.351019	0.383772	0.341847	0	0	0	-9.91336	2.26e-15	1.32e-13	down
XM_044073032.1	ARAP1	122803421	ArfGAP with RhoGAP domain, ankyrin repeat and PH domain 1	226	688	432	0	0	0	0.588953	1.68209	0.986437	0	0	0	-10.7667	2.27e-15	1.33e-13	down
XM_044079979.1	POLR3C	122808875	RNA polymerase III subunit C	0	0	0	188	567	158	0	0	0	1.55521	4.26907	1.2363	11.1426	2.42e-15	1.41e-13	up
XM_044057072.1	TMEM179B	122789657	transmembrane protein 179B	1156	1203	1144	302	250	312	9.3816	9.1255	8.11521	3.04496	2.29311	2.98244	-1.52362	2.61e-15	1.52e-13	down
XM_044060798.1	SLC29A1	122793074	solute carrier family 29 member 1 (Augustine blood group)	228	241	257	0	0	0	1.04435	1.03365	1.03205	0	0	0	-9.87116	2.63e-15	1.53e-13	down
XM_044069298.1	ZNF346	122799907	zinc finger protein 346	25660	26562	29898	30795	40088	32332	184.436	178.55	187.989	275.414	326.025	274.513	0.814188	2.64e-15	1.53e-13	not_change
XM_044059797.1	GAREM1	122791835	GRB2 associated regulator of MAPK1 subtype 1	616	689	538	997	1314	1214	2.66564	2.78812	2.03499	5.37134	6.43727	6.20777	1.41725	2.65e-15	1.53e-13	up
XM_044059949.1	COL8A2	122792210	collagen type VIII alpha 2 chain	242	222	287	0	0	0	0.528304	0.452552	0.548571	0	0	0	-9.91821	2.67e-15	1.54e-13	down
XM_044084567.1	PDE4A	122812222	phosphodiesterase 4A	255	380	244	0	0	0	1.12801	1.57314	0.944687	0	0	0	-10.152	2.67e-15	1.54e-13	down
XM_044083802.1	ADCY6	122811751	adenylate cyclase 6	875	1276	822	129	93	74	1.59459	2.17417	1.31037	0.290317	0.190087	0.157315	-2.83378	2.76e-15	1.59e-13	down
XM_044057587.1	FMR1	122790036	Fragile X messenger ribonucleoprotein 1	1392	1371	1445	1523	1720	1500	5.4493	5.01665	4.9469	7.41645	7.61887	6.93317	0.660538	2.89e-15	1.66e-13	not_change
XM_044068131.1	FOXK2	122799211	forkhead box K2	215	1051	580	0	0	0	1.0632	4.85893	2.50772	0	0	0	-11.2239	2.99e-15	1.71e-13	down
XM_044061305.1	INTS12	122793356	integrator complex subunit 12	117	234	302	1906	1503	1115	0.585223	1.0975	1.32418	11.9032	8.53612	6.61244	3.2937	3.12e-15	1.78e-13	up
XM_044086092.1	LOC122813654	122813654	zinc-binding protein A33-like	338	367	285	635	657	667	1.30217	1.32221	0.96028	3.0456	2.86172	3.03323	1.47288	3.16e-15	1.81e-13	up
XM_044062863.1	AGBL5	122794458	AGBL carboxypeptidase 5	218	290	250	0	0	0	0.659653	0.822958	0.661833	0	0	0	-9.93532	3.54e-15	2.02e-13	down
XM_044089731.1	LOC122816737	122816737	uncharacterized LOC122816737	199	655	1203	0	0	0	0.31795	0.978219	1.68105	0	0	0	-11.3644	3.63e-15	2.06e-13	down
XM_044066308.1	LOC122797787	122797787	uncharacterized LOC122797787	599	537	539	150	154	134	2.60456	2.18231	2.05228	0.808658	0.75663	0.685779	-1.44599	3.71e-15	2.11e-13	down
XM_044064449.1	LOC122795967	122795967	rho-related BTB domain-containing protein 2-like	442	595	235	4	6	0	2.14852	2.70773	1.00012	0.023911	0.032615	0	-6.5245	3.82e-15	2.17e-13	down
XM_044090585.1	CHAF1A	122817551	chromatin assembly factor 1 subunit A	243	214	253	0	0	0	0.961158	0.791867	0.874607	0	0	0	-9.83831	3.87e-15	2.19e-13	down
XM_044058998.1	OSBPL5	122791304	oxysterol binding protein like 5	0	0	0	170	155	402	0	0	0	0.531724	0.44046	1.19437	10.8628	3.93e-15	2.22e-13	up
XM_044064545.1	YME1L1	122796228	YME1 like 1 ATPase	628	850	198	0	0	0	1.4238	1.80197	0.392094	0	0	0	-11.0908	3.98e-15	2.24e-13	down
XM_044056542.1	CCHR14.PART0H10orf95	122789248	chromosome chr14.part0 C10orf95 homolog	689	407	552	1496	1575	1317	2.61311	1.44434	1.83063	7.06719	6.76586	5.90312	1.90355	3.99e-15	2.25e-13	up
XM_044067394.1	PLEC	122798459	plectin	2781	303	511	0	0	0	2.69494	0.274093	0.43275	0	0	0	-12.1822	4.06e-15	2.28e-13	down
XM_044069278.1	LOC122799896	122799896	E3 ubiquitin-protein ligase RNF14-like	438	201	353	0	0	0	2.38941	1.02393	1.68373	0	0	0	-10.3188	4.17e-15	2.34e-13	down
XM_044079527.1	LOC122808571	122808571	alanine--tRNA ligase, cytoplasmic-like	5794	6742	6860	9328	8867	9032	25.2263	27.4554	26.1314	50.5411	43.6853	46.4566	0.982616	4.19e-15	2.34e-13	not_change
XM_044074714.1	PPP4R3A	122804696	protein phosphatase 4 regulatory subunit 3A	2559	2201	2310	4182	7527	4968	8.15859	6.5631	6.44303	16.5927	27.1615	18.7157	1.71102	4.19e-15	2.34e-13	up
XM_044084489.1	CCHR9.PART0H3orf52	122812166	chromosome chr9.part0 C3orf52 homolog	1540	1391	1280	333	420	430	15.5911	13.1748	11.3348	4.18455	4.80682	5.14102	-1.34675	4.38e-15	2.44e-13	down
XM_044055066.1	LOC122788127	122788127	protein FAM110C-like	1312	1123	1205	2012	1827	2033	9.22477	7.38103	7.40942	17.5971	14.529	16.8833	1.18469	4.5e-15	2.5e-13	up
XM_044062656.1	RHAG	122794344	Rh associated glycoprotein	198268	103267	147754	18532	31421	21629	799.682	389.523	521.319	93.0018	143.393	103.047	-2.17339	4.54e-15	2.52e-13	down
XM_044056545.1	TRIM8	122789252	tripartite motif containing 8	3513	3263	3034	5737	5258	4779	13.8145	11.9983	10.4347	28.0721	23.3962	22.1996	1.17755	4.94e-15	2.74e-13	up
XM_044066302.1	LOC122797781	122797781	cytochrome c1, heme protein, mitochondrial	5190	5390	5360	2074	2570	2403	190.649	185.162	172.254	94.7656	106.796	104.275	-0.691947	5.18e-15	2.86e-13	not_change
XM_044063002.1	FKBP9	122794530	FKBP prolyl isomerase 9	2292	2484	2233	849	993	892	10.1358	10.2757	8.63792	4.67038	4.96894	4.66077	-0.872416	5.36e-15	2.96e-13	not_change
XM_044061076.1	DNAJC25	122793230	DnaJ heat shock protein family (Hsp40) member C25	3163	3316	3943	4411	5516	4590	30.815	30.2145	33.6092	53.4771	60.8114	52.8286	0.964439	5.39e-15	2.97e-13	not_change
XM_044062833.1	KIAA0232	122794448	KIAA0232 ortholog	787	437	215	0	0	0	1.46069	0.758479	0.348174	0	0	0	-10.8655	5.42e-15	2.98e-13	down
XM_044069796.1	C6	122800344	complement C6	2878	2711	2641	549	866	544	12.915	11.3793	10.3681	3.06487	4.39571	2.88064	-1.59501	5.44e-15	2.98e-13	down
XM_044075830.1	TM7SF2	122805598	transmembrane 7 superfamily member 2	0	3	0	170	139	167	0	0.007232	0	0.556731	0.412156	0.517823	7.80282	5.44e-15	2.98e-13	up
XM_044064237.1	MSH3	122795848	mutS homolog 3	153	140	156	279	329	351	0.521403	0.448105	0.466517	1.19007	1.27586	1.42076	1.58342	5.72e-15	3.13e-13	up
XM_044084527.1	LOC122812194	122812194	volume-regulated anion channel subunit LRRC8C-like	243	335	220	0	0	0	0.608811	0.786445	0.482929	0	0	0	-10.0123	5.9e-15	3.23e-13	down
XM_044071522.1	AMD1	122801836	adenosylmethionine decarboxylase 1	8590	9653	11023	2023	1808	2639	140.994	148.181	158.27	41.3171	33.5729	51.1552	-1.67936	6e-15	3.27e-13	down
XM_044055309.1	NFE2L1	122788255	NFE2 like bZIP transcription factor 1	467	274	182	1817	1621	1846	0.455832	0.249827	0.155586	2.20935	1.79212	2.13145	3.00793	6.06e-15	3.3e-13	up
XM_044080725.1	UBA1	122809325	ubiquitin like modifier activating enzyme 1	19274	17114	19219	22225	30659	23415	60.2538	50.0349	52.559	86.4494	108.447	86.4696	0.938357	6.18e-15	3.36e-13	not_change
XM_044068031.1	QKI	122799092	QKI, KH domain containing RNA binding	2482	2130	1836	512	626	595	3.11948	2.50351	2.01834	0.800833	0.889806	0.882559	-1.41134	6.62e-15	3.59e-13	down
XM_044061626.1	SCOC	122793505	short coiled-coil protein	394	475	197	0	0	0	1.26074	1.42423	0.550273	0	0	0	-10.4341	6.71e-15	3.63e-13	down
XM_044072944.1	IFNGR2	122803368	interferon gamma receptor 2	227	271	271	20	30	14	0.625348	0.698157	0.652888	0.065896	0.093533	0.044623	-3.10761	6.76e-15	3.65e-13	down
XM_044068091.1	LOC122799187	122799187	eukaryotic translation initiation factor 3 subunit A-like	459	326	323	10	31	19	4.05308	2.68696	2.48904	0.109916	0.307187	0.197989	-3.74047	7.08e-15	3.82e-13	down
XM_044076751.1	PPP1R15B	122806391	protein phosphatase 1 regulatory subunit 15B	3182	4258	3503	6131	9149	9317	15.9045	19.9033	15.3176	38.1308	51.7459	55.0151	1.64867	7.38e-15	3.98e-13	up
XM_044078415.1	LOC122807290	122807290	host cell factor 1-like	261	549	254	0	0	0	0.417533	0.821815	0.356258	0	0	0	-10.4308	7.79e-15	4.19e-13	down
XM_044089156.1	LOC122816398	122816398	multidrug resistance-associated protein 1-like	240	306	368	33	27	21	0.618156	0.738569	0.83022	0.105391	0.078441	0.063527	-3.00017	7.95e-15	4.26e-13	down
XM_044085367.1	ATP6V0B	122813191	ATPase H+ transporting V0 subunit b	6921	6778	5095	1359	1775	1209	175.367	160.625	112.94	42.8465	50.8783	36.175	-1.63489	7.96e-15	4.26e-13	down
XM_044084727.1	WDR83	122812321	WD repeat domain 83	581	601	667	1238	1889	1146	4.32288	4.1799	4.34013	11.4677	15.9071	10.076	1.68609	8.01e-15	4.28e-13	up
XM_044066758.1	ARL4A	122798089	ADP ribosylation factor like GTPase 4A	1498	1411	3114	211	177	175	9.1125	8.0286	16.5732	1.5922	1.21421	1.25403	-2.91438	8.09e-15	4.32e-13	down
XM_044082645.1	LOC122811078	122811078	APAF1 interacting protein	505	231	318	1872	1390	1968	4.65735	1.98506	2.5626	21.4865	14.5048	21.4464	2.81267	8.23e-15	4.38e-13	up
XM_044058364.1	SLC31A1	122790759	solute carrier family 31 member 1	1027	967	1283	4085	4858	2371	6.72553	5.91951	7.34637	33.2926	36.0037	18.3456	2.27272	8.38e-15	4.46e-13	up
XM_044057137.1	HDX	122789705	highly divergent homeobox	291	383	330	778	1468	957	0.940673	1.15746	0.933335	3.13218	5.37328	3.656	2.14422	8.43e-15	4.47e-13	up
XM_044086670.1	LOC122814063	122814063	serine/arginine repetitive matrix protein 2-like	42	120	66	525	657	559	0.079515	0.215644	0.109642	1.25603	1.4307	1.27041	3.41213	8.58e-15	4.54e-13	up
XM_044066894.1	GALNT11	122798161	polypeptide N-acetylgalactosaminyltransferase 11	227	199	280	0	0	0	1.17864	0.963376	1.27088	0	0	0	-9.82824	8.63e-15	4.56e-13	down
XM_044063944.1	ARHGEF28	122795659	Rho guanine nucleotide exchange factor 28	798	204	426	0	0	0	1.25591	0.299415	0.586326	0	0	0	-10.8454	8.66e-15	4.57e-13	down
XM_044074182.1	CCDC32	122804363	coiled-coil domain containing 32	2557	2339	2465	2720	2864	2730	10.9526	9.37237	9.238	14.4964	13.8799	13.8159	0.665657	8.84e-15	4.66e-13	not_change
XM_044087176.1	CD9	122814911	CD9 molecule	17272	15801	16126	6794	7618	7691	218.042	186.543	178.088	106.709	108.807	114.693	-0.665823	9.17e-15	4.83e-13	not_change
XM_044085595.1	SERBP1	122813333	SERPINE1 mRNA binding protein 1	6765	6862	6057	1525	1055	1472	57.2053	54.2686	44.8078	16.0419	10.09	14.7044	-1.77945	9.71e-15	5.1e-13	down
XM_044077401.1	LOC122806732	122806732	valosin containing protein	33666	31456	27425	38434	44654	40137	156.357	136.628	111.421	222.101	234.657	220.199	0.898243	9.77e-15	5.13e-13	not_change
XM_044071781.1	LOC122802071	122802071	60S ribosomal protein L31	25010	29972	28809	8878	11643	10539	1291.07	1446.99	1300.97	570.231	680.032	642.667	-0.948065	1e-14	5.24e-13	not_change
XM_044059994.1	LOC122792246	122792246	cbp/p300-interacting transactivator 3-like	9282	9581	9138	10293	10682	9924	66.2013	63.9026	57.0105	91.3418	86.1971	83.6097	0.631598	1e-14	5.24e-13	not_change
XM_044055394.1	UBE2Z	122788305	ubiquitin conjugating enzyme E2 Z	3585	3056	3417	3901	5152	4488	20.6809	16.4855	17.2431	27.9973	33.6303	30.5825	0.913148	1.04e-14	5.41e-13	not_change
XR_006365854.1	LOC122809043	122809043	uncharacterized LOC122809043	2089	1874	1513	386	504	458	2.69204	2.25827	1.70619	0.618872	0.735096	0.696646	-1.54049	1.05e-14	5.46e-13	down
XM_044073612.1	PAPOLA	122803935	poly(A) polymerase alpha	3722	4049	3415	5026	7135	5781	12.4867	12.7038	10.0207	20.9781	27.0836	22.9107	1.1608	1.06e-14	5.54e-13	up
XM_044066809.1	JAZF1	122798117	JAZF zinc finger 1	383	179	375	0	0	0	1.5264	0.666254	1.30536	0	0	0	-10.2346	1.13e-14	5.86e-13	down
XM_044073378.1	LOC122803634	122803634	mitochondrial uncoupling protein 2-like	42119	66005	92620	9612	6044	7642	339.461	497.51	653.011	96.3879	55.1125	72.7539	-2.59727	1.14e-14	5.89e-13	down
XM_044080047.1	ARNT	122808917	aryl hydrocarbon receptor nuclear translocator	346	377	372	576	767	573	1.4625	1.4899	1.375	3.03472	3.67406	2.86595	1.28939	1.14e-14	5.91e-13	up
XM_044057806.1	PHPT1	122790300	phosphohistidine phosphatase 1	751	894	794	230	243	208	11.8768	13.2192	10.9759	4.52242	4.33675	3.87343	-1.35273	1.21e-14	6.23e-13	down
XM_044068766.1	ULK1	122799597	unc-51 like autophagy activating kinase 1	322	312	232	7	15	3	0.968183	0.8777	0.608258	0.024766	0.050127	0.010523	-4.64902	1.23e-14	6.32e-13	down
XM_044065229.1	CEBPD	122796616	CCAAT enhancer binding protein delta	14076	12555	11970	19108	20033	16294	127.505	106.361	94.8498	215.369	205.32	174.348	1.01032	1.23e-14	6.32e-13	up
XM_044081827.1	HDHD2	122810281	haloacid dehalogenase like hydrolase domain containing 2	204	227	258	521	702	457	2.75975	2.86689	3.05176	8.79056	10.759	7.31976	1.768	1.31e-14	6.72e-13	up
XM_044054135.1	PRKRIP1	122787424	PRKR interacting protein 1	1444	1707	1628	2460	3073	2237	20.2021	22.3387	19.9296	42.8466	48.6682	36.981	1.18434	1.33e-14	6.83e-13	up
XM_044067335.1	ZC3H3	122798416	zinc finger CCCH-type containing 3	517	507	574	705	920	750	1.32343	1.21328	1.28562	2.24714	2.66698	2.26933	1.05627	1.34e-14	6.84e-13	up
XM_044079738.1	GATAD2B	122808738	GATA zinc finger domain containing 2B	263	237	622	0	0	0	0.236393	0.199256	0.48881	0	0	0	-10.4889	1.35e-14	6.87e-13	down
XM_044057227.1	LOC122789777	122789777	consortin-like	211	953	421	0	0	0	0.608349	2.57809	1.06359	0	0	0	-11.0065	1.37e-14	7.01e-13	down
XM_044068118.1	EXOC7	122799201	exocyst complex component 7	215	133	208	532	522	553	1.32321	0.76244	1.11949	4.06995	3.63251	4.01386	2.02653	1.38e-14	7.01e-13	up
XM_044063967.1	F2R	122795677	coagulation factor II thrombin receptor	1104	1000	534	23	68	28	3.48309	2.95034	1.47406	0.087763	0.241587	0.104326	-4.01746	1.44e-14	7.33e-13	down
XM_044064242.1	SSBP2	122795853	single stranded DNA binding protein 2	2743	2486	2578	1055	1144	1121	8.18954	6.94137	6.73473	3.91875	3.86258	3.95367	-0.744386	1.49e-14	7.55e-13	not_change
XM_044068486.1	PLA2G6	122799427	phospholipase A2 group VI	206	327	666	0	0	0	0.462163	0.68625	1.30787	0	0	0	-10.5859	1.51e-14	7.67e-13	down
XM_044057089.1	RFX1	122789675	regulatory factor X1	274	281	688	13	18	16	0.576384	0.552871	1.2684	0.032986	0.042055	0.039622	-4.23071	1.52e-14	7.67e-13	down
XM_044079960.1	LOC122808863	122808863	protein S100-G-like	61215	53706	25755	3399	4253	1508	1583.01	1298.84	582.607	109.364	124.418	46.0478	-3.46912	1.53e-14	7.71e-13	down
XM_044061702.1	LOC122793553	122793553	cytosolic phospholipase A2 gamma-like	101	178	131	863	1237	510	0.665082	1.09919	0.751406	7.08853	9.23691	3.97502	3.143	1.56e-14	7.86e-13	up
XM_044083511.1	ZBTB9	122811580	zinc finger and BTB domain containing 9	872	925	598	1722	2530	2180	3.9021	3.87271	2.34192	9.59769	12.8213	11.5356	1.90158	1.56e-14	7.87e-13	up
XM_044088295.1	LOC122815630	122815630	deleted in malignant brain tumors 1 protein-like	19	14	20	498	138	460	0.117827	0.083634	0.107604	4.01052	1.00824	3.51226	4.89486	1.7e-14	8.54e-13	up
XM_044064667.1	KIAA1143	122796299	KIAA1143 ortholog	5561	5717	6359	2539	2905	2553	49.0931	47.1997	49.1089	27.8898	29.0081	26.6147	-0.652797	1.74e-14	8.73e-13	not_change
XM_044059876.1	LOC122792058	122792058	gap junction beta-3 protein-like	2692	3549	2632	4972	5876	6163	10.399	12.8217	8.89627	23.9003	25.6863	28.1263	1.42375	1.77e-14	8.87e-13	up
XM_044069954.1	LOC122800515	122800515	galactose-3-O-sulfotransferase 2-like	124	111	169	924	735	2192	1.04066	0.869595	1.2477	9.70489	7.02348	21.8641	3.75924	1.86e-14	9.28e-13	up
XM_044054095.1	LOC122787401	122787401	GRAM domain-containing protein 2B-like	2204	1386	1898	151	90	43	4.68513	2.7552	3.52927	0.397123	0.216141	0.107986	-3.76585	1.87e-14	9.33e-13	down
XM_044087841.1	TDG	122815378	thymine DNA glycosylase	370	170	369	0	0	0	0.786382	0.336867	0.685831	0	0	0	-10.1905	2e-14	9.96e-13	down
XM_044090213.1	MANBAL	122817063	mannosidase beta like	680	932	696	1594	2521	1756	6.49455	8.32574	5.81877	18.9511	27.2601	19.823	1.82102	2.02e-14	1e-12	up
XM_044069549.1	MRPL22	122800060	mitochondrial ribosomal protein L22	972	820	1098	1436	1760	1444	15.7083	12.3876	15.5237	28.8816	32.1795	27.5731	1.17052	2.07e-14	1.02e-12	up
XM_044062831.1	LOC122794445	122794445	proteasome subunit alpha type-6-like	187	211	255	13	24	20	1.95219	2.06407	2.33161	0.167385	0.283934	0.243585	-3.03597	2.07e-14	1.03e-12	down
XM_044066746.1	AQP1	122798080	aquaporin 1 (Colton blood group)	2758	1296	1437	99	133	192	27.2383	11.9619	12.4111	1.21272	1.48349	2.23246	-3.20807	2.15e-14	1.06e-12	down
XM_044066604.1	TRIB1	122798016	tribbles pseudokinase 1	736	592	863	99	124	150	2.93019	2.20304	3.00665	0.487279	0.555581	0.704924	-2.06329	2.21e-14	1.09e-12	down
XR_006365128.1	LOC122803592	122803592	uncharacterized LOC122803592	539	463	706	52	23	44	2.89407	2.32462	3.31995	0.343578	0.137294	0.273595	-3.32944	2.23e-14	1.1e-12	down
XM_044067841.1	LOC122798740	122798740	zinc finger protein OZF-like	192	216	188	499	943	563	0.240384	0.253322	0.206429	0.78031	1.34056	0.835617	2.21982	2.31e-14	1.13e-12	up
XM_044059803.1	LOC122791843	122791843	cytosolic 5'-nucleotidase 1B-like	491	412	507	42	22	15	2.68412	2.10403	2.42519	0.282398	0.133723	0.096175	-3.65068	2.31e-14	1.13e-12	down
XM_044090768.1	LOC122817700	122817700	splicing factor 3A subunit 2-like	954	1175	1188	1830	2772	1977	36.6868	42.2541	39.9481	87.5485	120.626	89.7987	1.46654	2.32e-14	1.14e-12	up
XM_044089152.1	XYLT1	122816396	xylosyltransferase 1	349	291	530	40	32	30	0.380144	0.296886	0.50574	0.053651	0.039511	0.038033	-3.01856	2.35e-14	1.15e-12	down
XM_044064612.1	FAM126A	122796270	hyccin PI4KA lipid kinase complex subunit 1	488	334	261	4	0	0	1.16986	0.747415	0.546732	0.010185	0	0	-7.57032	2.41e-14	1.18e-12	down
XM_044090778.1	LOC122817706	122817706	mucin-16-like	0	0	0	6079	489	6827	0	0	0	2.31379	0.168966	2.46703	15.0997	2.45e-14	1.19e-12	up
XM_044081575.1	PIEZO1	122810099	piezo type mechanosensitive ion channel component 1	1903	1856	1064	175	258	160	2.17781	1.98603	1.06454	0.247875	0.333073	0.215547	-2.55131	2.49e-14	1.21e-12	down
XM_044066119.1	LOC122797278	122797278	C-C motif chemokine 13-like	1615	1179	2295	263	209	212	39.5338	26.9947	49.1664	7.99334	5.78563	6.12185	-2.39152	2.5e-14	1.22e-12	down
XM_044081909.1	NFAT5	122810336	nuclear factor of activated T cells 5	0	0	0	117	109	159	0	0	0	0.364178	0.310765	0.472739	9.94183	2.8e-14	1.36e-12	up
XM_044054279.1	RAD51C	122787523	RAD51 paralog C	324	380	520	907	1341	1000	2.03129	2.23128	2.85245	7.08247	9.52834	7.41925	1.89088	2.81e-14	1.36e-12	up
XM_044077251.1	LOC122806653	122806653	serine-rich adhesin for platelets-like	161	26	75	1846	2653	1064	0.13217	0.019836	0.0538	1.88755	2.46748	1.03307	4.88582	3.25e-14	1.57e-12	up
XM_044075323.1	LOC122805094	122805094	40S ribosomal protein SA	4296	17179	17204	627	715	715	60.7992	227.413	213.034	11.0313	11.4476	11.9447	-3.74283	3.27e-14	1.58e-12	down
XM_044080965.1	SIDT2	122809447	SID1 transmembrane family member 2	811	754	798	149	234	153	1.32678	1.15264	1.14152	0.302202	0.432234	0.294066	-1.66205	3.29e-14	1.59e-12	down
XM_044083746.1	PA2G4	122811717	proliferation-associated 2G4	12857	13047	12360	13725	18690	16300	55.9337	53.0797	47.0354	74.2925	91.9971	83.7633	0.830321	3.3e-14	1.59e-12	not_change
XM_044085506.1	BSND	122813269	barttin CLCNK type accessory subunit beta	4082	3946	3592	186	550	440	26.0976	23.5936	20.0874	1.47374	3.97702	3.31899	-2.84014	3.33e-14	1.6e-12	down
XM_044064604.1	LOC122796266	122796266	phosphofructokinase, platelet	0	0	0	1171	654	67	0	0	0	6.7107	3.40576	0.360519	12.2509	3.38e-14	1.62e-12	up
XM_044072472.1	ASMTL	122802717	acetylserotonin O-methyltransferase like	1100	1318	1297	1601	1985	1921	6.1845	6.93313	6.38173	11.2053	12.6315	12.7646	1.05387	3.43e-14	1.65e-12	up
XM_044088186.1	ADA2	122815574	adenosine deaminase 2	337	496	423	1087	2025	1187	2.24097	3.08951	2.46475	9.01048	15.2748	9.3406	2.24477	3.69e-14	1.76e-12	up
XM_044068155.1	LOC122799229	122799229	matrix Gla protein	36414	46477	69873	4645	8068	3152	612.926	731.627	1028.86	97.281	153.658	62.6673	-2.79334	3.7e-14	1.76e-12	down
XM_044057200.1	TMEM164	122789764	transmembrane protein 164	857	735	1017	219	200	194	5.63729	4.51925	5.85432	1.78605	1.48725	1.50611	-1.59354	3.81e-14	1.81e-12	down
XM_044062925.1	HTT	122794486	huntingtin	525	1326	837	16	12	43	0.67568	1.59513	0.942184	0.024508	0.016733	0.065042	-4.74496	4.11e-14	1.95e-12	down
XM_044080914.1	MYCL	122809399	MYCL proto-oncogene, bHLH transcription factor	886	1179	933	1770	2021	2305	2.29149	2.85391	2.11164	5.69894	5.91864	7.04738	1.51086	4.17e-14	1.98e-12	up
XM_044073313.1	LOC122803603	122803603	regulatory factor X associated protein	809	817	800	1181	1519	1096	6.87714	6.49681	5.95191	12.4958	14.6232	11.0109	1.12834	4.19e-14	1.99e-12	up
XM_044084794.1	LOC122812362	122812362	beta-1,3-galactosyltransferase 2-like	620	987	582	93	71	79	2.53079	3.7717	2.0794	0.469912	0.327136	0.378543	-2.67847	4.52e-14	2.14e-12	down
XM_044065956.1	LOC122797150	122797150	zinc finger protein 585A-like	329	390	467	833	1362	906	1.15652	1.28046	1.43561	3.64334	5.41777	3.76044	1.86442	4.72e-14	2.23e-12	up
XM_044064346.1	PIP5K1B	122795899	phosphatidylinositol-4-phosphate 5-kinase type 1 beta	1636	1758	1249	2945	3851	2865	7.76917	7.81067	5.1873	17.4059	20.6991	16.0781	1.53596	4.9e-14	2.31e-12	up
XM_044060871.1	LOC122793121	122793121	guanine nucleotide-binding protein G(q) subunit alpha	618	660	756	165	132	149	2.73058	2.72768	2.92268	0.907384	0.657247	0.773701	-1.69135	5.09e-14	2.4e-12	down
XM_044070042.1	LOC122800781	122800781	integral membrane protein 2C-like	1231	1266	1345	487	519	524	13.3272	12.8151	12.7449	6.55331	6.35735	6.70449	-0.838215	5.11e-14	2.4e-12	not_change
XM_044081196.1	ROBO4	122809590	roundabout guidance receptor 4	218	352	190	0	0	0	0.797679	1.20234	0.605713	0	0	0	-9.94382	5.21e-14	2.44e-12	down
XM_044068885.1	LOC122799674	122799674	cytochrome c oxidase subunit 6A, mitochondrial	26887	34004	33682	11325	12296	11076	687.603	813.268	753.528	360.351	355.789	334.579	-0.957691	5.35e-14	2.51e-12	not_change
XM_044056203.1	USP54	122789031	ubiquitin specific peptidase 54	1361	590	805	63	60	27	1.62643	0.65929	0.841704	0.092955	0.081011	0.037326	-3.70987	5.87e-14	2.75e-12	down
XM_044054526.1	TRPV2	122787679	transient receptor potential cation channel subfamily V member 2	171	241	202	0	0	0	0.802818	1.05652	0.82858	0	0	0	-9.63159	5.92e-14	2.76e-12	down
XM_044058785.1	WDR26	122791021	WD repeat domain 26	0	0	1	198	225	732	0	0	0.001335	0.850696	0.876062	2.98651	10.5673	5.99e-14	2.8e-12	up
XM_044078930.1	BAP1	122807831	BRCA1 associated protein 1	170	271	149	665	1258	849	0.701894	1.04837	0.536706	3.42035	5.88595	4.14537	2.69862	6.01e-14	2.8e-12	up
XM_044085833.1	SRSF11	122813492	serine and arginine rich splicing factor 11	1062	1016	896	1607	2712	2451	6.59692	5.90309	4.8689	12.4202	19.0609	17.9891	1.66327	6.19e-14	2.88e-12	up
XM_044074934.1	NCKAP5	122804812	NCK associated protein 5	313	340	285	0	0	1	0.48466	0.491084	0.384991	0	0	0.000862	-9.28149	6.35e-14	2.95e-12	down
XM_044075942.1	ACADL	122805646	acyl-CoA dehydrogenase long chain	185	196	178	0	0	0	0.816888	0.809712	0.68811	0	0	0	-9.49575	6.66e-14	3.09e-12	down
XM_044075122.1	ZC3H15	122804912	zinc finger CCCH-type containing 15	2040	2204	2541	3105	4411	3364	16.7622	16.9349	18.2634	31.7446	41.0096	32.6488	1.16327	7.06e-14	3.27e-12	up
XM_044062933.1	UBE2K	122794489	ubiquitin conjugating enzyme E2 K	3832	3665	3978	3674	4361	3782	21.1296	18.8997	19.1912	25.2112	27.2107	24.636	0.529206	7.08e-14	3.27e-12	not_change
XR_006363882.1	LOC122795914	122795914	uncharacterized LOC122795914	278	258	298	430	600	473	8.6034	7.45828	8.05996	16.5563	21.033	17.2958	1.33252	7.17e-14	3.31e-12	up
XM_044073864.1	NPL	122804173	N-acetylneuraminate pyruvate lyase	678	629	655	917	1242	1302	4.46771	3.87461	3.77635	7.52325	9.26193	10.1341	1.3036	7.2e-14	3.32e-12	up
XM_044074008.1	LOC122804249	122804249	acyl-coenzyme A thioesterase 1-like	2751	5498	6507	414	683	546	14.4677	27.0438	29.9387	2.70659	4.06367	3.39231	-2.68641	7.53e-14	3.46e-12	down
XM_044090515.1	LOC122817289	122817289	galectin-3-binding protein-like	562	587	1294	55	74	61	3.01604	2.94561	6.08116	0.362339	0.44916	0.385891	-3.19221	7.54e-14	3.46e-12	down
XM_044086615.1	RNF25	122814028	ring finger protein 25	2952	2825	3108	3121	3478	3578	18.0393	16.1453	16.6136	23.7329	24.0488	25.8292	0.685585	7.59e-14	3.47e-12	not_change
XM_044084494.1	CCHR9.PART0H6orf136	122812169	chromosome chr9.part0 C6orf136 homolog	526	387	373	1050	1588	974	3.99762	2.74802	2.48125	9.93983	13.6686	8.74917	1.96563	7.9e-14	3.62e-12	up
XM_044061848.1	LOC122793639	122793639	rho guanine nucleotide exchange factor 19-like	175	133	155	12	13	9	0.342436	0.244485	0.266315	0.028325	0.02822	0.02054	-3.27921	8.01e-14	3.66e-12	down
XM_044065917.1	LOC122796818	122796818	galectin-6-like	1868	2011	647	86	63	89	13.7251	13.8219	4.15543	0.784211	0.520922	0.770324	-3.75866	8.02e-14	3.66e-12	down
XM_044064756.1	CMC1	122796343	C-X9-C motif containing 1	1466	1565	1920	2352	2989	2392	26.3608	26.3253	30.199	52.6204	60.8289	50.8058	1.12931	8.06e-14	3.67e-12	up
XM_044073426.1	ADGRL2	122803653	adhesion G protein-coupled receptor L2	1	0	0	192	149	211	0.000458	0	0	0.451235	0.317301	0.469304	9.50391	8.16e-14	3.71e-12	up
XM_044056688.1	EXOC6	122789326	exocyst complex component 6	729	599	142	0	0	0	2.24458	1.72539	0.382339	0	0	0	-10.9004	8.4e-14	3.81e-12	down
XM_044067404.1	CARD10	122798460	caspase recruitment domain family member 10	189	227	102	1538	3085	879	0.796277	0.894955	0.373185	8.06789	14.7218	4.3779	3.86339	8.74e-14	3.96e-12	up
XM_044089231.1	LOC122816439	122816439	ras-related protein Rap-2c-like	382	213	139	1193	2044	1500	3.18088	1.65879	1.00584	12.3644	19.2568	14.7585	3.16068	8.82e-14	3.99e-12	up
XM_044088815.1	IL15RA	122815943	interleukin 15 receptor subunit alpha	296	236	242	1339	1159	657	1.8794	1.40413	1.34547	10.6059	8.35121	4.94144	2.52005	8.84e-14	4e-12	up
XM_044084313.1	TENT5B	122812059	terminal nucleotidyltransferase 5B	551	622	641	142	179	178	2.27748	2.40297	2.31819	0.7289	0.835129	0.867777	-1.37547	9.23e-14	4.17e-12	down
XM_044076427.1	MRPS11	122806198	mitochondrial ribosomal protein S11	794	716	818	1138	1773	1319	8.86727	7.47825	7.99966	15.8296	22.4185	17.4196	1.34061	9.26e-14	4.17e-12	up
XM_044062292.1	NELFA	122794121	negative elongation factor complex member A	1386	1440	1097	2255	3395	2494	6.11796	5.94419	4.23566	12.3899	16.9635	13.0088	1.52948	9.88e-14	4.44e-12	up
XM_044068833.1	LRRC75B	122799640	leucine rich repeat containing 75B	935	1254	740	53	125	55	3.0834	3.868	2.13543	0.217303	0.465987	0.212848	-3.19337	1.01e-13	4.52e-12	down
XM_044067414.1	CARD10	122798460	caspase recruitment domain family member 10	308	291	132	1764	3159	1178	1.29911	1.1479	0.486479	9.26319	15.0874	5.87513	3.52134	1.02e-13	4.57e-12	up
XM_044064581.1	ABITRAM	122796253	actin binding transcription modulator	213	196	162	0	0	0	3.12007	2.676	2.06916	0	0	0	-9.52757	1.03e-13	4.6e-12	down
XM_044056461.1	ADO	122789194	2-aminoethanethiol dioxygenase	713	674	752	1212	1707	1108	7.23848	6.40479	6.68701	15.3189	19.6347	13.3011	1.39303	1.03e-13	4.63e-12	up
XM_044070200.1	EIF2B5	122800871	eukaryotic translation initiation factor 2B subunit epsilon	2091	1844	1879	2456	2666	2293	3.64894	3.00954	2.86897	5.33367	5.26431	4.72595	0.839132	1.04e-13	4.65e-12	not_change
XM_044071449.1	KCNJ15	122801823	potassium inwardly rectifying channel subfamily J member 15	846	1321	804	108	55	89	4.91946	7.18116	4.08995	0.776295	0.360396	0.606791	-3.05578	1.08e-13	4.83e-12	down
XM_044068503.1	TRPV4	122799444	transient receptor potential cation channel subfamily V member 4	369	403	239	30	21	29	0.889423	0.90662	0.503553	0.087849	0.055695	0.081502	-3.16605	1.09e-13	4.85e-12	down
XM_044056447.1	PER3	122789188	period circadian regulator 3	984	611	137	0	0	0	2.8844	1.67407	0.349891	0	0	0	-11.1366	1.09e-13	4.85e-12	down
XM_044058684.1	LOC122790963	122790963	papilin-like	8	11	3	555	124	2720	0.047269	0.065314	0.015199	4.40783	0.889556	20.5231	7.77728	1.13e-13	5e-12	up
XM_044077402.1	CEBPZ	122806733	CCAAT enhancer binding protein zeta	1577	1570	1573	1596	1789	1724	6.08226	5.66293	5.3079	7.65684	7.80452	7.8524	0.602472	1.15e-13	5.09e-12	not_change
XM_044090452.1	LOC122817233	122817233	collagen alpha-1(XIV) chain-like	904	194	312	0	0	0	1.49792	0.300604	0.451434	0	0	0	-10.83	1.15e-13	5.09e-12	down
XM_044084094.1	LOC122811923	122811923	carbonic anhydrase 6-like	203	293	168	0	0	0	2.27181	3.06684	1.6415	0	0	0	-9.74843	1.24e-13	5.47e-12	down
XM_044084677.1	PUM1	122812264	pumilio RNA binding family member 1	1952	1981	1691	260	492	298	5.88092	5.58124	4.45444	0.971419	1.67422	1.05919	-1.95144	1.25e-13	5.49e-12	down
XM_044074282.1	KLHDC1	122804436	kelch domain containing 1	104	96	139	330	314	282	0.860725	0.74656	1.01126	3.4301	2.96204	2.77762	1.94501	1.27e-13	5.56e-12	up
XM_044063711.1	TENT2	122795521	terminal nucleotidyltransferase 2	1914	1504	2251	3252	4011	3147	8.51608	6.25856	8.76079	18.0098	20.1957	16.5422	1.36481	1.27e-13	5.59e-12	up
XM_044059129.1	CSTF3	122791391	cleavage stimulation factor subunit 3	1502	1385	1519	2219	3766	2665	7.60844	6.56418	6.73098	13.989	21.5945	15.9492	1.4491	1.42e-13	6.21e-12	up
XM_044059780.1	LOC122791824	122791824	C1q-related factor-like	3790	6429	5249	631	964	1015	53.3651	84.6788	64.6699	11.0561	15.3466	16.8731	-2.08683	1.43e-13	6.26e-12	down
XM_044060671.1	XRCC5	122793023	X-ray repair cross complementing 5	1145	1120	1230	326	411	426	5.94668	5.43966	5.59154	2.10293	2.4121	2.61055	-1.10031	1.43e-13	6.26e-12	down
XM_044070501.1	IWS1	122801038	interacts with SUPT6H, CTD assembly factor 1	1323	1405	1341	1739	2545	2002	5.69617	5.65806	5.04952	9.31924	12.4017	10.1844	1.10702	1.45e-13	6.32e-12	up
XM_044071424.1	CFAP298	122801808	cilia and flagella associated protein 298	1011	1035	1160	1411	1786	1362	10.9171	10.4508	10.9485	18.9571	21.812	17.3724	0.992645	1.45e-13	6.33e-12	not_change
XM_044070327.1	LOC122800943	122800943	ephexin-1-like	1500	1724	1321	2247	3039	2633	5.51535	5.92751	4.24832	10.2801	12.6441	11.4353	1.28118	1.56e-13	6.8e-12	up
XM_044075036.1	TCF4	122804814	transcription factor 4	405	334	360	0	6	0	0.738712	0.569028	0.574443	0	0.010744	0	-7.07135	1.58e-13	6.87e-12	down
XM_044060870.1	LOC122793119	122793119	guanine nucleotide-binding protein subunit alpha-14	2062	2555	3001	440	315	505	3.52732	4.08929	4.49162	0.936929	0.608748	1.02071	-2.09225	1.6e-13	6.95e-12	down
XM_044073308.1	EXOSC8	122803601	exosome component 8	427	382	352	854	1259	749	4.9445	4.13614	3.56286	12.3033	16.4888	10.2363	1.77786	1.63e-13	7.04e-12	up
XM_044057526.1	BCORL1	122790002	BCL6 corepressor like 1	0	0	0	228	152	89	0	0	0	0.539491	0.325635	0.199885	10.2329	1.63e-13	7.07e-12	up
XM_044062007.1	PEX5	122793958	peroxisomal biogenesis factor 5	247	213	152	0	0	0	0.925423	0.745994	0.499015	0	0	0	-9.62907	1.65e-13	7.11e-12	down
XM_044085562.1	JAK1	122813312	Janus kinase 1	5210	4919	3836	608	456	223	6.20112	5.47502	3.9939	0.900093	0.613264	0.312537	-2.94511	1.68e-13	7.23e-12	down
XM_044053933.1	ARMC6	122787301	armadillo repeat containing 6	0	0	1	172	344	144	0	0	0.000244	0.534642	0.97285	0.424296	9.72793	1.69e-13	7.3e-12	up
XM_044057055.1	PGRMC1	122789645	progesterone receptor membrane component 1	8200	7452	9265	2912	3461	3425	49.5276	42.0942	48.9538	21.8845	23.6484	24.4337	-0.85743	1.77e-13	7.59e-12	not_change
XM_044057219.1	VBP1	122789779	VHL binding protein 1	5333	5674	6636	6897	7619	7362	119.063	118.468	129.598	191.594	192.452	194.137	0.800863	1.8e-13	7.71e-12	not_change
XM_044085015.1	HEXD	122812942	hexosaminidase D	558	676	688	947	1404	1213	3.81263	4.32002	4.11484	8.05303	10.8542	9.78929	1.37199	1.91e-13	8.18e-12	up
XM_044061049.1	TMEM38B	122793213	transmembrane protein 38B	4975	4656	5747	1886	1757	1789	12.5921	11.0219	12.7251	5.93919	5.02999	5.34651	-1.00594	1.95e-13	8.36e-12	down
XM_044064603.1	LOC122796266	122796266	phosphofructokinase, platelet	0	0	0	438	323	73	0	0	0	2.50881	1.68172	0.392495	11.0587	1.96e-13	8.36e-12	up
XM_044073113.1	AKIRIN2	122803457	akirin 2	5154	6539	5463	8062	10582	8294	79.082	93.8259	73.328	153.913	183.708	150.333	1.13189	2e-13	8.53e-12	up
XM_044090096.1	LOC122816985	122816985	uncharacterized LOC122816985	824	810	731	205	190	228	3.95669	3.63908	3.07378	1.22585	1.03075	1.29438	-1.43223	2e-13	8.54e-12	down
XM_044061002.1	LOC122793180	122793180	RNA binding motif protein, X-linked-like-1	2220	2344	3046	435	342	556	13.5896	13.4216	16.31	3.31188	2.36362	4.02105	-2.01073	2.03e-13	8.66e-12	down
XM_044087906.1	ANKS1B	122815426	ankyrin repeat and sterile alpha motif domain containing 1B	140	130	243	2	1	2	0.58592	0.509243	0.892942	0.005316	0.001707	0.005701	-6.18016	2.04e-13	8.69e-12	down
XM_044077013.1	SOX15	122806513	SRY-box transcription factor 15	3044	2953	3655	646	444	709	16.0209	14.5361	16.8294	4.22614	2.64353	4.40689	-1.91885	2.13e-13	9.04e-12	down
XM_044071026.1	LOC122801582	122801582	ILK associated serine/threonine phosphatase	512	393	500	1180	1158	836	4.9669	3.56099	4.24163	14.2377	12.714	9.57453	1.66771	2.15e-13	9.1e-12	up
XM_044063517.1	LOC122794924	122794924	probable ATP-dependent RNA helicase DDX60	604	563	328	39	59	34	1.46732	1.27947	0.695692	0.116221	0.161058	0.095482	-3.02887	2.18e-13	9.22e-12	down
XM_044089432.1	LOC122816568	122816568	hemoglobin cathodic subunit beta-like	7484	9510	27152	967	682	865	121.398	144.278	385.321	19.5144	12.5095	16.5675	-3.61916	2.28e-13	9.62e-12	down
XM_044057387.1	LOC122789923	122789923	sorting nexin-12	4656	4962	4414	5709	8325	7016	18.2614	18.2018	15.1463	27.8647	36.9507	32.5094	1.06447	2.4e-13	1.01e-11	up
XM_044061146.1	RRP36	122793279	ribosomal RNA processing 36	913	777	808	1259	2080	1655	7.69899	6.12285	5.95875	13.2113	19.8462	16.4914	1.47655	2.44e-13	1.03e-11	up
XM_044067572.1	ABCF2	122798537	ATP binding cassette subfamily F member 2	43920	44226	40781	50127	66160	50113	251.816	237.14	204.542	357.61	429.203	339.41	0.849287	2.44e-13	1.03e-11	not_change
XM_044054627.1	MSI2	122787743	musashi RNA binding protein 2	206	148	302	0	0	0	0.426066	0.285978	0.548602	0	0	0	-9.71864	2.45e-13	1.03e-11	down
XM_044085690.1	ABCD3	122813394	ATP binding cassette subfamily D member 3	4503	4711	5541	1521	1205	1191	12.2929	12.0276	13.2346	5.165	3.72027	3.84118	-1.41399	2.53e-13	1.06e-11	down
XM_044078282.1	NGRN	122807214	neugrin, neurite outgrowth associated	1114	1166	1233	1954	2427	1618	8.42869	8.2511	8.16519	18.4006	20.7873	14.4712	1.25556	2.63e-13	1.1e-11	up
XM_044064086.1	SLC4A11	122795765	solute carrier family 4 member 11	771	105	1323	0	0	0	3.20346	0.405989	4.80832	0	0	0	-11.4544	2.66e-13	1.12e-11	down
XM_044088013.1	CPSF6	122815483	cleavage and polyadenylation specific factor 6	209	226	795	0	0	0	0.756186	0.765932	2.5238	0	0	0	-10.6173	2.77e-13	1.16e-11	down
XM_044058064.1	LOC122790514	122790514	ER membrane protein complex subunit 4-like	1077	1327	1482	284	198	243	33.5817	38.7226	40.4382	10.9922	6.96387	8.95669	-1.91975	2.77e-13	1.16e-11	down
XM_044068466.1	THOC5	122799423	THO complex subunit 5	8605	7511	6212	11586	15271	11910	46.9147	38.2951	29.6253	78.5938	94.2017	76.7048	1.27612	2.88e-13	1.2e-11	up
XM_044067066.1	EIF3H	122798264	eukaryotic translation initiation factor 3 subunit H	13125	14106	14041	12852	14584	13270	152.647	153.419	142.853	185.98	191.916	182.309	0.467666	3.03e-13	1.26e-11	not_change
XM_044059199.1	CHRM3	122791426	cholinergic receptor muscarinic 3	275	166	168	0	0	0	1.1698	0.661804	0.62379	0	0	0	-9.61941	3.06e-13	1.27e-11	down
XM_044062560.1	CLCN3	122794284	chloride voltage-gated channel 3	881	223	226	0	0	0	1.32444	0.312598	0.296114	0	0	0	-10.7483	3.17e-13	1.31e-11	down
XM_044083888.1	LOC122811806	122811806	calcitonin gene-related peptide type 1 receptor-like	1810	1434	1623	3120	3010	4288	7.80528	5.78163	6.12047	16.7408	14.6843	21.8413	1.59321	3.31e-13	1.37e-11	up
XM_044075831.1	TM7SF2	122805598	transmembrane 7 superfamily member 2	229	302	144	0	0	0	0.608485	0.75197	0.335291	0	0	0	-9.7738	3.47e-13	1.43e-11	down
XM_044089937.1	SPATA2	122816869	spermatogenesis associated 2	745	803	877	1194	1136	1140	4.8487	4.88821	4.996	9.67343	8.36803	8.76579	1.0105	3.51e-13	1.45e-11	up
XM_044060920.1	ADGRL3	122793141	adhesion G protein-coupled receptor L3	341	186	166	0	0	0	0.634133	0.323379	0.27	0	0	0	-9.80714	3.55e-13	1.46e-11	down
XM_044072732.1	LOC122802910	122802910	nectin-1-like	196	213	142	0	0	0	1.41262	1.43626	0.894229	0	0	0	-9.478	3.58e-13	1.47e-11	down
XM_044068272.1	SLC8B1	122799306	solute carrier family 8 member B1	1295	847	1491	139	72	60	5.5057	3.36878	5.54715	0.732375	0.345765	0.298193	-3.23133	3.59e-13	1.47e-11	down
XM_044086441.1	OSBPL10	122813898	oxysterol binding protein like 10	1928	1872	1968	2093	2840	2557	9.86415	8.95936	8.80964	13.3271	16.4453	15.4588	0.860407	3.88e-13	1.59e-11	not_change
XM_044083164.1	LOC122811366	122811366	class I histocompatibility antigen, F10 alpha chain-like	73	72	82	200	228	171	0.36789	0.339014	0.362008	1.25631	1.30181	1.01602	1.8872	3.9e-13	1.6e-11	up
XR_006363429.1	LOC122792945	122792945	uncharacterized LOC122792945	44049	50863	89579	1655	373	2884	491.711	530.997	874.756	22.9812	4.70146	38.0289	-4.70297	3.94e-13	1.61e-11	down
XM_044081125.1	USP2	122809542	ubiquitin specific peptidase 2	10294	13678	8226	1191	1330	493	45.2763	56.2667	31.6529	6.51757	6.61862	2.55719	-2.93936	3.97e-13	1.62e-11	down
XM_044080116.1	LOC122808957	122808957	semaphorin-3F-like	147	155	184	0	0	0	0.529012	0.523824	0.581984	0	0	0	-9.29096	4.2e-13	1.72e-11	down
XR_006365822.1	LOC122808751	122808751	uncharacterized LOC122808751	0	0	0	88	111	80	0	0	0	0.295986	0.342245	0.255077	9.46513	4.29e-13	1.75e-11	up
XM_044084733.1	TRMT1	122812324	tRNA methyltransferase 1	0	0	0	49	760	522	0	0	0	0.209843	3.01745	2.16201	11.6815	4.34e-13	1.77e-11	up
XM_044085752.1	TMEM125	122813437	transmembrane protein 125	1276	902	1015	131	59	60	2.76706	1.82905	1.92679	0.351644	0.143399	0.152342	-3.16251	4.56e-13	1.85e-11	down
XM_044058562.1	ZBTB34	122790889	zinc finger and BTB domain containing 34	368	354	307	52	42	60	1.08326	0.972711	0.789321	0.18851	0.139741	0.206288	-2.24571	4.72e-13	1.92e-11	down
XM_044067661.1	CDK14	122798588	cyclin dependent kinase 14	357	191	160	0	0	0	1.12849	0.563288	0.442512	0	0	0	-9.83859	4.88e-13	1.98e-11	down
XM_044055209.1	ACE	122788203	angiotensin I converting enzyme	1745	1266	1450	110	258	109	2.43445	1.6511	1.7692	0.189368	0.406307	0.179054	-2.76216	4.96e-13	2.01e-11	down
XM_044082605.1	AMBRA1	122811056	autophagy and beclin 1 regulator 1	2443	2668	2396	3006	4236	3607	6.70201	6.84548	5.75064	10.2599	13.1496	11.6891	1.01179	5.02e-13	2.03e-11	up
XM_044056997.1	TMEM19	122789611	transmembrane protein 19	224	129	235	0	0	0	0.952764	0.511157	0.872408	0	0	0	-9.56298	5.13e-13	2.07e-11	down
XM_044072923.1	SLITRK6	122803348	SLIT and NTRK like family member 6	1123	916	1118	2460	2458	4117	2.13853	1.63231	1.86255	5.83361	5.29992	9.26788	2.01339	5.3e-13	2.13e-11	up
XM_044068832.1	SNRPD3	122799639	small nuclear ribonucleoprotein D3 polypeptide	9429	8369	8314	12269	15086	10744	191.137	158.657	147.43	309.46	346.037	257.275	1.02825	5.3e-13	2.13e-11	up
XM_044056351.1	LOC122789123	122789123	GDNF-inducible zinc finger protein 1-like	167	227	147	0	0	0	0.549163	0.696509	0.421552	0	0	0	-9.45171	5.32e-13	2.14e-11	down
XM_044074952.1	R3HDM1	122804820	R3H domain containing 1	1052	1221	1138	1476	1904	1954	3.01351	3.27176	2.85169	5.25966	6.17117	6.61237	1.1299	5.33e-13	2.14e-11	up
XM_044053959.1	LOC122787314	122787314	heat shock factor protein 1-like	1863	1953	2001	2348	3475	2796	9.20643	9.02167	8.64788	14.4349	19.427	16.3177	1.04741	5.52e-13	2.21e-11	up
XM_044090488.1	XYLT2	122817272	xylosyltransferase 2	749	115	503	0	0	0	2.83525	0.404715	1.66529	0	0	0	-10.7785	5.78e-13	2.32e-11	down
XM_044084371.1	KANSL3	122812095	KAT8 regulatory NSL complex subunit 3	2749	2056	2090	3978	7066	5095	10.6849	7.47348	7.10687	19.2405	31.0811	23.3957	1.70052	5.98e-13	2.39e-11	up
XM_044064596.1	KLF6	122796264	KLF transcription factor 6	16368	12860	13153	3809	5360	3997	58.5807	43.0439	41.1794	16.9607	21.7047	16.8947	-1.2066	5.99e-13	2.39e-11	down
XM_044075540.1	ITGA6	122805415	integrin subunit alpha 6	4362	3451	3144	905	967	1083	9.76473	7.22533	6.15787	2.52039	2.44806	2.86432	-1.40164	6.02e-13	2.4e-11	down
XM_044084259.1	SLC20A1	122812026	solute carrier family 20 member 1	11826	10210	9312	15699	18061	13843	49.3759	39.8661	34.009	81.5564	85.3193	68.273	1.08734	6.11e-13	2.43e-11	up
XM_044074108.1	LOC122804316	122804316	cytochrome c oxidase subunit 7A-related protein, mitochondrial-like	752	554	1300	2908	3408	3062	4.57611	3.15218	6.91873	22.0185	23.4611	22.0086	2.34282	6.28e-13	2.5e-11	up
XM_044081126.1	NECTIN1	122809545	nectin cell adhesion molecule 1	359	612	434	17	32	45	1.24792	1.98872	1.31789	0.070102	0.125448	0.181801	-3.42225	6.84e-13	2.72e-11	down
XM_044059133.1	LOC122791394	122791394	malignant fibrous histiocytoma-amplified sequence 1 homolog	410	435	437	122	123	116	0.384112	0.380984	0.358119	0.141839	0.130184	0.127845	-1.33821	7.15e-13	2.84e-11	down
XM_044081779.1	WWP2	122810248	WW domain containing E3 ubiquitin protein ligase 2	307	177	151	0	0	0	0.764941	0.412121	0.327926	0	0	0	-9.68132	7.17e-13	2.84e-11	down
XM_044063198.1	ACAP3	122794623	ArfGAP with coiled-coil, ankyrin repeat and PH domains 3	0	0	0	106	91	217	0	0	0	0.203918	0.159273	0.3979	10.051	7.61e-13	3.01e-11	up
XM_044067659.1	CDK14	122798588	cyclin dependent kinase 14	419	191	163	0	0	0	1.23084	0.523889	0.418967	0	0	0	-9.96543	7.73e-13	3.06e-11	down
XM_044066292.1	LRRC14	122797770	leucine rich repeat containing 14	133	117	162	284	458	383	1.3532	1.11359	1.4398	3.59566	5.28365	4.60965	1.93062	8e-13	3.16e-11	up
XM_044087453.1	PRICKLE1	122815175	prickle planar cell polarity protein 1	598	866	729	0	14	13	2.1918	2.96999	2.33739	0	0.054078	0.054132	-5.88779	8.11e-13	3.19e-11	down
XM_044082703.1	ACP2	122811110	acid phosphatase 2, lysosomal	2774	3140	3164	992	1205	870	6.28203	6.65091	6.26963	2.79589	3.08612	2.32662	-1.08106	8.11e-13	3.19e-11	down
XM_044061000.1	XPA	122793177	XPA, DNA damage recognition and repair factor	335	407	298	860	1290	746	4.16703	4.73821	3.2468	13.3323	18.1869	10.9722	1.95107	8.18e-13	3.22e-11	up
XM_044071591.1	SUCLA2	122801906	succinate-CoA ligase ADP-forming subunit beta	2178	1804	2102	735	761	651	8.35886	6.47261	7.05641	3.50738	3.30076	2.94981	-1.01213	8.54e-13	3.36e-11	down
XM_044075117.1	LOC122804909	122804909	integrin beta-2-like	736	119	412	0	0	0	1.67025	0.252493	0.818031	0	0	0	-10.6707	8.58e-13	3.37e-11	down
XM_044066352.1	LOC122797829	122797829	uncharacterized protein DDB_G0292642-like	124	221	237	0	0	0	0.780384	1.30887	1.31413	0	0	0	-9.55113	8.76e-13	3.43e-11	down
XM_044077342.1	LOC122806703	122806703	polyamine-transporting ATPase 13A3-like	690	820	397	55	76	45	1.6854	1.87475	0.847563	0.164474	0.20974	0.129037	-2.96455	8.92e-13	3.49e-11	down
XM_044080472.1	LOC122809174	122809174	phosphatidylinositol 4-kinase beta-like	223	131	172	0	0	0	0.4638	0.253798	0.313364	0	0	0	-9.40561	9.12e-13	3.56e-11	down
XM_044054217.1	LOC122787478	122787478	uroplakin-3b-like	3547	4681	3592	14579	9085	19387	28.7351	35.4675	25.458	146.966	83.2764	185.539	2.36818	9.14e-13	3.56e-11	up
XR_006366783.1	LOC122814083	122814083	uncharacterized LOC122814083	2624	2329	2508	2896	4111	3380	8.28998	6.87966	6.93162	11.384	14.6958	12.6137	0.958898	9.17e-13	3.57e-11	not_change
XM_044090497.1	SRSF2	122817276	serine and arginine rich splicing factor 2	2631	3468	3395	590	932	559	20.1932	24.8939	22.793	5.63487	8.09199	5.06583	-1.71394	9.26e-13	3.61e-11	down
XM_044070811.1	LOC122801260	122801260	tenascin-N-like	1607	2009	1536	53	52	5	6.47267	7.56555	5.41222	0.261994	0.232547	0.022351	-5.06754	9.75e-13	3.79e-11	down
XM_044080660.1	MPV17L	122809272	MPV17 mitochondrial inner membrane protein like	69	185	134	784	631	927	0.378204	0.950352	0.645666	5.38195	3.9362	6.04323	3.09007	1.05e-12	4.07e-11	up
XM_044087485.1	LARGE1	122815195	LARGE xylosyl- and glucuronyltransferase 1	0	0	0	94	191	80	0	0	0	0.462608	0.850844	0.370964	9.83482	1.05e-12	4.08e-11	up
XM_044084011.1	LOC122811876	122811876	membrane-spanning 4-domains subfamily A member 12-like	1772	1547	1128	151	183	67	17.8013	14.5356	9.91439	1.88325	2.07423	0.785935	-2.9943	1.06e-12	4.11e-11	down
XM_044078872.1	PBRM1	122807802	polybromo 1	12	13	40	234	703	314	0.029362	0.030161	0.087578	0.739524	2.02264	0.941265	4.73443	1.09e-12	4.2e-11	up
XM_044084559.1	FGR	122812214	FGR proto-oncogene, Src family tyrosine kinase	277	321	123	0	0	0	0.664695	0.71985	0.256917	0	0	0	-9.87053	1.11e-12	4.29e-11	down
XM_044080874.1	LOC122809404	122809404	junctional adhesion molecule-like	150	161	135	0	0	0	0.513025	0.513701	0.401978	0	0	0	-9.17075	1.15e-12	4.42e-11	down
XM_044078895.1	MINDY2	122807812	MINDY lysine 48 deubiquitinase 2	863	817	726	1474	2947	1951	2.95968	2.62089	2.18009	6.29404	11.4461	7.9087	1.87411	1.16e-12	4.46e-11	up
XM_044060614.1	IQSEC2	122792975	IQ motif and Sec7 domain ArfGEF 2	586	691	502	129	132	111	2.69902	2.97811	2.02307	0.735737	0.688049	0.603684	-1.77127	1.18e-12	4.53e-11	down
XM_044089753.1	VPS35L	122816750	VPS35 endosomal protein sorting factor like	1610	1397	1656	1734	2051	1832	5.22353	4.2373	4.69986	6.9993	7.52598	7.01866	0.756346	1.2e-12	4.63e-11	not_change
XM_044063585.1	DSE	122794993	dermatan sulfate epimerase	1136	1498	548	40	88	33	3.42371	4.22347	1.44389	0.147024	0.298599	0.115909	-3.85029	1.21e-12	4.64e-11	down
XM_044056882.1	ZMIZ1	122789430	zinc finger MIZ-type containing 1	253	175	133	0	0	0	0.555963	0.35929	0.255102	0	0	0	-9.50325	1.22e-12	4.68e-11	down
XM_044070296.1	ATP13A3	122800932	ATPase 13A3	641	606	741	184	230	183	1.18635	1.04795	1.19968	0.42228	0.479787	0.398421	-1.24886	1.23e-12	4.69e-11	down
XM_044081067.1	ZW10	122809511	zw10 kinetochore protein	1141	1180	1236	1538	2277	1699	6.05956	5.86457	5.74356	10.1673	13.6869	10.6647	1.11216	1.25e-12	4.78e-11	up
XM_044080702.1	LOC122809309	122809309	guanylate-binding protein 1-like	126	400	259	0	0	0	0.366862	1.09141	0.661629	0	0	0	-9.98842	1.29e-12	4.92e-11	down
XM_044055399.1	CALCOCO2	122788308	calcium binding and coiled-coil domain 2	1502	1467	1178	384	330	327	9.13975	8.34963	6.26997	2.90627	2.26712	2.34666	-1.50156	1.29e-12	4.93e-11	down
XM_044062365.1	KAZN	122794163	kazrin, periplakin interacting protein	166	141	136	0	0	0	0.375724	0.297555	0.269695	0	0	0	-9.16	1.31e-12	4.98e-11	down
XM_044086827.1	IER5	122814227	immediate early response 5	4461	4232	4451	1840	1854	1980	27.297	24.2222	23.8291	14.0049	12.8356	14.3092	-0.720148	1.33e-12	5.06e-11	not_change
XM_044078241.1	PECR	122807191	peroxisomal trans-2-enoyl-CoA reductase	368	434	443	40	35	66	4.70675	5.184	4.95032	0.626817	0.501642	0.991092	-2.64551	1.36e-12	5.16e-11	down
XM_044079903.1	MGAT2	122808826	alpha-1,6-mannosyl-glycoprotein 2-beta-N-acetylglucosaminyltransferase	802	812	1027	1272	1930	1714	5.39214	5.1108	6.04397	10.6491	14.6986	13.6273	1.37918	1.4e-12	5.3e-11	up
XR_006364283.1	LOC122798585	122798585	uncharacterized LOC122798585	1701	2356	2119	540	571	616	116.87	151.433	127.38	46.1648	44.3528	50.0229	-1.34868	1.4e-12	5.31e-11	down
XM_044084813.1	RPL11	122812485	ribosomal protein L11	93026	106638	109701	38471	48861	45145	2167.49	2323.66	2235.97	1115.31	1288.11	1242.52	-0.738258	1.43e-12	5.4e-11	not_change
XM_044068860.1	GNAZ	122799657	G protein subunit alpha z	1661	1459	1308	2033	2674	2198	6.53327	5.36587	4.50041	9.94884	11.9017	10.2098	1.12259	1.5e-12	5.68e-11	up
XM_044074306.1	NIN	122804451	ninein	1082	1191	1024	344	304	290	2.03576	2.09431	1.68463	0.804084	0.646171	0.642407	-1.32118	1.52e-12	5.73e-11	down
XM_044074881.1	NMI	122804787	N-myc and STAT interactor	901	810	726	178	162	111	6.67337	5.61261	4.70512	1.63857	1.35146	0.9707	-1.94359	1.57e-12	5.93e-11	down
XM_044090328.1	BCL2L1	122817135	BCL2 like 1	1107	888	1172	3217	5622	2356	5.98439	4.48621	5.54087	21.644	34.3976	15.0476	2.2932	1.62e-12	6.11e-11	up
XM_044085080.1	AATK	122812985	apoptosis associated tyrosine kinase	555	503	349	48	79	51	0.829607	0.70365	0.456686	0.088569	0.132165	0.08934	-2.50948	1.69e-12	6.35e-11	down
XM_044071815.1	LOC122802134	122802134	lysozyme g-like	257	181	213	1265	613	1021	5.22933	3.4431	3.79064	32.1187	14.1459	24.6204	2.66712	1.69e-12	6.36e-11	up
XM_044070527.1	MBNL1	122801052	muscleblind like splicing regulator 1	124	264	191	0	0	0	0.498989	0.994765	0.67319	0	0	0	-9.54818	1.72e-12	6.46e-11	down
XM_044056795.1	MTG1	122789387	mitochondrial ribosome associated GTPase 1	139	127	183	0	0	0	0.92325	0.787416	1.0627	0	0	0	-9.17489	1.9e-12	7.11e-11	down
XM_044054708.1	COASY	122787804	Coenzyme A synthase	1571	1336	1549	2157	2217	2708	7.92273	6.3008	6.83275	13.5356	12.6519	16.1317	1.16156	1.93e-12	7.23e-11	up
XM_044059675.1	LOC122791753	122791753	histone H3.3A	29511	30705	38649	10489	12018	12767	404.544	393.64	463.47	178.898	186.395	206.738	-0.995758	1.95e-12	7.27e-11	not_change
XM_044057419.1	KIF4A	122789942	kinesin family member 4A	113	122	138	273	451	497	0.365776	0.367043	0.389746	1.09723	1.65302	1.90185	2.19306	2.04e-12	7.6e-11	up
XM_044070778.1	LOC122801225	122801225	adhesion G protein-coupled receptor E2-like	477	322	282	5	0	0	7.02614	4.42681	3.63545	0.090246	0	0	-7.23428	2.06e-12	7.68e-11	down
XM_044089236.1	LOC122816443	122816443	mucin-12-like	0	0	0	201	84	102	0	0	0	0.685524	0.26109	0.330717	9.96964	2.08e-12	7.76e-11	up
XM_044072956.1	LOC122803378	122803378	hemoglobin subunit beta-like	2203	3903	13872	150	164	269	32.4342	53.7484	178.699	2.73726	2.72106	4.66513	-4.58905	2.13e-12	7.94e-11	down
XM_044073327.1	SUPT20H	122803608	SPT20 homolog, SAGA complex component	1193	1791	1585	3737	7693	3960	5.84335	8.20653	6.79393	22.7874	42.6631	22.9281	2.21791	2.22e-12	8.24e-11	up
XM_044085507.1	PCSK9	122813271	proprotein convertase subtilisin/kexin type 9	2246	2175	1286	211	133	75	5.34049	4.83613	2.67383	0.621526	0.357226	0.209881	-3.26998	2.26e-12	8.37e-11	down
XM_044058897.1	LCLAT1	122791168	lysocardiolipin acyltransferase 1	165	138	105	5	8	4	0.914742	0.713647	0.508613	0.034032	0.048559	0.02259	-4.10712	2.26e-12	8.38e-11	down
XM_044074519.1	TRMT61A	122804571	tRNA methyltransferase 61A	1234	1249	1293	1717	2096	1519	13.664	12.9285	12.5174	23.6489	26.2603	19.8622	0.982203	2.38e-12	8.82e-11	not_change
XM_044062561.1	CLCN3	122794284	chloride voltage-gated channel 3	126	218	431	0	0	0	0.189057	0.30677	0.567902	0	0	0	-9.9565	2.49e-12	9.2e-11	down
XM_044065388.1	RIPK2	122796697	receptor interacting serine/threonine kinase 2	508	727	532	1059	1271	1201	3.06367	4.10082	2.80945	7.95489	8.67631	8.56292	1.48244	2.52e-12	9.3e-11	up
XM_044060548.1	UBE2G2	122792956	ubiquitin conjugating enzyme E2 G2	5597	5096	4816	1985	1931	1998	18.0817	15.3959	13.6094	7.97733	7.05651	7.62282	-0.899496	2.53e-12	9.33e-11	not_change
XM_044081975.1	CCHR1.PART1H18orf25	122810351	chromosome chr1.part1 C18orf25 homolog	811	961	948	1872	3533	1922	5.2546	5.82456	5.37653	15.1006	25.9227	14.7228	1.89929	2.61e-12	9.6e-11	up
XM_044089287.1	LOC122816469	122816469	myosin phosphatase Rho interacting protein	374	103	561	0	0	0	0.429951	0.110581	0.564611	0	0	0	-10.3749	2.61e-12	9.61e-11	down
XM_044067180.1	LOC122798334	122798334	protein spire homolog 1-like	145	253	140	0	0	0	0.5921	0.965867	0.497949	0	0	0	-9.44517	2.62e-12	9.61e-11	down
XM_044073794.1	PC	122804137	pyruvate carboxylase	163	105	46	585	1965	1389	0.368143	0.221976	0.089568	1.64461	5.03041	3.71029	4.10282	2.65e-12	9.71e-11	up
XM_044068779.1	UFD1	122799606	ubiquitin recognition factor in ER associated degradation 1	957	968	1075	1184	1535	1221	14.5287	13.7456	14.2827	22.3743	26.3805	21.9045	0.877594	2.65e-12	9.72e-11	not_change
XM_044068669.1	LOC122799539	122799539	D-dopachrome decarboxylase-A-like	4079	5387	4998	1519	1318	1354	95.6784	118.166	102.555	44.3137	34.966	37.5097	-1.29226	2.68e-12	9.8e-11	down
XM_044084260.1	SLC20A1	122812026	solute carrier family 20 member 1	1552	1424	781	116	43	65	6.81127	5.84124	2.99771	0.631781	0.209435	0.332818	-3.55713	2.7e-12	9.85e-11	down
XM_044072049.1	COG3	122802431	component of oligomeric golgi complex 3	1596	1681	1187	259	143	153	1.17899	1.16151	0.767119	0.237385	0.118746	0.133352	-2.5042	2.76e-12	1.01e-10	down
XM_044087859.1	ATP2B1	122815390	ATPase plasma membrane Ca2+ transporting 1	1793	1316	1473	444	411	380	4.39902	3.01769	3.15964	1.35308	1.13955	1.09928	-1.39833	2.79e-12	1.02e-10	down
XM_044056473.1	CISD1	122789202	CDGSH iron sulfur domain 1	3377	3642	3937	1295	1111	1034	48.8923	49.3136	49.8669	23.3212	18.1966	17.6821	-1.17527	2.79e-12	1.02e-10	down
XM_044077225.1	WBP2	122806637	WW domain binding protein 2	0	0	0	100	170	66	0	0	0	0.510532	0.790048	0.320818	9.71981	2.82e-12	1.03e-10	up
XM_044055607.1	NOL9	122788717	nucleolar protein 9	1912	2361	1811	3178	4895	3611	10.9481	12.6411	9.06794	22.6374	31.7145	24.4234	1.41681	2.83e-12	1.03e-10	up
XM_044056499.1	LOC122789223	122789223	uncharacterized LOC122789223	121	158	242	0	0	0	0.55568	0.680371	0.974766	0	0	0	-9.38765	2.9e-12	1.05e-10	down
XM_044061271.1	UNC5C	122793341	unc-5 netrin receptor C	406	372	160	0	6	4	0.74375	0.637026	0.255587	0	0.011378	0.007658	-6.09847	2.92e-12	1.06e-10	down
XM_044059136.1	PHRF1	122791396	PHD and ring finger domains 1	545	405	566	1087	2519	1624	1.09217	0.759255	0.992096	2.70975	5.71228	3.84414	2.25602	2.93e-12	1.06e-10	up
XM_044072020.1	LOC122802395	122802395	DNA topoisomerase 1-like	65021	68598	57489	106990	158832	93334	258.273	254.828	199.762	528.794	713.857	437.94	1.38507	3.31e-12	1.2e-10	up
XM_044069306.1	PRELID1	122799910	PRELI domain containing 1	11716	12202	11225	13081	14471	12187	91.1462	88.7732	76.3918	126.621	127.377	111.989	0.66413	3.31e-12	1.2e-10	not_change
XM_044061479.1	SLC30A10	122793455	solute carrier family 30 member 10	670	647	524	96	54	85	1.21418	1.09638	0.830952	0.216456	0.110686	0.181048	-2.46669	3.34e-12	1.21e-10	down
XM_044075613.1	TMBIM1	122805451	transmembrane BAX inhibitor motif containing 1	184	132	408	0	0	0	0.628909	0.423264	1.22362	0	0	0	-9.85598	3.37e-12	1.21e-10	down
XM_044054527.1	TRPV2	122787679	transient receptor potential cation channel subfamily V member 2	196	117	149	0	0	0	0.924164	0.513389	0.613287	0	0	0	-9.2187	3.44e-12	1.24e-10	down
XM_044082860.1	PTPRJ	122811188	protein tyrosine phosphatase receptor type J	357	113	231	0	0	0	0.878332	0.258204	0.497096	0	0	0	-9.81805	3.44e-12	1.24e-10	down
XM_044086327.1	TAOK2	122813804	TAO kinase 2	1682	1495	1365	198	106	233	3.94389	3.27904	2.79854	0.57497	0.280937	0.644154	-2.57346	3.51e-12	1.26e-10	down
XM_044065356.1	LAMA3	122796680	laminin subunit alpha 3	2776	6434	4511	17667	15050	26264	3.54883	7.69197	5.04486	28.1028	21.7706	39.6641	2.59928	3.63e-12	1.3e-10	up
XM_044087527.1	HDHD5	122815215	haloacid dehalogenase like hydrolase domain containing 5	890	800	863	1048	1449	1407	7.32068	6.15459	6.21345	10.7284	13.4928	13.6725	1.09664	3.65e-12	1.31e-10	up
XM_044066851.1	LOC122798139	122798139	cytochrome c	11953	14344	14241	3412	3108	4402	249.589	280.11	260.136	88.6472	73.4299	108.577	-1.39605	3.68e-12	1.32e-10	down
XM_044072311.1	MID1IP1	122802620	MID1 interacting protein 1	5491	6312	8312	1817	1443	1518	48.0712	51.6854	63.6595	19.7891	14.2891	15.6982	-1.57255	3.7e-12	1.32e-10	down
XM_044076743.1	LOC122806384	122806384	gastrokine-2-like	99076	158292	90323	11662	7697	2794	797.128	1191.04	635.712	116.738	70.0601	26.5476	-3.47604	3.78e-12	1.35e-10	down
XM_044063551.1	LOC122794956	122794956	claudin-7-B-like	209	183	210	24	27	34	7.15073	5.86288	6.28714	1.00516	1.02733	1.37388	-2.33376	3.84e-12	1.37e-10	down
XM_044080038.1	ANXA9	122808914	annexin A9	3578	4134	4926	1356	1234	1152	29.731	32.1228	35.8044	14.0192	11.6025	11.3081	-1.26015	3.84e-12	1.37e-10	down
XM_044084344.1	RPS5	122812077	ribosomal protein S5	91562	99803	111747	44628	46937	44950	1569.74	1600.18	1675.92	951.988	910.472	910.311	-0.659503	3.88e-12	1.38e-10	not_change
XM_044087466.1	SLC13A4	122815182	solute carrier family 13 member 4	210	197	110	0	0	0	1.01471	0.891745	0.464684	0	0	0	-9.38774	4.05e-12	1.44e-10	down
XM_044079913.1	PRPF3	122808833	pre-mRNA processing factor 3	1965	2650	1661	4332	6601	4492	8.81903	11.1247	6.52345	24.1982	33.5316	23.8217	1.7702	4.06e-12	1.44e-10	up
XM_044071407.1	TIAM1	122801799	TIAM Rac1 associated GEF 1	284	103	267	0	0	0	0.522511	0.176332	0.430212	0	0	0	-9.71481	4.11e-12	1.46e-10	down
XM_044083957.1	HNRNPA1	122811843	heterogeneous nuclear ribonucleoprotein A1	47385	33116	45878	82821	132612	73233	410.745	268.459	347.889	893.286	1300.66	749.874	1.66823	4.17e-12	1.48e-10	up
XM_044059840.1	GRB2	122791955	growth factor receptor bound protein 2	763	774	875	1886	3201	1559	11.3306	10.7429	11.3562	34.8526	53.7765	27.3414	1.93493	4.3e-12	1.52e-10	up
XM_044078237.1	STK16	122807187	serine/threonine kinase 16	185	221	224	397	515	626	1.08189	1.21087	1.14606	2.89593	3.42066	4.33956	1.77485	4.38e-12	1.55e-10	up
XM_044063747.1	STX7	122795534	syntaxin 7	3152	3142	3263	3107	3801	3704	19.388	18.0767	17.5624	23.7786	26.4588	26.9154	0.637641	4.45e-12	1.57e-10	not_change
XM_044069773.1	RPL37	122800286	ribosomal protein L37	56849	66603	81299	20123	26479	22608	1870.72	2049.7	2340.31	823.903	985.894	878.786	-1.07903	4.49e-12	1.58e-10	down
XM_044062144.1	PGM2	122794033	phosphoglucomutase 2	543	514	569	139	107	101	2.79796	2.47642	2.56437	0.890859	0.620212	0.61131	-1.73085	4.5e-12	1.58e-10	down
XM_044058604.1	LOC122790920	122790920	zinc finger homeobox protein 2-like	2142	1854	1856	2389	2630	2790	2.57836	2.087	1.95414	3.57808	3.58305	3.96741	0.905265	4.65e-12	1.63e-10	not_change
XM_044059909.1	LOC122792185	122792185	bone morphogenetic protein 8B-like	240	232	244	35	50	31	0.557146	0.502986	0.494298	0.098781	0.130898	0.082537	-2.14419	4.68e-12	1.64e-10	down
XM_044067255.1	PTK2	122798378	protein tyrosine kinase 2	248	103	320	0	0	0	0.779572	0.303243	0.881297	0	0	0	-9.74909	4.68e-12	1.64e-10	down
XM_044084746.1	ATG4D	122812336	autophagy related 4D cysteine peptidase	1830	1691	1797	516	394	508	3.93372	3.40051	3.38081	1.37988	0.956588	1.28888	-1.40765	4.7e-12	1.64e-10	down
XM_044088243.1	DENND2A	122815605	DENN domain containing 2A	358	163	136	0	0	0	0.873965	0.370994	0.290422	0	0	0	-9.73103	4.83e-12	1.69e-10	down
XM_044054591.1	LOC122787730	122787730	protein rapunzel-like	1209	944	908	249	212	252	5.90026	4.31041	3.87751	1.51115	1.16786	1.45162	-1.60725	4.87e-12	1.7e-10	down
XM_044070998.1	EDAR	122801561	ectodysplasin A receptor	166	125	122	0	0	0	0.822829	0.575444	0.528107	0	0	0	-9.05896	4.97e-12	1.74e-10	down
XM_044080281.1	LOC122809067	122809067	ER membrane protein complex subunit 3-like	9183	9424	8561	9383	11558	9836	43.6254	41.8706	35.5772	55.466	62.1279	55.1967	0.663837	5.02e-12	1.75e-10	not_change
XM_044072738.1	LOC122802921	122802921	nuclear factor 7, brain-like	280	291	272	395	554	472	0.915912	0.891095	0.777072	1.60731	2.05357	1.82671	1.23489	5.07e-12	1.77e-10	up
XM_044074748.1	MARCHF7	122804710	membrane associated ring-CH-type finger 7	160	236	117	0	0	0	0.428997	0.592819	0.273517	0	0	0	-9.37754	5.17e-12	1.8e-10	down
XM_044074958.1	R3HDM1	122804820	R3H domain containing 1	460	979	831	2768	3075	2101	1.40624	2.80209	2.22374	10.5387	10.6483	7.59394	2.29261	5.2e-12	1.81e-10	up
XM_044069152.1	NR3C1	122799829	nuclear receptor subfamily 3 group C member 1	199	379	161	6	10	12	0.854701	1.52512	0.605529	0.031452	0.047038	0.056054	-4.24653	5.24e-12	1.82e-10	down
XM_044070713.1	LOC122801155	122801155	deoxyribodipyrimidine photo-lyase-like	216	217	174	20	27	14	0.590941	0.554189	0.415275	0.067018	0.081463	0.04233	-2.83552	5.41e-12	1.87e-10	down
XM_044063879.1	PAM	122795614	peptidylglycine alpha-amidating monooxygenase	1952	1757	1736	607	787	621	6.49265	5.46789	5.05114	2.51038	2.95973	2.44054	-0.951123	5.41e-12	1.87e-10	not_change
XM_044069716.1	LOC122800223	122800223	protein NO VEIN-like	882	887	510	86	57	37	2.13854	2.01236	1.08098	0.256748	0.153758	0.104736	-3.16708	5.55e-12	1.92e-10	down
XM_044067299.1	CPT1A	122798393	carnitine palmitoyltransferase 1A	520	458	392	17	31	5	1.38441	1.14065	0.912695	0.053339	0.092503	0.012597	-4.22767	5.6e-12	1.93e-10	down
XM_044073074.1	PIR	122803456	pirin	84	503	703	0	0	0	0.244461	1.38101	1.80764	0	0	0	-10.6942	5.61e-12	1.94e-10	down
XM_044065988.1	LOC122797169	122797169	carbonic anhydrase-like	89806	82290	89475	7950	19394	6935	854.184	731.984	744.472	94.0859	208.712	77.9139	-2.47301	5.63e-12	1.94e-10	down
XM_044056766.1	PLAU	122789370	plasminogen activator, urokinase	113	133	138	0	0	0	0.507775	0.560164	0.544659	0	0	0	-8.95238	5.82e-12	2e-10	down
XM_044080469.1	LOC122809174	122809174	phosphatidylinositol 4-kinase beta-like	171	104	209	0	0	0	0.350311	0.199354	0.374617	0	0	0	-9.28084	5.86e-12	2.01e-10	down
XM_044089714.1	PMS2	122816724	PMS1 homolog 2, mismatch repair system component	304	201	256	548	544	521	1.37362	0.850079	1.01155	3.08191	2.78593	2.78406	1.5764	5.89e-12	2.02e-10	up
XM_044084633.1	ECSIT	122812251	ECSIT signaling integrator	2871	2946	2649	4762	7455	4414	20.2879	19.4705	16.3708	41.8693	59.6066	36.8479	1.44833	6.29e-12	2.16e-10	up
XM_044064744.1	BZW2	122796339	basic leucine zipper and W2 domains 2	2655	3801	2516	728	713	650	12.967	17.3622	10.7484	4.4227	3.93996	3.74989	-1.61379	6.3e-12	2.16e-10	down
XM_044071339.1	ABHD13	122801767	abhydrolase domain containing 13	110	208	156	0	0	0	0.445382	0.785982	0.55183	0	0	0	-9.25918	6.3e-12	2.16e-10	down
XR_006366083.1	LOC122810330	122810330	uncharacterized LOC122810330	4209	4872	4213	1617	1946	1742	47.631	51.5597	41.7049	22.7687	24.9177	23.2843	-0.840719	6.34e-12	2.17e-10	not_change
XM_044064110.1	LOC122795779	122795779	endoplasmic reticulum aminopeptidase 2-like	834	1520	815	123	65	93	1.4277	2.43365	1.2202	0.26072	0.124393	0.187008	-2.99343	6.76e-12	2.31e-10	down
XM_044083705.1	MRPL4	122811667	mitochondrial ribosomal protein L4	400	309	99	0	0	0	4.43794	3.20314	0.954658	0	0	0	-10.0355	6.79e-12	2.31e-10	down
XM_044064149.1	RASA1	122795812	RAS p21 protein activator 1	1446	1625	1417	535	542	549	4.63177	4.86897	3.96927	2.13133	1.96308	2.07693	-0.975183	6.89e-12	2.35e-10	not_change
XM_044080728.1	U2AF2	122809324	U2 small nuclear RNA auxiliary factor 2	9516	9020	8285	9679	11910	10113	90.3795	80.1236	68.8336	114.382	127.997	113.467	0.725078	6.92e-12	2.35e-10	not_change
XM_044068957.1	LOC122799716	122799716	dual specificity protein kinase CLK4-like	1417	1076	1203	2466	5025	2841	11.6704	8.28112	8.66462	25.2647	46.8266	27.6377	1.95156	7.07e-12	2.4e-10	up
XM_044085737.1	AMT	122813422	aminomethyltransferase	433	382	419	557	827	718	3.56752	2.94517	3.01903	5.72038	7.72316	6.99344	1.24986	7.09e-12	2.41e-10	up
XM_044076561.1	ST13	122806272	ST13 Hsp70 interacting protein	2657	3188	2575	9808	17441	6147	26.516	29.7586	22.4874	121.832	197.007	72.4805	2.45282	7.18e-12	2.43e-10	up
XM_044063641.1	LOC122795066	122795066	uncharacterized LOC122795066	1438	1763	1261	59	108	16	5.35781	6.14239	4.10881	0.271565	0.453242	0.067154	-4.14862	7.25e-12	2.46e-10	down
XM_044060384.1	SEC31A	122792824	SEC31 homolog A, COPII coat complex component	8507	8666	9052	12115	10592	11796	20.0585	19.1111	18.6726	35.5462	28.2604	32.8556	0.891804	7.39e-12	2.5e-10	not_change
XM_044069457.1	LTC4S	122800004	leukotriene C4 synthase	639	974	649	43	91	28	8.31576	11.8431	7.38039	0.686836	1.33299	0.426165	-3.34394	7.49e-12	2.53e-10	down
XM_044084689.1	LOC122812287	122812287	basement membrane-specific heparan sulfate proteoglycan core protein-like	0	0	0	71	71	118	0	0	0	0.429694	0.388844	0.678771	9.3748	7.58e-12	2.56e-10	up
XM_044085646.1	ZNF326	122813367	zinc finger protein 326	823	650	863	2231	2830	1417	5.94661	4.39419	5.45419	20.0708	23.1563	12.1031	1.95419	7.6e-12	2.56e-10	up
XM_044070982.1	EIF5B	122801551	eukaryotic translation initiation factor 5B	1258	1486	1282	2055	1911	1995	3.46442	3.82737	3.08856	7.04321	5.95733	6.49069	1.0584	7.64e-12	2.57e-10	up
XM_044078305.1	LOC122807226	122807226	aminopeptidase Ey-like	111	130	185	0	0	0	0.328024	0.359813	0.47884	0	0	0	-9.09845	7.73e-12	2.6e-10	down
XM_044090445.1	CSNK2A1	122817227	casein kinase 2 alpha 1	26475	28134	24612	28657	39033	33080	128.054	127.264	104.136	172.467	213.62	189.005	0.827991	8.02e-12	2.7e-10	not_change
XM_044089877.1	ZBTB46	122816828	zinc finger and BTB domain containing 46	790	1091	491	87	101	88	4.49471	5.80404	2.4436	0.611715	0.650489	0.586212	-2.62411	8.13e-12	2.73e-10	down
XM_044084207.1	LOC122811995	122811995	glutamic acid-rich protein-like	2377	1943	1283	12	73	93	44.5332	34.0532	21.0283	0.256538	1.53986	2.04686	-4.51326	8.26e-12	2.77e-10	down
XM_044087805.1	GYS2	122815354	glycogen synthase 2	113	206	164	668	505	883	0.539211	0.920536	0.683578	3.98106	2.73337	4.99304	2.58903	8.28e-12	2.77e-10	up
XM_044076864.1	MAPKAPK2	122806432	MAPK activated protein kinase 2	3315	2934	2925	3473	4263	4351	16.6386	13.772	12.8428	21.6912	24.2124	25.8028	0.883984	8.37e-12	2.8e-10	not_change
XM_044075074.1	LPGAT1	122804886	lysophosphatidylglycerol acyltransferase 1	2305	2185	2148	456	478	244	6.40439	5.67715	5.22022	1.57601	1.50088	0.800732	-2.00831	8.51e-12	2.85e-10	down
XM_044082087.1	LOC122810505	122810505	uncharacterized LOC122810505	1187	1165	1286	312	370	223	4.44302	4.08021	4.21352	1.45142	1.56727	0.985861	-1.52237	8.69e-12	2.9e-10	down
XM_044077536.1	TP53BP1	122806807	tumor protein p53 binding protein 1	126	73	95	675	507	322	0.257608	0.13793	0.168501	1.71894	1.17436	0.777184	2.85406	9.3e-12	3.1e-10	up
XM_044058977.1	LOC122791294	122791294	ubiquitin-conjugating enzyme E2 L3-like	197	169	158	304	452	391	2.38742	1.91409	1.6749	4.59781	6.21446	5.61176	1.61013	9.31e-12	3.1e-10	up
XR_006364563.1	LOC122800411	122800411	uncharacterized LOC122800411	0	0	0	249	52	244	0	0	0	0.932707	0.176665	0.865996	10.4738	9.47e-12	3.15e-10	up
XM_044078154.1	TKT	122807142	transketolase	16307	15777	18387	28007	26895	40432	103.448	93.6018	102.036	221.072	193.045	302.99	1.41409	9.61e-12	3.19e-10	up
XM_044062655.1	RUNX2	122794342	RUNX family transcription factor 2	165	233	107	0	0	0	0.736361	0.970346	0.414752	0	0	0	-9.35552	9.61e-12	3.19e-10	down
XM_044077236.1	PTPN9	122806646	protein tyrosine phosphatase non-receptor type 9	134	126	292	0	0	0	0.749096	0.657976	1.43305	0	0	0	-9.46699	1.02e-11	3.39e-10	down
XM_044088380.1	GRAMD4	122815681	GRAM domain containing 4	952	1148	1149	355	327	318	2.49372	2.81171	2.63265	1.15579	0.967796	0.983165	-1.20686	1.03e-11	3.41e-10	down
XM_044090305.1	LOC122817121	122817121	tribbles homolog 2-like	3691	3560	3130	5044	4753	4593	12.2095	11.0137	9.05843	20.7628	17.7936	17.9516	0.962486	1.03e-11	3.41e-10	not_change
XM_044070799.1	LOC122801246	122801246	serine/threonine-protein phosphatase 2A regulatory subunit B'' subunit alpha-like	184	211	195	16	26	11	0.535853	0.574488	0.496383	0.056675	0.084911	0.037788	-3.0005	1.04e-11	3.45e-10	down
XM_044080788.1	ATP1A3	122809353	ATPase Na+/K+ transporting subunit alpha 3	17682	14658	12888	4887	5128	5104	50.4094	39.0786	32.1414	17.3339	16.539	17.1855	-1.09242	1.06e-11	3.5e-10	down
XM_044073588.1	LOC122803905	122803905	serine/threonine-protein kinase MRCK beta-like	1421	1069	801	198	152	160	4.90193	3.44819	2.41584	0.850357	0.592828	0.649907	-2.19523	1.06e-11	3.51e-10	down
XM_044058193.1	ADSS2	122790667	adenylosuccinate synthase 2	2434	2535	3151	643	387	448	15.7322	15.3236	17.8169	5.16854	2.8301	3.41958	-1.95005	1.07e-11	3.52e-10	down
XM_044063990.1	LOC122795693	122795693	threonine--tRNA ligase 1, cytoplasmic-like	19417	17416	21798	24867	25666	22111	103.744	87.0262	101.885	165.318	155.16	139.556	0.801091	1.07e-11	3.54e-10	not_change
XM_044068403.1	CORO1C	122799387	coronin 1C	5189	5276	4849	7438	6580	7749	13.8361	13.1548	11.3095	24.6773	19.8508	24.4048	1.00189	1.12e-11	3.68e-10	up
XM_044074551.1	LOC122804591	122804591	heat shock protein HSP 90-alpha	23685	24636	23598	101450	143277	45280	129.132	125.617	112.547	688.235	883.876	291.622	2.48505	1.12e-11	3.69e-10	up
XM_044055168.1	ATXN7L3	122788182	ataxin 7 like 3	189	253	171	21	18	23	0.97266	1.21616	0.771084	0.132553	0.101173	0.134528	-2.8153	1.13e-11	3.72e-10	down
XM_044078570.1	RNF111	122807641	ring finger protein 111	2482	2669	2240	2901	3551	3375	7.80979	7.85366	6.16594	11.3575	12.6405	12.5442	0.895215	1.15e-11	3.78e-10	not_change
XM_044069746.1	ASCC2	122800255	activating signal cointegrator 1 complex subunit 2	4066	4318	3509	5814	8629	5937	20.719	20.5768	15.6397	36.8647	49.7518	35.7378	1.25307	1.15e-11	3.78e-10	up
XR_006366102.1	LOC122810444	122810444	uncharacterized LOC122810444	326	270	359	709	624	558	6.51357	5.05822	6.27666	17.6556	14.144	13.2067	1.48212	1.17e-11	3.84e-10	up
XM_044085628.1	TBC1D4	122813357	TBC1 domain family member 4	301	310	151	0	1	0	0.747571	0.720478	0.326668	0	0.000136	0	-8.98667	1.25e-11	4.07e-10	down
XM_044074036.1	DIO2	122804266	iodothyronine deiodinase 2	163	419	370	10027	1946	3207	0.418141	1.00824	0.831287	32.1179	5.66848	9.75036	4.52944	1.25e-11	4.09e-10	up
XM_044056072.1	WDR11	122788979	WD repeat domain 11	581	554	403	62	71	32	1.1186	0.996544	0.679055	0.146895	0.153965	0.072543	-2.74035	1.26e-11	4.12e-10	down
XM_044077179.1	LOC122806612	122806612	mucin-3A-like	996	1585	1852	45	133	27	1.63374	2.43028	2.65732	0.090837	0.245159	0.051179	-3.98206	1.27e-11	4.13e-10	down
XM_044078028.1	LOC122807088	122807088	plexin-B3-like	359	321	279	58	74	63	2.78046	2.32061	1.88697	0.551715	0.644058	0.571162	-1.8147	1.27e-11	4.14e-10	down
XM_044076826.1	SLC45A3	122806415	solute carrier family 45 member 3	1287	1568	1370	339	359	452	4.39	5.00328	4.08752	1.43654	1.38578	1.81879	-1.38718	1.3e-11	4.22e-10	down
XM_044064900.1	HIVEP1	122796434	HIVEP zinc finger 1	248	130	120	0	0	0	0.474398	0.232044	0.199894	0	0	0	-9.33022	1.34e-11	4.35e-10	down
XM_044077359.1	LOC122806716	122806716	lysophosphatidic acid receptor 6-like	0	0	0	73	63	71	0	0	0	0.802537	0.632705	0.740619	9.04697	1.34e-11	4.36e-10	up
XM_044070785.1	LOC122801233	122801233	EGF-containing fibulin-like extracellular matrix protein 1	103	131	127	0	0	0	1.5206	1.81127	1.63422	0	0	0	-8.86389	1.39e-11	4.5e-10	down
XM_044087971.1	SEPHS1	122815459	selenophosphate synthetase 1	49	170	132	591	1305	1013	0.279717	0.907929	0.661642	4.21412	8.46765	6.86413	3.51975	1.44e-11	4.66e-10	up
XM_044063928.1	MTREX	122795648	Mtr4 exosome RNA helicase	2806	3003	2805	3382	5000	3931	11.2234	11.2339	9.81669	16.8317	22.6316	18.5737	0.994379	1.44e-11	4.66e-10	not_change
XM_044059078.1	NAPSA	122791357	napsin A aspartic peptidase	125	105	117	7	6	10	0.422993	0.332517	0.345809	0.027561	0.022576	0.036851	-3.42177	1.48e-11	4.76e-10	down
XM_044058049.1	RABGGTA	122790501	Rab geranylgeranyltransferase subunit alpha	2830	2320	3174	3520	4440	4255	11.0108	8.44397	10.8057	17.0423	19.5507	19.5595	1.04147	1.52e-11	4.89e-10	up
XM_044069282.1	NDFIP1	122799899	Nedd4 family interacting protein 1	12988	12485	14337	6414	6814	6430	74.2826	66.7803	71.7318	45.6417	44.0901	43.4387	-0.527169	1.52e-11	4.9e-10	not_change
XM_044083578.1	LOC122811614	122811614	nuclear factor 7, brain-like	573	492	655	1070	1311	871	2.07003	1.66017	2.06943	4.81002	5.35986	3.71707	1.40484	1.55e-11	5e-10	up
XM_044072967.1	MBNL2	122803386	muscleblind like splicing regulator 2	864	1533	83	0	0	1	0.864055	1.43363	0.072537	0	0	0.001069	-10.6999	1.56e-11	5.02e-10	down
XM_044061375.1	SMARCAD1	122793401	SWI/SNF-related, matrix-associated actin-dependent regulator of chromatin, subfamily a, containing DEAD/H box 1	9697	10294	10963	10850	14929	12055	35.9077	35.6497	35.5119	49.9919	62.5518	52.7308	0.771928	1.56e-11	5.02e-10	not_change
XM_044057572.1	MOSPD1	122790026	motile sperm domain containing 1	182	180	96	0	0	0	1.07855	0.993362	0.495344	0	0	0	-9.21328	1.6e-11	5.12e-10	down
XM_044070354.1	MSL2	122800955	MSL complex subunit 2	111	109	165	0	0	0	0.356804	0.328236	0.465658	0	0	0	-8.95224	1.63e-11	5.22e-10	down
XM_044076908.1	LOC122806453	122806453	S-adenosylhomocysteine hydrolase-like protein 1	258	569	474	27	27	44	0.926296	1.91247	1.48795	0.117217	0.10909	0.183519	-3.2381	1.66e-11	5.32e-10	down
XM_044062683.1	CLU	122794357	clusterin	1148	2622	1617	15857	30669	6027	8.9469	19.1172	11.0252	153.835	270.566	55.5112	3.74209	1.68e-11	5.38e-10	up
XM_044088616.1	LOC122815814	122815814	rab-like protein 2A	1280	1252	1581	458	497	402	10.5034	9.60223	11.3507	4.66802	4.60702	3.89572	-1.10941	1.75e-11	5.59e-10	down
XM_044089858.1	EMILIN3	122816816	elastin microfibril interfacer 3	1276	587	909	91	144	118	4.59366	1.97603	2.8617	0.405324	0.584601	0.499606	-2.49197	1.77e-11	5.65e-10	down
XM_044078965.1	NEDD4	122807854	NEDD4 E3 ubiquitin protein ligase	406	375	254	8	16	29	0.690796	0.596217	0.378188	0.015176	0.029169	0.057202	-3.80653	1.88e-11	5.99e-10	down
XM_044074902.1	FMNL2	122804795	formin like 2	405	602	313	13	28	5	0.805662	1.12001	0.543958	0.030326	0.062123	0.009409	-4.38683	1.89e-11	6.03e-10	down
XM_044059306.1	SPON1	122791555	spondin 1	633	724	758	98	71	36	2.76146	2.95636	2.89389	0.528147	0.350649	0.185568	-2.86864	1.92e-11	6.09e-10	down
XM_044082273.1	ROCK2	122810705	Rho associated coiled-coil containing protein kinase 2	3547	2479	3104	925	829	798	6.65444	4.34862	5.09424	2.15876	1.75877	1.76823	-1.34353	1.93e-11	6.13e-10	down
XM_044084146.1	CDK2AP2	122811951	cyclin dependent kinase 2 associated protein 2	779	875	1248	2214	2422	1738	8.02368	8.42572	11.2458	28.3685	28.2229	21.1474	1.6264	1.98e-11	6.27e-10	up
XM_044067254.1	PTK2	122798378	protein tyrosine kinase 2	271	86	279	0	0	0	0.848626	0.25228	0.764952	0	0	0	-9.6729	1.98e-11	6.28e-10	down
XM_044076705.1	DVL2	122806356	dishevelled segment polarity protein 2	645	608	456	123	131	124	1.62615	1.43149	1.00503	0.385467	0.371409	0.36726	-1.69046	1.98e-11	6.28e-10	down
XM_044071423.1	SYNJ1	122801807	synaptojanin 1	356	196	191	20	21	17	0.48408	0.249363	0.227013	0.033599	0.031169	0.02686	-3.19225	2.03e-11	6.42e-10	down
XM_044079446.1	RPS9	122808486	ribosomal protein S9	79597	75396	83861	24543	23774	31787	1541.61	1365.64	1420.83	591.451	520.97	727.237	-1.08113	2.03e-11	6.43e-10	down
XM_044057405.1	LOC122789932	122789932	serine protease 23-like	1446	1446	2322	3629	5554	3588	4.68136	4.37925	6.57896	14.6265	20.3554	13.7266	1.77457	2.04e-11	6.43e-10	up
XM_044066522.1	PTPRM	122797976	protein tyrosine phosphatase receptor type M	177	90	206	0	0	0	0.404951	0.192283	0.410699	0	0	0	-9.24702	2.04e-11	6.43e-10	down
XM_044087333.1	STON2	122815088	stonin 2	612	758	674	908	1161	1154	3.95522	4.58251	3.81093	7.30085	8.49505	8.81582	1.14148	2.04e-11	6.43e-10	up
XM_044084109.1	LOC122811932	122811932	ABC transporter G family member 9-like	1656	2426	7582	103	34	152	7.23526	9.91326	28.9786	0.557114	0.165794	0.779559	-4.80313	2.07e-11	6.52e-10	down
XM_044075466.1	CAD	122805371	carbamoyl-phosphate synthetase 2, aspartate transcarbamylase, and dihydroorotase	497	506	290	56	58	54	0.790631	0.752181	0.402334	0.109069	0.103934	0.100338	-2.45982	2.09e-11	6.57e-10	down
XM_044058790.1	LOC122791026	122791026	coiled-coil domain-containing protein 102A-like	329	355	394	839	883	575	0.985411	0.995402	1.03418	3.13181	2.99788	2.03541	1.58015	2.1e-11	6.58e-10	up
XM_044085036.1	LOC122812953	122812953	serine/arginine repetitive matrix protein 2-like	1590	1537	1371	1817	1953	1863	6.59327	5.96091	4.97346	9.37614	9.16406	9.12717	0.812601	2.12e-11	6.66e-10	not_change
XM_044075462.1	GOLGA4	122805369	golgin A4	182	391	109	0	0	0	0.444838	0.89773	0.233354	0	0	0	-9.79334	2.13e-11	6.67e-10	down
XM_044059686.1	TMEM150B	122791762	transmembrane protein 150B	318	212	94	0	0	0	2.5149	1.56726	0.651807	0	0	0	-9.66071	2.18e-11	6.83e-10	down
XM_044077309.1	GIGYF1	122806686	GRB10 interacting GYF protein 1	432	539	393	90	91	66	1.40667	1.64035	1.11963	0.363068	0.334925	0.252624	-1.97921	2.2e-11	6.89e-10	down
XM_044085159.1	LOC122813046	122813046	inward rectifier potassium channel 16-like	191	92	156	0	0	0	1.42229	0.638053	1.01279	0	0	0	-9.14288	2.21e-11	6.89e-10	down
XM_044080268.1	GDI1	122809055	GDP dissociation inhibitor 1	17281	20089	19484	19603	23942	23364	40.7638	44.3163	40.2052	57.5339	63.8999	65.1015	0.721043	2.21e-11	6.9e-10	not_change
XM_044077095.1	CAMTA2	122806560	calmodulin binding transcription activator 2	1128	61	533	0	0	0	1.92711	0.097306	0.796475	0	0	0	-11.1128	2.25e-11	7.03e-10	down
XM_044086365.1	LOC122813834	122813834	3-methyl-2-oxobutanoate dehydrogenase [lipoamide] kinase, mitochondrial-like	2039	2190	3060	3764	5564	5458	11.4217	11.474	14.9963	26.2442	35.275	36.1297	1.50612	2.26e-11	7.04e-10	up
XM_044061423.1	LYPLAL1	122793426	lysophospholipase like 1	600	702	674	847	1017	832	1.60896	1.76085	1.58161	2.82551	3.08559	2.63592	0.933532	2.28e-11	7.09e-10	not_change
XM_044083565.1	RPS18	122811606	ribosomal protein S18	76964	83956	98848	28167	37641	34703	1712.77	1747.34	1924.34	779.932	947.801	912.28	-0.884387	2.3e-11	7.14e-10	not_change
XM_044078236.1	STK16	122807187	serine/threonine kinase 16	2912	2833	3287	3742	3594	3605	14.275	12.9876	14.0976	22.8298	19.9395	20.8779	0.770576	2.44e-11	7.58e-10	not_change
XM_044076491.1	ITPR3	122806238	inositol 1,4,5-trisphosphate receptor type 3	1072	1191	1489	90	26	18	1.35163	1.40425	1.64195	0.140758	0.035881	0.026734	-4.27969	2.59e-11	8.02e-10	down
XM_044070184.1	APOD	122800863	apolipoprotein D	105	67	138	907	536	409	1.18552	0.701801	1.36326	12.7415	6.84907	5.45375	3.09093	2.6e-11	8.05e-10	up
XM_044071402.1	LOC122801796	122801796	uncharacterized LOC122801796	4050	3408	3195	4385	5197	4854	19.5211	15.3607	13.4707	26.2936	28.3415	27.6364	0.923981	2.61e-11	8.08e-10	not_change
XM_044074816.1	LOC122804751	122804751	galectin-1-like	2212	2845	333	17	15	51	45.4942	54.7193	5.98184	0.423908	0.346373	1.23585	-5.53518	2.62e-11	8.11e-10	down
XM_044056481.1	SCD	122789211	stearoyl-CoA desaturase	2311	2298	1822	236	507	411	13.0741	12.1579	9.01911	1.66012	3.24092	2.74345	-2.00897	2.66e-11	8.21e-10	down
XM_044080170.1	IRAK1	122808996	interleukin 1 receptor associated kinase 1	1333	1543	1424	1658	2082	1737	5.94878	6.44302	5.5609	9.20621	10.5173	9.16126	0.832824	2.69e-11	8.29e-10	not_change
XM_044070540.1	LOC122801057	122801057	arylacetamide deacetylase-like	0	0	0	132	55	99	0	0	0	1.60276	0.597403	1.13992	9.53255	2.69e-11	8.3e-10	up
XM_044083883.1	LOC122811806	122811806	calcitonin gene-related peptide type 1 receptor-like	830	958	901	1976	1656	2750	3.57682	3.86179	3.39725	10.5986	8.07917	14.0055	1.74495	2.74e-11	8.42e-10	up
XM_044062183.1	DHX15	122794055	DEAH-box helicase 15	3909	5021	4301	5962	7919	6027	19.1464	23.0002	18.428	36.3316	43.8852	34.8702	1.07013	2.84e-11	8.74e-10	up
XM_044068663.1	LOC122799534	122799534	P2X purinoceptor 2-like	15967	15020	14976	5275	3855	4036	91.8125	80.7696	75.329	37.7359	25.0757	27.4085	-1.30371	2.86e-11	8.78e-10	down
XM_044077960.1	LRIG1	122807044	leucine rich repeats and immunoglobulin like domains 1	928	881	1045	319	339	364	2.59997	2.30774	2.56076	1.10982	1.07488	1.20501	-0.990005	2.94e-11	9.01e-10	not_change
XM_044085672.1	RPAP2	122813379	RNA polymerase II associated protein 2	384	352	509	741	1332	974	3.39535	2.90924	3.94234	8.16538	13.3553	10.1898	1.76919	2.97e-11	9.09e-10	up
XM_044084947.1	MRPL17	122812906	mitochondrial ribosomal protein L17	2410	3331	2775	4054	5436	4411	42.0286	54.3346	42.3385	87.9937	107.287	90.901	1.18774	2.98e-11	9.12e-10	up
XR_006365915.1	LOC122809499	122809499	uncharacterized LOC122809499	1404	1967	2122	455	435	492	4.41972	5.79081	5.84244	1.78066	1.54724	1.82889	-1.49629	3.05e-11	9.33e-10	down
XM_044062033.1	SH3D19	122793973	SH3 domain containing 19	313	141	282	2099	1574	821	0.488946	0.20526	0.386415	4.0905	2.78843	1.51756	3.11257	3.05e-11	9.33e-10	up
XM_044055556.1	LOC122788660	122788660	nucleolysin TIAR-like	850	843	652	1159	1670	1495	29.3347	27.2127	19.6928	49.8104	65.2454	60.979	1.36168	3.07e-11	9.38e-10	up
XM_044056503.1	GLUD1	122789226	glutamate dehydrogenase 1	8153	9280	9152	9316	11021	11285	36.1946	38.5286	35.5425	51.4603	55.3601	59.1771	0.737744	3.22e-11	9.82e-10	not_change
XM_044086371.1	LOC122813837	122813837	perforin-1-like	377	81	277	0	0	0	1.33892	0.267428	0.860162	0	0	0	-9.88348	3.28e-11	1e-09	down
XM_044063262.1	SERAC1	122794634	serine active site containing 1	178	181	172	262	340	299	0.94382	0.895094	0.79821	1.73141	2.04389	1.8737	1.24677	3.31e-11	1.01e-09	up
XM_044063835.1	LOC122795585	122795585	gastrula zinc finger protein XlCGF57.1-like	101	95	109	180	229	220	0.569952	0.497546	0.536259	1.26472	1.46518	1.46867	1.53077	3.31e-11	1.01e-09	up
XM_044081478.1	LOC122809756	122809756	carbohydrate sulfotransferase 5-like	989	1836	1482	97	193	215	7.48523	13.0041	9.82052	0.912239	1.64891	1.92242	-2.61613	3.34e-11	1.02e-09	down
XM_044084118.1	SLC43A1	122811936	solute carrier family 43 member 1	92	135	193	0	0	0	0.268341	0.371002	0.496843	0	0	0	-9.07733	3.36e-11	1.02e-09	down
XM_044079893.1	LOC122808821	122808821	gamma-aminobutyric acid receptor-associated protein-like 1	4958	4939	4033	968	490	727	13.8318	12.8872	9.84253	3.35727	1.54568	2.39387	-2.16442	3.38e-11	1.02e-09	down
XM_044088900.1	ZNF598	122816144	zinc finger protein 598, E3 ubiquitin ligase	3630	3893	3899	5069	5206	6563	12.7873	12.8236	12.0138	22.2151	20.7507	27.3075	1.05228	3.39e-11	1.03e-09	up
XM_044084570.1	CDC37	122812223	cell division cycle 37, HSP90 cochaperone	2810	3238	3314	7241	10146	4949	21.2823	22.9358	21.9622	68.2527	86.9646	44.288	1.73191	3.44e-11	1.04e-09	up
XM_044086097.1	LOC122813659	122813659	zinc finger protein 850-like	203	261	289	591	693	456	0.55224	0.662588	0.686868	2.00257	2.13395	1.46479	1.69438	3.5e-11	1.06e-09	up
XM_044086216.1	LOC122813743	122813743	serine protease 27-like	305	295	270	1272	665	929	3.28118	2.97024	2.53971	17.0764	8.11076	11.8382	2.22848	3.56e-11	1.08e-09	up
XM_044069717.1	LOC122800224	122800224	uncharacterized LOC122800224	220	245	152	6	3	0	1.71633	1.78929	1.03903	0.048748	0.024404	0	-5.60413	3.67e-11	1.11e-09	down
XM_044057319.1	STAG2	122789890	stromal antigen 2	72	398	448	0	0	0	0.168826	0.881261	0.92862	0	0	0	-10.2065	3.71e-11	1.12e-09	down
XM_044073360.1	SQOR	122803628	sulfide quinone oxidoreductase	2713	1176	2076	5791	6745	5441	17.6688	7.15924	11.8247	46.9328	49.706	41.8569	2.08084	3.8e-11	1.14e-09	up
XM_044062012.1	PEX5	122793958	peroxisomal biogenesis factor 5	0	0	0	155	157	45	0	0	0	0.699725	0.642935	0.190298	9.82302	3.81e-11	1.15e-09	up
XM_044087241.1	LOC122814986	122814986	protein-methionine sulfoxide oxidase mical3a-like	493	505	634	776	1007	1073	1.47285	1.40964	1.65546	2.88281	3.40307	3.78788	1.29539	3.87e-11	1.16e-09	up
XM_044083201.1	LOC122811389	122811389	carnitine O-acetyltransferase-like	3764	3798	3377	1488	1470	1386	27.0634	25.5409	21.239	13.3119	11.9556	11.7737	-0.842389	3.96e-11	1.19e-09	not_change
XM_044065504.1	NUP42	122796776	nucleoporin 42	805	974	940	1110	1289	1278	5.47174	6.19094	5.58517	9.38742	9.91136	10.2537	0.922998	4.06e-11	1.22e-09	not_change
XM_044082705.1	ACP2	122811110	acid phosphatase 2, lysosomal	1256	269	90	0	0	0	2.85526	0.570169	0.177599	0	0	0	-11.0328	4.17e-11	1.25e-09	down
XM_044084147.1	CDK2AP2	122811951	cyclin dependent kinase 2 associated protein 2	1075	901	745	1438	2185	1845	8.91556	6.98609	5.40291	14.8421	20.507	18.0745	1.48426	4.31e-11	1.29e-09	up
XM_044065992.1	WWP1	122797173	WW domain containing E3 ubiquitin protein ligase 1	293	358	243	20	26	41	1.03512	1.1855	0.750416	0.087144	0.10336	0.16898	-2.87595	4.4e-11	1.31e-09	down
XM_044067427.1	GPT	122798474	glutamic--pyruvic transaminase	866	2389	1122	46	26	100	4.22379	10.897	4.78354	0.276915	0.142169	0.574341	-4.16957	4.41e-11	1.32e-09	down
XM_044088391.1	LOC122815689	122815689	copine-8	281	321	214	30	19	32	1.28634	1.37407	0.856471	0.168203	0.096479	0.172765	-2.83554	4.45e-11	1.33e-09	down
XM_044055271.1	KPNB1	122788238	karyopherin subunit beta 1	11777	13082	11356	12971	15064	13259	34.6171	35.9627	29.2015	47.4405	50.1042	46.0392	0.674658	4.49e-11	1.34e-09	not_change
XM_044083297.1	FLOT1	122811450	flotillin 1	636	661	698	225	230	185	1.5211	1.47714	1.45972	0.666675	0.621804	0.521243	-1.15043	4.49e-11	1.34e-09	down
XM_044081130.1	ATP12A	122809548	ATPase H+/K+ transporting non-gastric alpha2 subunit	102637	87723	87311	35262	43970	33786	404.453	323.285	300.977	172.894	196.047	157.269	-0.813503	4.55e-11	1.35e-09	not_change
XM_044078800.1	PXK	122807776	PX domain containing serine/threonine kinase like	321	603	445	1122	1201	1283	2.37955	4.18745	2.88957	10.371	10.0907	11.2522	1.88494	4.67e-11	1.39e-09	up
XM_044062602.1	ZBTB49	122794309	zinc finger and BTB domain containing 49	364	362	429	669	1163	731	1.91988	1.7849	1.97758	4.38572	6.93818	4.55559	1.62516	4.7e-11	1.4e-09	up
XM_044075204.1	PYGO1	122804961	pygopus family PHD finger 1	1914	1832	1928	3257	6767	3841	6.9825	6.25008	6.15322	14.787	27.9408	16.5556	1.75694	4.93e-11	1.46e-09	up
XM_044077856.1	SHF	122806989	Src homology 2 domain containing F	2961	2954	2920	823	961	1154	20.3098	18.9532	17.5214	7.02202	7.4548	9.34959	-1.09965	4.99e-11	1.48e-09	down
XM_044080428.1	HSPB6	122809147	heat shock protein family B (small) member 6	1011	1098	1451	324697	251452	7338	12.0188	12.2144	15.1027	4807.52	3385.54	103.141	7.85388	5.03e-11	1.49e-09	up
XM_044090676.1	MARCHF2	122817625	membrane associated ring-CH-type finger 2	461	454	523	124	123	147	2.77422	2.55359	2.75504	0.928195	0.835454	1.04178	-1.37466	5.07e-11	1.5e-09	down
XM_044081982.1	TENT4B	122810385	terminal nucleotidyltransferase 4B	1663	1736	1817	2630	3930	4906	3.33555	3.25623	3.18795	6.56499	8.92031	11.6253	1.62095	5.16e-11	1.53e-09	up
XM_044069224.1	TXNDC15	122799870	thioredoxin domain containing 15	502	481	553	649	677	630	3.0285	2.71412	2.91818	4.87167	4.62225	4.48932	0.839594	5.29e-11	1.56e-09	not_change
XM_044054405.1	NLK	122787611	nemo like kinase	1213	1297	1208	1301	1587	1482	5.0026	5.00057	4.35568	6.6762	7.40518	7.21918	0.718521	5.47e-11	1.61e-09	not_change
XM_044088426.1	CCHR11.PART0H12orf29	122815700	chromosome chr11.part0 C12orf29 homolog	911	835	1191	1459	2160	1684	6.8322	5.8569	7.81834	13.6247	18.3445	14.9319	1.33563	5.57e-11	1.64e-09	up
XM_044084158.1	LOC122811959	122811959	uncharacterized LOC122811959	88017	88632	76133	23568	23513	31717	226.471	213.279	171.364	75.4541	68.454	96.4018	-1.1899	5.63e-11	1.66e-09	down
XM_044068844.1	KLHL22	122799647	kelch like family member 22	290	293	227	47	47	51	0.931198	0.880826	0.63925	0.187792	0.169505	0.190612	-1.99353	5.66e-11	1.66e-09	down
XM_044076145.1	ANKS1A	122805898	ankyrin repeat and sterile alpha motif domain containing 1A	2335	2104	1773	431	368	214	8.04503	6.77903	5.34456	1.84465	1.43436	0.869504	-2.12502	5.67e-11	1.66e-09	down
XM_044061831.1	CPLANE2	122793633	ciliogenesis and planar polarity effector complex subunit 2	251	85	167	0	0	0	1.73108	0.546238	1.00927	0	0	0	-9.33927	5.69e-11	1.67e-09	down
XM_044090424.1	LOC122817210	122817210	uncharacterized LOC122817210	0	0	0	66	95	49	0	0	0	0.218664	0.286647	0.152823	9.04903	5.7e-11	1.67e-09	up
XM_044085660.1	TGFBR3	122813372	transforming growth factor beta receptor 3	854	862	800	81	133	41	2.33126	2.2025	1.91142	0.27463	0.410838	0.12976	-2.83321	5.92e-11	1.73e-09	down
XM_044088318.1	RPL23	122815645	ribosomal protein L23	67760	72424	86912	29703	34388	33019	1802.62	1801.85	2022.6	983.182	1035.09	1037.63	-0.73603	5.99e-11	1.75e-09	not_change
XM_044055650.1	PPP2R2D	122788757	protein phosphatase 2 regulatory subunit Bdelta	983	895	1154	1404	1608	1278	4.71313	4.00987	4.83754	8.37373	8.72142	7.23406	0.989532	6.03e-11	1.76e-09	not_change
XM_044082523.1	LOC122811010	122811010	splicing factor, arginine/serine-rich 19-like	1934	1257	1106	3304	6803	4082	4.08685	2.48342	2.04415	8.68857	16.2685	10.1912	2.18959	6.17e-11	1.8e-09	up
XM_044065213.1	LOC122796606	122796606	ubiquitin thioesterase otulin-like	106	120	92	0	0	0	0.290896	0.306478	0.21909	0	0	0	-8.68356	6.25e-11	1.82e-09	down
XM_044058169.1	EHMT1	122790644	euchromatic histone lysine methyltransferase 1	2306	2225	2049	2386	3117	2690	6.13443	5.53541	4.77004	7.90096	9.38478	8.45557	0.798963	6.44e-11	1.88e-09	not_change
XM_044083639.1	NACA	122811652	nascent polypeptide associated complex subunit alpha	6414	7224	9103	861	2001	1263	73.0071	76.895	90.638	12.1924	25.7649	16.9774	-1.99357	6.58e-11	1.92e-09	down
XM_044085331.1	TIE1	122813174	tyrosine kinase with immunoglobulin like and EGF like domains 1	226	213	80	0	0	0	0.596736	0.525344	0.183733	0	0	0	-9.39618	6.6e-11	1.92e-09	down
XM_044082041.1	LOC122810428	122810428	zinc finger protein 638-like	2082	2020	2013	2650	2619	2280	7.95707	7.2202	6.73071	12.5991	11.3228	10.293	0.794682	6.67e-11	1.94e-09	not_change
XM_044067453.1	FAM83H	122798486	family with sequence similarity 83 member H	44	50	199	1105	905	1926	0.127225	0.135708	0.503527	3.99391	2.97541	6.61174	4.26424	6.76e-11	1.96e-09	up
XM_044078704.1	CCDC66	122807721	coiled-coil domain containing 66	220	146	331	4	15	9	0.65249	0.404541	0.859508	0.013512	0.048302	0.028959	-4.16373	6.83e-11	1.98e-09	down
XM_044088703.1	CAV1	122815877	caveolin 1	170	90	372	0	0	0	1.03912	0.509901	1.99123	0	0	0	-9.6581	6.97e-11	2.02e-09	down
XM_044076102.1	SLC25A35	122805847	solute carrier family 25 member 35	114	116	324	0	0	0	0.793397	0.759929	1.98484	0	0	0	-9.46961	7.23e-11	2.09e-09	down
XM_044055193.1	CCDC47	122788194	coiled-coil domain containing 47	17110	17632	17589	21745	28939	19742	82.5551	79.564	74.239	130.552	157.993	112.521	0.909448	7.23e-11	2.09e-09	not_change
XM_044071606.1	LOC122801915	122801915	ABI family member 3 binding protein	119	83	130	0	0	0	0.164915	0.108115	0.158349	0	0	0	-8.73931	7.26e-11	2.1e-09	down
XM_044079561.1	SCNN1A	122808604	sodium channel epithelial 1 subunit alpha	1107	2884	1425	51	146	31	3.56015	8.67666	4.00983	0.202954	0.529933	0.116883	-4.12649	7.27e-11	2.1e-09	down
XM_044078849.1	ALAS1	122807794	5'-aminolevulinate synthase 1	135	78	173	2766	506	7150	0.869725	0.465447	0.973309	22.2342	3.69383	54.5726	5.28183	7.4e-11	2.13e-09	up
XM_044076811.1	FRK	122806396	fyn related Src family tyrosine kinase	1664	1533	1540	540	503	394	5.88165	5.06809	4.76321	2.37443	2.00994	1.6426	-1.22928	7.69e-11	2.21e-09	down
XM_044079788.1	MEF2D	122808763	myocyte enhancer factor 2D	71	365	305	0	0	0	0.202516	0.982151	0.768962	0	0	0	-9.9017	7.75e-11	2.23e-09	down
XM_044073931.1	GPHN	122804218	gephyrin	0	12	0	600	528	1518	0	0.039898	0	2.85559	2.28486	6.86534	8.26361	7.77e-11	2.23e-09	up
XM_044090508.1	LOC122817284	122817284	medium-chain acyl-CoA ligase ACSF2, mitochondrial-like	0	0	0	95	63	54	0	0	0	0.770744	0.46651	0.417897	9.08791	7.87e-11	2.26e-09	up
XM_044060138.1	RAB1A	122792343	RAB1A, member RAS oncogene family	16828	18667	19316	17395	21079	19433	61.56	63.8625	61.8128	79.177	87.2477	83.9752	0.56576	7.89e-11	2.26e-09	not_change
XM_044071366.1	ATP5PF	122801780	ATP synthase peripheral stalk subunit F6	905	700	909	199	198	250	19.4221	14.0358	17.0607	5.29081	4.78869	6.33616	-1.46357	8e-11	2.29e-09	down
XM_044065412.1	SEC63	122796712	SEC63 homolog, protein translocation regulator	10265	10659	10696	11488	14377	10869	38.1115	37.0096	34.739	53.0724	60.4001	47.6694	0.699898	8.04e-11	2.3e-09	not_change
XM_044063750.1	SELENOT	122795540	selenoprotein T	6759	6683	7404	2591	3515	2980	96.4562	89.1931	92.439	45.9951	56.7516	50.2317	-0.714457	8.1e-11	2.32e-09	not_change
XM_044058413.1	LOC122790792	122790792	dehydrogenase/reductase SDR family member 4-like	2684	2471	2498	687	519	758	8.86992	7.63587	7.22335	2.82429	1.94036	2.95883	-1.46239	8.14e-11	2.32e-09	down
XM_044071348.1	ADAMTS5	122801771	ADAM metallopeptidase with thrombospondin type 1 motif 5	344	567	512	38	23	9	0.618987	0.956434	0.807254	0.083521	0.046822	0.019041	-3.84377	8.14e-11	2.32e-09	down
XM_044057964.1	LOC122790428	122790428	cytochrome P450 1B1	1454	1004	907	174	224	254	2.62615	1.6958	1.43339	0.39086	0.456593	0.541577	-1.88307	8.37e-11	2.39e-09	down
XM_044054707.1	PLEKHH3	122787803	pleckstrin homology, MyTH4 and FERM domain containing H3	523	525	531	0	15	11	1.00744	0.947319	0.894958	0	0.030681	0.024647	-5.47253	9.03e-11	2.57e-09	down
XM_044070029.1	MRPS22	122800770	mitochondrial ribosomal protein S22	1100	937	1300	1508	1800	1533	9.99806	7.96755	10.3413	17.0546	18.5181	16.4578	1.02561	9.11e-11	2.59e-09	up
XM_044059334.1	KIRREL1	122791573	kirre like nephrin family adhesion molecule 1	222	169	133	15	16	9	0.813917	0.578391	0.424633	0.065963	0.06524	0.034662	-3.22759	9.2e-11	2.61e-09	down
XM_044074747.1	MARCHF7	122804710	membrane associated ring-CH-type finger 7	1124	1074	822	113	91	33	2.93065	2.61899	1.8755	0.364754	0.265989	0.100072	-3.18058	9.23e-11	2.62e-09	down
XM_044059693.1	KCMF1	122791768	potassium channel modulatory factor 1	328	434	441	777	997	658	2.49261	3.0828	2.92978	7.34622	8.57867	5.90325	1.49812	9.48e-11	2.69e-09	up
XM_044057340.1	LOC122789899	122789899	mucosa-associated lymphoid tissue lymphoma translocation protein 1-like	179	76	236	0	0	0	0.567509	0.224265	0.654221	0	0	0	-9.2984	9.51e-11	2.69e-09	down
XM_044088344.1	DMTF1	122815658	cyclin D binding myb like transcription factor 1	440	601	593	975	1263	876	2.06657	2.63847	2.43621	5.69723	6.71034	4.85713	1.4128	9.59e-11	2.71e-09	up
XM_044067369.1	SGK3	122798442	serum/glucocorticoid regulated kinase family member 3	1768	2082	1993	2379	2654	2947	5.52175	6.08132	5.44407	9.24737	9.38077	10.8741	0.938867	9.63e-11	2.72e-09	not_change
XM_044063644.1	LOC122795069	122795069	IgGFc-binding protein-like	1336	2855	3099	251	415	245	7.1501	14.289	14.5122	1.67162	2.51198	1.54301	-2.52392	9.78e-11	2.76e-09	down
XM_044078500.1	LOC122807587	122807587	unconventional myosin-Vc-like	120	143	142	16	19	14	0.932328	1.04139	0.960845	0.152729	0.166672	0.120584	-2.56083	9.83e-11	2.77e-09	down
XM_044057447.1	LOC122789950	122789950	P2Y purinoceptor 4-like	49	47	45	731	204	368	0.076628	0.067868	0.061864	1.43365	0.3633	0.685198	3.73257	9.95e-11	2.8e-09	up
XM_044083866.1	RAPGEF3	122811798	Rap guanine nucleotide exchange factor 3	1711	1687	1670	520	585	378	3.90981	3.60645	3.33839	1.4785	1.51082	1.01926	-1.28747	1.01e-10	2.85e-09	down
XM_044090650.1	NDUFA13	122817607	NADH:ubiquinone oxidoreductase subunit A13	8729	7913	9367	4003	4531	4075	198.379	168.185	186.23	113.176	116.505	109.395	-0.555467	1.07e-10	3e-09	not_change
XM_044056076.1	BAG3	122788984	BAG cochaperone 3	1372	1597	1228	28866	18027	3551	3.89945	4.24403	3.05208	102.124	57.9952	11.9266	4.0879	1.07e-10	3.02e-09	up
XM_044054925.1	LOC122787999	122787999	heat shock protein beta-11-like	21	15	13	50818	23694	40	0.417957	0.269361	0.213359	1283.73	544.281	0.944268	11.0835	1.08e-10	3.03e-09	up
XM_044065600.1	TRIO	122796857	trio Rho guanine nucleotide exchange factor	882	810	573	155	177	130	1.02574	0.880643	0.582782	0.224167	0.233056	0.177619	-1.81108	1.08e-10	3.04e-09	down
XM_044087824.1	SLC25A3	122815367	solute carrier family 25 member 3	32652	30521	25433	11211	11299	10149	313.143	273.735	213.362	133.776	122.603	114.973	-0.951378	1.11e-10	3.1e-09	not_change
XR_006365517.1	LOC122806509	122806509	uncharacterized LOC122806509	389	346	363	807	1074	592	4.00327	3.32397	3.27034	10.3388	12.5178	7.19958	1.65118	1.12e-10	3.13e-09	up
XM_044059610.1	LEPROTL1	122791713	leptin receptor overlapping transcript like 1	147	161	346	0	1	0	0.979185	1.00558	2.01881	0	0.004241	0	-8.75018	1.12e-10	3.14e-09	down
XM_044074515.1	BAG5	122804569	BAG cochaperone 5	194	73	241	0	0	0	1.47332	0.515919	1.59919	0	0	0	-9.34751	1.14e-10	3.2e-09	down
XM_044057361.1	LOC122789907	122789907	zinc finger protein 501-like	145	98	90	0	0	0	0.429964	0.270432	0.233313	0	0	0	-8.74913	1.16e-10	3.24e-09	down
XM_044086379.1	LOC122813843	122813843	nuclear factor 7, brain-like	266	238	73	0	0	0	2.70322	2.26088	0.64774	0	0	0	-9.55014	1.16e-10	3.24e-09	down
XM_044079871.1	LOC122808811	122808811	uncharacterized LOC122808811	1057	1372	1155	1561	1955	1845	1.47154	1.78676	1.40781	2.70513	3.08224	3.03528	1.06487	1.18e-10	3.28e-09	up
XM_044058530.1	TUFM	122790870	Tu translation elongation factor, mitochondrial	3321	3726	2961	4808	4616	5066	18.4083	19.3149	14.3578	33.1602	28.9533	33.1739	1.02468	1.18e-10	3.29e-09	up
XM_044084373.1	KANSL3	122812095	KAT8 regulatory NSL complex subunit 3	1781	1719	1217	2741	4142	2921	7.02924	6.34359	4.20131	13.4577	18.4954	13.616	1.52987	1.18e-10	3.29e-09	up
XM_044080522.1	LOC122809211	122809211	sodium channel modifier 1-like	1856	2251	2137	2676	3635	2701	12.2485	13.8895	12.3328	21.9727	27.1431	21.0561	1.0104	1.19e-10	3.3e-09	up
XM_044063373.1	LOC122794700	122794700	putative inactive cytochrome P450 2G1	32	69	81	457	273	376	0.551477	1.1262	1.24789	10.0155	5.43889	7.81631	3.1124	1.19e-10	3.3e-09	up
XM_044083137.1	BNIP3L	122811354	BCL2 interacting protein 3 like	3872	3898	4001	1330	1150	1471	12.3307	11.6094	11.1455	5.26968	4.142	5.53158	-1.07845	1.22e-10	3.37e-09	down
XM_044082232.1	LPIN1	122810659	lipin 1	417	482	416	53	48	19	0.853648	0.922417	0.744635	0.132839	0.109059	0.044628	-2.96543	1.24e-10	3.43e-09	down
XM_044058324.1	LOC122790736	122790736	TAR DNA-binding protein 43-like	927	798	1374	2544	3469	1999	4.79191	3.85632	6.21295	16.3685	20.2974	12.2071	1.85511	1.24e-10	3.43e-09	up
XM_044061043.1	LOC122793208	122793208	thioredoxin-like	13628	10675	15969	19355	22914	18389	382.295	280.073	391.878	675.599	727.327	609.395	1.08022	1.26e-10	3.48e-09	up
XM_044083874.1	TMEM106C	122811804	transmembrane protein 106C	68	76	111	216	415	313	0.790312	0.829992	1.13598	3.15726	5.52376	4.34448	2.36569	1.28e-10	3.55e-09	up
XM_044077213.1	ICE2	122806630	interactor of little elongation complex ELL subunit 2	1222	993	1055	1395	2090	1699	3.61369	2.74661	2.72908	5.13553	6.99647	5.93799	1.1446	1.31e-10	3.61e-09	up
XM_044080078.1	LOC122808936	122808936	mothers against decapentaplegic homolog 6-like	1302	1233	975	62	167	45	4.16282	3.6879	2.72642	0.243278	0.604231	0.166433	-3.22716	1.32e-10	3.63e-09	down
XM_044077119.1	IRF6	122806579	interferon regulatory factor 6	1685	1505	1251	355	235	219	7.57241	6.32364	4.91748	1.98314	1.19056	1.15851	-1.95681	1.34e-10	3.68e-09	down
XM_044054926.1	LOC122788000	122788000	heat shock protein beta-11-like	31	35	11	68158	43392	71	0.623417	0.651464	0.189324	1721.76	996.764	1.69604	10.9937	1.34e-10	3.68e-09	up
XM_044067367.1	TUBB6	122798440	tubulin beta 6 class V	4117	6038	3403	9363	15374	10296	19.0039	26.0673	13.7411	53.7798	80.3049	56.144	1.83925	1.34e-10	3.68e-09	up
XM_044067330.1	NAPRT	122798412	nicotinate phosphoribosyltransferase	209	131	146	366	399	405	1.05927	0.617201	0.645583	2.3076	2.28792	2.42762	1.75677	1.36e-10	3.72e-09	up
XM_044075372.1	MTA2	122805284	metastasis associated 1 family member 2	14322	13562	12153	15379	21351	16533	83.2501	73.7231	61.7962	111.226	140.425	113.523	0.891452	1.36e-10	3.74e-09	not_change
XM_044058994.1	LOC122791301	122791301	lysosomal membrane ascorbate-dependent ferrireductase CYB561A3	214	255	219	45	49	43	2.12573	2.37004	1.89834	0.551802	0.54392	0.497247	-1.84133	1.4e-10	3.84e-09	down
XM_044070428.1	MRPL44	122800994	mitochondrial ribosomal protein L44	9658	9659	10045	8447	9577	8473	86.917	81.2904	79.0802	94.5902	97.5137	90.0721	0.339631	1.42e-10	3.9e-09	not_change
XM_044065332.1	FOXO3	122796668	forkhead box O3	911	928	772	1116	1420	1433	3.00578	2.86433	2.23017	4.58249	5.30436	5.58814	1.08789	1.43e-10	3.91e-09	up
XM_044090168.1	LOC122817037	122817037	transient receptor potential cation channel subfamily C member 4 associated protein	2530	2633	2305	2831	3997	3526	8.17434	7.95485	6.51389	11.3796	14.612	13.4551	0.951861	1.43e-10	3.91e-09	not_change
XM_044068290.1	FBXO21	122799319	F-box protein 21	84	160	109	0	0	0	0.369654	0.658176	0.41743	0	0	0	-8.83501	1.45e-10	3.97e-09	down
XM_044062702.1	PINX1	122794368	PIN2 (TERF1) interacting telomerase inhibitor 1	5179	4277	5010	1480	1455	1837	24.1663	18.6603	20.448	8.59039	7.67688	10.125	-1.10558	1.52e-10	4.15e-09	down
XM_044058078.1	TEP1	122790529	telomerase associated protein 1	13307	9215	11454	17882	17080	16495	22.1068	14.3156	16.6458	36.9633	32.1036	32.3689	1.09273	1.52e-10	4.15e-09	up
XM_044086942.1	LOC122814356	122814356	uncharacterized LOC122814356	4283	5761	5559	1525	1544	1809	19.8945	25.0277	22.5914	8.81293	8.1127	9.92602	-1.18529	1.53e-10	4.18e-09	down
XM_044060230.1	LOC122792442	122792442	exostosin-1a-like	508	488	619	800	1404	1065	2.95723	2.65356	3.15246	5.79441	9.24933	7.3228	1.49495	1.54e-10	4.19e-09	up
XM_044089903.1	GID8	122816843	GID complex subunit 8 homolog	634	651	1033	1952	2067	1445	4.85003	4.65707	6.91191	18.592	17.9009	13.0639	1.73012	1.54e-10	4.2e-09	up
XM_044084126.1	SLC43A3	122811941	solute carrier family 43 member 3	1435	1269	1175	217	105	206	4.15131	3.43397	2.97487	0.780629	0.341218	0.703441	-2.36785	1.56e-10	4.23e-09	down
XM_044057459.1	PLS3	122789960	plastin 3	10994	11476	9101	14682	14331	16143	43.3698	42.3383	31.4075	72.0675	63.9678	75.2269	1.00672	1.59e-10	4.32e-09	up
XM_044061132.1	DNAJB14	122793270	DnaJ heat shock protein family (Hsp40) member B14	108	124	158	13	10	8	0.778027	0.840137	0.999565	0.117116	0.081679	0.065981	-3.1568	1.62e-10	4.39e-09	down
XM_044083685.1	CCHR9.PART0H9orf64	122811684	chromosome chr9.part0 C9orf64 homolog	693	681	668	846	1068	809	6.88968	6.33364	5.80538	10.4606	12.0179	9.49472	0.89861	1.62e-10	4.4e-09	not_change
XM_044056739.1	KAT6B	122789355	lysine acetyltransferase 6B	210	110	90	0	0	0	0.420042	0.204677	0.157216	0	0	0	-9.05067	1.65e-10	4.48e-09	down
XM_044069000.1	LOC122799732	122799732	TGF-beta-activated kinase 1 and MAP3K7-binding protein 2-like	141	69	51	410	550	454	1.43228	0.659573	0.454381	5.20558	6.35302	5.48247	2.91645	1.68e-10	4.54e-09	up
XM_044085012.1	NARF	122812940	nuclear prelamin A recognition factor	1222	1323	1426	434	464	328	6.90766	6.99365	7.04865	3.04852	2.96767	2.18533	-1.20707	1.68e-10	4.55e-09	down
XM_044068251.1	FBXW8	122799290	F-box and WD repeat domain containing 8	0	0	0	40	83	94	0	0	0	0.205465	0.393748	0.46655	9.09641	1.72e-10	4.64e-09	up
XM_044072041.1	LOC122802421	122802421	PEST proteolytic signal containing nuclear protein	852	958	813	190	119	102	23.8052	25.0285	19.8549	6.59494	3.75878	3.35033	-2.17264	1.73e-10	4.66e-09	down
XR_006366768.1	LOC122814046	122814046	uncharacterized LOC122814046	370	193	403	853	2036	1324	1.05988	0.516439	1.01092	3.04492	6.61244	4.4887	2.5967	1.73e-10	4.67e-09	up
XM_044086278.1	GDPD3	122813780	glycerophosphodiester phosphodiesterase domain containing 3	313	253	488	802	1148	882	3.77376	2.85091	5.14098	12.0283	15.6611	12.5682	1.9128	1.75e-10	4.7e-09	up
XM_044088529.1	PUS7	122815765	pseudouridine synthase 7	927	823	994	1696	2129	1280	3.9622	3.29123	3.71744	9.02024	10.3023	6.4653	1.37918	1.77e-10	4.77e-09	up
XM_044088120.1	LOC122815541	122815541	uncharacterized LOC122815541	465	185	82	0	0	0	0.725981	0.268722	0.11067	0	0	0	-9.89075	1.78e-10	4.78e-09	down
XM_044089510.1	LDAF1	122816607	lipid droplet assembly factor 1	393	594	378	46	35	15	1.33036	1.88034	1.11879	0.193046	0.133718	0.05771	-3.33865	1.79e-10	4.8e-09	down
XM_044081931.1	LOC122810350	122810350	carboxylesterase 5A-like	105	134	237	4368	560	2749	0.588789	0.700695	1.16132	30.5187	3.55703	18.2314	4.55404	1.81e-10	4.85e-09	up
XM_044086347.1	LOC122813820	122813820	zinc-binding protein A33-like	1965	2045	2213	3030	2811	2494	15.8599	15.4356	15.6272	30.4359	25.6776	23.7845	0.915223	1.81e-10	4.85e-09	not_change
XR_006364659.1	LOC122800942	122800942	probetacellulin-like	807	160	102	0	0	0	7.55842	1.39632	0.834024	0	0	0	-10.4356	1.84e-10	4.92e-09	down
XM_044071565.1	LOC122801887	122801887	sodium/myo-inositol cotransporter-like	5132	6410	5966	7067	7455	7191	22.2402	25.9799	22.6184	38.1084	36.5559	36.8158	0.799949	1.87e-10	5e-09	not_change
XM_044084732.1	TRMT1	122812324	tRNA methyltransferase 1	850	927	746	1330	1777	1209	2.75185	2.80829	2.1132	5.35901	6.51152	4.62485	1.25348	1.88e-10	5.03e-09	up
XM_044087314.1	LOC122815035	122815035	sphingolipid delta(4)-desaturase DES1-like	11491	8650	11797	13074	15424	14560	91.1319	64.1549	81.8397	129.008	138.398	136.402	0.92044	1.93e-10	5.16e-09	not_change
XM_044073014.1	ANAPC15	122803410	anaphase promoting complex subunit 15	150	66	188	2	3	2	1.81028	0.745008	1.98962	0.029101	0.032489	0.019183	-5.35892	1.94e-10	5.19e-09	down
XM_044090072.1	RAB22A	122816966	RAB22A, member RAS oncogene family	22	21	27	88	85	96	0.125314	0.11281	0.135729	0.636037	0.562556	0.659297	2.43651	1.95e-10	5.2e-09	up
XM_044075490.1	PPIG	122805389	peptidylprolyl isomerase G	1823	1767	1608	2119	3143	2401	7.31897	6.63439	5.64672	10.5853	14.2795	11.3854	1.03816	2.03e-10	5.41e-09	up
XM_044082336.1	LOC122810775	122810775	transcription activator BRG1-like	1044	936	824	1398	1705	1266	4.69174	3.93219	3.23733	7.81766	8.6695	6.72267	1.12251	2.04e-10	5.43e-09	up
XM_044080442.1	ARHGAP33	122809156	Rho GTPase activating protein 33	999	808	799	1184	1512	1199	2.02909	1.53533	1.41917	2.99332	3.47554	2.87582	1.06274	2.05e-10	5.45e-09	up
XM_044054814.1	RANBP3	122787891	RAN binding protein 3	2045	1876	1904	2129	3042	2512	6.22974	5.34357	5.0729	8.0704	10.4831	9.03725	0.880347	2.06e-10	5.46e-09	not_change
XM_044059934.1	LOC122792203	122792203	tyrosine--tRNA ligase, cytoplasmic-like	4580	4939	5540	6998	8321	5854	19.736	19.9048	20.8867	37.5235	40.578	29.8034	0.977436	2.09e-10	5.55e-09	not_change
XM_044065231.1	LOC122796618	122796618	activin receptor type-1-like	105	201	90	0	0	0	0.596879	1.0679	0.443535	0	0	0	-9.00508	2.09e-10	5.55e-09	down
XM_044081355.1	LOC122809681	122809681	zinc finger protein 888-like	270	156	77	0	0	0	1.25178	0.675897	0.311386	0	0	0	-9.34902	2.12e-10	5.63e-09	down
XM_044087503.1	WNT5B	122815204	Wnt family member 5B	772	678	941	153	161	84	2.65505	2.18055	2.83027	0.653594	0.62388	0.339731	-2.09704	2.15e-10	5.69e-09	down
XM_044086026.1	COL24A1	122813612	collagen type XXIV alpha 1 chain	378	229	246	32	37	20	0.617489	0.350283	0.351291	0.064586	0.068565	0.03779	-2.77673	2.16e-10	5.72e-09	down
XM_044085486.1	SSBP3	122813257	single stranded DNA binding protein 3	7259	6957	4672	10836	18581	13030	43.3917	38.8907	24.4282	80.5978	125.674	92.0079	1.63869	2.23e-10	5.88e-09	up
XM_044085607.1	LOC122813344	122813344	putative ferric-chelate reductase 1	0	0	0	794	18	343	0	0	0	5.03532	0.10228	2.06387	11.58	2.25e-10	5.94e-09	up
XM_044086236.1	STX4	122813755	syntaxin 4	2650	2652	2344	693	700	919	9.57546	8.96166	7.40907	3.11388	2.85919	3.91897	-1.23417	2.28e-10	6.02e-09	down
XM_044055108.1	HIGD1B	122788148	HIG1 hypoxia inducible domain family member 1B	1815	1671	2308	432	644	589	36.9947	31.8615	41.1579	10.9583	14.8399	14.1717	-1.3145	2.29e-10	6.03e-09	down
XM_044056222.1	ANAPC16	122789043	anaphase promoting complex subunit 16	843	968	937	300	250	281	5.32276	5.71939	5.17855	2.35424	1.78528	2.09431	-1.22981	2.31e-10	6.09e-09	down
XM_044086403.1	LOC122813863	122813863	gastrula zinc finger protein XlCGF26.1-like	79	140	102	0	0	0	0.479871	0.798251	0.544133	0	0	0	-8.69723	2.33e-10	6.13e-09	down
XM_044056305.1	ATAD1	122789104	ATPase family AAA domain containing 1	1310	1906	2001	429	435	485	17.5647	23.9042	23.4805	7.15573	6.59643	7.68583	-1.45851	2.38e-10	6.26e-09	down
XM_044089728.1	LOC122816734	122816734	mesothelin-like	9074	6536	8590	2541	2090	1789	40.2672	27.1258	33.348	14.0294	10.4924	9.37657	-1.41619	2.39e-10	6.27e-09	down
XM_044065625.1	SDC2	122796877	syndecan 2	16557	17100	15174	6961	8376	7252	112.705	108.857	90.3545	58.9596	64.5129	58.3144	-0.627783	2.39e-10	6.27e-09	not_change
XM_044070674.1	LOC122801135	122801135	solute carrier family 12 member 9-like	4466	4122	4898	1048	556	881	9.10893	7.86272	8.73861	2.65867	1.28173	2.12252	-1.92942	2.44e-10	6.4e-09	down
XM_044086328.1	LOC122813805	122813805	nuclear FMR1 interacting protein 2-like	22533	24896	19384	30272	33127	27278	127.925	132.184	96.2671	213.842	212.795	182.935	0.9259	2.49e-10	6.51e-09	not_change
XM_044074463.1	RTN1	122804538	reticulon 1	440	493	502	139	168	159	1.84928	1.93835	1.84566	0.723606	0.797547	0.789006	-1.13567	2.49e-10	6.52e-09	down
XM_044054578.1	ACACA	122787718	acetyl-CoA carboxylase alpha	72	191	415	0	0	0	0.111985	0.279754	0.57138	0	0	0	-9.76139	2.49e-10	6.52e-09	down
XR_006366206.1	LOC122811114	122811114	uncharacterized LOC122811114	1490	1198	2379	4141	4481	3601	25.29	19.0194	35.3281	87.4548	86.0553	72.2112	1.76557	2.52e-10	6.58e-09	up
XM_044063613.1	LOC122795032	122795032	DNA topoisomerase 1-like	438	552	389	1008	1467	846	11.5644	13.6451	8.99057	33.1566	43.8841	26.4088	1.74198	2.54e-10	6.62e-09	up
XM_044082851.1	SPTY2D1	122811181	SPT2 chromatin protein domain containing 1	2846	2588	2609	3412	5643	4024	14.6562	12.4644	11.754	21.8663	32.8844	24.4805	1.17706	2.6e-10	6.77e-09	up
XR_006364271.1	LOC122798465	122798465	uncharacterized LOC122798465	4976	4833	4904	2436	2809	2436	174.473	158.472	150.41	106.284	111.421	100.881	-0.450807	2.6e-10	6.78e-09	not_change
XM_044059376.1	SLC25A51	122791595	solute carrier family 25 member 51	227	66	194	0	0	0	0.41148	0.110503	0.307735	0	0	0	-9.28937	2.61e-10	6.79e-09	down
XM_044084889.1	LOC122812846	122812846	zinc-binding protein A33-like	1039	1340	1350	353	314	241	9.04194	10.906	10.2763	3.81991	3.09279	2.47078	-1.5445	2.66e-10	6.91e-09	down
XM_044074665.1	DPF3	122804674	double PHD fingers 3	3531	3188	3047	790	1246	1080	3.70093	3.12487	2.79355	1.03004	1.47779	1.33643	-1.16957	2.7e-10	7.01e-09	down
XM_044054727.1	LOC122787820	122787820	heat shock protein 30C-like	25	7	64	119517	73888	90	0.292787	0.071405	0.657423	1748.61	983.025	1.24472	11.4983	2.74e-10	7.11e-09	up
XM_044066650.1	FBXW5	122798033	F-box and WD repeat domain containing 5	360	429	263	676	1043	857	1.5441	1.71735	0.983639	3.60336	5.05854	4.33875	1.76647	2.75e-10	7.13e-09	up
XM_044073344.1	CLNS1A	122803618	chloride nucleotide-sensitive channel 1A	2284	2295	2476	2607	3760	2892	15.7715	14.8173	14.9519	22.3936	29.3708	23.5896	0.873069	2.8e-10	7.26e-09	not_change
XM_044062469.1	ASAH1	122794234	N-acylsphingosine amidohydrolase 1	325	958	727	19	1	6	3.49655	9.64462	6.8368	0.24557	0.009507	0.068798	-5.73602	2.81e-10	7.28e-09	down
XM_044059729.1	LOC122791791	122791791	galactoside alpha-(1,2)-fucosyltransferase 2-like	59	281	414	0	0	0	0.394637	1.76613	2.43882	0	0	0	-9.91899	2.81e-10	7.28e-09	down
XM_044089064.1	LOC122816337	122816337	periplakin-like	4641	3089	3988	678	269	386	4.24392	2.6421	3.19001	0.771408	0.277441	0.416801	-2.61769	2.83e-10	7.33e-09	down
XM_044059462.1	KIAA0319L	122791643	KIAA0319 like	1141	1516	1389	416	355	328	2.42109	3.00882	2.57805	1.09812	0.85212	0.819973	-1.38596	2.86e-10	7.4e-09	down
XM_044087274.1	LOC122815022	122815022	leucine-rich repeat serine/threonine-protein kinase 2-like	427	366	313	48	21	23	0.717868	0.575622	0.459515	0.100279	0.038591	0.045535	-3.07923	2.9e-10	7.48e-09	down
XM_044086543.1	LOC122813979	122813979	nuclear factor of activated T cells 2 interacting protein	2153	1948	2273	2766	4729	3368	20.7405	17.5492	19.156	33.1666	51.555	38.3367	1.24551	2.91e-10	7.5e-09	up
XM_044090078.1	LOC122816970	122816970	cytochrome c oxidase subunit 6C-1	1013	823	1182	149	196	261	36.0694	27.4024	36.7913	6.58864	7.86422	10.9738	-1.82542	2.97e-10	7.67e-09	down
XM_044071649.1	TAB1	122801914	TGF-beta activated kinase 1 (MAP3K7) binding protein 1	896	869	1088	1277	2022	1502	3.83419	3.47988	4.07418	6.80495	9.79765	7.5995	1.23061	2.99e-10	7.69e-09	up
XM_044067742.1	PPARGC1B	122798654	PPARG coactivator 1 beta	396	192	136	11	7	11	1.10814	0.502991	0.33094	0.036213	0.021136	0.034644	-4.14601	3.01e-10	7.74e-09	down
XM_044063950.1	GFM2	122795666	GTP dependent ribosome recycling factor mitochondrial 2	264	215	267	369	398	396	1.31675	1.00452	1.16673	2.29679	2.24958	2.34062	1.13148	3.02e-10	7.75e-09	up
XM_044069285.1	LOC122799902	122799902	glucosamine-6-phosphate isomerase 1	2168	2640	2822	783	582	672	13.3198	15.1664	15.1638	5.98501	4.03992	4.87624	-1.40455	3.06e-10	7.86e-09	down
XM_044068876.1	SRSF9	122799670	serine and arginine rich splicing factor 9	5129	5289	6053	2007	1833	1449	48.5129	46.7854	50.0827	23.614	19.6121	16.1895	-1.14468	3.12e-10	8e-09	down
XM_044069520.1	EGR1	122800041	early growth response 1	1310	1004	1276	11247	2913	17029	5.58239	4.00124	4.75737	59.6448	14.0454	85.7376	3.64143	3.13e-10	8.02e-09	up
XM_044064340.1	PIP5K1B	122795899	phosphatidylinositol-4-phosphate 5-kinase type 1 beta	0	0	0	149	124	36	0	0	0	0.864769	0.653176	0.194642	9.62198	3.17e-10	8.12e-09	up
XM_044075191.1	GLS	122804956	glutaminase	304	261	278	30	17	39	0.88538	0.711127	0.708833	0.106929	0.054563	0.134321	-2.78911	3.24e-10	8.29e-09	down
XM_044074933.1	NCKAP5	122804812	NCK associated protein 5	65	41	16	262	411	607	0.095283	0.056922	0.020401	0.485059	0.691544	1.06556	3.869	3.26e-10	8.35e-09	up
XM_044061141.1	SLC4A4	122793278	solute carrier family 4 member 4	101	164	293	3	0	3	0.401621	0.610598	1.02098	0.010744	0	0.011724	-6.01918	3.31e-10	8.45e-09	down
XM_044059170.1	CHRM3	122791426	cholinergic receptor muscarinic 3	0	0	0	126	54	57	0	0	0	0.461155	0.180529	0.195628	9.26158	3.39e-10	8.65e-09	up
XM_044069296.1	HK3	122799906	hexokinase 3	997	686	965	2103	1784	3109	3.08704	1.98673	2.61332	8.10479	6.2511	11.3758	1.90273	3.41e-10	8.7e-09	up
XM_044060452.1	ZBTB17	122792893	zinc finger and BTB domain containing 17	223	183	160	334	516	421	1.22267	0.938388	0.767542	2.28139	3.21073	2.73127	1.64468	3.42e-10	8.72e-09	up
XM_044056413.1	ANKRD22	122789167	ankyrin repeat domain 22	48	8	15	529	244	497	0.65378	0.089472	0.177725	8.96668	3.75577	8.00307	4.67321	3.42e-10	8.72e-09	up
XM_044087776.1	UTP20	122815340	UTP20 small subunit processome component	1904	2960	2080	4182	4344	4444	3.01887	4.39018	2.88538	8.2524	7.79454	8.32619	1.38873	3.43e-10	8.74e-09	up
XR_006362891.1	LOC122789937	122789937	uncharacterized LOC122789937	1153	986	1175	1344	2010	1895	7.75122	6.19779	6.91061	11.25	15.2986	15.0575	1.14612	3.45e-10	8.76e-09	up
XM_044073036.1	SMPD1	122803426	sphingomyelin phosphodiesterase 1	4950	5643	3691	7663	12020	8807	17.0198	18.1488	11.1033	32.7892	46.7707	35.7747	1.46914	3.48e-10	8.85e-09	up
XM_044056144.1	FLRT3	122789003	fibronectin leucine rich transmembrane protein 3	1350	1141	1024	1866	2737	1805	4.3135	3.40929	2.86023	7.4203	9.89684	6.81303	1.34306	3.54e-10	8.97e-09	up
XM_044060417.1	LOC122792857	122792857	uncharacterized LOC122792857	24	29	10	152	158	132	0.07642	0.087048	0.026862	0.612953	0.581255	0.505054	3.29257	3.56e-10	9.03e-09	up
XM_044084939.1	LOC122812902	122812902	nucleoside diphosphate kinase	116180	116166	179954	40861	42669	43011	2314.72	2164.48	3136.39	1012.95	961.869	1012.27	-1.20865	3.62e-10	9.18e-09	down
XM_044089139.1	TVP23A	122816391	trans-golgi network vesicle protein 23 homolog A	430	357	445	631	1208	994	2.01639	1.56655	1.8277	3.68574	6.41605	5.51486	1.67737	3.64e-10	9.2e-09	up
XM_044086917.1	LOC122814331	122814331	uncharacterized LOC122814331	0	0	0	38	67	64	0	0	0	0.204779	0.333776	0.333254	8.73672	3.84e-10	9.7e-09	up
XM_044070405.1	CHRD	122800984	chordin	978	667	1023	167	206	233	1.45049	0.925026	1.32677	0.308107	0.344249	0.408294	-1.64755	3.84e-10	9.7e-09	down
XM_044081854.1	SPIRE2	122810298	spire type actin nucleation factor 2	177	218	169	432	364	481	0.524319	0.605079	0.437131	1.5936	1.22114	1.68612	1.67374	3.87e-10	9.78e-09	up
XM_044063398.1	LOC122794772	122794772	epidermal growth factor receptor-like	106	164	130	9	3	6	0.637687	0.928268	0.688685	0.060845	0.016214	0.04141	-3.9697	3.93e-10	9.92e-09	down
XM_044069267.1	HSPA4	122799892	heat shock protein family A (Hsp70) member 4	19522	20677	20440	20854	27654	21125	93.2875	92.4063	85.4417	123.991	149.521	119.247	0.681524	3.93e-10	9.92e-09	not_change
XM_044062963.1	TSPAN18	122794511	tetraspanin 18	163	163	67	0	0	0	0.974715	0.909524	0.346573	0	0	0	-8.99441	3.94e-10	9.92e-09	down
XM_044073102.1	CREG1	122803478	cellular repressor of E1A stimulated genes 1	1565	2763	1661	367	409	264	12.6152	20.8325	11.7145	3.67786	3.73158	2.5088	-2.04474	3.95e-10	9.95e-09	down
XM_044063648.1	SREK1	122795074	splicing regulatory glutamic acid and lysine rich protein 1	1131	853	969	2037	2280	1436	5.85968	4.1342	4.39219	13.1374	13.3673	8.78687	1.44829	3.96e-10	9.95e-09	up
XM_044068789.1	LOC122799591	122799591	sialomucin core protein 24-like	3440	4686	3985	5171	6625	5818	20.2452	25.7926	20.5173	37.8686	44.1218	40.4515	1.02324	4e-10	1e-08	up
XM_044058492.1	LOC122790849	122790849	leukotriene B4 receptor 1-like	78	86	134	0	0	0	0.079675	0.082746	0.12051	0	0	0	-8.582	4.01e-10	1.01e-08	down
XM_044054328.1	ASPA	122787555	aspartoacylase	1023	762	715	185	211	229	4.00994	2.79047	2.44916	0.899295	0.931926	1.05803	-1.51263	4.02e-10	1.01e-08	down
XM_044085923.1	LOC122813547	122813547	nuclear autoantigenic sperm protein	168	956	511	3842	5712	4253	0.978834	5.20953	2.60291	27.8794	37.6904	29.2997	3.55087	4.05e-10	1.02e-08	up
XM_044060428.1	VPS13D	122792870	vacuolar protein sorting 13 homolog D	1604	1391	1044	329	281	224	1.77414	1.43849	1.01	0.451942	0.350758	0.29223	-1.78465	4.27e-10	1.07e-08	down
XM_044062766.1	PFN4	122794401	profilin family member 4	67	168	136	0	0	0	1.04757	2.47273	1.87531	0	0	0	-8.90457	4.34e-10	1.09e-08	down
XM_044059429.1	FNTA	122791621	farnesyltransferase, CAAX box, alpha	2584	1596	2182	3307	5083	4857	21.4069	12.3662	15.8142	34.0915	47.6494	47.5349	1.54069	4.41e-10	1.1e-08	up
XM_044061724.1	DHRS3	122793566	dehydrogenase/reductase 3	2034	1485	1338	367	488	410	13.8781	9.4727	7.98574	3.10957	3.76204	3.29864	-1.45957	4.42e-10	1.1e-08	down
XM_044077387.1	IL17RE	122806730	interleukin 17 receptor E	3783	2036	2670	7009	5851	6647	14.0345	7.06105	8.66236	32.3516	24.5591	29.1298	1.69836	4.44e-10	1.11e-08	up
XM_044071738.1	KLF5	122801990	KLF transcription factor 5	0	0	0	226	136	34	0	0	0	1.12036	0.612441	0.15799	9.99182	4.56e-10	1.14e-08	up
XM_044061442.1	CAAP1	122793443	caspase activity and apoptosis inhibitor 1	945	1171	887	254	342	275	6.10971	7.07934	5.01671	2.04358	2.50026	2.09928	-1.3056	4.64e-10	1.16e-08	down
XM_044082235.1	LOC122810665	122810665	interleukin-1 beta-like	93	24	59	1719	277	1274	0.353894	0.085718	0.19664	8.21717	1.20013	5.77822	4.75085	4.66e-10	1.16e-08	up
XM_044068904.1	LOC122799682	122799682	uncharacterized LOC122799682	257	270	193	482	636	841	1.31121	1.28826	0.861374	3.05768	3.6728	5.06642	1.92801	4.67e-10	1.16e-08	up
XM_044067993.1	STEAP1	122798886	STEAP family member 1	54	39	73	167	186	190	0.470972	0.316811	0.552143	1.81635	1.84195	1.96059	2.20361	4.69e-10	1.17e-08	up
XM_044069214.1	SLC26A2	122799861	solute carrier family 26 member 2	796	734	536	144	107	138	1.68104	1.44992	0.989607	0.376952	0.255659	0.342823	-1.9132	4.72e-10	1.17e-08	down
XM_044059282.1	IPO7	122791539	importin 7	36498	36615	34388	33650	36689	36210	130.865	122.778	107.859	150.12	148.843	153.366	0.47559	4.84e-10	1.2e-08	not_change
XM_044079907.1	BOLA1	122808828	bolA family member 1	5312	5038	5354	4766	6029	5192	55.8743	49.5596	49.2665	62.3817	71.7652	64.5107	0.510667	4.87e-10	1.21e-08	not_change
XM_044076737.1	LOC122806381	122806381	cornifelin-like	137	320	83	2159	3115	829	2.56822	5.60593	1.35845	50.3893	66.1397	18.3626	3.95859	4.93e-10	1.22e-08	up
XM_044086310.1	LOC122813797	122813797	dual specificity protein phosphatase 14-like	430	279	548	929	1137	954	5.64005	3.41439	6.28152	15.1641	16.8712	14.7857	1.75555	4.94e-10	1.22e-08	up
XM_044072644.1	ANKRD49	122802854	ankyrin repeat domain 49	194	250	277	637	869	454	2.38635	2.87166	2.97871	9.75192	12.1003	6.5929	1.92279	5e-10	1.24e-08	up
XM_044087235.1	LOC122814978	122814978	fibulin-1-like	89	122	154	273	347	307	0.790305	1.01007	1.19899	3.02044	3.49023	3.22857	1.83223	5e-10	1.24e-08	up
XM_044068423.1	HECTD4	122799401	HECT domain E3 ubiquitin protein ligase 4	235	58	762	0	0	0	0.209569	0.048102	0.595659	0	0	0	-10.3902	5.16e-10	1.27e-08	down
XM_044054863.1	AUTS2	122787936	activator of transcription and developmental regulator AUTS2	544	486	513	649	842	909	1.30756	1.09188	1.07929	1.9428	2.29186	2.58212	1.12334	5.23e-10	1.29e-08	up
XM_044078543.1	MGLL	122807629	monoglyceride lipase	126	74	279	0	0	0	1.0957	0.600348	2.12667	0	0	0	-9.25872	5.24e-10	1.29e-08	down
XM_044055506.1	RPS6KC1	122788477	ribosomal protein S6 kinase C1	949	1066	1208	1677	3174	2012	2.5717	2.70391	2.86527	5.65844	9.7378	6.44478	1.5632	5.25e-10	1.29e-08	up
XM_044088970.1	CSE1L	122816225	chromosome segregation 1 like	1800	1750	1731	2000	2964	2849	7.61831	6.92666	6.40953	10.5307	14.1977	14.2445	1.0464	5.28e-10	1.3e-08	up
XM_044084421.1	AKAP8L	122812127	A-kinase anchoring protein 8 like	157496	153508	141767	149305	161013	149220	1144.48	1043.23	901.191	1349.98	1323.86	1280.89	0.509454	5.32e-10	1.31e-08	not_change
XM_044066029.1	NRM	122797202	nurim	236	223	187	21	38	34	0.598198	0.529012	0.41475	0.063862	0.10657	0.100141	-2.31866	5.68e-10	1.4e-08	down
XM_044053888.1	LOC122787268	122787268	chymase-like	485	276	524	64	63	46	5.17343	2.74953	4.8937	0.844804	0.753878	0.5717	-2.39798	5.69e-10	1.4e-08	down
XM_044090009.1	ADA	122816925	adenosine deaminase	1876	2477	1954	464	503	662	16.0357	19.8051	14.6133	4.9354	4.86604	6.68428	-1.46391	5.69e-10	1.4e-08	down
XM_044054005.1	NDUFS7	122787351	NADH:ubiquinone oxidoreductase core subunit S7	5903	6305	5534	1941	2692	2364	93.6732	93.5717	76.823	38.31	48.3379	44.3092	-0.861392	5.71e-10	1.4e-08	not_change
XM_044056151.1	LOC122789005	122789005	uncharacterized protein PFB0765w-like	73	111	216	0	0	0	0.2773	0.396366	0.725506	0	0	0	-9.0029	5.77e-10	1.41e-08	down
XM_044086439.1	PPP1R37	122813864	protein phosphatase 1 regulatory subunit 37	147	135	127	13	18	8	0.278598	0.23944	0.209501	0.028648	0.037157	0.017234	-2.91048	5.97e-10	1.46e-08	down
XM_044067614.1	LOC122798561	122798561	uncharacterized LOC122798561	53	32	41	173	223	126	0.194996	0.110924	0.129967	0.794382	0.931534	0.550041	2.53258	5.99e-10	1.47e-08	up
XM_044087318.1	EXOC4	122815074	exocyst complex component 4	834	698	528	124	118	69	2.27347	1.77832	1.25822	0.420329	0.362069	0.219407	-2.24088	6.19e-10	1.51e-08	down
XR_006362741.1	LOC122788811	122788811	uncharacterized LOC122788811	5145	7718	8020	561	701	1409	122.97	172.513	167.669	16.6726	18.9459	39.7735	-2.47359	6.34e-10	1.55e-08	down
XM_044063658.1	FAM162B	122795127	family with sequence similarity 162 member B	104	270	158	5	6	10	1.21722	2.96247	1.62192	0.058424	0.078098	0.133857	-4.17779	6.4e-10	1.56e-08	down
XM_044090212.1	SRC	122817062	SRC proto-oncogene, non-receptor tyrosine kinase	1900	2151	2121	2446	3945	3430	2.43635	2.57972	2.37971	3.90304	5.72384	5.19664	1.14869	6.4e-10	1.56e-08	up
XM_044072271.1	SH3KBP1	122802586	SH3 domain containing kinase binding protein 1	152	452	76	0	0	0	0.974092	2.70429	0.424263	0	0	0	-9.79283	6.57e-10	1.6e-08	down
XM_044084637.1	FGR	122812214	FGR proto-oncogene, Src family tyrosine kinase	373	69	157	0	0	0	0.920715	0.157384	0.339143	0	0	0	-9.59285	6.58e-10	1.6e-08	down
XM_044061910.1	LOC122793690	122793690	mitogen-activated protein kinase kinase kinase 10-like	441	446	269	58	67	59	0.837405	0.791841	0.446063	0.134946	0.142641	0.130674	-2.16927	6.69e-10	1.63e-08	down
XM_044067388.1	VPS28	122798457	VPS28 subunit of ESCRT-I	708	513	834	143	182	159	9.91214	6.71164	10.2173	2.47835	2.87646	2.62503	-1.59703	6.7e-10	1.63e-08	down
XM_044062340.1	PTK2B	122794152	protein tyrosine kinase 2 beta	354	108	91	0	0	0	0.61548	0.174883	0.137524	0	0	0	-9.48298	6.75e-10	1.64e-08	down
XM_044055852.1	VTI1A	122788896	vesicle transport through interaction with t-SNAREs 1A	685	738	760	798	945	961	3.45114	3.47559	3.34566	4.99883	5.38436	5.71913	0.796545	6.79e-10	1.65e-08	not_change
XM_044063486.1	RWDD1	122794884	RWD domain containing 1	6842	6874	7499	6979	8061	6663	88.2169	82.8841	84.5816	111.956	117.593	101.477	0.520122	6.93e-10	1.68e-08	not_change
XM_044074521.1	MARK3	122804573	microtubule affinity regulating kinase 3	2803	2526	2483	4005	9174	5811	9.30178	7.83785	7.20862	16.5357	34.4517	22.7813	1.74761	6.93e-10	1.68e-08	up
XM_044073829.1	RPAP1	122804146	RNA polymerase II associated protein 1	0	3	4	438	43	292	0	0.00586	0.009476	1.54716	0.13559	0.979639	7.3287	7.03e-10	1.7e-08	up
XM_044079341.1	LOC122808375	122808375	uncharacterized LOC122808375	135	82	77	0	0	0	1.64914	0.9283	0.81514	0	0	0	-8.56944	7.1e-10	1.72e-08	down
XM_044074927.1	UMPS	122804806	uridine monophosphate synthetase	882	900	894	1247	1347	1023	4.59272	4.38635	4.07589	8.08336	7.94464	6.29733	0.922329	7.11e-10	1.72e-08	not_change
XR_006363184.1	SLC35D2	122791675	solute carrier family 35 member D2	1	6	4	56	67	105	0.005227	0.052181	0.031928	0.740218	0.806042	1.33377	4.86254	7.13e-10	1.72e-08	up
XM_044090082.1	MATN4	122816973	matrilin 4	375	153	118	0	0	1	1.06862	0.405883	0.292072	0	0	0.002506	-8.74558	7.27e-10	1.75e-08	down
XM_044060958.1	LOC122793158	122793158	transmembrane protease serine 11D-like	528	365	213	14	32	30	2.41191	1.56084	0.849709	0.07761	0.164023	0.16118	-3.3938	7.29e-10	1.76e-08	down
XM_044074945.1	RAB3GAP1	122804818	RAB3 GTPase activating protein catalytic subunit 1	58	33	72	624	201	610	0.190563	0.100108	0.208919	2.58493	0.755389	2.39634	3.66399	7.32e-10	1.76e-08	up
XM_044073720.1	LOC122804045	122804045	myoglobin-like	113	1906	529	4	0	0	1.28111	20.233	5.24644	0.056513	0	0	-8.79164	7.32e-10	1.76e-08	down
XM_044061168.1	CCNI	122793298	cyclin I	27127	25555	27741	25503	35646	31368	159.958	140.925	143.097	187.118	237.828	218.493	0.684795	7.35e-10	1.77e-08	not_change
XM_044072958.1	ATP5PO	122803381	ATP synthase peripheral stalk subunit OSCP	18535	17951	22431	7968	9631	8669	327.465	296.592	346.67	175.146	192.519	180.914	-0.677173	7.45e-10	1.79e-08	not_change
XM_044082035.1	LOC122810421	122810421	elongation factor 2	4001	4958	6963	10353	29754	17179	18.5167	21.4612	28.1922	59.6241	155.831	93.9304	2.312	7.55e-10	1.81e-08	up
XM_044063922.1	SLC38A9	122795646	solute carrier family 38 member 9	222	60	160	0	0	0	0.731514	0.182304	0.459321	0	0	0	-9.15091	7.78e-10	1.87e-08	down
XM_044076508.1	RBX1	122806246	ring-box 1	8523	10526	11926	3142	2953	3672	205.474	237.326	251.508	94.2414	80.5275	104.564	-1.16901	8.03e-10	1.92e-08	down
XM_044088131.1	LRP6	122815548	LDL receptor related protein 6	504	555	352	66	104	78	0.959821	0.987503	0.586368	0.154696	0.222058	0.174946	-2.03384	8.08e-10	1.94e-08	down
XR_006366940.1	LOC122815229	122815229	potassium voltage-gated channel subfamily A member 2-like	0	1	0	98	121	50	0	0.007234	0	1.25645	1.41381	0.602089	8.44765	8.26e-10	1.98e-08	up
XM_044067142.1	RTTN	122798313	rotatin	480	349	340	651	832	938	0.92436	0.627155	0.571669	1.55818	1.81215	2.13387	1.53582	8.39e-10	2e-08	up
XM_044058419.1	BIRC6	122790794	baculoviral IAP repeat containing 6	311	84	446	3147	1532	3125	0.282937	0.070756	0.354876	3.56756	1.57934	3.36332	3.73776	8.49e-10	2.03e-08	up
XM_044062715.1	EXTL3	122794376	exostosin like glycosyltransferase 3	290	238	128	628	835	769	0.987306	0.756006	0.379793	2.65916	3.21635	3.09129	2.24448	8.5e-10	2.03e-08	up
XM_044084442.1	LOC122812138	122812138	keratin, type I cytoskeletal 15-like	126562	111101	99220	26111	42782	23913	1061.31	871.301	727.847	272.44	405.918	236.871	-1.38796	8.71e-10	2.08e-08	down
XM_044062736.1	TNFRSF21	122794388	TNF receptor superfamily member 21	4944	4151	4241	1063	791	485	20.7087	16.2609	15.5405	5.53772	3.7449	2.39892	-2.01342	8.74e-10	2.08e-08	down
XM_044054015.1	LOC122787359	122787359	mucosa-associated lymphoid tissue lymphoma translocation protein 1-like	143	183	137	0	6	5	0.613007	0.735384	0.51329	0	0.027233	0.024844	-4.93278	8.77e-10	2.09e-08	down
XM_044073368.1	PDZD2	122803629	PDZ domain containing 2	316	375	365	83	64	55	0.454332	0.504038	0.458618	0.147101	0.103154	0.09244	-1.89015	8.8e-10	2.09e-08	down
XM_044082969.1	BMP1	122811250	bone morphogenetic protein 1	2130	2641	1863	593	641	708	8.39034	9.73052	6.42086	2.90492	2.8537	3.29318	-1.28566	8.81e-10	2.1e-08	down
XM_044063468.1	LOC122794866	122794866	CCR4-Not complex 3'-5'-exoribonuclease subunit Ccr4-like	2559	2653	2951	604	1046	814	13.6909	13.2766	13.8143	4.01557	6.33112	5.14455	-1.2509	8.82e-10	2.1e-08	down
XM_044066922.1	LOC122798180	122798180	ectonucleotide pyrophosphatase/phosphodiesterase family member 3-like	301	371	292	503	590	674	1.35686	1.56252	1.14886	2.81862	3.00722	3.58677	1.36056	8.85e-10	2.1e-08	up
XM_044082531.1	ZDHHC13	122811018	zinc finger DHHC-type palmitoyltransferase 13	114	199	132	0	3	0	0.724565	1.18695	0.737436	0	0.021269	0	-6.75411	8.92e-10	2.12e-08	down
XM_044056504.1	SHLD2	122789227	shieldin complex subunit 2	211	128	145	358	409	470	1.10716	0.62575	0.663897	2.33546	2.4303	2.91607	1.84292	8.97e-10	2.13e-08	up
XM_044053950.1	REX1BD	122787306	required for excision 1-B domain containing	607	691	800	1631	3102	1357	6.52206	6.93715	7.51356	21.8018	37.723	17.2212	2.0064	9.02e-10	2.14e-08	up
XM_044090681.1	TIMM44	122817628	translocase of inner mitochondrial membrane 44	1339	1114	1016	1586	1900	1563	6.79294	5.28517	4.50843	10.0097	10.9072	9.36503	1.02559	9.15e-10	2.16e-08	up
XM_044069955.1	LOC122800517	122800517	galactose-3-O-sulfotransferase 2-like	133	184	254	20	19	20	0.749503	0.965794	1.24891	0.134563	0.118535	0.130947	-2.77879	9.29e-10	2.2e-08	down
XM_044065087.1	MRPL36	122796527	mitochondrial ribosomal protein L36	174	601	67	0	0	0	2.53204	8.2064	0.846989	0	0	0	-10.1034	9.32e-10	2.2e-08	down
XM_044054447.1	NUFIP2	122787635	nuclear FMR1 interacting protein 2	902	1176	920	1493	1751	2086	2.29958	2.8045	2.05162	4.73776	5.05158	6.2816	1.3167	9.37e-10	2.21e-08	up
XM_044075368.1	STIP1	122805280	stress induced phosphoprotein 1	14199	13802	14441	25212	40413	19903	127.952	116.317	113.84	282.693	412.053	211.865	1.48426	9.41e-10	2.22e-08	up
XM_044058452.1	PPP1R26	122790819	protein phosphatase 1 regulatory subunit 26	103	85	345	0	0	0	0.310384	0.239768	0.912618	0	0	0	-9.41037	9.59e-10	2.26e-08	down
XM_044056592.1	PLCB4	122789280	phospholipase C beta 4	205	405	404	20	5	18	0.347235	0.641426	0.598569	0.042182	0.009366	0.034917	-4.04123	9.67e-10	2.28e-08	down
XM_044085442.1	IPO13	122813231	importin 13	1434	1068	1370	1624	2175	1868	4.63169	3.22553	3.87	6.52721	7.94928	7.12595	1.03429	9.7e-10	2.28e-08	up
XM_044078860.1	RPL29	122807800	ribosomal protein L29	4496	4191	5533	1736	1930	1933	165.596	144.343	178.267	79.5246	80.4298	84.0979	-0.85308	9.71e-10	2.28e-08	not_change
XM_044079669.1	LOC122808686	122808686	solute carrier family 2, facilitated glucose transporter member 3-like	385	262	99	0	2	0	1.43549	0.912801	0.32222	0	0.007521	0	-8.08715	9.77e-10	2.3e-08	down
XM_044075094.1	BMPR2	122804900	bone morphogenetic protein receptor type 2	1009	695	417	53	103	58	3.01668	1.94302	1.08934	0.193972	0.348295	0.204167	-2.84364	9.89e-10	2.32e-08	down
XM_044075549.1	LOC122805417	122805417	neurabin-1-like	1348	1011	1319	298	433	287	3.53506	2.47883	3.02715	0.97204	1.28491	0.887278	-1.37203	1.03e-09	2.41e-08	down
XM_044090347.1	PLAGL2	122817150	PLAG1 like zinc finger 2	52	50	38	171	433	191	0.282367	0.254392	0.179375	1.15879	2.67332	1.22788	2.96317	1.03e-09	2.43e-08	up
XM_044067846.1	GGA1	122798742	golgi associated, gamma adaptin ear containing, ARF binding protein 1	2704	2459	2363	3074	2983	3161	11.7559	9.99567	8.9848	16.6278	14.6713	16.231	0.784427	1.05e-09	2.47e-08	not_change
XR_006363177.1	SFPQ	122791604	splicing factor proline and glutamine rich	2179	961	2977	6755	8430	7207	13.3024	5.48392	15.9029	51.3274	58.2477	51.9856	2.3662	1.07e-09	2.52e-08	up
XM_044054482.1	ABR	122787657	ABR activator of RhoGEF and GTPase	398	36	623	0	0	0	0.669284	0.056123	0.916785	0	0	0	-10.3977	1.09e-09	2.55e-08	down
XM_044073203.1	LOC122803550	122803550	cornifelin-like	15181	17021	24654	4475	6142	5684	111.891	117.327	158.965	41.0374	51.219	49.4875	-1.31491	1.09e-09	2.56e-08	down
XM_044054054.1	LOC122787386	122787386	receptor-type tyrosine-protein phosphatase S-like	981	444	29	0	0	0	1.62712	0.688036	0.041902	0	0	0	-10.8855	1.1e-09	2.58e-08	down
XM_044056063.1	SNRPB2	122788976	small nuclear ribonucleoprotein polypeptide B2	1337	1587	1573	1976	1919	1848	17.055	18.943	17.5598	31.3753	27.7101	27.8612	0.844927	1.11e-09	2.59e-08	not_change
XM_044083320.1	LOC122811465	122811465	class II histocompatibility antigen, B-L beta chain-like	243	413	470	1356	1004	961	1.85269	2.94676	3.13626	12.8654	8.66419	8.65508	2.06237	1.13e-09	2.64e-08	up
XM_044079715.1	LOC122808722	122808722	ephrin type-B receptor 5-like	1556	1373	1134	1942	2142	2353	3.79493	3.13023	2.41944	5.89139	5.91101	6.77947	1.15125	1.16e-09	2.7e-08	up
XM_044077927.1	ADAMTS9	122807032	ADAM metallopeptidase with thrombospondin type 1 motif 9	81	78	71	0	0	0	0.169221	0.152922	0.129347	0	0	0	-8.21467	1.16e-09	2.71e-08	down
XM_044083497.1	PGLYRP2	122811572	peptidoglycan recognition protein 2	230	131	126	558	461	733	1.63206	0.870862	0.781471	4.94046	3.71119	6.16036	2.34399	1.16e-09	2.71e-08	up
XM_044086223.1	FBXL19	122813749	F-box and leucine rich repeat protein 19	2319	1561	1732	458	517	322	3.73399	2.35138	2.43969	0.916088	0.941195	0.612395	-1.62796	1.18e-09	2.73e-08	down
XM_044090603.1	ZBTB7A	122817567	zinc finger and BTB domain containing 7A	1077	1039	1213	409	347	344	1.88014	1.69655	1.85163	0.888541	0.684853	0.708501	-1.10104	1.18e-09	2.73e-08	down
XR_006366038.1	LOC122809934	122809934	28S ribosomal RNA	189	219	158	19	14	26	0.712174	0.77192	0.522827	0.08892	0.058609	0.115397	-2.76728	1.18e-09	2.75e-08	down
XM_044061732.1	SLC5A6	122793573	solute carrier family 5 member 6	99	226	76	0	0	0	0.233733	0.499499	0.156578	0	0	0	-9.02578	1.18e-09	2.75e-08	down
XM_044086239.1	LOC122813757	122813757	nuclear factor 7, ovary-like	395	364	469	108	123	91	3.1059	2.6707	3.22157	1.04991	1.09353	0.840122	-1.4424	1.2e-09	2.78e-08	down
XM_044077019.1	TMEM256	122806518	transmembrane protein 256	6143	5968	8019	8429	9428	10456	46.1335	41.9169	52.6825	78.7597	80.1112	92.7597	0.984686	1.22e-09	2.82e-08	not_change
XM_044090054.1	RAE1	122816957	ribonucleic acid export 1	96	222	297	0	2	0	0.75869	1.64719	2.06594	0	0.01599	0	-7.79249	1.23e-09	2.85e-08	down
XM_044062426.1	LOC122794208	122794208	pleiotropic regulator 1-like	1182	1278	1123	1630	2021	1440	14.7587	14.9178	12.2649	25.3182	28.5488	21.2311	0.988996	1.26e-09	2.91e-08	not_change
XM_044059987.1	GMEB1	122792237	glucocorticoid modulatory element binding protein 1	1790	2087	1731	2914	5307	3189	8.40311	9.16281	7.10746	17.021	28.1884	17.6797	1.49444	1.26e-09	2.92e-08	up
XM_044077064.1	LOC122806545	122806545	lipoma-preferred partner homolog	911	553	857	2752	3678	1498	4.27851	2.42598	3.52035	16.0819	19.5498	8.31086	2.25271	1.3e-09	2.99e-08	up
XM_044055260.1	SLC4A1	122788228	solute carrier family 4 member 1 (Diego blood group)	699	281	43	0	0	0	1.68879	0.635098	0.089766	0	0	0	-10.3768	1.3e-09	3.01e-08	down
XM_044089555.1	MRM2	122816634	mitochondrial rRNA methyltransferase 2	36	36	66	214	166	184	0.2518	0.235841	0.40591	1.87081	1.31723	1.52099	2.53534	1.31e-09	3.03e-08	up
XM_044055455.1	LOC122788380	122788380	heat shock protein 30-like	17	8	25	25554	9139	48	0.206683	0.086425	0.263651	393.884	128.087	0.695442	9.97401	1.32e-09	3.05e-08	up
XM_044077879.1	AAGAB	122807007	alpha and gamma adaptin binding protein	1780	1637	1694	700	706	761	5.82979	5.01108	4.85238	2.84857	2.6148	2.94142	-0.746493	1.35e-09	3.1e-08	not_change
XM_044090635.1	NR2F6	122817597	nuclear receptor subfamily 2 group F member 6	9657	9779	9198	10238	14820	11227	47.3841	44.8722	39.4799	62.5048	82.2821	65.0739	0.820664	1.35e-09	3.11e-08	not_change
XM_044069467.1	LOC122800009	122800009	SH2 domain-containing protein 4A-like	604	406	388	68	93	95	2.18588	1.37468	1.22832	0.303612	0.379554	0.406211	-1.96598	1.37e-09	3.14e-08	down
XM_044087995.1	LOC122815473	122815473	RAB3A interacting protein	928	1116	1177	1774	1793	1389	6.17786	6.94607	6.85605	14.6979	13.5077	10.9272	1.11223	1.4e-09	3.22e-08	up
XM_044069239.1	CDKN2AIPNL	122799877	CDKN2A interacting protein N-terminal like	3647	3764	4381	5152	6257	4443	68.8911	66.496	72.3981	121.115	133.743	99.1514	0.912486	1.43e-09	3.28e-08	not_change
XM_044075739.1	LOC122805531	122805531	uncharacterized LOC122805531	154	572	67	0	0	0	0.214983	0.748221	0.081276	0	0	0	-10.0168	1.46e-09	3.34e-08	down
XM_044090735.1	EPS15L1	122817670	epidermal growth factor receptor pathway substrate 15 like 1	212	224	173	351	463	344	0.600733	0.595614	0.428445	1.23985	1.48846	1.15391	1.40714	1.46e-09	3.35e-08	up
XM_044068967.1	LOC122799719	122799719	heterogeneous nuclear ribonucleoprotein A/B-like	117696	153294	116090	36671	28790	41654	644.229	784.72	555.874	249.752	178.305	269.33	-1.35665	1.46e-09	3.35e-08	down
XM_044079444.1	HYOU1	122808488	hypoxia up-regulated 1	903	1111	1263	2901	2912	1697	3.01961	3.47381	3.69377	12.0723	11.0213	6.70438	1.68671	1.47e-09	3.36e-08	up
XM_044072010.1	TFDP1	122802383	transcription factor Dp-1	2343	2451	2412	961	1143	1154	16.1022	15.7523	14.4998	8.21294	8.88965	9.36456	-0.658128	1.5e-09	3.42e-08	not_change
XM_044071405.1	TIAM1	122801799	TIAM Rac1 associated GEF 1	12	28	0	712	562	657	0.02031	0.046746	0	1.61285	1.15689	1.41235	6.07324	1.51e-09	3.45e-08	up
XM_044090370.1	LOC122817163	122817163	microtubule-associated protein RP/EB family member 1-like	857	1077	935	321	340	280	14.2108	16.7031	13.5615	6.62652	6.37356	5.47051	-1.12083	1.52e-09	3.47e-08	down
XM_044063800.1	CCHR2.PART2H15orf48	122795561	chromosome chr2.part2 C15orf48 homolog	3111	3666	3830	6678	4944	6713	51.7881	57.0815	55.776	138.351	93.1294	132.026	1.29099	1.53e-09	3.49e-08	up
XM_044059167.1	CCDC34	122791424	coiled-coil domain containing 34	476	393	498	717	904	622	2.59704	2.00275	2.37526	4.87011	5.58301	4.00748	1.1992	1.55e-09	3.53e-08	up
XM_044055994.1	MICU1	122788949	mitochondrial calcium uptake 1	3913	3913	3399	1556	1548	1458	28.9171	27.0446	21.9686	14.3068	12.9444	12.7262	-0.809396	1.6e-09	3.65e-08	not_change
XM_044070280.1	LOC122800921	122800921	receptor-transporting protein 3-like	304	760	830	60	35	24	2.30226	5.39877	5.51244	0.565502	0.294251	0.206994	-3.48528	1.61e-09	3.66e-08	down
XM_044080277.1	LOC122809062	122809062	leucine-rich repeat neuronal protein 1-like	14	14	6	67	85	92	0.062828	0.058305	0.020947	0.377931	0.433779	0.491941	3.32456	1.61e-09	3.66e-08	up
XM_044059385.1	SPIB	122791601	Spi-B transcription factor	182	85	114	348	475	457	1.28453	0.563169	0.705452	3.06704	3.80539	3.82521	2.2326	1.61e-09	3.66e-08	up
XM_044077716.1	CTSH	122806908	cathepsin H	21185	27770	29292	7586	7878	9759	219.865	269.544	265.948	97.9647	92.512	119.641	-1.14029	1.64e-09	3.71e-08	down
XM_044062632.1	LOC122794328	122794328	uncharacterized LOC122794328	554	413	34	0	0	0	1.1161	0.778403	0.05864	0	0	0	-10.3486	1.68e-09	3.82e-08	down
XM_044089784.1	PGAP6	122816767	post-GPI attachment to proteins 6	1366	1083	1390	387	279	320	2.30905	1.71107	2.05477	0.813331	0.532192	0.638172	-1.459	1.69e-09	3.82e-08	down
XM_044060977.1	TBC1D2	122793163	TBC1 domain family member 2	640	591	766	201	203	225	2.5179	2.17415	2.63739	0.983267	0.903933	1.04315	-1.17294	1.69e-09	3.82e-08	down
XM_044059186.1	NAP1L4	122791442	nucleosome assembly protein 1 like 4	2034	2966	2530	3444	5114	4453	29.1423	39.7454	31.7071	61.4016	82.9086	75.377	1.26826	1.72e-09	3.88e-08	up
XM_044057209.1	ATG4A	122789769	autophagy related 4A cysteine peptidase	898	585	687	155	207	176	5.13529	3.12402	3.43405	1.1005	1.33328	1.18467	-1.52808	1.74e-09	3.92e-08	down
XM_044077320.1	ARHGEF15	122806688	Rho guanine nucleotide exchange factor 15	0	0	0	66	62	33	0	0	0	0.178708	0.151836	0.084992	8.67887	1.75e-09	3.96e-08	up
XM_044083245.1	LOC122811414	122811414	uncharacterized LOC122811414	4	9	4	147	33	3169	0.033613	0.08517	0.03242	1.96247	0.392345	40.323	8.12619	1.78e-09	4.03e-08	up
XM_044055179.1	CDC27	122788190	cell division cycle 27	1182	1230	1081	1451	2415	2130	4.88701	4.75408	3.9071	7.46305	11.2992	10.4047	1.25621	1.82e-09	4.1e-08	up
XM_044060291.1	LOC122792706	122792706	gamma-crystallin M2-like	0	0	0	107	34	76	0	0	0	2.77612	0.786021	1.86491	9.14008	1.82e-09	4.1e-08	up
XR_006366333.1	LOC122812053	122812053	uncharacterized LOC122812053	15404	19629	21526	2762	1288	3507	398.331	474.705	486.937	88.8524	37.67	107.111	-2.39034	1.84e-09	4.15e-08	down
XM_044069468.1	LOC122800009	122800009	SH2 domain-containing protein 4A-like	702	691	717	59	155	117	2.40114	2.21246	2.14506	0.248517	0.598136	0.471264	-2.20382	1.86e-09	4.19e-08	down
XM_044057854.1	LOC122790335	122790335	zinc finger protein 239-like	91	95	61	0	0	0	0.313645	0.306325	0.183931	0	0	0	-8.32079	1.89e-09	4.25e-08	down
XM_044057688.1	LOC122790111	122790111	lysophosphatidylserine lipase ABHD12-like	617	618	665	937	1603	998	1.44622	1.35582	1.3644	2.73503	4.2534	2.76541	1.37138	1.91e-09	4.3e-08	up
XM_044057456.1	SLC6A14	122789957	solute carrier family 6 member 14	18	34	81	248	598	497	0.089531	0.161253	0.355641	1.56399	3.43591	2.98184	3.81688	1.94e-09	4.35e-08	up
XM_044074334.1	ERO1A	122804464	endoplasmic reticulum oxidoreductase 1 alpha	268	329	182	17	24	34	0.884964	1.01938	0.526924	0.06602	0.089379	0.131148	-2.89539	1.95e-09	4.39e-08	down
XM_044079791.1	NES	122808764	nestin	1471	1235	1192	1723	2906	2789	2.86674	2.25065	2.03255	4.17814	6.41034	6.42207	1.40615	1.96e-09	4.4e-08	up
XR_006364036.1	LOC122797197	122797197	uncharacterized LOC122797197	1334	1322	1583	1595	1871	1555	12.362	11.4592	12.8298	18.3887	19.6231	17.0184	0.732182	1.98e-09	4.43e-08	not_change
XM_044067138.1	TMX3	122798309	thioredoxin related transmembrane protein 3	1670	1379	1194	363	314	415	4.52335	3.49181	2.82764	1.22231	0.960999	1.328	-1.4638	1.98e-09	4.44e-08	down
XM_044076744.1	LOC122806384	122806384	gastrokine-2-like	5413	13743	1887	40	60	286	47.5083	112.814	14.4829	0.431508	0.592438	2.9595	-5.28675	2.01e-09	4.49e-08	down
XM_044090477.1	LOC122817261	122817261	phosphatidylcholine transfer protein	342	1014	749	70	40	57	2.89567	8.04198	5.55586	0.729998	0.383806	0.568377	-3.1523	2.01e-09	4.49e-08	down
XM_044069710.1	ZNF131	122800211	zinc finger protein 131	2876	3193	2498	4052	6379	4247	10.1129	10.5014	7.6863	17.7323	25.3868	17.6437	1.25064	2.02e-09	4.51e-08	up
XM_044055456.1	LOC122788381	122788381	heat shock protein 30-like	12	9	30	26263	9374	46	0.146617	0.102203	0.319694	403.362	130.921	0.665161	9.98715	2.03e-09	4.53e-08	up
XM_044082558.1	CD82	122811034	CD82 molecule	16601	18823	18158	8049	9589	8831	71.3942	75.7023	68.3099	43.0667	46.6604	44.8627	-0.531259	2.03e-09	4.53e-08	not_change
XM_044070451.1	LOC122801004	122801004	alpha-1,4-N-acetylglucosaminyltransferase-like	0	0	0	38	51	39	0	0	0	0.376508	0.46046	0.368422	8.33993	2.05e-09	4.57e-08	up
XM_044058723.1	CARD9	122790994	caspase recruitment domain family member 9	51	188	184	0	0	0	0.142519	0.490311	0.450172	0	0	0	-9.091	2.05e-09	4.57e-08	down
XM_044083537.1	RGL2	122811591	ral guanine nucleotide dissociation stimulator like 2	331	80	178	2207	1794	839	0.974546	0.218683	0.459043	8.1029	5.98861	2.92186	3.53607	2.06e-09	4.59e-08	up
XM_044073874.1	AQR	122804179	aquarius intron-binding spliceosomal factor	547	517	624	659	814	677	1.32098	1.16911	1.31793	1.98039	2.22619	1.93315	0.835669	2.08e-09	4.63e-08	not_change
XM_044065648.1	UBR5	122796895	ubiquitin protein ligase E3 component n-recognin 5	5315	4507	4777	5230	7485	6098	8.35939	6.6288	6.57205	10.2348	13.3196	11.3291	0.846785	2.08e-09	4.63e-08	not_change
XM_044057359.1	NDUFA1	122789906	NADH:ubiquinone oxidoreductase subunit A1	5666	5772	6836	2663	3055	2719	174.439	166.192	184.124	102.007	106.43	98.871	-0.626014	2.1e-09	4.66e-08	not_change
XM_044069821.1	RSRC2	122800374	arginine and serine rich coiled-coil 2	2303	2296	1955	3057	5591	3725	15.2412	14.2095	11.315	25.1748	41.8654	29.1245	1.38753	2.13e-09	4.71e-08	up
XM_044089860.1	LOC122816819	122816819	inositol monophosphatase 3-like	2743	2981	3582	758	422	663	21.0152	21.3606	24.0122	7.22025	3.65168	6.00025	-1.82617	2.17e-09	4.8e-08	down
XM_044076443.1	LOC122806215	122806215	uncharacterized LOC122806215	4415	5463	5981	6382	9436	8892	41.4515	47.962	49.1218	74.5498	100.236	98.6166	1.12252	2.17e-09	4.81e-08	up
XM_044065630.1	LOC122796879	122796879	collagen alpha-6(VI) chain-like	1198	325	403	41	34	34	2.26965	0.574642	0.666958	0.095619	0.070825	0.075076	-3.64898	2.19e-09	4.84e-08	down
XM_044075829.1	SF3B2	122805597	splicing factor 3b subunit 2	6228	7129	5664	7201	9066	8356	17.3909	18.616	13.8336	25.0173	28.6438	27.5618	0.855134	2.2e-09	4.85e-08	not_change
XM_044061837.1	CPLANE2	122793633	ciliogenesis and planar polarity effector complex subunit 2	280	285	264	408	576	403	2.17931	2.07559	1.79619	3.94937	5.07774	3.70678	1.222	2.22e-09	4.89e-08	up
XM_044063911.1	GPX8	122795640	glutathione peroxidase 8 (putative)	4542	4660	5043	4893	7258	6309	42.2101	40.5057	41.0054	56.5822	76.3238	69.2716	0.855279	2.22e-09	4.9e-08	not_change
XM_044064595.1	FZD8	122796263	frizzled class receptor 8	836	608	759	227	220	206	4.28495	2.91213	3.40358	1.44401	1.27325	1.24485	-1.26143	2.23e-09	4.92e-08	down
XM_044068343.1	SGSM3	122799347	small G protein signaling modulator 3	2015	2094	1982	2475	2353	2649	9.13149	8.87562	7.85884	13.9575	12.067	14.1852	0.788561	2.25e-09	4.96e-08	not_change
XM_044072497.1	LOC122802732	122802732	ankyrin repeat and SOCS box protein 9-like	109	91	59	0	0	0	0.46916	0.365986	0.223211	0	0	0	-8.38931	2.32e-09	5.11e-08	down
XM_044065649.1	MTFP1	122796892	mitochondrial fission process 1	1234	1132	1185	395	295	283	12.9642	11.1263	10.8891	5.15375	3.49719	3.50912	-1.36898	2.33e-09	5.12e-08	down
XM_044063951.1	NSA2	122795667	NSA2 ribosome biogenesis factor	26154	26906	25965	26479	38220	29828	292.427	281.341	253.959	368.365	483.519	393.956	0.738063	2.33e-09	5.12e-08	not_change
XM_044062250.1	FREM3	122794103	FRAS1 related extracellular matrix 3	359	504	296	63	66	68	0.394509	0.518123	0.285032	0.086276	0.08186	0.087353	-2.07157	2.34e-09	5.15e-08	down
XM_044083075.1	SNRNP27	122811311	small nuclear ribonucleoprotein U4/U6.U5 subunit 27	2799	2794	2738	917	1115	1230	21.796	20.3463	18.6497	8.88423	9.82095	11.3156	-0.865638	2.44e-09	5.36e-08	not_change
XM_044078149.1	BICD2	122807140	BICD cargo adaptor 2	1366	1591	1448	455	357	287	2.23324	2.43283	2.07025	0.924947	0.660604	0.553652	-1.50692	2.47e-09	5.42e-08	down
XM_044070379.1	ACTL6A	122800969	actin like 6A	588	416	639	133	123	130	4.93248	3.26617	4.69579	1.3814	1.16467	1.2846	-1.59301	2.51e-09	5.5e-08	down
XM_044086299.1	LOC122813793	122813793	CD276 antigen homolog	126	303	62	0	0	0	0.918091	2.06326	0.391768	0	0	0	-9.32146	2.52e-09	5.53e-08	down
XM_044083155.1	DOCK5	122811360	dedicator of cytokinesis 5	180	269	151	5	0	6	0.322697	0.452409	0.237988	0.00897	0	0.012717	-5.25659	2.53e-09	5.53e-08	down
XM_044085185.1	SELE	122813066	selectin E	89	210	171	5	4	10	0.32339	0.714909	0.544791	0.019083	0.014507	0.041729	-4.13319	2.67e-09	5.83e-08	down
XR_006364256.1	LOC122798414	122798414	uncharacterized LOC122798414	449	443	475	592	593	538	0.791826	0.730639	0.732646	1.29872	1.18373	1.12121	0.82501	2.68e-09	5.87e-08	not_change
XM_044090241.1	ZNF335	122817081	zinc finger protein 335	47	22	35	156	186	122	0.111579	0.047745	0.071792	0.461755	0.503206	0.342576	2.64373	2.7e-09	5.91e-08	up
XM_044078226.1	RPL37A	122807184	ribosomal protein L37a	47960	48459	61823	18092	23428	22306	1496.63	1414.22	1687.69	702.465	827.2	822.239	-0.822627	2.73e-09	5.96e-08	not_change
XM_044080051.1	CTSK	122808918	cathepsin K	16018	18348	10868	1816	1796	3543	161.888	173.425	96.0807	22.8321	20.5373	42.2921	-2.16944	2.73e-09	5.96e-08	down
XM_044054754.1	EFEMP1	122787818	EGF containing fibulin extracellular matrix protein 1	945	979	1589	227	161	239	2.55866	2.47812	3.7635	0.761838	0.491848	0.764373	-1.97927	2.74e-09	5.98e-08	down
XM_044069114.1	BNIP1	122799808	BCL2 interacting protein 1	1497	1325	2141	2692	3442	2638	12.229	10.1255	15.3072	27.3711	31.8229	25.4663	1.30984	2.83e-09	6.16e-08	up
XM_044068584.1	PXN	122799488	paxillin	1339	912	1196	148	213	71	2.0266	1.29041	1.58287	0.277974	0.363211	0.126931	-2.52013	2.85e-09	6.21e-08	down
XM_044054519.1	ZSWIM7	122787673	zinc finger SWIM-type containing 7	0	0	0	36	68	39	0	0	0	0.275266	0.482195	0.289941	8.48845	2.86e-09	6.22e-08	up
XM_044078686.1	LRRK1	122807713	leucine rich repeat kinase 1	863	887	1035	291	234	294	1.68513	1.62087	1.76884	0.705554	0.517469	0.678157	-1.26683	2.9e-09	6.3e-08	down
XM_044056467.1	REEP3	122789198	receptor accessory protein 3	5199	5365	7015	7542	8643	10104	10.6244	10.2534	12.5409	19.1774	19.9854	24.3902	1.07285	2.9e-09	6.3e-08	up
XM_044088241.1	LOC122815604	122815604	serine/threonine kinase receptor associated protein	29403	29752	27534	26601	29767	28407	211.122	199.787	172.947	237.656	241.831	240.943	0.45517	2.92e-09	6.34e-08	not_change
XM_044057257.1	TAF1	122789816	TATA-box binding protein associated factor 1	42	75	46	175	191	236	0.074247	0.124128	0.070761	0.385298	0.38284	0.492308	2.37162	2.93e-09	6.36e-08	up
XM_044083978.1	LOC122811856	122811856	insulin-like growth factor-binding protein 5	948	909	659	149	99	174	5.70143	5.11248	3.46897	1.11438	0.672634	1.23524	-2.07635	2.94e-09	6.36e-08	down
XM_044081652.1	NUTF2	122810173	nuclear transport factor 2	3097	2968	2729	3544	5506	3940	36.1987	32.4393	27.9033	51.5348	72.8192	54.3969	1.03919	2.95e-09	6.38e-08	up
XM_044085059.1	CLN3	122812968	CLN3 lysosomal/endosomal transmembrane protein, battenin	336	630	568	64	47	81	1.69308	2.97411	2.50816	0.401372	0.263894	0.478718	-2.49818	2.95e-09	6.39e-08	down
XM_044058677.1	LOC122790956	122790956	proteasome subunit beta type-5-like	8973	10069	11013	3922	4593	4644	100.724	105.708	108.152	54.7837	58.336	61.5773	-0.702833	3e-09	6.48e-08	not_change
XM_044088945.1	LOC122816195	122816195	uncharacterized LOC122816195	182	106	58	0	0	0	0.859638	0.464147	0.237184	0	0	0	-8.80858	3.04e-09	6.58e-08	down
XM_044080997.1	PPP2R1B	122809465	protein phosphatase 2 scaffold subunit Abeta	5514	6161	5197	1927	1522	1906	20.3037	21.2157	16.7404	8.82907	6.34017	8.28844	-1.15881	3.06e-09	6.61e-08	down
XM_044057005.1	PTPRB	122789614	protein tyrosine phosphatase receptor type B	1693	2513	1558	31	208	108	2.50944	3.48462	2.01979	0.055896	0.348463	0.188677	-3.61211	3.08e-09	6.64e-08	down
XM_044072212.1	RAB6A	122802551	RAB6A, member RAS oncogene family	4133	4220	4109	4181	5955	4869	21.703	20.7263	18.8778	27.321	35.3839	30.2043	0.748522	3.12e-09	6.73e-08	not_change
XM_044083433.1	LOC122811535	122811535	methyltransferase-like protein 7A	110	302	258	2115	2526	651	0.664087	1.71006	1.36933	15.9844	17.3617	4.67138	3.46003	3.33e-09	7.17e-08	up
XM_044059959.1	CCHR1.PART2H1orf216	122792218	chromosome chr1.part2 C1orf216 homolog	460	519	582	673	959	735	2.15691	2.27396	2.3877	3.92982	5.08936	4.06932	1.08257	3.35e-09	7.22e-08	up
XM_044079910.1	ECM1	122808831	extracellular matrix protein 1	10259	9108	10877	3555	3462	2358	61.012	50.6549	56.5854	26.3033	23.2906	16.5646	-1.19801	3.36e-09	7.23e-08	down
XM_044062309.1	BLVRB	122794125	biliverdin reductase B	5234	5112	5155	863	1154	1675	56.2025	51.343	48.4275	11.5224	14.0156	21.2449	-1.58208	3.39e-09	7.29e-08	down
XM_044061656.1	RAB3GAP2	122793523	RAB3 GTPase activating non-catalytic protein subunit 2	510	764	681	160	184	168	0.997802	1.39781	1.16652	0.387684	0.406975	0.386669	-1.44629	3.43e-09	7.38e-08	down
XM_044075667.1	EEF1G	122805479	eukaryotic translation elongation factor 1 gamma	195076	194879	219218	190001	225781	185910	1827.92	1707.76	1796.92	2215.25	2393.78	2057.8	0.469005	3.49e-09	7.49e-08	not_change
XM_044080833.1	TRPV3	122809381	transient receptor potential cation channel subfamily V member 3	390	284	533	806	1791	1210	1.96186	1.33687	2.3494	5.05216	10.2131	7.20112	2.1315	3.49e-09	7.49e-08	up
XM_044088466.1	LOC122815718	122815718	aldo-keto reductase family 1 member B1-like	2909	3195	2929	4998	11561	6004	13.8332	14.2091	12.1837	29.5732	62.2053	33.726	1.78365	3.51e-09	7.53e-08	up
XM_044090251.1	EIF2S2	122817090	eukaryotic translation initiation factor 2 subunit beta	6424	7077	6088	7883	10624	12316	63.5786	65.5043	52.7067	97.0737	118.972	143.99	1.13791	3.54e-09	7.57e-08	up
XM_044054205.1	LOC122787469	122787469	S-adenosyl-L-methionine-dependent tRNA 4-demethylwyosine synthase TYW1-like	652	632	827	229	222	194	2.77744	2.51633	3.08064	1.20963	1.06743	0.975041	-1.21676	3.56e-09	7.63e-08	down
XM_044075577.1	LOC122805436	122805436	dehydrogenase/reductase SDR family member 9-like	49	157	154	0	0	0	0.134035	0.403724	0.370194	0	0	0	-8.85846	3.58e-09	7.65e-08	down
XM_044069150.1	NR3C1	122799829	nuclear receptor subfamily 3 group C member 1	101	88	56	0	0	0	0.458128	0.372337	0.219784	0	0	0	-8.30926	3.59e-09	7.67e-08	down
XM_044055741.1	LOC122788849	122788849	NFU1 iron-sulfur cluster scaffold homolog, mitochondrial-like	473	347	344	616	1018	760	2.595	1.78106	1.6506	4.20902	6.32604	4.92757	1.51607	3.61e-09	7.7e-08	up
XM_044065781.1	ZBTB10	122797010	zinc finger and BTB domain containing 10	699	656	520	147	159	99	2.70313	2.37356	1.76084	0.703872	0.692629	0.448659	-1.72683	3.61e-09	7.7e-08	down
XM_044058221.1	LOC122790683	122790683	LIM domain transcription factor LMO4-A	1951	1791	2634	547	634	716	15.0142	12.8877	17.7309	5.22999	5.51348	6.50752	-1.25624	3.62e-09	7.71e-08	down
XM_044083963.1	GPR84	122811847	G protein-coupled receptor 84	279	309	493	1105	764	1070	1.6153	1.67109	2.49599	7.95645	5.00336	7.31635	1.95082	3.63e-09	7.74e-08	up
XM_044078828.1	MYO5A	122807790	myosin VA	164	294	431	8	2	0	0.324238	0.543367	0.746212	0.018625	0.002531	0	-5.94929	3.7e-09	7.89e-08	down
XM_044077963.1	SUCLG2	122807047	succinate-CoA ligase GDP-forming subunit beta	17068	16545	12425	21847	23540	20431	65.3995	59.2884	41.6484	104.163	102.06	92.4765	1.00121	3.75e-09	7.98e-08	up
XM_044060795.1	PRRC1	122793080	proline rich coiled-coil 1	3051	3644	3997	4525	4708	5413	18.1514	20.2755	20.8016	33.4945	31.6933	38.0405	0.946669	3.87e-09	8.22e-08	not_change
XM_044067356.1	APCDD1	122798430	APC down-regulated 1	986	1145	808	237	276	171	4.60768	5.00441	3.30199	1.37401	1.45564	0.938853	-1.62224	3.88e-09	8.24e-08	down
XM_044067944.1	LOC122798820	122798820	polyubiquitin-like	1064	1459	1499	333	466	398	25.0276	32.0969	30.8492	9.73435	12.3893	11.0524	-1.26555	3.88e-09	8.24e-08	down
XM_044065187.1	PHLPP1	122796588	PH domain and leucine rich repeat protein phosphatase 1	1336	1028	1096	395	397	400	3.85911	2.77677	2.76995	1.41841	1.2979	1.36421	-1.04631	3.9e-09	8.27e-08	down
XM_044055365.1	ARHGAP23	122788290	Rho GTPase activating protein 23	328	356	127	19	19	13	0.592815	0.601409	0.199326	0.041956	0.038548	0.026194	-3.5111	3.9e-09	8.28e-08	down
XM_044077161.1	ACHE	122806602	acetylcholinesterase (Cartwright blood group)	550	626	838	48	112	115	0.467351	0.497751	0.623855	0.050583	0.107119	0.115611	-2.39449	3.97e-09	8.41e-08	down
XM_044073343.1	RSF1	122803616	remodeling and spacing factor 1	112	89	131	203	252	259	0.705565	0.523728	0.719389	1.58518	1.7973	1.92626	1.59425	3.99e-09	8.44e-08	up
XM_044060377.1	PPA2	122792815	inorganic pyrophosphatase 2	981	1179	1433	1630	1854	1773	8.91873	10.033	11.4035	18.4518	19.0833	19.0551	1.03941	4.04e-09	8.55e-08	up
XM_044089497.1	LOC122816597	122816597	cytochrome P450 3A30-like	3223	3250	4236	5680	18961	18025	13.6163	12.8438	15.6579	29.8655	90.6607	89.9801	2.46349	4.06e-09	8.58e-08	up
XM_044064746.1	BZW2	122796339	basic leucine zipper and W2 domains 2	31	51	41	120	175	224	0.159904	0.24545	0.186315	0.772085	1.02711	1.37136	2.56066	4.07e-09	8.59e-08	up
XM_044055264.1	LOC122788230	122788230	abl interactor 1-like	0	0	0	48	291	46	0	0	0	0.555621	3.05679	0.49644	9.87568	4.13e-09	8.73e-08	up
XM_044055553.1	VPS54	122788653	VPS54 subunit of GARP complex	1092	953	1223	387	333	318	3.06663	2.5024	3.00462	1.35002	1.05716	1.05273	-1.15768	4.23e-09	8.92e-08	down
XM_044069496.1	BRD8	122800029	bromodomain containing 8	559	788	635	940	1350	1119	2.1171	2.78833	2.10193	4.42719	5.78353	5.00497	1.26151	4.23e-09	8.92e-08	up
XM_044059887.1	WDR43	122792131	WD repeat domain 43	2498	2288	2592	1152	1294	1125	11.8005	10.1082	10.7131	6.76766	6.91632	6.27433	-0.558321	4.24e-09	8.93e-08	not_change
XM_044056283.1	BMS1	122789083	BMS1 ribosome biogenesis factor	972	916	829	1129	1735	1306	3.31883	2.92255	2.47481	4.79345	6.70065	5.26651	1.09521	4.25e-09	8.95e-08	up
XM_044069471.1	LOC122800009	122800009	SH2 domain-containing protein 4A-like	3467	3250	4805	780	1138	1203	12.6883	11.1238	15.3825	3.54802	4.71262	5.19744	-1.39718	4.25e-09	8.95e-08	down
XM_044084955.1	LLGL2	122812909	LLGL scribble cell polarity complex component 2	66	162	159	2	3	0	0.236569	0.544359	0.499402	0.007003	0.008562	0	-5.79492	4.25e-09	8.95e-08	down
XM_044079717.1	LOC122808726	122808726	formin BNI1-like	556	547	499	672	1007	761	3.2826	3.02076	2.5777	4.94229	6.7346	5.3148	1.08524	4.31e-09	9.05e-08	up
XM_044066674.1	WAC	122798049	WW domain containing adaptor with coiled-coil	3283	3408	3226	3548	5395	4286	13.0751	12.6937	11.2403	17.5813	24.3141	20.1682	0.894154	4.32e-09	9.07e-08	not_change
XM_044060524.1	HSD17B10	122792938	hydroxysteroid 17-beta dehydrogenase 10	3912	3735	3835	1536	1239	1221	40.0876	35.7899	34.3813	19.5771	14.3644	14.7772	-1.02564	4.43e-09	9.29e-08	down
XM_044058308.1	RC3H2	122790728	ring finger and CCCH-type domains 2	471	38	236	0	0	0	1.22647	0.090337	0.538023	0	0	0	-9.90407	4.46e-09	9.35e-08	down
XM_044073266.1	SLC46A3	122803580	solute carrier family 46 member 3	253	218	183	22	23	38	2.013	1.62293	1.27074	0.217144	0.204804	0.355105	-2.48771	4.49e-09	9.4e-08	down
XM_044073314.1	POSTN	122803604	periostin	1044	864	767	210	306	214	3.97446	3.07645	2.55557	0.992858	1.31811	0.959675	-1.39557	4.51e-09	9.45e-08	down
XM_044081933.1	LOC122810354	122810354	fatty acyl-CoA hydrolase precursor, medium chain-like	810	493	648	1127	1227	1142	5.85135	3.33001	4.095	10.1404	10.0403	9.75137	1.33176	4.54e-09	9.51e-08	up
XM_044058490.1	TTC27	122790846	tetratricopeptide repeat domain 27	970	703	900	1104	1329	1300	3.97348	2.69211	3.22438	5.62353	6.15843	6.28583	1.02525	4.57e-09	9.56e-08	up
XM_044077145.1	LOC122806593	122806593	complement decay-accelerating factor, GPI-anchored-like	248	269	109	8	15	15	5.06424	5.15064	1.95251	0.201842	0.327846	0.362275	-3.57041	4.59e-09	9.59e-08	down
XM_044087442.1	CNTN1	122815167	contactin 1	232	123	53	0	0	0	0.80722	0.397836	0.158847	0	0	0	-9.04775	4.6e-09	9.6e-08	down
XM_044079290.1	WNK3	122808325	WNK lysine deficient protein kinase 3	1190	779	607	154	125	151	1.09873	0.67258	0.489689	0.176095	0.130451	0.164705	-2.08871	4.62e-09	9.64e-08	down
XM_044062567.1	CLCN3	122794284	chloride voltage-gated channel 3	85	124	191	9	5	4	0.130969	0.180541	0.259193	0.016578	0.007451	0.007177	-3.96828	4.66e-09	9.71e-08	down
XM_044060917.1	ADGRL3	122793141	adhesion G protein-coupled receptor L3	0	0	0	30	83	310	0	0	0	0.067593	0.172414	0.671726	10.0737	4.67e-09	9.72e-08	up
XM_044088863.1	LOC122815975	122815975	uncharacterized LOC122815975	82	53	101	0	0	0	0.771824	0.466546	0.82901	0	0	0	-8.24502	4.72e-09	9.83e-08	down
XM_044084235.1	LOC122811990	122811990	thymus-specific serine protease-like	586	763	482	118	79	113	5.18487	6.31231	3.72708	1.29465	0.787661	1.18031	-2.06487	4.74e-09	9.87e-08	down
XM_044070222.1	LOC122800888	122800888	claudin-1-like	1772	1098	1565	192	189	60	8.23317	4.77032	6.35876	1.10505	0.990147	0.326616	-2.84089	4.82e-09	1e-07	down
XM_044068673.1	LOC122799543	122799543	glutathione S-transferase theta-1-like	943	1209	2048	3377	6343	3524	9.0693	10.8731	17.2379	40.432	69.0569	40.0593	2.13353	4.93e-09	1.03e-07	up
XM_044086412.1	LOC122813872	122813872	zinc finger protein 26-like	421	337	223	47	41	48	1.88595	1.41052	0.872206	0.261331	0.204088	0.250853	-2.36038	5.01e-09	1.04e-07	down
XM_044065523.1	CDCP1	122796793	CUB domain containing protein 1	369	416	528	85	47	67	0.981951	1.03521	1.23033	0.278831	0.140725	0.208396	-2.21354	5.02e-09	1.04e-07	down
XM_044068681.1	LOC122799551	122799551	macrophage migration inhibitory factor-like	35174	42795	33096	11043	10886	14224	762.002	867.05	627.21	297.675	266.841	363.996	-1.12822	5.04e-09	1.05e-07	down
XM_044079656.1	PHC1	122808677	polyhomeotic homolog 1	1441	870	1187	2058	5065	3299	4.44555	2.50914	3.20258	7.90225	17.687	12.0264	2.04236	5.11e-09	1.06e-07	up
XR_006362899.1	LOC122789987	122789987	uncharacterized LOC122789987	583	645	781	863	1209	958	1.62707	1.684	1.90811	3.00071	3.82024	3.15984	1.07627	5.15e-09	1.07e-07	up
XM_044082233.1	TMED4	122810663	transmembrane p24 trafficking protein 4	4645	3741	2686	756	814	1016	9.92736	7.47752	5.02127	2.00822	1.96852	2.56387	-1.61071	5.17e-09	1.07e-07	down
XM_044083153.1	KCTD9	122811358	potassium channel tetramerization domain containing 9	61	68	125	0	0	0	0.688397	0.715066	1.22972	0	0	0	-8.34946	5.25e-09	1.08e-07	down
XM_044061812.1	LOC122793622	122793622	membrane-spanning 4-domains subfamily A member 4D-like	301	61	303	1095	2049	2467	2.55736	0.478468	2.25191	11.6023	19.7491	24.8227	3.56575	5.27e-09	1.09e-07	up
XM_044083915.1	LOC122811800	122811800	histone H3.3A	12911	12161	13593	5843	6605	5107	168.974	148.853	155.625	95.1559	97.8	78.9576	-0.651585	5.27e-09	1.09e-07	not_change
XM_044060941.1	PPP1R3B	122793153	protein phosphatase 1 regulatory subunit 3B	2714	2476	2324	945	1183	1069	8.57821	7.32126	6.42683	3.71407	4.23109	3.99055	-0.748575	5.28e-09	1.09e-07	not_change
XR_006364647.1	LOC122800831	122800831	uncharacterized LOC122800831	75	45	68	412	850	192	0.813893	0.455446	0.639126	5.57005	10.4639	2.46097	3.41338	5.36e-09	1.11e-07	up
XM_044054884.1	PAFAH1B1	122787958	platelet activating factor acetylhydrolase 1b regulatory subunit 1	3452	3141	3386	3390	4352	3413	8.79091	7.47839	7.54146	10.7389	12.54	10.2669	0.644533	5.4e-09	1.11e-07	not_change
XR_006364246.1	LOC122798329	122798329	uncharacterized LOC122798329	47	208	144	0	0	0	0.151731	0.632857	0.408735	0	0	0	-9.01116	5.41e-09	1.11e-07	down
XM_044073553.1	TXNDC16	122803873	thioredoxin domain containing 16	304	396	301	516	825	624	0.950699	1.15651	0.822951	2.00692	2.9198	2.30471	1.44817	5.43e-09	1.12e-07	up
XM_044087212.1	LOC122814953	122814953	lens epithelium-derived growth factor-like	54	78	18	379	607	293	0.335359	0.453246	0.094787	2.93519	4.27563	2.15091	3.55366	5.5e-09	1.13e-07	up
XM_044063350.1	DST	122794705	dystonin	2010	1967	2119	376	640	656	0.920434	0.842014	0.848787	0.214221	0.331456	0.354367	-1.38607	5.51e-09	1.13e-07	down
XM_044086031.1	LOC122813614	122813614	mucolipin-2-like	1768	991	369	4	36	36	8.80245	4.61269	1.60407	0.02479	0.200276	0.206442	-4.91106	5.64e-09	1.16e-07	down
XM_044068533.1	NCOR2	122799464	nuclear receptor corepressor 2	93	155	55	0	0	0	0.159075	0.24811	0.0819	0	0	0	-8.62071	5.65e-09	1.16e-07	down
XM_044068855.1	HNF1A	122799653	HNF1 homeobox A	70	38	100	254	326	257	0.14136	0.071908	0.177532	0.645437	0.751926	0.618097	2.49987	5.69e-09	1.17e-07	up
XM_044089258.1	ABCA3	122816451	ATP binding cassette subfamily A member 3	2050	1896	4905	398	358	424	3.61564	3.12702	7.56877	0.873668	0.713088	0.882826	-2.401	5.86e-09	1.2e-07	down
XM_044071382.1	LOC122801788	122801788	histone H4	54102	57039	59126	20076	29560	23524	675.621	666.15	645.913	311.942	417.67	347.014	-0.7385	5.9e-09	1.21e-07	not_change
XM_044080142.1	SLC50A1	122808977	solute carrier family 50 member 1	235	480	225	11	15	30	0.558422	1.06788	0.466518	0.031858	0.039165	0.083688	-3.5861	6.03e-09	1.23e-07	down
XM_044057893.1	LOC122790380	122790380	zinc finger protein 560-like	762	793	584	1123	1128	1309	1.66103	1.61666	1.11395	3.04716	2.78383	3.37194	1.22411	6.07e-09	1.24e-07	up
XM_044064396.1	LOC122795917	122795917	procathepsin L-like	16565	18207	17585	5842	8297	5477	115.708	118.939	107.451	50.7742	65.5704	45.1934	-0.937604	6.17e-09	1.26e-07	not_change
XM_044088812.1	RBM17	122815940	RNA binding motif protein 17	2032	1960	1632	2570	3363	2382	13.5025	12.1789	9.48857	21.2496	25.2942	18.7016	1.04399	6.21e-09	1.27e-07	up
XM_044055453.1	LOC122788377	122788377	heat shock protein 30-like	31	15	31	44626	15506	30	0.313573	0.135076	0.272884	565.306	178.618	0.355339	10.1399	6.23e-09	1.27e-07	up
XM_044079329.1	LOC122808362	122808362	IgGFc-binding protein-like	365	24	379	32404	4699	27354	0.430028	0.025448	0.390619	47.6186	6.27821	38.1621	6.93483	6.32e-09	1.29e-07	up
XR_006365872.1	LOC122809230	122809230	uncharacterized LOC122809230	0	0	0	39	35	67	0	0	0	0.518812	0.419676	0.848247	8.4949	6.37e-09	1.3e-07	up
XM_044076068.1	AGT	122805787	angiotensinogen	0	4	4	107	50	125	0	0.022509	0.024868	0.944649	0.398415	1.04491	5.65313	6.43e-09	1.31e-07	up
XM_044058015.1	LOC122790475	122790475	zinc finger protein 521-like	42	47	40	121	108	136	0.084263	0.086971	0.069208	0.302337	0.246554	0.324115	1.9943	6.48e-09	1.32e-07	up
XM_044060355.1	XPO5	122792783	exportin 5	1390	1191	1149	1943	1722	1658	4.19616	3.36062	3.03192	7.29636	5.87885	5.91038	1.00674	6.73e-09	1.37e-07	up
XM_044075327.1	MYH9	122805157	myosin heavy chain 9	38280	28682	29516	54824	50973	41088	72.5903	50.8647	48.9629	129.357	109.368	92.0394	1.09838	6.87e-09	1.4e-07	up
XM_044080331.1	EMD	122809099	emerin	291	34	298	0	0	0	0.455175	0.048782	0.406882	0	0	0	-9.63985	6.87e-09	1.4e-07	down
XM_044080973.1	BORCS5	122809454	BLOC-1 related complex subunit 5	179	58	130	470	680	495	0.969049	0.292982	0.617951	3.17352	4.17778	3.17332	2.6478	6.87e-09	1.4e-07	up
XM_044081450.1	BLVRA	122809738	biliverdin reductase A	184	158	120	0	0	4	2.03673	1.62804	1.16197	0	0	0.047965	-6.35754	6.9e-09	1.4e-07	down
XM_044075105.1	FZD7	122804905	frizzled class receptor 7	611	415	464	64	82	115	0.943881	0.59976	0.627356	0.122732	0.141991	0.209541	-2.02466	6.99e-09	1.42e-07	down
XM_044088020.1	NUP107	122815486	nucleoporin 107	718	786	933	1095	1550	1094	3.14671	3.22091	3.57396	5.96928	7.68702	5.66379	1.09941	7.03e-09	1.42e-07	up
XM_044079655.1	PHC1	122808677	polyhomeotic homolog 1	1682	1655	1036	3306	3388	2517	5.13982	4.72837	2.76863	12.571	11.7163	9.08609	1.55913	7.29e-09	1.48e-07	up
XM_044085494.1	FAM151A	122813262	family with sequence similarity 151 member A	11	15	15	52	72	81	0.042248	0.057685	0.052381	0.271808	0.343345	0.40204	2.80732	7.29e-09	1.48e-07	up
XM_044073485.1	TMED10	122803800	transmembrane p24 trafficking protein 10	12135	12644	13246	12227	16499	13040	105.318	102.629	100.564	132.034	162.02	133.689	0.617842	7.31e-09	1.48e-07	not_change
XM_044066265.1	PREX2	122797741	phosphatidylinositol-3,4,5-trisphosphate dependent Rac exchange factor 2	210	151	100	14	10	9	0.611233	0.41056	0.255137	0.048742	0.031062	0.030589	-3.31219	7.49e-09	1.51e-07	down
XM_044054755.1	LOC122787839	122787839	dedicator of cytokinesis protein 7-like	793	576	812	198	189	137	1.28378	0.872431	1.15059	0.397918	0.345015	0.261239	-1.56385	7.6e-09	1.53e-07	down
XM_044087629.1	AMDHD1	122815273	amidohydrolase domain containing 1	102	47	113	0	0	0	0.884774	0.37506	0.85656	0	0	0	-8.39472	7.6e-09	1.53e-07	down
XM_044057916.1	FAM177B	122790391	family with sequence similarity 177 member B	39	33	47	1509	353	184	0.518551	0.410939	0.554727	25.4462	5.41558	2.94107	4.64105	7.62e-09	1.54e-07	up
XM_044061435.1	PAQR8	122793437	progestin and adipoQ receptor family member 8	478	271	397	53	27	22	1.68077	0.891249	1.21966	0.228751	0.104777	0.088053	-2.98015	7.66e-09	1.54e-07	down
XM_044068679.1	LOC122799550	122799550	macrophage migration inhibitory factor-like	44	18	16	203	834	184	0.879158	0.329588	0.276279	5.12446	19.1669	4.41859	4.40612	7.83e-09	1.58e-07	up
XM_044075407.1	NBEAL1	122805319	neurobeachin like 1	227	309	225	46	33	42	0.31219	0.396854	0.270669	0.07724	0.050782	0.067718	-2.15741	7.86e-09	1.58e-07	down
XM_044059082.1	PTDSS2	122791365	phosphatidylserine synthase 2	600	378	462	109	94	77	2.73327	1.60985	1.84174	0.616376	0.481018	0.410198	-1.86798	7.92e-09	1.59e-07	down
XM_044080141.1	EFNA1	122808976	ephrin A1	2663	2440	2297	1053	1143	1092	9.43957	8.08804	7.12089	4.64499	4.58103	4.57184	-0.682208	7.94e-09	1.6e-07	not_change
XM_044088121.1	LOC122815541	122815541	uncharacterized LOC122815541	744	449	319	0	9	0	1.28618	0.725295	0.482085	0	0.015941	0	-6.97785	7.97e-09	1.6e-07	down
XM_044072003.1	PICALM	122802371	phosphatidylinositol binding clathrin assembly protein	3299	2875	3121	3444	4636	5050	17.1374	13.9656	14.1808	22.2581	27.249	30.9863	0.983771	8.04e-09	1.61e-07	not_change
XM_044070964.1	RPL24	122801539	ribosomal protein L24	80132	88937	107507	35357	43245	33111	1857.7	1928.25	2180.28	1019.9	1134.36	906.741	-0.821284	8.08e-09	1.62e-07	not_change
XM_044071289.1	SLC15A1	122801744	solute carrier family 15 member 1	72	41	66	741	403	196	0.449995	0.237569	0.357319	5.77219	2.8504	1.44845	3.41585	8.19e-09	1.64e-07	up
XM_044075798.1	DPF2	122805573	double PHD fingers 2	203	304	230	460	840	547	1.85058	2.59205	1.82716	5.20949	8.66375	5.8814	1.79567	8.36e-09	1.67e-07	up
XM_044076553.1	ST13	122806272	ST13 Hsp70 interacting protein	3628	4357	5138	11642	29697	9176	36.1395	40.5912	44.7668	144.299	334.721	107.971	2.40226	8.38e-09	1.68e-07	up
XM_044069421.1	PCDH1	122799982	protocadherin 1	807	709	526	108	43	51	0.977773	0.803424	0.55727	0.162123	0.058815	0.071684	-2.82575	8.47e-09	1.69e-07	down
XM_044078421.1	COPG1	122807295	COPI coat complex subunit gamma 1	16895	18617	20614	24370	21579	25153	73.6396	75.8866	78.5994	132.164	106.422	129.504	0.838006	8.69e-09	1.74e-07	not_change
XM_044070434.1	AGFG1	122800998	ArfGAP with FG repeats 1	103	132	83	5540	137	5715	0.539234	0.649994	0.38136	36.4213	0.81737	35.6689	5.69552	8.73e-09	1.74e-07	up
XM_044072737.1	NEPRO	122802917	nucleolus and neural progenitor protein	437	484	445	525	628	635	1.5485	1.60694	1.38244	2.31828	2.52215	2.66169	0.87484	8.76e-09	1.75e-07	not_change
XM_044061037.1	SVEP1	122793206	sushi, von Willebrand factor type A, EGF and pentraxin domain containing 1	3067	3885	1740	369	605	296	3.78795	4.48749	1.87949	0.565844	0.84539	0.431216	-2.30984	8.79e-09	1.75e-07	down
XM_044063678.1	LOC122795346	122795346	sulfotransferase 6B1-like	73	72	99	201	201	303	0.947065	0.872382	1.12009	3.23002	2.94794	4.64154	2.02771	8.81e-09	1.76e-07	up
XM_044077481.1	RAD54L2	122806777	RAD54 like 2	357	363	266	55	73	77	0.90184	0.856735	0.586731	0.172726	0.207077	0.229835	-1.78357	8.81e-09	1.76e-07	down
XM_044078759.1	LOC122807756	122807756	uncharacterized LOC122807756	19	36	14	107	149	154	0.083063	0.150562	0.053035	0.602041	0.764845	0.823357	3.04755	8.83e-09	1.76e-07	up
XM_044070089.1	GOLIM4	122800809	golgi integral membrane protein 4	3030	2593	2876	1126	986	1113	3.5734	2.85965	2.96745	1.65272	1.31493	1.5496	-0.902037	8.83e-09	1.76e-07	not_change
XM_044058429.1	DHRS1	122790807	dehydrogenase/reductase 1	1218	1290	1394	1609	2880	2122	16.8519	16.699	16.8776	27.7057	45.115	34.6939	1.23586	8.84e-09	1.76e-07	up
XM_044067456.1	FAM83H	122798486	family with sequence similarity 83 member H	19	13	11	222	799	68	0.053285	0.033087	0.026646	0.809283	2.65855	0.235024	5.09703	8.96e-09	1.78e-07	up
XM_044074002.1	SLC39A9	122804246	solute carrier family 39 member 9	2861	2718	3028	1167	985	1113	9.89067	8.78824	9.15866	5.02028	3.85191	4.54475	-0.901249	9.02e-09	1.79e-07	not_change
XM_044084581.1	LOC122812228	122812228	intercellular adhesion molecule 5-like	42	124	59	684	415	351	0.10782	0.297025	0.131082	2.18457	1.20449	1.06346	3.18636	9.03e-09	1.79e-07	up
XM_044056702.1	LOC122789336	122789336	RNA/RNP complex-1-interacting phosphatase-like	421	265	197	894	1464	747	9.46818	5.5721	3.86659	25.0229	37.2593	19.8445	2.28335	9.42e-09	1.87e-07	up
XM_044062247.1	PRMT9	122794100	protein arginine methyltransferase 9	566	628	692	191	165	205	2.7141	2.81645	2.90043	1.13553	0.890393	1.16061	-1.25284	9.43e-09	1.87e-07	down
XM_044087393.1	LOC122815139	122815139	gastrula zinc finger protein XlCGF57.1-like	366	287	409	613	621	518	1.37791	1.00813	1.34494	2.8701	2.64406	2.30163	1.21517	9.53e-09	1.89e-07	up
XM_044060434.1	ZBTB40	122792876	zinc finger and BTB domain containing 40	279	246	226	398	550	379	0.755546	0.623805	0.535898	1.34294	1.68907	1.21476	1.30076	9.55e-09	1.89e-07	up
XR_006365254.1	LOC122804893	122804893	uncharacterized LOC122804893	0	0	0	50	29	66	0	0	0	1.17079	0.61572	1.46464	8.54464	9.64e-09	1.91e-07	up
XM_044084817.1	LOC122812560	122812560	connector enhancer of kinase suppressor of ras 1-like	540	469	535	91	42	38	1.15921	0.940011	1.00425	0.240967	0.099728	0.095762	-2.6627	9.64e-09	1.91e-07	down
XM_044057786.1	LOC122790284	122790284	uncharacterized LOC122790284	1821	1454	2025	504	409	290	4.18826	3.12693	4.07408	1.44239	1.06451	0.786427	-1.64073	9.69e-09	1.91e-07	down
XM_044085448.1	CPT2	122813237	carnitine palmitoyltransferase 2	99	49	147	566	524	336	0.64627	0.296698	0.843331	4.63451	3.90648	2.61022	2.77386	9.71e-09	1.92e-07	up
XM_044071713.1	GTF2F2	122801975	general transcription factor IIF subunit 2	1515	1530	1677	1968	3062	2040	18.9632	17.91	18.3649	30.6551	43.3829	30.1703	1.06002	9.75e-09	1.92e-07	up
XM_044063716.1	HOMER1	122795523	homer scaffold protein 1	806	941	669	1627	1529	1206	3.63212	3.96417	2.63742	9.12309	7.79996	6.41903	1.34094	9.92e-09	1.96e-07	up
XM_044076584.1	TEAD3	122806291	TEA domain transcription factor 3	2775	2753	2087	413	491	171	4.78334	4.43827	3.14614	0.883871	0.95647	0.347996	-2.34697	1e-08	1.97e-07	down
XM_044053743.1	NCLN	122787165	nicalin	6002	6838	6047	6888	9643	7348	35.7258	38.0643	31.4866	51.0145	64.9419	51.659	0.817846	1e-08	1.97e-07	not_change
XM_044086662.1	LOC122814053	122814053	RING finger protein 112-like	9	15	26	133	137	82	0.052704	0.087808	0.143466	1.06324	1.00006	0.624197	3.30955	1.01e-08	1.99e-07	up
XM_044077319.1	ARHGEF15	122806688	Rho guanine nucleotide exchange factor 15	0	0	0	27	56	43	0	0	0	0.114493	0.220287	0.174112	8.30716	1.01e-08	1.99e-07	up
XM_044057743.1	LOC122790154	122790154	cytochrome c oxidase subunit 7B, mitochondrial	11842	18499	14482	3884	5455	4447	349.132	510.073	373.494	142.475	181.975	154.848	-1.22196	1.01e-08	1.99e-07	down
XM_044082914.1	LOC122811222	122811222	V-type proton ATPase subunit B, brain isoform	8023	8150	8453	3758	4102	4341	36.5525	34.7244	33.689	21.3027	21.1438	23.3576	-0.523257	1.02e-08	2.01e-07	not_change
XR_006363258.1	LOC122791962	122791962	uncharacterized LOC122791962	0	0	0	45	120	31	0	0	0	0.061121	0.148848	0.039993	8.92574	1.06e-08	2.08e-07	up
XM_044088500.1	LOC122815746	122815746	fibrinogen beta chain-like	1170	1144	1124	1219	1749	1651	5.11811	4.67777	4.29873	6.63235	8.65483	8.53232	0.907956	1.09e-08	2.14e-07	not_change
XM_044055514.1	OTX1	122788587	orthodenticle homeobox 1	1243	1298	1139	2144	2131	3582	7.83542	7.65064	6.27847	16.8222	15.1995	26.6786	1.58784	1.1e-08	2.15e-07	up
XM_044079420.1	GSK3A	122808460	glycogen synthase kinase 3 alpha	667	667	449	130	143	150	6.4644	6.04514	3.80433	1.56668	1.56137	1.71684	-1.59033	1.1e-08	2.16e-07	down
XM_044088482.1	RAB19	122815730	RAB19, member RAS oncogene family	683	756	765	261	317	303	4.1675	4.31333	4.08465	1.98279	2.1887	2.18479	-0.836124	1.11e-08	2.17e-07	not_change
XM_044063238.1	LOC122794642	122794642	arf-GAP with dual PH domain-containing protein 1-like	1043	1016	830	307	307	230	3.53362	3.21847	2.46016	1.29365	1.1737	0.919845	-1.28778	1.12e-08	2.19e-07	down
XM_044076821.1	CDK18	122806411	cyclin dependent kinase 18	141	177	223	16	31	22	0.686812	0.80933	0.952726	0.096867	0.16627	0.122668	-2.49171	1.12e-08	2.19e-07	down
XM_044090374.1	TAF4	122817168	TATA-box binding protein associated factor 4	155	106	46	0	0	0	0.45995	0.293363	0.118727	0	0	0	-8.63751	1.16e-08	2.27e-07	down
XM_044083159.1	DDR1	122811365	discoidin domain receptor tyrosine kinase 1	0	0	0	265	120	19	0	0	0	0.792901	0.325362	0.052985	10.0311	1.16e-08	2.27e-07	up
XR_006365584.1	LOC122807062	122807062	uncharacterized LOC122807062	0	0	0	29	40	40	0	0	0	0.137269	0.176091	0.181618	8.10979	1.17e-08	2.28e-07	up
XM_044069094.1	NPM1	122799798	nucleophosmin 1	1943	3200	2865	5105	5011	4295	20.405	31.4325	26.3195	66.7148	59.5511	53.2853	1.33829	1.17e-08	2.29e-07	up
XM_044066066.1	TBRG4	122797228	transforming growth factor beta regulator 4	4254	3907	3075	5687	5420	5318	12.738	10.9413	8.05346	21.1908	18.3652	18.8096	1.03776	1.19e-08	2.32e-07	up
XM_044072900.1	KCTD12	122803329	potassium channel tetramerization domain containing 12	3112	2755	1666	510	633	578	31.9391	26.4353	14.9494	6.50101	7.34024	6.99903	-1.64971	1.2e-08	2.33e-07	down
XM_044060665.1	TMEM63B	122793017	transmembrane protein 63B	1040	1053	1354	264	150	123	1.45104	1.37326	1.65223	0.457228	0.236803	0.201171	-2.17324	1.2e-08	2.33e-07	down
XM_044056654.1	TNKS2	122789309	tankyrase 2	6608	5448	5981	2325	2324	2651	4.76658	3.67532	3.7743	2.08651	1.89664	2.25823	-0.812276	1.2e-08	2.34e-07	not_change
XM_044065830.1	LOC122797053	122797053	polyamine-modulated factor 1-binding protein 1-like	0	0	0	26	53	45	0	0	0	0.100952	0.185943	0.164134	8.28571	1.2e-08	2.34e-07	up
XM_044081166.1	VPS26B	122809572	VPS26, retromer complex component B	669	683	690	726	996	953	3.41776	3.26308	3.08331	4.61123	5.75875	5.752	0.873178	1.21e-08	2.35e-07	not_change
XM_044055459.1	MFSD12	122788383	major facilitator superfamily domain containing 12	7116	5836	5562	8619	9538	7245	69.4903	53.294	47.5087	104.723	105.385	83.5763	0.942365	1.21e-08	2.35e-07	not_change
XM_044069172.1	LOC122799842	122799842	acidic mammalian chitinase-like	1618	847	1576	2968	2810	3051	13.1987	6.46221	11.2481	30.1229	25.9399	29.3975	1.62556	1.23e-08	2.38e-07	up
XM_044075953.1	IGF2BP2	122805652	insulin like growth factor 2 mRNA binding protein 2	1356	937	686	1960	2469	2486	3.4843	2.25041	1.54025	6.26635	7.17673	7.54368	1.697	1.23e-08	2.39e-07	up
XM_044064431.1	LOC122795948	122795948	transcription factor TFIIIB component B'' homolog	899	1147	753	88	77	17	3.75167	4.4747	2.7494	0.45613	0.36365	0.083228	-3.45692	1.24e-08	2.4e-07	down
XM_044075161.1	PABPC1	122804940	poly(A) binding protein cytoplasmic 1	160186	175068	164250	146109	175630	163918	774.265	791.37	694.499	878.732	960.522	935.923	0.445098	1.24e-08	2.41e-07	not_change
XM_044090749.1	PLEKHG1	122817418	pleckstrin homology and RhoGEF domain containing G1	339	437	25	0	0	0	0.795098	0.959332	0.050731	0	0	0	-10.0298	1.26e-08	2.44e-07	down
XM_044062165.1	LOC122794047	122794047	E3 ubiquitin-protein ligase TRIM62-like	2682	2664	3121	3379	4477	3157	10.8861	10.1127	11.0808	17.066	20.5605	15.1375	0.862458	1.27e-08	2.45e-07	not_change
XM_044065278.1	LOC122796642	122796642	carbonic anhydrase 1-like	3658	10703	11834	88	251	704	38.3587	104.984	108.579	1.14757	2.97802	8.7212	-4.16046	1.28e-08	2.46e-07	down
XM_044081825.1	CKLF	122810282	chemokine like factor	401	136	44	0	0	0	3.61152	1.13955	0.345983	0	0	0	-9.55846	1.28e-08	2.48e-07	down
XM_044083585.1	AGAP2	122811617	ArfGAP with GTPase domain, ankyrin repeat and PH domain 2	277	278	271	63	84	54	0.464482	0.435905	0.396456	0.131147	0.158049	0.106848	-1.55699	1.3e-08	2.52e-07	down
XM_044087846.1	HSP90B1	122815381	heat shock protein 90 beta family member 1	14291	13300	17538	21397	21112	17207	65.2159	56.7619	70.0128	121.492	109.007	92.754	0.89763	1.31e-08	2.52e-07	not_change
XM_044090713.1	LOC122817652	122817652	tropomyosin alpha-4 chain	7575	4080	5430	11608	14335	9469	59.0294	29.7283	37.0159	112.552	126.389	87.163	1.53569	1.32e-08	2.54e-07	up
XM_044081142.1	ZBTB44	122809557	zinc finger and BTB domain containing 44	0	0	0	18	144	134	0	0	0	0.059989	0.446094	0.431164	9.5244	1.33e-08	2.57e-07	up
XM_044075615.1	PMM1	122805452	phosphomannomutase 1	137	139	157	25	30	29	1.54011	1.46784	1.55412	0.341447	0.378022	0.377635	-1.87765	1.34e-08	2.58e-07	down
XM_044068102.1	LOC122799199	122799199	uncharacterized LOC122799199	4949	6167	5847	6169	7250	7495	22.4202	26.1283	23.1707	34.7752	37.1663	40.1124	0.789463	1.34e-08	2.58e-07	not_change
XR_006366379.1	LOC122812299	122812299	uncharacterized LOC122812299	5	31	20	195	288	155	0.017871	0.12673	0.075008	1.07373	1.44186	0.811409	3.98324	1.34e-08	2.58e-07	up
XR_006366159.1	LOC122810933	122810933	uncharacterized LOC122810933	955	876	915	263	169	235	13.0579	11.1988	10.9401	4.46629	2.61452	3.79775	-1.53828	1.35e-08	2.6e-07	down
XM_044070442.1	PSMD2	122800999	proteasome 26S subunit ubiquitin receptor, non-ATPase 2	26025	29629	27139	25783	31480	29209	118.492	126.158	108.092	146.061	162.173	157.096	0.547757	1.37e-08	2.63e-07	not_change
XM_044058345.1	ANGPTL2	122790750	angiopoietin like 2	1442	1456	1358	523	625	443	4.8832	4.61167	4.02213	2.20054	2.39287	1.76987	-0.935689	1.39e-08	2.67e-07	not_change
XM_044081222.1	LOC122809601	122809601	uncharacterized LOC122809601	236	237	190	478	1255	593	1.02239	0.961467	0.719518	2.58647	6.17549	3.04625	2.26837	1.4e-08	2.69e-07	up
XM_044060319.1	SPTLC1	122792737	serine palmitoyltransferase long chain base subunit 1	926	911	920	250	209	310	7.99001	7.34598	6.9446	2.67556	2.03758	3.15376	-1.34485	1.42e-08	2.71e-07	down
XM_044081765.1	LOC122810242	122810242	carbohydrate sulfotransferase 5-like	1305	2126	1767	477	410	339	8.89447	13.5508	10.5345	4.04003	3.15994	2.72758	-1.59087	1.42e-08	2.71e-07	down
XM_044076878.1	ATXN7L2	122806439	ataxin 7 like 2	570	542	523	741	1090	1309	3.06292	2.72164	2.45565	4.95467	6.62968	8.30898	1.425	1.42e-08	2.72e-07	up
XM_044064577.1	ARG1	122796249	arginase 1	17979	12274	11224	3406	2269	1600	71.7014	45.778	39.1563	16.8987	10.2375	7.53465	-2.01092	1.43e-08	2.73e-07	down
XM_044063949.1	ENC1	122795665	ectodermal-neural cortex 1	1214	1165	1274	1422	1574	1889	3.2505	2.91674	2.98534	4.73671	4.76843	5.97635	0.910226	1.44e-08	2.76e-07	not_change
XM_044065884.1	ARF1	122797092	ADP ribosylation factor 1	4259	6464	6498	8899	9001	9810	24.6	34.9166	32.8324	63.955	58.8248	66.9336	1.17875	1.44e-08	2.76e-07	up
XM_044083234.1	LOC122811402	122811402	CCN family member 1-like	285	281	518	30	61	30	1.82004	1.68206	2.90295	0.236445	0.437369	0.220839	-2.68689	1.45e-08	2.76e-07	down
XM_044068188.1	LOC122799246	122799246	uncharacterized LOC122799246	1615	1383	1797	2132	2061	1935	14.2462	11.4033	13.8668	23.4015	20.5676	20.1599	0.848198	1.45e-08	2.77e-07	not_change
XM_044055082.1	ERLEC1	122788134	endoplasmic reticulum lectin 1	4698	5401	5453	5382	7453	5936	31.1361	33.4756	31.6149	44.3886	55.891	46.478	0.753078	1.48e-08	2.82e-07	not_change
XM_044069314.1	DDX41	122799916	DEAD-box helicase 41	3614	3655	3628	1521	1447	1667	16.0684	15.1954	14.1119	8.41207	7.27843	8.75558	-0.740069	1.48e-08	2.82e-07	not_change
XM_044080446.1	KIRREL2	122809159	kirre like nephrin family adhesion molecule 2	298	244	152	30	29	22	0.633872	0.485131	0.281907	0.078161	0.068474	0.052878	-2.61348	1.49e-08	2.83e-07	down
XM_044083096.1	SRRM1	122811326	serine and arginine repetitive matrix 1	12262	13361	12050	14657	25781	18028	45.8098	46.6813	39.3808	68.1308	108.98	79.5581	1.107	1.49e-08	2.83e-07	up
XM_044068884.1	TRIAP1	122799673	TP53 regulated inhibitor of apoptosis 1	980	919	1013	386	423	444	4.58498	4.02245	4.14675	2.2466	2.23577	2.45392	-0.726645	1.49e-08	2.84e-07	not_change
XM_044075941.1	ACADL	122805646	acyl-CoA dehydrogenase long chain	4399	4886	3438	997	648	1090	18.6377	19.3607	12.7433	5.25291	3.10338	5.45331	-1.71716	1.5e-08	2.86e-07	down
XM_044079548.1	AP1G1	122808591	adaptor related protein complex 1 subunit gamma 1	3435	4463	3534	4509	5866	5474	10.0976	12.2686	9.08735	16.4914	19.5085	19.0075	0.953459	1.51e-08	2.87e-07	not_change
XM_044056334.1	PANK1	122789118	pantothenate kinase 1	3870	4173	1557	390	517	481	7.63136	7.69423	2.68446	0.955912	1.15355	1.11832	-2.31495	1.54e-08	2.92e-07	down
XM_044062329.1	ST3GAL5	122794142	ST3 beta-galactoside alpha-2,3-sialyltransferase 5	92	85	46	0	0	0	0.326697	0.284466	0.14181	0	0	0	-8.17481	1.55e-08	2.93e-07	down
XR_006363501.1	LOC122793636	122793636	uncharacterized LOC122793636	169	166	99	0	4	0	1.0216	0.940253	0.521133	0	0.023434	0	-6.31742	1.56e-08	2.96e-07	down
XM_044070475.1	LOC122801016	122801016	schwannomin-interacting protein 1	535	617	510	0	11	0	0.9498	1.02521	0.792243	0	0.021049	0	-6.82692	1.58e-08	3e-07	down
XM_044063525.1	SARS2	122794899	seryl-tRNA synthetase 2, mitochondrial	202	181	213	261	323	285	3.79635	3.17215	3.50052	6.10192	6.85843	6.32183	1.03074	1.6e-08	3.02e-07	up
XM_044078708.1	KLF13	122807725	KLF transcription factor 13	1066	1215	1178	177	163	54	3.17449	3.38589	3.06959	0.656152	0.546409	0.187789	-2.64505	1.61e-08	3.05e-07	down
XM_044061515.1	EPRS1	122793466	glutamyl-prolyl-tRNA synthetase 1	3617	6797	3459	11445	10437	12555	8.75914	15.3928	7.32784	34.4877	28.5987	35.9156	1.80008	1.62e-08	3.06e-07	up
XM_044070902.1	LOC122801371	122801371	C-C motif chemokine 26-like	233	367	388	606	1635	1268	4.05787	5.97709	5.9114	13.1343	32.2714	26.1189	2.29625	1.63e-08	3.08e-07	up
XM_044073044.1	RHOG	122803432	ras homolog family member G	1224	1163	964	1436	2474	2193	7.80058	6.92916	5.37127	11.391	17.8453	16.5149	1.34012	1.63e-08	3.08e-07	up
XM_044080665.1	GNG7	122809285	G protein subunit gamma 7	287	276	318	87	86	88	4.63616	4.1758	4.49405	1.74762	1.56743	1.67341	-1.26302	1.64e-08	3.09e-07	down
XM_044089646.1	LOC122816680	122816680	kelch-like protein 20	0	0	0	98	33	42	0	0	0	0.507517	0.156146	0.206861	8.8136	1.64e-08	3.09e-07	up
XM_044078332.1	LIG1	122807243	DNA ligase 1	941	717	847	982	1229	1177	3.32529	2.37048	2.61807	4.32082	4.91618	4.91535	0.922222	1.64e-08	3.1e-07	not_change
XM_044076746.1	LOC122806386	122806386	leucine-rich repeat neuronal protein 2-like	118	119	101	180	261	242	0.371069	0.34738	0.277096	0.703104	0.926427	0.897816	1.49557	1.65e-08	3.12e-07	up
XM_044068352.1	SGSM3	122799347	small G protein signaling modulator 3	1861	2389	2614	3137	3815	4724	8.15094	9.78453	10.0152	17.0939	18.9065	24.4449	1.25621	1.67e-08	3.14e-07	up
XM_044079160.1	LOC122808192	122808192	guanylate-binding protein 2-like	1236	1278	1052	253	432	264	5.85476	5.66357	4.36121	1.49066	2.3133	1.47516	-1.43766	1.67e-08	3.15e-07	down
XM_044066980.1	LOC122798215	122798215	uncharacterized LOC122798215	526	476	388	833	1123	692	1.20735	1.02039	0.777309	2.37711	2.91638	1.87567	1.40762	1.69e-08	3.18e-07	up
XM_044067494.1	LOC122798495	122798495	epiplakin-like	4328	3589	4707	7231	11189	19984	17.5402	13.6024	16.6884	36.4651	51.3129	95.685	2.09506	1.7e-08	3.2e-07	up
XM_044054369.1	SMYD4	122787583	SET and MYND domain containing 4	876	504	822	1208	1688	1721	3.12749	1.68154	2.56795	5.36694	6.825	7.26207	1.55514	1.72e-08	3.23e-07	up
XM_044086274.1	NUDT9	122813778	nudix hydrolase 9	6150	4779	5295	8516	8293	12995	8.49158	6.17114	6.39587	14.6315	12.9574	21.1979	1.37277	1.73e-08	3.25e-07	up
XM_044065348.1	LOC122796674	122796674	tRNA selenocysteine 1-associated protein 1-like	383	523	345	802	1001	690	3.77186	4.81604	2.96966	9.83125	11.1558	8.03213	1.47398	1.75e-08	3.27e-07	up
XM_044083967.1	ZNF385A	122811848	zinc finger protein 385A	905	581	558	1669	2262	1202	2.46686	1.4806	1.33123	5.66503	6.98348	3.87209	1.80567	1.75e-08	3.29e-07	up
XM_044062559.1	SRD5A3	122794283	steroid 5 alpha-reductase 3	1000	1179	1140	313	191	190	11.45	12.6233	11.4176	4.46133	2.46396	2.56093	-1.75358	1.77e-08	3.31e-07	down
XM_044059373.1	SWAP70	122791594	switching B cell complex subunit SWAP70	4426	3911	3235	1364	1506	1381	17.6958	14.6235	11.3139	6.78126	6.81098	6.52169	-0.958681	1.77e-08	3.32e-07	not_change
XM_044090292.1	ZHX3	122817113	zinc fingers and homeoboxes 3	457	486	185	34	41	24	1.12004	1.11251	0.396413	0.102303	0.111553	0.0684	-3.03533	1.78e-08	3.32e-07	down
XM_044078525.1	NCKIPSD	122807615	NCK interacting protein with SH3 domain	1008	1079	1087	1144	1509	1582	3.38519	3.3908	3.19496	4.78369	5.73565	6.28046	0.901318	1.79e-08	3.35e-07	not_change
XM_044078990.1	LOC122807955	122807955	gallinacin-13-like	0	0	0	24	77	49	0	0	0	0.82814	2.514	1.64381	8.54733	1.79e-08	3.35e-07	up
XM_044057772.1	LOC122790166	122790166	serine-rich adhesin for platelets-like	388	495	648	1219	1415	835	0.921876	1.10217	1.34785	3.60986	3.8109	2.34651	1.66762	1.84e-08	3.43e-07	up
XM_044089665.1	GID4	122816692	GID complex subunit 4 homolog	2249	2430	2895	3087	5643	4473	6.50914	6.58011	7.33278	11.1201	18.4866	15.2976	1.27838	1.86e-08	3.46e-07	up
XM_044077767.1	UBL7	122806934	ubiquitin like 7	259	133	40	0	0	0	2.29538	1.09527	0.303247	0	0	0	-9.13179	1.86e-08	3.47e-07	down
XM_044064892.1	HUS1	122796429	HUS1 checkpoint clamp component	0	0	0	36	30	39	0	0	0	0.645897	0.4859	0.665006	8.06913	1.9e-08	3.55e-07	up
XM_044080155.1	RIT1	122808986	Ras like without CAAX 1	516	644	544	101	90	40	1.95132	2.27761	1.80095	0.474521	0.383484	0.177468	-2.39352	1.95e-08	3.64e-07	down
XM_044083395.1	PBDC1	122811509	polysaccharide biosynthesis domain containing 1	1554	1756	2551	3693	3883	2937	7.43347	7.85571	10.6781	21.9883	21.0216	16.6014	1.33594	2.01e-08	3.74e-07	up
XM_044071806.1	USP25	122802125	ubiquitin specific peptidase 25	6209	6856	6303	6660	9905	9259	22.7714	23.5174	20.2233	30.3935	41.1062	40.1149	0.895359	2.03e-08	3.78e-07	not_change
XM_044075076.1	INTS7	122804887	integrator complex subunit 7	1764	1664	1864	2288	2802	3737	7.9422	7.00621	7.34245	12.8189	14.2784	19.8813	1.22797	2.04e-08	3.8e-07	up
XM_044084976.1	LOC122812918	122812918	SAP30 binding protein	1516	1542	1497	2335	3093	1833	10.4934	9.98017	9.06305	20.1109	24.22	14.989	1.15253	2.08e-08	3.86e-07	up
XM_044090120.1	LOC122817010	122817010	perlwapin-like	813	772	921	206	161	255	8.44163	7.50177	8.37003	2.65995	1.88613	3.12576	-1.50974	2.11e-08	3.92e-07	down
XM_044059305.1	LOC122791553	122791553	interferon alpha-inducible protein 27-like protein 2A	4068	4909	6014	1727	1455	1317	89.2346	100.716	115.407	47.1361	36.1007	34.1194	-1.23815	2.13e-08	3.95e-07	down
XM_044068069.1	TOM1	122799167	target of myb1 membrane trafficking protein	1330	2031	1614	206	386	408	5.13003	7.32577	5.44571	0.984177	1.68185	1.85826	-1.83864	2.14e-08	3.97e-07	down
XM_044090098.1	LOC122816986	122816986	CMP-N-acetylneuraminate-beta-galactosamide-alpha-2,3-sialyltransferase 2-like	979	795	750	1682	1889	1152	6.85618	5.2088	4.59653	14.6633	14.9738	9.53381	1.38816	2.17e-08	4.02e-07	up
XR_006362799.1	LOC122789284	122789284	uncharacterized LOC122789284	10	100	41	571	646	688	0.10825	1.01196	0.388938	7.7206	7.94557	8.83655	4.1372	2.17e-08	4.02e-07	up
XM_044089181.1	GSPT1	122816411	G1 to S phase transition 1	786	1763	1845	4269	3711	4447	4.58595	9.62071	9.42057	31.0004	24.5069	30.6575	1.99787	2.18e-08	4.03e-07	up
XM_044069429.1	RMND5B	122799985	required for meiotic nuclear division 5 homolog B	43	81	93	0	0	0	0.226679	0.396592	0.427923	0	0	0	-8.12688	2.18e-08	4.03e-07	down
XM_044075737.1	TRPT1	122805530	tRNA phosphotransferase 1	172	187	194	398	344	287	1.57753	1.60169	1.5554	4.53546	3.56775	3.10589	1.39057	2.21e-08	4.09e-07	up
XM_044081521.1	KIFC3	122809782	kinesin family member C3	276	126	40	0	0	0	0.858802	0.365356	0.107615	0	0	0	-9.16442	2.22e-08	4.1e-07	down
XM_044080545.1	LOC122809234	122809234	probable E3 ubiquitin-protein ligase MID2	187	81	267	580	918	1372	0.75217	0.301787	0.939573	2.90595	4.18011	6.52641	2.91839	2.23e-08	4.12e-07	up
XM_044054710.1	LOC122787807	122787807	serine/threonine-protein kinase 17A-like	3643	2536	2653	845	1018	1012	14.4772	9.42373	9.22323	4.1739	4.57572	4.74892	-1.13283	2.24e-08	4.13e-07	down
XM_044088558.1	CBLL1	122815780	Cbl proto-oncogene like 1	980	972	1001	2118	2531	1299	6.38291	5.9178	5.70096	17.1631	18.6504	9.98753	1.49274	2.3e-08	4.24e-07	up
XM_044070478.1	MLF1	122801021	myeloid leukemia factor 1	693	586	1162	2510	3920	1621	6.88004	5.44248	10.0961	31.0369	44.0852	19.0249	2.20144	2.32e-08	4.29e-07	up
XM_044082921.1	PDLIM2	122811228	PDZ and LIM domain 2	1229	1493	1450	2145	2287	3463	9.81741	11.1499	10.1336	21.3201	20.6696	32.6805	1.41293	2.34e-08	4.3e-07	up
XM_044061003.1	TOPORS	122793181	TOP1 binding arginine/serine rich protein, E3 ubiquitin ligase	1341	1709	1201	1945	2886	2288	4.89246	5.82864	3.83207	8.82866	11.9115	9.85825	1.22007	2.34e-08	4.3e-07	up
XM_044057128.1	LOC122789700	122789700	proteolipid protein DM alpha-like	0	0	0	25	41	50	0	0	0	0.104136	0.158992	0.201488	8.19808	2.35e-08	4.32e-07	up
XM_044068440.1	DDX54	122799409	DEAD-box helicase 54	10455	10744	9635	10382	14719	11818	48.1205	46.2475	38.7926	59.4538	76.6542	64.2515	0.739452	2.38e-08	4.39e-07	not_change
XM_044082842.1	CAPRIN1	122811173	cell cycle associated protein 1	750	518	608	1469	11073	3377	3.64115	2.3496	2.58147	8.87648	60.8505	19.3717	3.51966	2.43e-08	4.47e-07	up
XM_044061295.1	DKK2	122793350	dickkopf WNT signaling pathway inhibitor 2	293	300	207	0	9	10	1.97811	1.89759	1.2257	0	0.068573	0.079486	-4.93674	2.48e-08	4.56e-07	down
XM_044060012.1	LOC122792261	122792261	CD2-associated protein-like	2968	4134	3396	1186	1385	1114	13.8976	18.1041	13.9112	6.90584	7.33682	6.15925	-1.0261	2.51e-08	4.6e-07	down
XM_044057857.1	LOC122790335	122790335	zinc finger protein 239-like	0	0	0	50	38	27	0	0	0	0.198915	0.136476	0.099469	8.20089	2.51e-08	4.6e-07	up
XM_044061540.1	PDE5A	122793488	phosphodiesterase 5A	487	427	608	82	124	137	1.94572	1.59512	2.12409	0.404481	0.557858	0.646551	-1.663	2.51e-08	4.6e-07	down
XM_044077613.1	SELENOK	122806854	selenoprotein K	4036	5667	6404	1392	1368	1768	38.5184	50.5763	53.4619	16.5205	14.7674	19.9272	-1.33525	2.52e-08	4.61e-07	down
XM_044079187.1	CCT3	122808225	chaperonin containing TCP1 subunit 3	23647	22473	25702	26273	36159	25195	147.585	131.17	140.326	204.024	255.347	185.749	0.768541	2.52e-08	4.61e-07	not_change
XM_044085944.1	TSPAN1	122813557	tetraspanin 1	5711	4836	6201	2143	1852	2163	52.4456	41.535	49.8172	24.4837	19.2407	23.46	-0.945216	2.54e-08	4.65e-07	not_change
XM_044088698.1	MDFIC	122815871	MyoD family inhibitor domain containing	424	367	434	482	701	646	7.37775	5.9633	6.59481	10.4256	13.7867	13.2599	1.06147	2.55e-08	4.66e-07	up
XM_044085621.1	ASNSD1	122813324	asparagine synthetase domain containing 1	761	771	661	885	932	978	4.27178	4.04907	3.24362	6.18198	5.91894	6.488	0.838725	2.58e-08	4.72e-07	not_change
XM_044075726.1	LOC122805524	122805524	estrogen-related receptor gamma-like	119	115	177	8	15	4	0.750845	0.675903	0.975604	0.062928	0.101359	0.029821	-3.45198	2.6e-08	4.75e-07	down
XM_044090057.1	RAE1	122816957	ribonucleic acid export 1	154	164	115	4	0	0	1.19476	1.19054	0.775029	0.031755	0	0	-6.23953	2.6e-08	4.75e-07	down
XM_044053731.1	LOC122817708	122817708	mucin-17-like	74	60	180	731	516	414	0.06533	0.049566	0.139031	0.80459	0.516102	0.432425	2.9154	2.62e-08	4.78e-07	up
XM_044061538.1	EPRS1	122793466	glutamyl-prolyl-tRNA synthetase 1	93	303	732	3164	4744	2369	0.230726	0.706793	1.59827	9.8369	13.4127	6.99263	3.67616	2.63e-08	4.8e-07	up
XM_044086322.1	KCTD13	122813802	potassium channel tetramerization domain containing 13	850	139	31	0	0	0	1.03305	0.157506	0.03259	0	0	0	-10.3702	2.64e-08	4.8e-07	down
XM_044083160.1	DDR1	122811365	discoidin domain receptor tyrosine kinase 1	998	933	1006	28	0	7	2.89232	2.52874	2.54896	0.100227	0	0.022474	-5.83993	2.64e-08	4.8e-07	down
XM_044072026.1	LOC122802402	122802402	E3 ubiquitin-protein ligase TTC3-like	77	77	44	0	0	0	0.994766	0.932982	0.489699	0	0	0	-8.0028	2.66e-08	4.83e-07	down
XM_044082195.1	FMNL3	122810620	formin like 3	132	91	42	0	0	0	0.439759	0.28409	0.12064	0	0	0	-8.42488	2.67e-08	4.85e-07	down
XM_044080223.1	LOC122809023	122809023	cAMP-dependent protein kinase catalytic subunit beta	101	210	43	0	0	0	0.395957	0.775773	0.147078	0	0	0	-8.84916	2.69e-08	4.89e-07	down
XR_006365373.1	LOC122805496	122805496	uncharacterized LOC122805496	396	181	235	733	952	654	2.13118	0.909631	1.10539	4.91052	5.80191	4.16349	2.00866	2.71e-08	4.92e-07	up
XM_044059471.1	LOC122791655	122791655	leukocyte antigen CD37-like	1559	1627	1908	1856	2155	2320	7.71602	7.53162	8.26368	11.4332	12.0745	13.5688	0.803631	2.72e-08	4.94e-07	not_change
XM_044066237.1	TBC1D5	122797702	TBC1 domain family member 5	826	775	925	1229	1615	1025	2.86289	2.51226	2.80484	5.29871	6.33433	4.19437	1.0978	2.73e-08	4.95e-07	up
XM_044068097.1	LOC122799194	122799194	E3 ubiquitin/ISG15 ligase TRIM25-like	890	1423	1177	2069	2008	2693	4.30871	6.44193	4.9821	12.4649	10.9972	15.4007	1.44851	2.74e-08	4.97e-07	up
XM_044066709.1	NRP1	122798061	neuropilin 1	3689	3428	1923	544	446	222	12.5578	10.9122	5.72488	2.30136	1.71478	0.891448	-2.41019	2.77e-08	5.01e-07	down
XM_044060443.1	UTP3	122792884	UTP3 small subunit processome component	2800	2712	2758	3155	4609	3175	17.0951	15.4847	14.7329	23.9666	31.8423	22.8981	0.882266	2.79e-08	5.05e-07	not_change
XM_044068033.1	LOC122799134	122799134	psychosine receptor-like	9	0	0	276	278	235	0.061635	0	0	2.50505	2.30014	2.0296	6.93969	2.83e-08	5.12e-07	up
XM_044081585.1	LENG9	122810106	leukocyte receptor cluster member 9	1613	1338	1879	1957	2253	2354	14.3812	11.1602	14.6586	21.7171	22.732	24.7998	0.933935	2.83e-08	5.13e-07	not_change
XM_044084387.1	LOC122812105	122812105	beta-centractin	3404	2104	3562	4719	5789	4977	3.79612	2.19391	3.47445	6.54772	7.3048	6.55658	1.26109	2.84e-08	5.13e-07	up
XM_044088830.1	SMO	122815954	smoothened, frizzled class receptor	381	400	326	505	856	656	1.38858	1.3634	1.03629	2.2861	3.53008	2.82237	1.33984	2.87e-08	5.19e-07	up
XM_044073015.1	ANAPC15	122803410	anaphase promoting complex subunit 15	77	143	77	259	379	472	0.942683	1.65128	0.823149	3.97414	5.29661	6.88203	2.38103	2.9e-08	5.25e-07	up
XM_044089739.1	GDE1	122816743	glycerophosphodiester phosphodiesterase 1	133	81	185	3	0	0	1.39437	0.795461	1.70213	0.035511	0	0	-6.53209	2.95e-08	5.32e-07	down
XM_044067587.1	SLC4A2	122798541	solute carrier family 4 member 2	20	322	430	0	0	0	0.026058	0.411955	0.515406	0	0	0	-9.95361	2.97e-08	5.36e-07	down
XM_044080733.1	LOC122809331	122809331	histamine H1 receptor-like	464	446	529	574	649	723	2.6062	2.34284	2.59708	4.0102	4.12415	4.80039	0.926104	2.98e-08	5.38e-07	not_change
XM_044062410.1	ATF4	122794193	activating transcription factor 4	47534	45722	43891	14791	22791	18626	461.282	414.942	372.589	178.592	250.238	213.506	-0.808587	2.99e-08	5.39e-07	not_change
XM_044089330.1	DNAJA3	122816500	DnaJ heat shock protein family (Hsp40) member A3	698	531	646	933	1199	811	1.19864	0.852745	0.969158	1.99364	2.3301	1.64384	1.13386	3.05e-08	5.49e-07	up
XM_044057484.1	LOC122789976	122789976	diacylglycerol kinase delta-like	390	17	457	0	0	0	0.427815	0.016845	0.438538	0	0	0	-10.1089	3.07e-08	5.52e-07	down
XM_044067524.1	DBF4	122798510	DBF4 zinc finger	1548	1854	1216	2306	3285	2453	9.12365	10.2206	6.27244	16.9121	21.9153	17.0858	1.27656	3.13e-08	5.63e-07	up
XM_044058096.1	LOC122790548	122790548	uncharacterized LOC122790548	444	240	349	783	1364	722	4.92418	2.49074	3.38588	10.8172	17.1404	9.47138	1.94731	3.15e-08	5.67e-07	up
XM_044055451.1	LOC122788375	122788375	heat shock protein 30C-like	3	0	9	25965	15188	14	0.025571	0	0.078693	334.305	177.814	0.169174	12.2713	3.2e-08	5.75e-07	up
XM_044063595.1	NOC2L	122795009	NOC2 like nucleolar associated transcriptional repressor	4284	2639	2980	4814	6437	5581	24.3798	14.0423	14.8356	34.0903	41.4503	37.5197	1.24827	3.3e-08	5.92e-07	up
XM_044074852.1	LOC122804769	122804769	heat shock protein 30C-like	32	63	108	30119	18562	123	0.667127	1.22013	1.97864	788.516	441.9	3.0403	8.42082	3.32e-08	5.95e-07	up
XM_044073640.1	LOC122803963	122803963	polyunsaturated fatty acid lipoxygenase ALOX15B-like	222	223	236	1279	487	2267	1.67356	1.5712	1.5535	12.0127	4.15656	20.221	3.08147	3.32e-08	5.95e-07	up
XM_044071482.1	WDR3	122801835	WD repeat domain 3	1552	1725	1435	2126	3934	2533	7.97626	8.29386	6.45283	13.5984	22.8835	15.3821	1.33689	3.33e-08	5.97e-07	up
XR_006364446.1	LOC122799247	122799247	uncharacterized LOC122799247	113	150	284	554	917	542	1.49024	1.8532	3.27506	9.09417	13.7062	8.45952	2.36173	3.35e-08	5.99e-07	up
XM_044075766.1	LOC122805553	122805553	atypical kinase COQ8A, mitochondrial-like	418	243	419	69	52	56	0.787478	0.427192	0.690634	0.16161	0.108962	0.124049	-2.10728	3.37e-08	6.03e-07	down
XM_044057583.1	LOC122790032	122790032	myosin-10-like	253	2963	3215	66	35	84	0.43917	4.82079	4.89325	0.141467	0.068663	0.172435	-4.60683	3.44e-08	6.15e-07	down
XM_044080707.1	LOC122809311	122809311	guanylate-binding protein 1-like	69	153	49	0	0	0	0.332157	0.697106	0.208316	0	0	0	-8.46079	3.44e-08	6.16e-07	down
XM_044084437.1	BRD4	122812133	bromodomain containing 4	1062	1213	684	1806	2690	1918	6.80459	7.26659	3.83278	14.3962	19.5029	14.517	1.58903	3.5e-08	6.25e-07	up
XM_044074090.1	MIDEAS	122804300	mitotic deacetylase associated SANT domain protein	2923	3271	2308	3775	5353	5942	8.27908	8.66568	5.71785	13.3029	17.1566	19.8821	1.30623	3.5e-08	6.26e-07	up
XM_044090719.1	LOC122817656	122817656	scaffold attachment factor B2-like	4690	4922	4823	4389	5815	5168	21.4926	21.0947	19.3327	25.0236	30.1539	27.9775	0.574042	3.53e-08	6.3e-07	not_change
XM_044074631.1	NFAM1	122804646	NFAT activating protein with ITAM motif 1	364	358	272	555	1363	894	3.07837	2.83453	2.01068	5.84152	13.0657	8.94012	1.96322	3.55e-08	6.33e-07	up
XM_044080152.1	LOC122808984	122808984	protein S100-A9-like	6999	5551	5221	11061	8396	13076	118.952	88.2269	77.6161	233.93	161.465	262.528	1.37175	3.57e-08	6.35e-07	up
XM_044060630.1	SPATS2L	122793003	spermatogenesis associated serine rich 2 like	117	105	137	13	13	20	0.290086	0.244175	0.298756	0.037652	0.034502	0.058317	-2.46984	3.58e-08	6.37e-07	down
XM_044083506.1	SF3A3	122811576	splicing factor 3a subunit 3	4578	4951	4742	5159	6040	7096	33.9239	34.3101	30.7357	47.5666	50.6418	62.1122	0.846715	3.59e-08	6.39e-07	not_change
XM_044090392.1	PCMTD2	122817179	protein-L-isoaspartate (D-aspartate) O-methyltransferase domain containing 2	498	621	247	44	51	20	1.95908	2.28295	0.846989	0.212502	0.224477	0.088665	-3.0963	3.71e-08	6.59e-07	down
XM_044090175.1	GSS	122817040	glutathione synthetase	477	359	521	852	699	790	1.31325	0.922882	1.25447	2.9184	2.17785	2.56963	1.28693	3.84e-08	6.82e-07	up
XM_044082954.1	FHIP2B	122811242	FHF complex subunit HOOK interacting protein 2B	59	267	122	0	0	1	0.216387	0.929618	0.396055	0	0	0.003383	-8.22139	3.87e-08	6.88e-07	down
XM_044059917.1	LOC122792192	122792192	antizyme inhibitor 2-like	419908	615097	616376	132774	222037	153073	2959.98	4054.97	3800.87	1164.56	1770.94	1274.62	-1.22538	3.9e-08	6.92e-07	down
XM_044085633.1	GTF2B	122813361	general transcription factor IIB	900	1007	1134	374	316	333	4.23196	4.42859	4.66459	2.18655	1.67919	1.84623	-1.07484	3.9e-08	6.92e-07	down
XM_044089016.1	TPX2	122816280	TPX2 microtubule nucleation factor	314	336	314	462	1009	933	1.86472	1.87015	1.6363	3.41767	6.80098	6.56253	1.79075	3.95e-08	7e-07	up
XM_044063464.1	PTCD3	122794864	pentatricopeptide repeat domain 3	790	1027	1244	1414	1960	1648	5.4602	6.63762	7.51775	12.1585	15.3248	13.4537	1.19878	3.97e-08	7.04e-07	up
XM_044077136.1	PLXNA2	122806587	plexin A2	1082	905	1080	384	393	303	1.18845	0.929525	1.03826	0.524585	0.488159	0.392836	-1.01525	3.98e-08	7.06e-07	down
XM_044068111.1	EXOC7	122799201	exocyst complex component 7	1956	3125	2674	513	815	435	11.4036	17.0416	13.6402	3.71798	5.37348	2.99586	-1.66386	3.99e-08	7.06e-07	down
XM_044078398.1	MEF2A	122807279	myocyte enhancer factor 2A	781	811	805	233	231	307	3.04767	2.95922	2.7485	1.12904	1.01665	1.41549	-1.14363	4e-08	7.08e-07	down
XM_044065024.1	GEMIN6	122796494	gem nuclear organelle associated protein 6	119	106	182	435	623	282	1.03128	0.856496	1.3783	4.69915	6.11633	2.88293	2.2006	4.01e-08	7.09e-07	up
XM_044063634.1	ALMS1	122795058	ALMS1 centrosome and basal body associated protein	228	177	111	15	5	6	0.377119	0.272737	0.159744	0.029409	0.007488	0.011152	-3.80299	4.03e-08	7.12e-07	down
XM_044067037.1	LOC122798247	122798247	tissue alpha-L-fucosidase-like	37087	35075	38956	14907	11163	10003	48.9462	43.2916	44.9752	24.4792	16.6688	15.5936	-1.12304	4.03e-08	7.12e-07	down
XM_044063980.1	SEMA4F	122795686	ssemaphorin 4F	2073	2027	2267	812	1104	921	5.01351	4.58573	4.79677	2.44236	3.02169	2.63081	-0.682483	4.06e-08	7.17e-07	not_change
XM_044072786.1	LOC122803170	122803170	gamma-taxilin-like	1970	2070	1851	769	910	671	7.05551	6.935	5.80119	3.42576	3.68744	2.83608	-0.841897	4.19e-08	7.4e-07	not_change
XM_044083222.1	LOC122811398	122811398	uncharacterized LOC122811398	84	100	82	178	440	284	0.51939	0.580696	0.446847	1.38044	3.11087	2.09093	2.22579	4.21e-08	7.42e-07	up
XM_044060959.1	LOC122793158	122793158	transmembrane protease serine 11D-like	393	1293	837	12	27	70	1.79607	5.52931	3.34599	0.065546	0.138796	0.373443	-4.04869	4.23e-08	7.45e-07	down
XM_044075808.1	SLC3A2	122805581	solute carrier family 3 member 2	46123	39343	64406	11288	18259	15259	253.46	202.196	309.616	77.1779	113.53	99.0475	-1.25888	4.25e-08	7.48e-07	down
XM_044090702.1	LOC122817643	122817643	prostaglandin E2 receptor EP4 subtype-like	385	546	428	65	44	19	1.6618	2.20805	1.61564	0.348914	0.21074	0.095021	-2.91107	4.25e-08	7.49e-07	down
XM_044056968.1	HNRNPH3	122789472	heterogeneous nuclear ribonucleoprotein H3	30	173	202	0	0	0	0.249039	1.36189	1.48854	0	0	0	-9.02544	4.27e-08	7.51e-07	down
XR_006362902.1	LOC122789994	122789994	uncharacterized LOC122789994	0	0	0	34	29	31	0	0	0	0.150885	0.116304	0.132349	7.90803	4.27e-08	7.51e-07	up
XM_044062219.1	NAF1	122794081	nuclear assembly factor 1 ribonucleoprotein	501	546	306	827	1548	1147	2.27291	2.31965	1.21477	4.67272	7.95531	6.15214	1.84799	4.31e-08	7.58e-07	up
XM_044074091.1	LOC122804301	122804301	prostaglandin reductase 2-like	747	826	1160	1303	1519	1472	7.70005	7.9661	10.4655	16.7166	17.7274	17.9369	1.14317	4.31e-08	7.58e-07	up
XM_044065835.1	CRISPLD1	122797059	cysteine rich secretory protein LCCL domain containing 1	229	351	227	39	36	18	1.21252	1.74138	1.0535	0.254896	0.215914	0.109402	-2.63138	4.35e-08	7.64e-07	down
XM_044066873.1	RPL15	122798148	ribosomal protein L15	103442	119162	127448	55261	60498	55829	2063.89	2223.5	2224.47	1371.9	1365.76	1315.81	-0.539043	4.36e-08	7.64e-07	not_change
XM_044056092.1	ECD	122788992	ecdysoneless cell cycle regulator	1934	2023	1486	2463	4048	2894	8.23473	8.05419	5.53474	13.0459	19.5018	14.5561	1.26183	4.37e-08	7.66e-07	up
XM_044080393.1	PRAF2	122809130	PRA1 domain family member 2	3110	2562	2822	2976	3675	3835	33.6012	25.8904	26.6724	40.0149	44.9274	48.9469	0.791012	4.39e-08	7.7e-07	not_change
XM_044070023.1	COPB2	122800769	COPI coat complex subunit beta 2	18112	18314	21092	19722	22972	26157	74.9883	70.9108	76.3926	101.598	107.613	127.928	0.749604	4.42e-08	7.74e-07	not_change
XM_044080491.1	LOC122809187	122809187	V-set and immunoglobulin domain-containing protein 10-like	160	123	97	0	4	0	1.17263	0.844399	0.619106	0	0.033342	0	-6.12361	4.48e-08	7.85e-07	down
XM_044062370.1	RPP21	122794166	ribonuclease P/MRP subunit p21	342	403	366	480	593	461	0.60305	0.664733	0.564546	1.05325	1.18488	0.961298	0.949177	4.52e-08	7.91e-07	not_change
XM_044085859.1	USP33	122813512	ubiquitin specific peptidase 33	40	142	84	0	0	0	0.179489	0.608893	0.335664	0	0	0	-8.42816	4.53e-08	7.92e-07	down
XM_044077630.1	SLC30A4	122806865	solute carrier family 30 member 4	138	73	43	0	0	0	0.802384	0.396671	0.215798	0	0	0	-8.36217	4.6e-08	8.03e-07	down
XM_044057125.1	GLA	122789696	galactosidase alpha	1549	2044	2129	613	554	667	11.1556	13.7708	13.421	5.48942	4.51637	5.67729	-1.14578	4.64e-08	8.1e-07	down
XR_006364862.1	LOC122802050	122802050	uncharacterized LOC122802050	0	0	0	29	91	31	0	0	0	0.927591	2.661	0.941767	8.54845	4.77e-08	8.32e-07	up
XM_044076559.1	SNRPC	122806279	small nuclear ribonucleoprotein polypeptide C	9102	8414	8057	9473	14152	9967	80.8163	69.8635	62.5787	104.654	142.171	104.537	0.871022	4.79e-08	8.35e-07	not_change
XM_044083074.1	SNRNP27	122811311	small nuclear ribonucleoprotein U4/U6.U5 subunit 27	11014	11671	10403	5221	5206	4676	74.7907	74.1126	61.7937	44.1088	39.9987	37.5029	-0.641777	4.83e-08	8.43e-07	not_change
XM_044060916.1	ADGRL3	122793141	adhesion G protein-coupled receptor L3	1	3	11	744	1465	7	0.001825	0.00479	0.018807	1.91215	3.4258	0.014796	7.67621	4.85e-08	8.44e-07	up
XM_044058192.1	LOC122790670	122790670	dnaJ homolog subfamily C member 8-like	22	25	25	61	87	84	0.542099	0.601252	0.558206	1.94249	2.53146	2.53715	2.17138	4.88e-08	8.5e-07	up
XM_044072226.1	SLC37A1	122802563	solute carrier family 37 member 1	2215	2739	2312	872	724	853	5.30536	6.13662	4.84567	2.59921	1.96247	2.41142	-1.07366	4.9e-08	8.52e-07	down
XM_044088984.1	DPM1	122816243	dolichyl-phosphate mannosyltransferase subunit 1, catalytic	639	679	1098	154	174	207	11.8217	11.7551	17.7789	3.52612	3.63371	4.51598	-1.67984	4.95e-08	8.6e-07	down
XM_044065053.1	ANO10	122796512	anoctamin 10	1931	2132	2644	2887	4164	2908	7.70729	7.95877	9.23217	14.3401	18.8096	13.7138	1.05204	4.98e-08	8.66e-07	up
XM_044083626.1	R3HDM2	122811644	R3H domain containing 2	1713	1669	1329	2216	4028	2566	8.40724	7.66137	5.70334	13.529	22.3689	14.8754	1.37286	5.05e-08	8.77e-07	up
XM_044054576.1	ACACA	122787718	acetyl-CoA carboxylase alpha	75	141	475	0	0	2	0.117178	0.206243	0.650125	0	0	0.003589	-7.92014	5.07e-08	8.81e-07	down
XM_044079917.1	RAB13	122808836	RAB13, member RAS oncogene family	4285	3816	4213	5306	5192	7108	7.07799	5.89473	6.08797	10.9047	9.70327	13.869	1.01047	5.12e-08	8.88e-07	up
XM_044069900.1	SKP1	122800456	S-phase kinase associated protein 1	3979	4035	4845	1637	2157	1715	68.3819	64.8401	72.8348	34.9926	41.9366	34.8003	-0.738157	5.13e-08	8.89e-07	not_change
XM_044076680.1	ALKBH5	122806320	alkB homolog 5, RNA demethylase	163	212	189	24	29	11	2.06531	2.50917	2.08997	0.369878	0.413069	0.159595	-2.65851	5.21e-08	9.03e-07	down
XM_044071652.1	LOC122801924	122801924	T-cell surface antigen CD2-like	99	128	114	244	325	197	0.681389	0.822771	0.681796	2.08866	2.52855	1.59651	1.64736	5.23e-08	9.06e-07	up
XM_044075425.1	LOC122805338	122805338	mammalian ependymin-related protein 1-like	0	0	0	2193	54	21924	0	0	0	48.2661	1.06618	458.126	15.9334	5.23e-08	9.06e-07	up
XM_044083861.1	RARG	122811793	retinoic acid receptor gamma	1259	1083	683	206	140	199	3.31341	2.66574	1.57114	0.671763	0.416935	0.61884	-1.97514	5.31e-08	9.19e-07	down
XM_044078251.1	B4GAT1	122807198	beta-1,4-glucuronyltransferase 1	154	189	197	33	45	34	1.19015	1.36578	1.33291	0.318016	0.387803	0.303012	-1.78553	5.34e-08	9.23e-07	down
XM_044057094.1	EFNB1	122789676	ephrin B1	1624	1666	1922	775	826	790	1.81246	1.73911	1.87743	1.07673	1.0427	1.04173	-0.63338	5.4e-08	9.33e-07	not_change
XM_044084676.1	SHFL	122812277	shiftless antiviral inhibitor of ribosomal frameshifting	483	425	225	57	44	47	3.37781	2.77939	1.37212	0.488291	0.34804	0.387389	-2.44514	5.42e-08	9.36e-07	down
XM_044057624.1	RNF128	122790059	ring finger protein 128	2114	2696	2395	602	640	312	9.08222	10.8326	9.00285	3.21422	3.10933	1.58365	-1.72818	5.48e-08	9.45e-07	down
XM_044070467.1	LOC122801015	122801015	NACHT, LRR and PYD domains-containing protein 1a-like	0	14	8	239	171	210	0	0.02484	0.011684	0.564671	0.368518	0.472526	5.31377	5.49e-08	9.46e-07	up
XM_044058693.1	BBLN	122790970	bublin coiled coil protein	1141	1323	1384	277	498	359	16.7791	18.1976	17.8048	5.05944	8.27814	6.2349	-1.28731	5.52e-08	9.52e-07	down
XM_044090714.1	LOC122817652	122817652	tropomyosin alpha-4 chain	24659	28088	18653	33181	47855	33881	174.443	185.827	115.432	292.068	383.046	283.122	1.16165	5.55e-08	9.56e-07	up
XM_044082620.1	KPNA6	122811063	karyopherin subunit alpha 6	1625	1876	1577	3508	5514	2428	5.78981	6.25009	4.9153	15.5505	22.2308	10.2178	1.64403	5.61e-08	9.66e-07	up
XM_044090166.1	NDRG3	122817034	NDRG family member 3	7404	7374	6018	2591	3226	2842	60.44	56.2976	42.9734	26.3124	29.7951	27.4023	-0.781276	5.66e-08	9.75e-07	not_change
XM_044089732.1	LOC122816738	122816738	mucin-4-like	102	59	44	0	0	0	0.400946	0.215588	0.150397	0	0	0	-8.05122	5.68e-08	9.77e-07	down
XM_044067706.1	LOC122798622	122798622	uncharacterized LOC122798622	168	86	39	0	0	0	1.52269	0.725354	0.306963	0	0	0	-8.56978	5.75e-08	9.88e-07	down
XM_044059363.1	SMIM19	122791591	small integral membrane protein 19	2414	3386	3631	5153	8009	4617	42.2088	55.3714	55.5489	112.136	158.479	95.383	1.39139	5.85e-08	1.01e-06	up
XM_044083642.1	NACA	122811652	nascent polypeptide associated complex subunit alpha	11519	8890	7323	605	2196	1037	140.926	101.717	78.377	9.19884	30.3975	14.976	-2.40272	5.94e-08	1.02e-06	down
XM_044090126.1	TGM5	122817014	transglutaminase 5	70	120	46	226	604	809	0.39484	0.636798	0.226002	1.60341	3.90169	5.45683	3.26288	5.95e-08	1.02e-06	up
XM_044077569.1	RAD18	122806828	RAD18 E3 ubiquitin protein ligase	316	350	434	472	648	613	2.88559	2.98827	3.46324	5.35425	6.69215	6.61059	1.14155	6.01e-08	1.03e-06	up
XM_044057717.1	SDAD1	122790133	SDA1 domain containing 1	3015	3304	3275	3708	4619	3305	14.9547	15.3256	14.2114	22.887	25.9259	19.3695	0.761235	6.11e-08	1.05e-06	not_change
XM_044079619.1	LOC122808649	122808649	T-cell surface glycoprotein CD4-like	91	122	91	310	260	202	0.386752	0.48301	0.339389	1.64141	1.25284	1.0132	1.83699	6.13e-08	1.05e-06	up
XM_044073298.1	LOC122803597	122803597	transforming growth factor beta activator LRRC32-like	518	477	218	42	56	53	2.07124	1.78134	0.7611	0.204649	0.25045	0.246745	-2.52883	6.19e-08	1.06e-06	down
XM_044066919.1	COL14A1	122798178	collagen type XIV alpha 1 chain	1919	2482	1025	166	301	90	5.02277	6.07631	2.34669	0.540055	0.890908	0.276025	-2.82652	6.19e-08	1.06e-06	down
XM_044059165.1	DMXL1	122791421	Dmx like 1	2556	2222	1815	621	629	377	3.13707	2.55069	1.94825	0.947099	0.873466	0.54621	-1.53282	6.21e-08	1.06e-06	down
XM_044090146.1	LOC122817027	122817027	copine-3-like	83	36	92	0	0	0	0.259762	0.104934	0.2507	0	0	0	-8.08204	6.24e-08	1.07e-06	down
XM_044073534.1	LOC122803852	122803852	cysteine-rich protein 2-like	1193	1044	827	320	341	295	4.8596	3.97705	2.94855	1.62203	1.56814	1.41863	-1.19415	6.38e-08	1.09e-06	down
XM_044081332.1	PDPR	122809668	pyruvate dehydrogenase phosphatase regulatory subunit	679	670	487	60	52	11	2.46043	2.2703	1.54174	0.266287	0.212262	0.045731	-3.41288	6.38e-08	1.09e-06	down
XM_044063297.1	LOC122794673	122794673	probable N-acetyltransferase camello	172	72	65	429	401	662	0.643885	0.252561	0.213286	2.00441	1.70609	2.94157	2.765	6.43e-08	1.1e-06	up
XM_044060782.1	ALDH7A1	122793071	aldehyde dehydrogenase 7 family member A1	3873	5714	5371	6413	7804	7101	27.0114	37.2706	32.7698	55.6518	61.5836	58.5006	0.996836	6.43e-08	1.1e-06	not_change
XM_044089946.1	CEBPB	122816876	CCAAT enhancer binding protein beta	4448	3144	3259	7750	5289	7341	32.7094	21.6233	20.9684	70.9202	44.0105	63.7822	1.41168	6.51e-08	1.11e-06	up
XM_044073317.1	POSTN	122803604	periostin	2118	1368	2263	199	349	467	8.25167	4.98384	7.71057	0.960428	1.53825	2.14585	-2.01553	6.52e-08	1.11e-06	down
XM_044056468.1	LOC122789199	122789199	solute carrier family 22 member 15-like	285	174	174	29	14	16	1.74942	0.999357	0.931283	0.219685	0.092723	0.115815	-2.91765	6.53e-08	1.11e-06	down
XM_044077875.1	SMAD6	122807004	SMAD family member 6	1456	1065	1056	324	440	314	7.52194	5.14307	4.77214	2.07861	2.57099	1.91654	-1.24988	6.6e-08	1.12e-06	down
XM_044086491.1	LOC122813945	122813945	nuclear factor 7, brain-like	123	157	108	3	14	8	1.98097	2.36223	1.51558	0.040184	0.253349	0.138607	-3.49559	6.62e-08	1.13e-06	down
XM_044063113.1	SPSB1	122794586	splA/ryanodine receptor domain and SOCS box containing 1	1319	1203	1281	1255	1337	1290	5.88532	5.01848	4.99899	6.9671	6.7464	6.79923	0.519473	6.64e-08	1.13e-06	not_change
XM_044072823.1	NUP98	122803217	nucleoporin 98 and 96 precursor	1907	2003	1552	648	527	514	6.37533	6.26473	4.54035	2.69265	1.99103	2.02903	-1.19931	6.69e-08	1.14e-06	down
XM_044059790.1	LOC122791827	122791827	tumor necrosis factor receptor superfamily member 1A-like	5532	4162	7452	1729	1634	1555	44.3472	31.2015	52.2661	17.2461	14.8208	14.7214	-1.30332	6.73e-08	1.14e-06	down
XM_044077176.1	LOC122806610	122806610	calpain-5-like	949	1077	1176	1649	1861	2930	5.09136	5.40468	5.52424	11.0159	11.3016	18.5842	1.50115	6.76e-08	1.15e-06	up
XM_044060810.1	HINT1	122793089	histidine triad nucleotide binding protein 1	7956	11478	11222	3307	4154	3111	179.921	242.77	222.018	93.0473	106.294	83.091	-1.05216	6.78e-08	1.15e-06	down
XM_044070109.1	DIPK2A	122800822	divergent protein kinase domain 2A	1160	1021	943	364	442	333	6.38447	5.25325	4.54185	2.48819	2.75158	2.16101	-0.972038	6.79e-08	1.15e-06	not_change
XM_044060609.1	TRDMT1	122792990	tRNA aspartic acid methyltransferase 1	545	718	535	854	1622	1202	5.13179	6.32557	4.40608	10.0022	17.2797	13.3677	1.50281	6.79e-08	1.15e-06	up
XM_044059623.1	HSPBP1	122791723	HSPA (Hsp70) binding protein 1	868	1120	1061	1365	1346	1573	8.39939	10.1351	8.97542	16.4263	14.7339	17.9793	0.983124	6.87e-08	1.16e-06	not_change
XM_044081756.1	LOC122810216	122810216	kinesin light chain 1-like	584	651	877	1085	1059	1118	2.9019	3.02777	3.81659	6.71468	5.96359	6.56876	1.12297	6.92e-08	1.17e-06	up
XM_044084003.1	STX3	122811869	syntaxin 3	223	351	312	51	55	67	1.44181	2.11966	1.76409	0.404689	0.396834	0.506944	-1.86673	6.93e-08	1.17e-06	down
XM_044065583.1	NFX1	122796839	nuclear transcription factor, X-box binding 1	1434	1262	1049	1735	2415	3021	1.97505	1.62566	1.26301	2.9724	3.76302	4.91517	1.42058	6.95e-08	1.17e-06	up
XM_044081364.1	LOC122809688	122809688	von Willebrand factor A domain-containing protein 5A-like	2829	3966	3992	1193	879	946	18.7052	24.524	23.0908	9.81231	6.57127	7.38887	-1.33713	7e-08	1.18e-06	down
XM_044056934.1	ENTPD1	122789458	ectonucleoside triphosphate diphosphohydrolase 1	17	513	247	0	0	0	0.066325	1.90535	0.857646	0	0	0	-9.9772	7.01e-08	1.18e-06	down
XM_044070074.1	LOC122800798	122800798	NAD kinase-like	5284	4252	4284	5167	5615	5659	31.3389	23.5855	22.229	38.134	37.6844	39.6531	0.739481	7.06e-08	1.19e-06	not_change
XM_044074066.1	LOC122804287	122804287	retinol dehydrogenase 12-like	979	944	673	235	229	259	8.34064	7.51825	5.01168	2.48445	2.20727	2.60111	-1.35522	7.12e-08	1.2e-06	down
XM_044057885.1	AIDA	122790353	axin interactor, dorsalization associated	125	134	98	307	229	328	0.846289	0.849636	0.582733	2.60404	1.76232	2.63949	1.77238	7.15e-08	1.2e-06	up
XM_044080855.1	ANAPC13	122809387	anaphase promoting complex subunit 13	414	346	503	98	134	92	6.75926	5.28097	7.18609	1.98386	2.47304	1.76869	-1.47778	7.2e-08	1.21e-06	down
XM_044062067.1	RAPGEF2	122793986	Rap guanine nucleotide exchange factor 2	0	0	0	42	27	29	0	0	0	0.093752	0.05476	0.060651	7.97568	7.24e-08	1.22e-06	up
XM_044085056.1	LOC122812966	122812966	phosphatidylinositol transfer protein	10024	10214	7861	10606	13686	12171	43.9103	41.8438	30.1237	57.8068	67.8336	62.9795	0.857225	7.24e-08	1.22e-06	not_change
XM_044073034.1	LOC122803422	122803422	uncharacterized LOC122803422	397	341	336	91	72	52	1.13131	0.910001	0.839168	0.321042	0.231574	0.173258	-1.82575	7.29e-08	1.23e-06	down
XM_044058957.1	LOC122791281	122791281	thymosin beta-10-like	8901	13006	15986	1078	3094	2274	255.364	348.97	401.231	38.4798	100.418	77.0383	-2.08798	7.3e-08	1.23e-06	down
XR_006366939.1	LOC122815223	122815223	uncharacterized LOC122815223	261	158	160	23	15	8	2.00558	1.12942	1.07106	0.215085	0.128459	0.069961	-3.15592	7.33e-08	1.23e-06	down
XM_044089777.1	GNA12	122816762	G protein subunit alpha 12	147	188	108	8	16	4	0.322625	0.385328	0.206767	0.021846	0.037874	0.007825	-3.52034	7.36e-08	1.24e-06	down
XM_044074045.1	RPS13	122804268	ribosomal protein S13	35603	39780	47316	16801	20286	17742	1202.94	1256.97	1398.51	706.328	775.495	708.116	-0.674324	7.39e-08	1.24e-06	not_change
XM_044056768.1	CXCL12	122789372	C-X-C motif chemokine ligand 12	3284	3116	2528	662	1077	995	12.8099	11.3651	8.62624	3.20893	4.75328	4.58441	-1.23049	7.43e-08	1.25e-06	down
XM_044063655.1	LOC122795084	122795084	suppressor of cytokine signaling 5-like	648	1722	1382	3231	3913	3493	3.75228	9.33567	7.00868	23.309	25.6703	23.9226	1.98779	7.51e-08	1.26e-06	up
XM_044079980.1	POLR3C	122808875	RNA polymerase III subunit C	0	0	0	34	31	25	0	0	0	0.36247	0.292725	0.244604	7.84232	7.63e-08	1.28e-06	up
XM_044085430.1	PTPRF	122813229	protein tyrosine phosphatase receptor type F	675	709	578	884	870	999	1.17471	1.15374	0.879636	1.91484	1.71417	2.05559	0.979222	7.66e-08	1.28e-06	not_change
XM_044080700.1	LOC122809308	122809308	guanylate-binding protein 1-like	465	401	300	620	707	695	2.57082	2.07261	1.45191	4.27094	4.42837	4.54347	1.27917	7.74e-08	1.29e-06	up
XM_044059542.1	PSMB2	122791685	proteasome 20S subunit beta 2	5205	5718	5751	5645	7155	5500	88.2548	90.6692	85.2882	119.085	137.261	110.156	0.61782	7.92e-08	1.32e-06	not_change
XM_044064990.1	EGFR	122796480	epidermal growth factor receptor	3440	2729	3053	674	404	221	5.36074	3.97701	4.16243	1.30566	0.712498	0.405254	-2.32202	8.01e-08	1.34e-06	down
XM_044074994.1	CCHR6.PART0H2orf76	122804841	chromosome chr6.part0 C2orf76 homolog	1082	1000	1063	1502	2975	1680	8.42918	7.28563	7.24567	14.5716	26.2375	15.4735	1.43836	8.04e-08	1.34e-06	up
XM_044079968.1	ILF2	122808868	interleukin enhancer binding factor 2	176908	135563	147246	169134	220862	169849	1617.3	1159.02	1177.58	1923.92	2284.59	1834.23	0.767015	8.05e-08	1.34e-06	not_change
XR_006366253.1	LOC122811429	122811429	uncharacterized LOC122811429	630	433	1226	6	25	0	7.42168	4.77338	12.6524	0.082514	0.32468	0	-5.7617	8.09e-08	1.35e-06	down
XM_044054652.1	NBR1	122787757	NBR1 autophagy cargo receptor	2726	3517	3879	885	901	1227	10.5413	12.7202	13.1256	4.2581	3.94298	5.60229	-1.25372	8.21e-08	1.37e-06	down
XM_044060257.1	LOC122792485	122792485	tyrosine--tRNA ligase, cytoplasmic-like	1095	433	749	21	30	88	11.1245	4.11556	6.65643	0.257707	0.338482	1.04708	-3.53765	8.23e-08	1.37e-06	down
XM_044063623.1	LOC122795046	122795046	RING finger protein 145-like	1189	1232	891	1630	3385	2197	7.3843	7.15111	4.84028	12.594	23.7834	16.1155	1.58859	8.27e-08	1.38e-06	up
XM_044055353.1	MRPL45	122788283	mitochondrial ribosomal protein L45	2601	3317	3701	3913	6810	5579	21.3471	25.4566	26.57	39.9557	63.2399	54.0855	1.23882	8.28e-08	1.38e-06	up
XM_044055454.1	LOC122788378	122788378	heat shock protein 30-like	0	3	3	7011	1723	11	0	0.029855	0.027926	107.101	23.9237	0.152775	11.047	8.34e-08	1.39e-06	up
XM_044063713.1	TENT2	122795521	terminal nucleotidyltransferase 2	587	949	422	6	33	51	2.77468	4.19778	1.74432	0.034517	0.174561	0.282467	-3.97836	8.35e-08	1.39e-06	down
XM_044085743.1	ACBD6	122813426	acyl-CoA binding domain containing 6	1176	1408	1765	2094	3001	2029	10.3272	11.5708	13.5674	22.8934	29.8406	21.0614	1.19392	8.37e-08	1.39e-06	up
XM_044075557.1	GPR155	122805423	G protein-coupled receptor 155	335	289	299	72	59	38	1.51831	1.22366	1.18542	0.4015	0.300742	0.202812	-1.95533	8.4e-08	1.39e-06	down
XM_044076636.1	LOC122806319	122806319	ligand-dependent nuclear receptor-interacting factor 1-like	42	251	77	0	0	0	0.140411	0.791592	0.22514	0	0	0	-8.91136	8.43e-08	1.4e-06	down
XM_044084378.1	LMAN2L	122812099	lectin, mannose binding 2 like	133	128	97	12	7	3	0.259804	0.232702	0.165783	0.028364	0.014697	0.006562	-3.5279	8.59e-08	1.43e-06	down
XM_044057236.1	OCRL	122789794	OCRL inositol polyphosphate-5-phosphatase	265	293	195	26	50	22	0.561767	0.579707	0.361828	0.067559	0.11938	0.054847	-2.47525	8.62e-08	1.43e-06	down
XM_044080658.1	VLDLR	122809278	very low density lipoprotein receptor	2592	2327	1957	719	457	555	9.77811	8.20934	6.45695	3.37565	1.94849	2.47124	-1.48806	8.75e-08	1.45e-06	down
XM_044059694.1	KCMF1	122791768	potassium channel modulatory factor 1	6433	6338	6162	6567	10864	8397	52.025	47.9328	43.5964	66.0778	99.4136	80.2185	0.924226	8.78e-08	1.45e-06	not_change
XM_044059869.1	LOC122792047	122792047	zinc finger protein 665-like	144	247	149	17	6	15	0.789283	1.26924	0.714093	0.11615	0.033935	0.091559	-3.32259	8.8e-08	1.46e-06	down
XR_006363451.1	LOC122793202	122793202	uncharacterized LOC122793202	173	193	164	361	695	338	2.96686	3.09271	2.45322	7.70066	13.4981	6.84114	1.86186	8.81e-08	1.46e-06	up
XM_044084662.1	PUM1	122812264	pumilio RNA binding family member 1	1483	1472	1423	1576	1730	1432	4.45322	4.13181	3.73678	5.88617	5.87771	5.07831	0.601393	8.87e-08	1.47e-06	not_change
XM_044081591.1	LENG9	122810106	leukocyte receptor cluster member 9	116	80	112	217	264	184	1.00434	0.641513	0.842659	2.33362	2.57858	1.88155	1.59671	9.03e-08	1.49e-06	up
XM_044054785.1	LOC122787869	122787869	splicing factor 3A subunit 2-like	2227	2762	2727	3328	5610	3591	39.3853	45.6929	42.1873	73.243	112.283	75.0206	1.17371	9.05e-08	1.49e-06	up
XM_044075593.1	CERS6	122805441	ceramide synthase 6	1277	1298	1283	351	211	349	1.39568	1.32724	1.22628	0.477359	0.260902	0.450571	-1.57706	9.13e-08	1.51e-06	down
XM_044089730.1	LOC122816737	122816737	uncharacterized LOC122816737	8241	6189	9389	0	16	0	13.1678	9.24826	13.1243	0	0.028761	0	-10.1379	9.14e-08	1.51e-06	down
XM_044090203.1	RPRD1B	122817056	regulation of nuclear pre-mRNA domain containing 1B	23	52	23	292	276	115	0.157442	0.335976	0.133026	2.50768	2.15034	0.937813	3.28302	9.23e-08	1.52e-06	up
XM_044085700.1	ASNSD1	122813324	asparagine synthetase domain containing 1	303	360	374	475	965	879	1.71153	1.90441	1.85304	3.34507	6.18152	5.88087	1.63606	9.35e-08	1.54e-06	up
XM_044063703.1	TBCA	122795512	tubulin folding cofactor A	3267	4096	4275	5360	8741	5251	67.9041	79.6164	77.7325	138.639	205.594	128.945	1.20887	9.42e-08	1.55e-06	up
XM_044077237.1	LOC122806647	122806647	paired amphipathic helix protein Sin3a-like	1152	1140	1043	449	442	478	2.34072	2.16579	1.85401	1.13412	1.01525	1.14696	-0.793736	9.44e-08	1.56e-06	not_change
XM_044062924.1	HTT	122794486	huntingtin	4	1	68	1348	974	1157	0.004118	0.000512	0.075458	2.14886	1.4117	1.75086	6.10439	9.53e-08	1.57e-06	up
XM_044080259.1	OTUD5	122809048	OTU deubiquitinase 5	3923	4050	3525	4101	6616	5555	23.9739	23.1501	18.8472	31.186	45.7483	40.1007	0.977633	9.57e-08	1.57e-06	not_change
XM_044075813.1	ZFPL1	122805589	zinc finger protein like 1	2729	2886	3196	2953	3092	3101	11.1794	11.057	11.4526	15.0522	14.3321	15.0078	0.545207	9.62e-08	1.58e-06	not_change
XM_044085946.1	POMGNT1	122813558	protein O-linked mannose N-acetylglucosaminyltransferase 1 (beta 1,2-)	359	516	676	898	1166	990	1.92718	2.59043	3.17671	6.00233	7.08384	6.28176	1.46489	9.62e-08	1.58e-06	up
XM_044057938.1	LOC122790416	122790416	macrophage migration inhibitory factor-like	4595	6373	5729	2130	1964	1822	106.343	137.926	115.973	61.3208	51.4295	49.8036	-1.00439	9.66e-08	1.59e-06	down
XM_044071595.1	ZBTB11	122801909	zinc finger and BTB domain containing 11	31	105	162	0	0	0	0.106675	0.338088	0.487035	0	0	0	-8.57958	9.66e-08	1.59e-06	down
XM_044061829.1	CROCC	122793630	ciliary rootlet coiled-coil, rootletin	305	278	285	40	13	32	0.446629	0.379831	0.365362	0.072798	0.020348	0.05408	-2.83677	9.7e-08	1.59e-06	down
XM_044055382.1	FOXN2	122788295	forkhead box N2	64	39	54	0	0	0	0.228715	0.128616	0.166835	0	0	0	-7.66068	9.76e-08	1.6e-06	down
XM_044085490.1	ACOT11	122813260	acyl-CoA thioesterase 11	2217	1847	1795	2985	2770	4131	10.8081	8.42174	7.65501	18.1049	15.2801	23.7936	1.24966	9.77e-08	1.6e-06	up
XM_044086635.1	PHKG2	122814039	phosphorylase kinase catalytic subunit gamma 2	125	147	176	22	26	13	0.639553	0.705204	0.787988	0.136935	0.148557	0.075443	-2.39049	9.85e-08	1.61e-06	down
XM_044082772.1	CCHR9.PART0H11orf58	122811141	chromosome chr9.part0 C11orf58 homolog	477	525	594	958	1343	720	3.35102	3.44766	3.65073	8.37975	10.6776	5.97226	1.39987	9.88e-08	1.62e-06	up
XM_044060288.1	PCNT	122792702	pericentrin	1535	1384	1285	582	620	541	1.5834	1.33539	1.16004	0.746653	0.723701	0.659361	-0.782365	9.97e-08	1.63e-06	not_change
XM_044056753.1	LOC122789364	122789364	rho GTPase-activating protein 22-like	461	453	214	866	2294	1293	0.67167	0.616985	0.272467	1.57003	3.78288	2.22633	2.43595	9.98e-08	1.63e-06	up
XM_044069476.1	UBE2D2	122800012	ubiquitin conjugating enzyme E2 D2	38239	40549	37627	40977	62657	43938	227.218	225.333	195.589	302.963	421.262	308.41	0.818898	1.01e-07	1.65e-06	not_change
XM_044062709.1	HMBOX1	122794374	homeobox containing 1	99	230	259	0	5	0	0.372865	0.815104	0.859073	0	0.021201	0	-6.43964	1.02e-07	1.66e-06	down
XM_044072218.1	DCHS1	122802557	dachsous cadherin-related 1	1076	877	524	74	156	53	0.798222	0.608093	0.339681	0.067488	0.130823	0.04585	-2.67177	1.03e-07	1.68e-06	down
XM_044086562.1	LOC122813988	122813988	uncharacterized LOC122813988	33	87	140	0	0	0	0.148244	0.374833	0.562282	0	0	0	-8.38264	1.03e-07	1.68e-06	down
XM_044080057.1	LOC122808922	122808922	thrombospondin type-1 domain-containing protein 4-like	3224	3031	1707	371	328	100	6.93048	6.09287	3.20922	0.992082	0.795662	0.253627	-2.83199	1.03e-07	1.68e-06	down
XR_006365785.1	LOC122808083	122808083	uncharacterized LOC122808083	0	0	0	68	0	0	0	0	0	1.82191	0	0	20.8065	1.03e-07	1.68e-06	up
XM_044062967.1	MEGF6	122794513	multiple EGF like domains 6	1089	821	713	251	238	187	2.57629	1.81736	1.47475	0.739314	0.636537	0.520359	-1.46678	1.05e-07	1.71e-06	down
XM_044072287.1	SMS	122802598	spermine synthase	1289	1212	1717	390	531	337	9.02894	7.93922	10.5222	3.39492	4.20622	2.78178	-1.2615	1.06e-07	1.72e-06	down
XM_044056436.1	DNAJC11	122789183	DnaJ heat shock protein family (Hsp40) member C11	75	34	81	0	0	0	0.279394	0.119074	0.265811	0	0	0	-7.93136	1.07e-07	1.75e-06	down
XM_044082019.1	RBL2	122810411	RB transcriptional corepressor like 2	1874	1633	1506	659	629	541	4.28514	3.49133	3.01129	1.87438	1.62615	1.45884	-0.96413	1.07e-07	1.75e-06	not_change
XM_044078572.1	MYO1E	122807643	myosin IE	578	846	646	1142	1093	1065	1.7442	2.38769	1.70487	4.28725	3.73095	3.79778	1.16291	1.07e-07	1.75e-06	up
XM_044062823.1	RBM47	122794442	RNA binding motif protein 47	37	201	208	0	0	1	0.235082	1.20738	1.17118	0	0	0.000598	-8.20451	1.08e-07	1.76e-06	down
XM_044070812.1	LOC122801261	122801261	fibronectin-like	2100	2175	1790	206	232	39	5.29307	5.12678	3.94759	0.644329	0.659446	0.114135	-3.19054	1.09e-07	1.76e-06	down
XM_044074960.1	UBXN4	122804821	UBX domain protein 4	3685	3948	3486	3726	4083	4160	7.43314	7.44835	6.15164	9.35312	9.31986	9.91334	0.594259	1.09e-07	1.77e-06	not_change
XM_044082732.1	CELF1	122811125	CUGBP Elav-like family member 1	142	39	50	475	420	424	0.411911	0.10338	0.126396	1.71474	1.37847	1.45475	3.00712	1.09e-07	1.77e-06	up
XM_044054209.1	NIPSNAP2	122787472	nipsnap homolog 2	2557	2034	2482	864	778	940	22.3319	16.6096	18.9616	9.38203	7.68074	9.68797	-0.957373	1.1e-07	1.78e-06	not_change
XM_044086631.1	FBRS	122814036	fibrosin	676	134	375	2022	3892	1644	1.81851	0.336639	0.882745	6.77527	11.8623	5.23129	3.14325	1.1e-07	1.78e-06	up
XM_044067158.1	SULF1	122798322	sulfatase 1	2265	1592	2328	606	521	348	5.74916	3.77755	5.16994	1.91123	1.49408	1.04191	-1.57117	1.11e-07	1.8e-06	down
XM_044054146.1	GTF2IRD1	122787433	GTF2I repeat domain containing 1	834	923	719	1095	1237	1508	3.1287	3.23997	2.35925	5.11258	5.25519	6.68517	1.12047	1.12e-07	1.8e-06	up
XM_044059466.1	PURG	122791651	purine rich element binding protein G	514	368	628	116	97	120	2.38464	1.59699	2.54815	0.665821	0.505125	0.656963	-1.67992	1.12e-07	1.81e-06	down
XM_044083374.1	LOC122811499	122811499	ferritin heavy chain B-like	348681	255332	229608	53469	36220	80363	5970.47	4088.79	3439.3	1139.19	701.733	1625.49	-1.791	1.13e-07	1.83e-06	down
XM_044089383.1	STX17	122816535	syntaxin 17	234	81	37	0	0	0	1.65943	0.532318	0.22555	0	0	0	-8.83426	1.13e-07	1.83e-06	down
XM_044082970.1	LOC122811251	122811251	receptor expression-enhancing protein 1-like	1173	1377	1660	512	528	471	9.56752	10.5055	11.8439	5.19469	4.87192	4.53464	-0.986133	1.14e-07	1.83e-06	not_change
XM_044054751.1	SLC5A5	122787836	solute carrier family 5 member 5	18	25	31	312	75	877	0.081301	0.10647	0.124489	1.82471	0.398384	4.87967	4.61479	1.16e-07	1.86e-06	up
XM_044090393.1	PCMTD2	122817179	protein-L-isoaspartate (D-aspartate) O-methyltransferase domain containing 2	169	73	85	0	2	0	0.71221	0.2885	0.311501	0	0.008406	0	-6.88808	1.16e-07	1.86e-06	down
XM_044066124.1	LOC122797281	122797281	C-C motif chemokine 4-like	666	453	806	124	68	114	14.196	9.03361	15.0237	3.27989	1.62097	2.86519	-2.14104	1.16e-07	1.86e-06	down
XM_044055941.1	LOC122788914	122788914	calcyclin binding protein	1980	1969	2276	4568	5399	2606	30.9957	28.8168	31.159	88.9691	95.6354	48.1819	1.49796	1.16e-07	1.87e-06	up
XM_044081436.1	LOC122809730	122809730	partitioning defective 6 homolog alpha-like	79	147	144	3	6	0	0.236483	0.409612	0.376992	0.00766	0.018544	0	-4.89327	1.18e-07	1.9e-06	down
XM_044054827.1	MED12	122787902	mediator complex subunit 12	9500	10464	7772	11136	16650	12394	19.3537	19.9371	13.8509	28.23	38.3802	29.8271	1.01039	1.19e-07	1.91e-06	up
XM_044069875.1	RICTOR	122800426	RPTOR independent companion of MTOR complex 2	613	533	456	56	45	10	1.22952	1.00032	0.800246	0.138838	0.100735	0.023001	-3.36015	1.19e-07	1.91e-06	down
XM_044080077.1	ZBTB7B	122808935	zinc finger and BTB domain containing 7B	159	266	172	21	33	31	0.76743	1.20488	0.724669	0.123108	0.178736	0.172489	-2.33448	1.19e-07	1.91e-06	down
XM_044084648.1	LOC122812258	122812258	nuclear factor interleukin-3-regulated protein-like	5636	10632	8605	13954	18583	14007	43.6442	77.0094	58.298	134.471	162.846	128.142	1.38433	1.19e-07	1.91e-06	up
XM_044070260.1	LOC122800909	122800909	hepatitis A virus cellular receptor 1-like	132	126	187	604	295	694	1.00558	0.895187	1.24381	5.73541	2.54325	6.2577	2.35501	1.2e-07	1.93e-06	up
XM_044062929.1	N4BP2	122794487	NEDD4 binding protein 2	2600	2131	1822	750	815	665	2.83364	2.17184	1.73749	1.01638	1.00479	0.856041	-1.06917	1.2e-07	1.93e-06	down
XM_044075796.1	DPF2	122805573	double PHD fingers 2	321	176	180	499	959	567	2.82908	1.44318	1.3811	5.46992	9.56644	5.89793	2.04967	1.21e-07	1.94e-06	up
XM_044053957.1	AMOT	122787312	angiomotin	304	437	369	99	97	82	0.901335	1.21291	0.956832	0.362928	0.32579	0.286198	-1.50816	1.23e-07	1.96e-06	down
XR_006367300.1	LOC122817585	122817585	uncharacterized LOC122817585	74	29	44	227	275	154	1.1804	0.427223	0.604463	4.50603	4.96014	2.90477	2.64164	1.23e-07	1.97e-06	up
XM_044073319.1	POSTN	122803604	periostin	543	482	814	55	66	128	2.15933	1.79094	2.83322	0.26823	0.294753	0.600155	-2.38688	1.24e-07	1.99e-06	down
XM_044068134.1	LOC122799216	122799216	uncharacterized LOC122799216	877	909	698	1070	1916	1495	1.85077	1.79451	1.28846	2.81071	4.57525	3.72667	1.32342	1.24e-07	1.99e-06	up
XM_044082696.1	LOC122811107	122811107	1-phosphatidylinositol phosphodiesterase-like	200	526	677	8	0	0	2.25157	5.5541	6.68873	0.1076	0	0	-6.9012	1.25e-07	2e-06	down
XM_044056256.1	PPRC1	122789065	PPARG related coactivator 1	501	764	754	1285	1069	1322	1.06494	1.51844	1.40135	3.39903	2.57242	3.31951	1.36229	1.25e-07	2e-06	up
XR_006365621.1	LOC122807273	122807273	uncharacterized LOC122807273	425	459	17	0	0	1	9.63233	9.72663	0.326914	0	0	0.022145	-9.23747	1.25e-07	2e-06	down
XM_044070470.1	LOC122801016	122801016	schwannomin-interacting protein 1	0	17	0	325	912	848	0	0.025947	0	0.663972	1.69651	1.64767	7.38343	1.26e-07	2.01e-06	up
XR_006364989.1	LOC122802833	122802833	uncharacterized LOC122802833	0	10	0	186	811	232	0	0.136986	0	3.3903	13.5124	4.03089	7.36186	1.27e-07	2.02e-06	up
XM_044069477.1	LOC122800013	122800013	serine/threonine-protein phosphatase 2B catalytic subunit	2712	2181	2639	731	1059	636	12.3248	9.26988	10.4915	4.13316	5.44467	3.41156	-1.15504	1.27e-07	2.03e-06	down
XM_044064776.1	NGLY1	122796349	N-glycanase 1	1555	1597	1770	2115	2013	1760	4.82414	4.63081	4.80206	8.1643	7.06358	6.44979	0.751584	1.27e-07	2.03e-06	not_change
XM_044065833.1	LOC122797057	122797057	protein SSXT-like	1582	1582	1336	491	563	628	24.085	22.5265	17.7884	9.298	9.69167	11.2919	-0.932793	1.28e-07	2.04e-06	not_change
XM_044084762.1	SLC44A2	122812347	solute carrier family 44 member 2	3442	3001	3314	888	1434	1234	21.7917	17.769	18.356	6.9937	10.2743	9.2273	-0.976881	1.31e-07	2.08e-06	not_change
XM_044063818.1	RPS12	122795569	ribosomal protein S12	181859	211754	238129	86368	87867	98251	4600.07	5009.21	5269.18	2718.27	2514.76	2935.71	-0.719801	1.34e-07	2.13e-06	not_change
XM_044071007.1	LOC122801567	122801567	U2 snRNP associated SURP domain containing	0	0	0	81	82	15	0	0	0	0.303986	0.282241	0.052463	8.81784	1.36e-07	2.16e-06	up
XM_044068635.1	TCTN1	122799518	tectonic family member 1	688	589	686	1213	2076	964	4.67774	3.74332	4.08297	10.2639	15.9766	7.74092	1.58739	1.37e-07	2.17e-06	up
XR_006364991.1	LOC122802835	122802835	uncharacterized LOC122802835	0	0	1	29	229	48	0	0	0.006096	0.741376	5.47957	1.17895	8.58177	1.38e-07	2.19e-06	up
XM_044058834.1	WDR26	122791021	WD repeat domain 26	920	1052	1338	1342	1773	1670	3.36617	3.6011	4.28372	6.11042	7.34057	7.21817	1.01867	1.4e-07	2.22e-06	up
XM_044077312.1	LOC122806681	122806681	opioid growth factor receptor-like protein 1	35	89	64	0	0	0	0.123801	0.301712	0.200098	0	0	0	-7.92527	1.41e-07	2.23e-06	down
XR_006364267.1	THEM6	122798449	thioesterase superfamily member 6	10	7	19	94	74	61	0.133428	0.092672	0.241744	1.71708	1.2236	1.05194	3.17368	1.41e-07	2.24e-06	up
XM_044066864.1	LOC122798145	122798145	ubiquitin-conjugating enzyme E2 E2	1474	1482	1315	1465	1948	1883	12.7703	12.0102	9.96911	15.7983	19.1035	19.2797	0.79324	1.42e-07	2.25e-06	not_change
XM_044080719.1	LOC122809319	122809319	rho guanine nucleotide exchange factor 3-like	4711	5841	3890	1456	1861	1500	29.346	34.0293	21.1959	11.2811	13.1146	11.0328	-1.1045	1.42e-07	2.25e-06	down
XM_044069040.1	GINM1	122799760	glycosylated integral membrane protein 1	3293	3689	3171	1485	1681	1523	19.241	20.159	16.2122	10.7962	11.1158	10.5136	-0.628413	1.42e-07	2.26e-06	not_change
XM_044054921.1	LOC122787996	122787996	heat shock protein 30C-like	0	4	5	16902	6209	5	0	0.067263	0.065312	392.514	131.112	0.097796	11.8553	1.42e-07	2.26e-06	up
XM_044083959.1	CBX5	122811844	chromobox 5	856	699	798	860	1213	992	3.32218	2.53548	2.70757	4.15359	5.32642	4.54537	0.863639	1.43e-07	2.26e-06	not_change
XM_044069149.1	NR3C1	122799829	nuclear receptor subfamily 3 group C member 1	296	183	77	0	4	0	1.40702	0.81184	0.320264	0	0.017452	0	-6.68696	1.44e-07	2.28e-06	down
XM_044060403.1	NAA15	122792844	N-alpha-acetyltransferase 15, NatA auxiliary subunit	3517	3630	3129	3457	3957	3873	12.4782	12.0435	9.71117	15.259	15.883	16.2295	0.621699	1.44e-07	2.28e-06	not_change
XM_044061709.1	HPGD	122793558	15-hydroxyprostaglandin dehydrogenase	38	8	20	154	155	165	0.244051	0.045615	0.109016	1.23586	1.13341	1.25664	3.33869	1.45e-07	2.29e-06	up
XM_044079867.1	LOC122808805	122808805	deleted in malignant brain tumors 1 protein-like	588	602	869	1029	1666	1094	1.41999	1.35986	1.83648	3.09304	4.5536	3.12041	1.35957	1.45e-07	2.29e-06	up
XM_044087179.1	TTLL12	122814915	tubulin tyrosine ligase like 12	1204	1099	1330	1809	2325	1414	6.98204	5.96189	6.74719	13.0609	15.2654	9.69249	1.09385	1.45e-07	2.29e-06	up
XM_044067648.1	TFPI2	122798582	tissue factor pathway inhibitor 2	1527	1299	1162	363	508	485	22.1774	17.6463	14.7654	6.55223	8.34669	8.30929	-1.07473	1.49e-07	2.35e-06	down
XM_044063785.1	LOC122795556	122795556	interleukin-6 receptor subunit beta-like	288	336	212	23	56	28	1.00552	1.09613	0.645729	0.096946	0.219102	0.112472	-2.5042	1.5e-07	2.36e-06	down
XM_044088922.1	LOC122816168	122816168	isochorismatase domain-containing protein 2-like	589	476	527	122	196	125	10.9548	8.27914	8.57425	2.81372	4.11081	2.72989	-1.36801	1.52e-07	2.4e-06	down
XM_044063933.1	PTCD2	122795653	pentatricopeptide repeat domain 2	409	440	506	603	609	539	3.36825	3.38285	3.64386	6.17865	5.67433	5.24214	0.86167	1.56e-07	2.46e-06	not_change
XM_044087448.1	YAF2	122815172	YY1 associated factor 2	2715	2561	2398	2587	3611	2919	14.1197	12.4538	10.9083	16.7403	21.2499	17.9284	0.729085	1.57e-07	2.47e-06	not_change
XR_006362607.1	LOC122788101	122788101	uncharacterized LOC122788101	60	74	41	177	416	187	1.50302	1.72127	0.890411	5.52257	11.8199	5.53721	2.61313	1.57e-07	2.47e-06	up
XR_006366764.1	RUSF1	122814035	RUS family member 1	3253	6918	6409	11393	11488	15219	5.45222	10.8438	9.39682	23.7589	21.7865	30.1327	1.6937	1.57e-07	2.48e-06	up
XM_044084123.1	LOC122811939	122811939	zinc finger protein 692-like	183	104	129	338	450	272	0.7901	0.418332	0.487027	1.81273	2.19852	1.38634	1.83042	1.58e-07	2.48e-06	up
XM_044060808.1	LOC122793087	122793087	long-chain fatty acid transport protein 6-like	463	449	714	89	52	28	0.695408	0.631683	0.938781	0.165581	0.08785	0.04882	-2.75645	1.58e-07	2.48e-06	down
XM_044062476.1	TMEM165	122794237	transmembrane protein 165	953	859	841	320	255	224	9.63013	8.11536	7.42806	4.01732	2.9054	2.66411	-1.23547	1.58e-07	2.48e-06	down
XM_044075064.1	LOC122804877	122804877	aryl hydrocarbon receptor-like	1499	1628	824	287	176	183	3.96114	4.02255	1.90439	0.942284	0.524687	0.569512	-2.11453	1.61e-07	2.52e-06	down
XM_044071594.1	ZBTB11	122801909	zinc finger and BTB domain containing 11	603	561	491	871	1085	693	1.89126	1.64433	1.34605	3.39837	3.8525	2.56584	1.15967	1.62e-07	2.53e-06	up
XM_044057006.1	PTPRR	122789615	protein tyrosine phosphatase receptor type R	529	399	883	109	120	89	2.48633	1.75277	3.63077	0.631966	0.633208	0.491934	-2.01448	1.62e-07	2.55e-06	down
XM_044082110.1	XPO7	122810528	exportin 7	1213	1042	1166	1386	2331	1560	4.66375	3.74743	3.92016	6.63127	10.1398	7.08637	1.10092	1.64e-07	2.57e-06	up
XM_044075805.1	LYST	122805576	lysosomal trafficking regulator	492	561	270	45	80	34	0.42702	0.45556	0.204625	0.048081	0.078372	0.034519	-2.593	1.64e-07	2.57e-06	down
XM_044056300.1	PAX1	122789091	paired box 1	5186	5122	6593	2381	2375	2010	30.7456	28.3991	34.1954	17.5629	15.9313	14.0784	-0.82746	1.67e-07	2.62e-06	not_change
XM_044077287.1	TRAPPC1	122806676	trafficking protein particle complex subunit 1	1982	2301	2473	2597	2863	2380	31.0146	33.6793	33.8671	50.5784	50.7016	44.0028	0.703417	1.68e-07	2.62e-06	not_change
XM_044066642.1	CMTM6	122798027	CKLF like MARVEL transmembrane domain containing 6	4274	4238	4537	2354	2604	2398	51.2428	47.5197	47.5941	35.1159	35.3319	33.9604	-0.338073	1.68e-07	2.62e-06	not_change
XM_044065161.1	FOXC1	122796574	forkhead box C1	271	215	272	373	446	576	1.57972	1.17016	1.38982	2.70608	2.94552	3.97054	1.37083	1.7e-07	2.66e-06	up
XM_044060754.1	PPIC	122793062	peptidylprolyl isomerase C	879	707	1063	1527	1467	1183	13.1251	9.8603	13.873	28.3524	24.7788	20.8554	1.15219	1.7e-07	2.66e-06	up
XM_044074749.1	BAZ2B	122804712	bromodomain adjacent to zinc finger domain 2B	1177	1014	1342	440	428	467	1.86522	1.50345	1.85994	0.866909	0.766233	0.874142	-0.909185	1.7e-07	2.66e-06	not_change
XM_044073683.1	LOC122804002	122804002	protein mono-ADP-ribosyltransferase PARP14-like	561	456	418	144	123	133	1.4701	1.11669	0.95941	0.469825	0.364408	0.409376	-1.34939	1.71e-07	2.67e-06	down
XM_044083621.1	SHMT2	122811640	serine hydroxymethyltransferase 2	2261	2059	2727	3038	2839	3295	8.73107	7.43397	9.20921	14.5956	12.4044	15.0303	0.877071	1.71e-07	2.67e-06	not_change
XM_044077068.1	EGLN1	122806546	egl-9 family hypoxia inducible factor 1	203	303	305	44	42	61	1.2555	1.75454	1.65116	0.331944	0.290437	0.442324	-1.96946	1.73e-07	2.69e-06	down
XM_044084450.1	RBM42	122812142	RNA binding motif protein 42	810	852	809	848	1221	1019	5.48476	5.39332	4.79341	7.14283	9.3552	8.14805	0.802229	1.73e-07	2.7e-06	not_change
XM_044087206.1	APAF1	122814946	apoptotic peptidase activating factor 1	315	315	436	12	44	46	0.764033	0.714682	0.925304	0.036038	0.120265	0.130726	-2.91244	1.74e-07	2.71e-06	down
XM_044081844.1	RPL13	122810292	ribosomal protein L13	99802	94688	108202	48736	49551	53763	1924.89	1707.94	1825.6	1169.58	1081.33	1224.88	-0.500436	1.75e-07	2.72e-06	not_change
XM_044069990.1	LOC122800745	122800745	ATP synthase subunit g, mitochondrial-like	13670	19532	20696	6274	6921	6523	441.445	589.888	584.68	252.105	252.87	248.812	-0.960877	1.75e-07	2.73e-06	not_change
XM_044061432.1	PDGFRA	122793433	platelet derived growth factor receptor alpha	827	158	100	0	0	4	1.54703	0.276388	0.163088	0	0	0.008788	-7.58721	1.76e-07	2.74e-06	down
XM_044060684.1	TBCCD1	122793031	TBCC domain containing 1	196	190	205	267	465	344	1.41289	1.28482	1.29578	2.40081	3.80057	2.93335	1.3407	1.77e-07	2.75e-06	up
XM_044064131.1	ARSK	122795793	arylsulfatase family member K	118	95	87	184	253	181	0.342002	0.256857	0.219685	0.662345	0.831461	0.618614	1.5226	1.77e-07	2.75e-06	up
XM_044065931.1	LOC122797132	122797132	pyruvate dehydrogenase (acetyl-transferring) kinase isozyme 2, mitochondrial-like	544	770	509	96	43	28	2.59666	3.44043	2.12893	0.569933	0.227283	0.157563	-2.93959	1.77e-07	2.75e-06	down
XM_044062057.1	RAPGEF2	122793986	Rap guanine nucleotide exchange factor 2	44	69	41	0	0	0	0.078723	0.116565	0.06409	0	0	0	-7.63972	1.78e-07	2.76e-06	down
XM_044076606.1	KIF21B	122806299	kinesin family member 21B	132	164	110	5	7	0	0.34153	0.397974	0.249941	0.015276	0.020601	0	-4.60965	1.78e-07	2.77e-06	down
XM_044070340.1	RNF168	122800950	ring finger protein 168	672	776	585	1382	1037	1083	1.14715	1.23838	0.873459	2.93747	2.00262	2.18511	1.28113	1.79e-07	2.77e-06	up
XM_044082022.1	UTP4	122810416	UTP4 small subunit processome component	6813	7865	7009	7185	9095	9366	41.5099	44.8185	37.3586	54.4718	62.6988	67.413	0.726661	1.8e-07	2.78e-06	not_change
XM_044075131.1	IGFBP2	122804920	insulin like growth factor binding protein 2	343	617	611	25	19	71	1.52302	2.56362	2.37603	0.133093	0.095185	0.372055	-3.2686	1.8e-07	2.79e-06	down
XM_044071835.1	USP9X	122802160	ubiquitin specific peptidase 9 X-linked	7600	7275	7606	6634	7082	7191	10.5485	9.44415	9.2349	11.4576	11.1223	11.7899	0.385437	1.81e-07	2.79e-06	not_change
XM_044075922.1	COL6A1	122805636	collagen type VI alpha 1 chain	5391	3248	5744	823	1284	504	16.2697	9.16549	15.1639	3.09057	4.38353	1.79433	-1.98482	1.82e-07	2.81e-06	down
XM_044073401.1	LOC122803646	122803646	lectin-like	1812	905	1930	85	16	133	18.3379	8.56615	17.0872	1.06603	0.182015	1.58062	-3.78329	1.83e-07	2.83e-06	down
XM_044090371.1	LOC122817164	122817164	DNA (cytosine-5)-methyltransferase 3B-like	892	881	1110	261	336	373	2.14224	1.98018	2.33208	0.777773	0.913612	1.05754	-1.08282	1.85e-07	2.85e-06	down
XM_044083725.1	LOC122811704	122811704	retinol dehydrogenase 7-like	0	0	0	22	69	28	0	0	0	0.252567	0.740243	0.310448	8.20727	1.86e-07	2.87e-06	up
XM_044055289.1	PSMB3	122788247	proteasome 20S subunit beta 3	186	188	277	35	37	48	3.53537	3.34359	4.60575	0.816696	0.79212	1.06434	-1.9444	1.91e-07	2.94e-06	down
XM_044074963.1	CXCR4	122804824	C-X-C motif chemokine receptor 4	2594	2053	1956	613	674	362	20.9118	15.4767	13.7946	6.14186	6.14631	3.4449	-1.51737	1.92e-07	2.96e-06	down
XM_044055509.1	PROX1	122788524	prospero homeobox 1	287	307	234	424	441	543	1.01407	1.0143	0.72153	1.86615	1.7634	2.2669	1.25507	1.92e-07	2.96e-06	up
XM_044063867.1	HCRTR2	122795604	hypocretin receptor 2	555	712	910	111	158	57	6.45233	7.74157	9.26347	1.60458	2.07059	0.783211	-2.26085	1.92e-07	2.96e-06	down
XM_044064864.1	VSNL1	122796408	visinin like 1	771	588	577	966	1953	1178	6.64726	4.73524	4.35033	10.365	19.0553	11.9975	1.54974	1.95e-07	3e-06	up
XM_044074590.1	DDX24	122804618	DEAD-box helicase 24	15035	16884	12280	19804	18987	22452	70.3186	73.8522	50.2437	115.252	100.479	124.046	0.960889	1.95e-07	3e-06	not_change
XM_044085554.1	EFCAB7	122813304	EF-hand calcium binding domain 7	1026	831	1283	2075	1882	1452	3.03	2.29379	3.31596	7.62682	6.28997	5.06585	1.28162	1.95e-07	3.01e-06	up
XM_044083116.1	ENTPD4	122811341	ectonucleoside triphosphate diphosphohydrolase 4	243	439	207	711	805	1095	0.616771	1.04063	0.459472	2.24415	2.31069	3.28484	2.03795	2e-07	3.07e-06	up
XM_044060056.1	PAFAH2	122792284	platelet activating factor acetylhydrolase 2	331	223	129	0	6	0	2.15772	1.36247	0.736472	0	0.042672	0	-6.40801	2e-07	3.08e-06	down
XM_044082288.1	SIRT2	122810690	sirtuin 2	1200	1248	1728	450	379	449	10.7633	10.4665	13.5569	5.01698	3.84381	4.7568	-1.20815	2.01e-07	3.09e-06	down
XM_044087012.1	EIF3K	122814395	eukaryotic translation initiation factor 3 subunit K	17073	18385	21160	17902	21767	19101	276.315	278.28	299.583	360.512	398.611	365.178	0.540976	2.04e-07	3.14e-06	not_change
XR_006365488.1	LOC122806193	122806193	uncharacterized LOC122806193	100	67	83	0	3	0	0.691698	0.433855	0.503429	0	0.017511	0	-5.92005	2.06e-07	3.16e-06	down
XM_044059985.1	GMEB1	122792237	glucocorticoid modulatory element binding protein 1	2223	1967	2497	2290	3261	2968	10.3901	8.59992	10.2123	13.3217	17.2481	16.3887	0.833524	2.07e-07	3.18e-06	not_change
XM_044057086.1	TSC22D3	122789672	TSC22 domain family member 3	290	239	251	54	78	73	1.70695	1.31686	1.29095	0.390141	0.517272	0.502167	-1.44458	2.08e-07	3.19e-06	down
XM_044056032.1	PSTK	122788964	phosphoseryl-tRNA kinase	350	270	270	449	792	512	2.65811	1.9188	1.7927	4.24086	6.81477	4.59144	1.45085	2.09e-07	3.2e-06	up
XM_044081506.1	FBXL8	122809773	F-box and leucine rich repeat protein 8	985	1239	1373	1981	2574	1532	8.78958	10.3384	10.7138	21.9935	25.9835	16.1445	1.24124	2.11e-07	3.23e-06	up
XM_044055767.1	ANXA11	122788864	annexin A11	27564	28160	31995	28907	29675	32233	154.404	147.521	156.783	201.48	188.087	213.286	0.542781	2.12e-07	3.25e-06	not_change
XM_044058052.1	MAN1B1	122790502	mannosidase alpha class 1B member 1	83	30	394	0	0	0	0.401025	0.132866	1.67893	0	0	0	-9.33096	2.13e-07	3.25e-06	down
XR_006365546.1	LOC122806727	122806727	uncharacterized LOC122806727	385	371	390	54	75	108	1.7388	1.56849	1.54276	0.301041	0.380425	0.575484	-1.78606	2.14e-07	3.27e-06	down
XM_044083072.1	MXD1	122811310	MAX dimerization protein 1	701	658	500	167	114	100	2.01689	1.77024	1.25885	0.597179	0.369611	0.339373	-1.78903	2.14e-07	3.28e-06	down
XM_044072734.1	RIPK4	122802914	receptor interacting serine/threonine kinase 4	221	311	353	38	31	60	0.573688	0.75718	0.803508	0.120946	0.091415	0.183238	-2.27816	2.15e-07	3.28e-06	down
XM_044055921.1	ABLIM1	122788904	actin binding LIM protein 1	1439	1438	1193	2515	2712	5632	2.60729	2.43617	1.88988	5.66917	5.5597	12.0547	1.90869	2.16e-07	3.29e-06	up
XM_044080848.1	TBRG1	122809386	transforming growth factor beta regulator 1	1085	1472	982	2106	2121	1684	6.33778	8.04196	5.01924	15.315	14.0199	11.6218	1.22615	2.19e-07	3.35e-06	up
XM_044061422.1	LNX1	122793429	ligand of numb-protein X 1	2113	2355	2089	2771	3613	4920	9.41011	9.80916	8.13876	15.3555	18.2093	25.8922	1.27227	2.21e-07	3.37e-06	up
XM_044085499.1	TTC22	122813265	tetratricopeptide repeat domain 22	710	724	926	989	1007	991	3.2244	3.07739	3.68185	5.59085	5.17475	5.31976	0.833292	2.21e-07	3.37e-06	not_change
XM_044085509.1	PLPP3	122813273	phospholipid phosphatase 3	1909	2291	2437	561	840	843	7.93637	8.9059	8.86326	2.89782	3.95067	4.13668	-1.08154	2.21e-07	3.37e-06	down
XM_044055864.1	TCF7L2	122788897	transcription factor 7 like 2	50	139	42	236	1018	766	0.183435	0.474914	0.132554	1.07927	4.23354	3.32735	3.57573	2.22e-07	3.38e-06	up
XM_044083310.1	LOC122811457	122811457	ABC-type oligopeptide transporter ABCB9-like	2095	2012	455	72	129	23	6.05403	5.43697	1.14898	0.257954	0.420904	0.076427	-3.89612	2.22e-07	3.38e-06	down
XM_044079166.1	ADAM17	122808194	ADAM metallopeptidase domain 17	2054	2050	2574	933	902	787	4.81546	4.49294	5.27915	2.72132	2.39114	2.17785	-0.854871	2.23e-07	3.39e-06	not_change
XM_044073828.1	RPAP1	122804146	RNA polymerase II associated protein 1	1984	2183	1540	2406	3631	2897	5.53531	5.6955	3.75961	8.35179	11.4638	9.54746	1.12228	2.23e-07	3.39e-06	up
XM_044055727.1	FRYL	122788847	FRY like transcription coactivator	2395	2102	1954	831	666	742	2.92526	2.402	2.08847	1.26309	0.919385	1.06996	-1.03026	2.23e-07	3.39e-06	down
XM_044057321.1	STAG2	122789890	stromal antigen 2	4397	3739	3952	1860	2117	1829	10.4483	8.30767	8.21416	5.49886	5.69063	5.1322	-0.570646	2.24e-07	3.4e-06	not_change
XM_044068928.1	CDK2AP1	122799693	cyclin dependent kinase 2 associated protein 1	1958	2333	2179	711	1031	828	34.6282	38.5842	33.7092	15.645	20.6335	17.2936	-0.851854	2.25e-07	3.41e-06	not_change
XM_044062633.1	LOC122794329	122794329	mucin-3A-like	4171	3966	2711	585	1050	412	8.90246	7.91751	5.0623	1.55161	2.53437	1.03682	-1.94184	2.25e-07	3.41e-06	down
XM_044060331.1	LOC122792757	122792757	acidic leucine-rich nuclear phosphoprotein 32 family member B-like	8921	9619	9470	10759	19074	12194	155.629	156.926	144.518	233.542	376.501	251.283	1.05808	2.26e-07	3.43e-06	up
XM_044058788.1	VRK3	122791024	VRK serine/threonine kinase 3	1069	1065	1388	396	379	452	7.37399	6.87354	8.37895	3.39434	2.95757	3.6779	-1.0252	2.31e-07	3.5e-06	down
XM_044080889.1	CD3E	122809414	CD3e molecule	0	0	0	22	2414	713	0	0	0	0.067422	6.99074	2.15309	12.8983	2.31e-07	3.5e-06	up
XM_044085764.1	HECTD3	122813449	HECT domain E3 ubiquitin protein ligase 3	1263	1289	1116	1922	3665	1848	5.66458	5.40833	4.37871	10.733	18.6113	9.79767	1.48626	2.37e-07	3.59e-06	up
XM_044075902.1	COL18A1	122805633	collagen type XVIII alpha 1 chain	548	263	436	36	79	61	0.937071	0.419905	0.653119	0.074653	0.153031	0.121503	-2.34967	2.42e-07	3.66e-06	down
XM_044058216.1	ABCA2	122790682	ATP binding cassette subfamily A member 2	2590	2587	2257	839	607	474	2.78516	2.60164	2.12257	1.12138	0.738572	0.602042	-1.45508	2.43e-07	3.68e-06	down
XM_044090590.1	HDGFL2	122817553	HDGF like 2	4934	4611	4680	4407	6112	5709	27.0449	23.6375	22.4404	30.0575	37.9106	36.9684	0.672807	2.44e-07	3.69e-06	not_change
XM_044054684.1	RAMP2	122787786	receptor activity modifying protein 2	102	108	91	290	587	211	1.47436	1.46548	1.15798	5.24742	9.68462	3.62754	2.31602	2.46e-07	3.72e-06	up
XM_044060135.1	ADAT2	122792333	adenosine deaminase tRNA specific 2	226	193	133	572	2638	609	1.53026	1.21921	0.786376	4.82376	20.2586	4.87629	3.22477	2.46e-07	3.72e-06	up
XM_044056560.1	TMX4	122789259	thioredoxin related transmembrane protein 4	407	453	486	0	19	14	0.700534	0.728658	0.73168	0	0.035207	0.026828	-4.90058	2.48e-07	3.74e-06	down
XM_044083969.1	ITGA5	122811850	integrin subunit alpha 5	354	559	136	13	33	13	0.716968	1.05835	0.239947	0.031323	0.074693	0.029546	-3.70215	2.48e-07	3.75e-06	down
XM_044088791.1	SELENOO	122815925	selenoprotein O	709	498	677	132	61	57	2.24521	1.47499	1.87477	0.519391	0.216624	0.213329	-2.39981	2.5e-07	3.76e-06	down
XM_044089974.1	NELFCD	122816898	negative elongation factor complex member C/D	0	0	0	141	165	8	0	0	0	0.916313	0.975705	0.047289	9.62884	2.51e-07	3.78e-06	up
XM_044073994.1	LOC122804241	122804241	serine/arginine-rich splicing factor 5-like	19630	21409	13577	5179	6378	3851	138.439	141.206	83.7644	45.4434	50.8953	32.0763	-1.34784	2.51e-07	3.79e-06	down
XM_044072906.1	SCEL	122803335	sciellin	4147	1474	3319	27917	5334	28693	19.0103	6.31748	13.3091	159.248	27.6648	155.389	3.32426	2.54e-07	3.83e-06	up
XM_044062558.1	LOC122794282	122794282	histone PARylation factor 1	352	573	581	828	1081	845	4.35772	6.62954	6.29194	12.7585	15.1406	12.3626	1.35455	2.55e-07	3.84e-06	up
XM_044077158.1	LOC122806600	122806600	schwannomin-interacting protein 1-like	1144	1342	1589	1853	1756	1787	4.42147	4.8516	5.37511	8.91772	7.68421	8.16479	0.900152	2.55e-07	3.84e-06	not_change
XM_044070217.1	BCL6	122800884	BCL6 transcription repressor	1762	1778	1262	41	225	184	7.29828	6.89014	4.57137	0.208064	1.05112	0.896626	-2.96124	2.56e-07	3.85e-06	down
XM_044060277.1	LOC122792613	122792613	solute carrier family 22 member 7-like	0	0	0	600	29	2881	0	0	0	3.65557	0.155793	16.6852	13.1539	2.56e-07	3.85e-06	up
XR_006366270.1	LOC122811557	122811557	uncharacterized LOC122811557	179	251	258	348	585	431	9.59061	12.5518	12.0682	23.1897	35.4502	27.2736	1.46432	2.57e-07	3.86e-06	up
XM_044061948.1	LOC122793747	122793747	growth-regulated alpha protein-like	65	100	21	445	292	836	0.391691	0.559014	0.107419	3.33298	1.98898	5.94701	3.57324	2.58e-07	3.87e-06	up
XM_044070823.1	ZNF207	122801274	zinc finger protein 207	2505	2206	2257	894	708	877	10.9243	8.99495	8.61045	4.84912	3.49004	4.51405	-0.992877	2.58e-07	3.87e-06	not_change
XM_044080266.1	PLXNA3	122809053	plexin A3	540	367	160	8	34	10	0.61954	0.394144	0.16023	0.011002	0.043606	0.013486	-3.91756	2.58e-07	3.87e-06	down
XR_006366984.1	LOC122815676	122815676	uncharacterized LOC122815676	336	1035	968	56	81	18	3.58606	10.3359	9.04161	0.73162	0.974614	0.223692	-3.44258	2.59e-07	3.88e-06	down
XM_044058256.1	UCK1	122790707	uridine-cytidine kinase 1	456	556	399	39	85	21	0.65895	0.75274	0.505023	0.069771	0.138887	0.035902	-2.82513	2.6e-07	3.89e-06	down
XM_044080035.1	MINDY1	122808912	MINDY lysine 48 deubiquitinase 1	877	578	847	137	223	216	3.47388	2.13899	2.93264	0.673658	0.997161	1.00994	-1.51572	2.64e-07	3.95e-06	down
XM_044061175.1	SOWAHB	122793300	sosondowah ankyrin repeat domain family member B	1276	1424	1158	1632	1612	1904	6.22807	6.50385	4.9443	9.91765	8.9088	10.9823	0.906863	2.65e-07	3.96e-06	not_change
XM_044081952.1	PHKB	122810366	phosphorylase kinase regulatory subunit beta	583	521	308	0	0	10	1.93655	1.61869	0.895433	0	0	0.039112	-6.64151	2.65e-07	3.97e-06	down
XM_044069718.1	LOC122800225	122800225	ubiquitin carboxyl-terminal hydrolase 36-like	2080	2354	1874	2391	2739	2965	6.37715	6.75105	5.02597	9.12274	9.50418	10.74	0.846208	2.65e-07	3.97e-06	not_change
XM_044085278.1	LOC122813133	122813133	phosphodiesterase 4D interacting protein	642	1148	764	28	0	14	0.851212	1.4249	0.886664	0.044603	0	0.020811	-5.38582	2.66e-07	3.98e-06	down
[truncated: 8,346 more rows]
