# Supplementary material for: Aestivation induces widespread transcriptional changes in the African lungfish
Source: Front Genet. 2023 Jan 17;14:1096929. doi: 10.3389/fgene.2023.1096929 (PMC9886888; doi:10.3389/fgene.2023.1096929)
Supplement: Supplementary file 2 [file Table3.XLSX]

## Sheet: lung
Supplementary Table S3.Different expression genes in Protopterus annectens lung detected by DESeq2 program (|Log2FoldChange|>=1,Pvalue<0.05).
				Count						FPKM
Transcription_ID	Symbol	Gene_ID	Description	nl1	nl2	nl3	al1	al2	al3	nl1	nl2	nl3	al1	al2	al3	Log2FoldChange	Pvalue	P.adj	Group
XM_044075114.1	LOC122804909	122804909	integrin beta-2-like	6	14	11	2795	1940	3208	0.011255	0.02364	0.017726	6.94222	4.71628	8.50813	8.63484	3.45e-102	9.89e-98	up
XM_044087069.1	LOC122814494	122814494	integrin alpha-M-like	2719	3044	3341	467	426	436	26.2886	27.1548	28.4664	5.74493	5.13658	5.73485	-2.1499	2.2e-85	3.15e-81	down
XM_044075113.1	LOC122804909	122804909	integrin beta-2-like	5915	5299	5498	7	0	0	11.5884	9.57631	9.48913	0.015662	0	0	-10.6058	4.61e-69	4.4e-65	down
XM_044073994.1	LOC122804241	122804241	serine/arginine-rich splicing factor 5-like	25257	29658	28428	4988	5483	4927	161.527	174.966	160.163	40.6435	43.7141	42.8597	-1.81644	9.52e-67	6.81e-63	down
XM_044082715.1	MRPS35	122811118	mitochondrial ribosomal protein S35	1501	1536	1784	3232	3388	2946	12.4391	11.7445	13.023	34.134	35.0137	33.2113	1.61261	8.92e-66	5.11e-62	up
XM_044074655.1	CPSF2	122804671	cleavage and polyadenylation specific factor 2	5704	6080	6927	10110	10508	11166	30.8121	30.2975	32.9632	69.5908	70.7744	82.0523	1.39037	4.76e-63	2.27e-59	up
XM_044077005.1	SRRT	122806505	serrate, RNA effector molecule	8821	10782	12133	25500	24692	27500	39.0706	44.0513	47.3426	143.915	136.362	165.688	1.92297	4.59e-62	1.88e-58	up
XM_044071105.1	SLC40A1	122801627	solute carrier family 40 member 1	4211	5932	5559	38	96	73	13.6358	17.722	15.8594	0.156109	0.387298	0.318149	-5.6244	3.85e-61	1.38e-57	down
XM_044055963.1	HSPA12A	122788930	heat shock protein family A (Hsp70) member 12A	1623	1733	1526	39	62	39	6.15425	6.06333	5.09806	0.186997	0.291342	0.198594	-4.51455	5.17e-61	1.65e-57	down
XR_006365234.1	LOC122804670	122804670	uncharacterized LOC122804670	3551	3165	3579	9746	9062	9454	16.896	13.8914	15.0037	59.097	53.7717	61.2006	2.07583	4.11e-60	1.18e-56	up
XM_044070983.1	EIF5B	122801551	eukaryotic translation initiation factor 5B	1781	1473	1914	4926	5387	5061	4.4795	3.41817	4.24129	15.7937	16.9	17.3211	2.19396	2.9e-57	7.54e-54	up
XM_044082523.1	LOC122811010	122811010	splicing factor, arginine/serine-rich 19-like	1884	2050	1944	5147	5835	6081	3.61073	3.62292	3.28243	12.5678	13.9431	15.8525	2.15496	9.25e-57	2.21e-53	up
XM_044068230.1	FASN	122799276	fatty acid synthase	4937	4588	5235	668	816	676	6.3757	5.4652	5.9557	1.09882	1.3132	1.18664	-2.15447	3.4e-56	7.48e-53	down
XM_044080575.1	LOC122809249	122809249	uncharacterized LOC122809249	867	1092	1163	2564	3020	2627	4.219	4.90495	4.99002	15.9114	18.3393	17.4037	2.02184	7.28e-56	1.49e-52	up
XM_044087297.1	LOC122815046	122815046	ubiquitin-associated protein 2-like	1848	2372	2600	5742	6097	6553	16.2893	19.2911	20.1981	64.5172	67.0323	78.5953	2.06218	1.74e-55	3.33e-52	up
XM_044078862.1	RPL29	122807800	ribosomal protein L29	2430	3040	3388	142	136	204	81.3605	93.9018	99.9496	6.02398	5.65802	9.2522	-3.56662	9.14e-54	1.64e-50	down
XM_044087494.1	LOC122815200	122815200	serine/threonine-protein kinase WNK1-like	1055	998	1280	127	126	128	3.17118	2.76654	3.39065	0.482912	0.469088	0.520765	-2.50212	3.88e-52	6.54e-49	down
XM_044080003.1	LOC122808891	122808891	5'-nucleotidase domain-containing protein 2-like	7247	10957	13403	253	423	406	18.7074	26.0917	30.4806	0.831071	1.36057	1.42381	-4.22894	1.95e-51	3.11e-48	down
XM_044070478.1	MLF1	122801021	myeloid leukemia factor 1	1334	1172	1026	9696	11989	7912	12.0206	9.74208	8.14363	111.363	134.743	97.0127	3.66862	2.13e-51	3.21e-48	up
XM_044069105.1	SH3PXD2B	122799802	SH3 and PX domains 2B	0	5	1	1236	1087	911	0	0.006832	0.001265	2.53822	2.18552	1.9966	9.69833	9.43e-50	1.35e-46	up
XM_044080265.1	LOC122809052	122809052	protein Wnt-7a-like	1145	1484	1377	17	39	32	3.74993	4.48293	3.97266	0.067695	0.155524	0.139364	-4.8892	2.54e-49	3.47e-46	down
XM_044057296.1	LOC122789862	122789862	U2 snRNP-associated SURP motif-containing protein-like	2396	2236	2461	4697	5119	5154	8.90363	7.66422	8.0554	22.2413	23.7209	26.0579	1.6961	1.14e-48	1.49e-45	up
XM_044087373.1	LOC122815123	122815123	uncharacterized LOC122815123	5	7	0	608	741	748	0.011692	0.015554	0	1.89105	2.25528	2.48124	8.05208	1.26e-47	1.57e-44	up
XM_044072207.1	CTSC	122802546	cathepsin C	30747	26299	33283	4686	5250	5394	159.858	126.132	152.445	31.0423	34.0289	38.1433	-1.93728	2.79e-47	3.33e-44	down
XM_044085562.1	JAK1	122813312	Janus kinase 1	6128	6434	7620	248	389	450	6.61453	6.40632	7.24527	0.340607	0.522805	0.659741	-3.5886	5.12e-47	5.86e-44	down
XM_044074747.1	MARCHF7	122804710	membrane associated ring-CH-type finger 7	870	1032	1284	44	52	67	2.05848	2.25163	2.67632	0.132216	0.150695	0.213156	-3.65406	2.01e-46	2.21e-43	down
XM_044090165.1	LOC122817033	122817033	trichohyalin-like	1494	1871	2232	5405	5903	6857	2.50417	2.89324	3.29659	11.5463	12.3404	15.6381	2.33311	1.59e-45	1.69e-42	up
XM_044070245.1	CUL3	122800902	cullin 3	6580	6216	7645	10004	10701	10095	19.377	16.8848	19.8318	37.5365	39.2906	40.4364	1.21548	9.22e-45	9.43e-42	up
XM_044083718.1	CD63	122811702	CD63 molecule	19434	20859	22138	5266	6160	5388	519.569	514.435	521.415	179.37	205.319	195.931	-1.2718	7.83e-44	7.73e-41	down
XM_044074902.1	FMNL2	122804795	formin like 2	852	1203	1265	28	20	39	1.53779	2.00337	2.01155	0.063532	0.043166	0.094513	-4.61816	9.28e-44	8.86e-41	down
XM_044058699.1	SURF2	122790975	surfeit 2	4871	4797	6542	11742	11392	10399	67.9192	61.6994	80.3636	208.629	198.065	197.244	1.68007	2.42e-43	2.24e-40	up
XM_044084386.1	SEMA4C	122812104	semaphorin 4C	573	713	950	11	19	19	1.42447	1.63535	2.08277	0.034684	0.057613	0.061004	-4.87406	7.13e-43	6.38e-40	down
XM_044058426.1	NOTCH1	122790804	notch receptor 1	583	651	715	51	59	62	0.910834	0.939717	0.985695	0.099752	0.114389	0.131721	-2.87695	9.88e-43	8.57e-40	down
XM_044075347.1	SSB	122805258	small RNA binding exonuclease protection factor La	5748	6270	6471	8842	8711	9025	52.6796	53.0025	52.2413	103.25	99.533	112.506	1.14577	6.57e-42	5.43e-39	up
XM_044072041.1	LOC122802421	122802421	PEST proteolytic signal containing nuclear protein	944	1239	1218	116	114	92	23.9092	28.9562	27.1837	3.73514	3.6014	3.13819	-2.77542	6.63e-42	5.43e-39	down
XM_044058419.1	BIRC6	122790794	baculoviral IAP repeat containing 6	423	283	271	3832	3928	2817	0.349393	0.215598	0.196712	4.03429	4.04581	3.16581	4.03327	8.48e-41	6.75e-38	up
XM_044069875.1	RICTOR	122800426	RPTOR independent companion of MTOR complex 2	526	604	834	26	20	18	0.957898	1.01452	1.33828	0.059667	0.043668	0.044304	-4.30097	9.65e-41	7.47e-38	down
XM_044073913.1	FOS	122804212	Fos proto-oncogene, AP-1 transcription factor subunit	161	269	397	5553	15041	16173	0.923343	1.42083	2.0056	40.588	107.586	126.204	6.12532	1.93e-40	1.46e-37	up
XM_044058604.1	LOC122790920	122790920	zinc finger homeobox protein 2-like	1493	1658	1708	2335	2499	2327	1.62988	1.67008	1.6426	3.2477	3.40163	3.4557	1.18139	5.4e-40	3.92e-37	up
XM_044057163.1	HMGB3	122789728	high mobility group box 3	8092	7654	9913	1293	958	1051	72.3122	63.0941	78.0437	14.7176	10.6749	12.775	-2.32841	5.47e-40	3.92e-37	down
XM_044090680.1	HNRNPM	122817627	heterogeneous nuclear ribonucleoprotein M	5191	11361	5529	108	68	46	22.392	45.2075	21.011	0.589869	0.363079	0.26768	-6.02246	2.45e-39	1.71e-36	down
XM_044069360.1	CLINT1	122799948	clathrin interactor 1	3588	3802	4038	5256	5991	5764	13.031	12.7366	12.9195	24.3245	27.1284	28.4734	1.19512	2.8e-39	1.91e-36	up
XM_044087116.1	MAP3K5	122814818	mitogen-activated protein kinase kinase kinase 5	502	496	592	9	10	17	1.28468	1.1691	1.33309	0.02914	0.030302	0.058224	-4.83875	2.91e-39	1.94e-36	down
XM_044078720.1	CCDC71	122807737	coiled-coil domain containing 71	812	851	907	1442	1689	1557	5.82607	5.63788	5.73371	13.1921	15.1218	15.2136	1.48805	2.98e-39	1.94e-36	up
XM_044090730.1	MED26	122817663	mediator complex subunit 26	960	1187	1256	2295	2865	2479	3.7986	4.33206	4.37771	11.5712	14.1359	13.34	1.79207	4.71e-39	2.99e-36	up
XM_044082470.1	MARCKSL1	122810938	MARCKS like 1	5969	6950	8271	14044	12427	12673	48.3359	51.9107	58.9992	144.914	125.472	139.593	1.51763	4.36e-38	2.72e-35	up
XM_044075372.1	MTA2	122805284	metastasis associated 1 family member 2	17547	19217	20781	25353	28152	24211	92.4908	93.44	96.495	170.276	185.016	173.59	1.05621	7.03e-38	4.29e-35	up
XM_044081652.1	NUTF2	122810173	nuclear transport factor 2	2899	3496	4095	5502	5810	5687	30.721	34.1822	38.2333	74.3107	76.7762	81.9868	1.32777	4.86e-37	2.9e-34	up
XM_044069821.1	RSRC2	122800374	arginine and serine rich coiled-coil 2	2443	2455	2692	3722	4360	3949	14.6618	13.5904	14.231	28.4632	32.6229	32.2352	1.28477	7.15e-37	4.18e-34	up
XM_044059675.1	LOC122791753	122791753	histone H3.3A	22175	25285	28509	8289	7982	7606	275.654	289.945	312.207	131.28	123.71	128.612	-1.04197	9.71e-37	5.56e-34	down
XM_044054352.1	SLC43A2	122787570	solute carrier family 43 member 2	16790	19718	20005	4388	3701	3773	24.8971	26.971	26.1325	8.29089	6.84106	7.60881	-1.62732	1.06e-36	5.93e-34	down
XM_044074954.1	R3HDM1	122804820	R3H domain containing 1	1004	1567	1104	5587	5725	6306	2.63437	3.79502	2.5532	18.6951	18.7456	22.5246	2.87908	1.82e-36	1e-33	up
XM_044069203.1	AFAP1L1	122799858	actin filament associated protein 1 like 1	629	582	565	15	24	14	2.4823	2.11791	1.96372	0.073662	0.117637	0.074769	-4.45759	4.75e-36	2.57e-33	down
XM_044081774.1	KARS1	122810246	lysyl-tRNA synthetase 1	3558	2799	4944	15157	16502	19823	21.5581	15.6433	26.3917	117.032	124.683	163.399	2.82452	4.95e-36	2.62e-33	up
XM_044090229.1	PCIF1	122817076	phosphorylated CTD interacting factor 1	818	713	846	35	24	43	2.05461	1.6531	1.87211	0.110986	0.072903	0.144158	-3.91944	8.53e-36	4.44e-33	down
XM_044082100.1	UBE2G1	122810518	ubiquitin conjugating enzyme E2 G1	349	386	406	932	1096	846	6.98165	7.1145	7.1589	23.762	27.3339	23.0242	1.95379	7.71e-35	3.94e-32	up
XM_044069025.1	NDUFA2	122799754	NADH:ubiquinone oxidoreductase subunit A2	174	291	262	1237	1374	1728	3.01128	4.6404	3.99477	27.3194	29.7014	40.76	3.20848	1.11e-34	5.56e-32	up
XM_044082593.1	LOC122811051	122811051	proline-rich protein 12-like	2390	2214	3074	6299	8931	7159	3.00526	2.56737	3.40464	10.0938	14.0031	12.246	2.17064	1.77e-34	8.76e-32	up
XM_044085034.1	GGA3	122812954	golgi associated, gamma adaptin ear containing, ARF binding protein 3	0	5	0	613	650	497	0	0.011059	0	2.09404	2.17123	1.8122	9.07742	1.97e-34	9.58e-32	up
XM_044053902.1	LOC122787281	122787281	hippocampus abundant transcript 1 protein-like	0	7	5	480	623	929	0	0.007538	0.005327	0.784602	0.99756	1.62258	8.04667	6.59e-34	3.15e-31	up
XM_044088658.1	SBF1	122815844	SET binding factor 1	1186	1152	1116	55	96	72	1.47134	1.31766	1.21916	0.086219	0.147284	0.121418	-3.34304	9.38e-34	4.4e-31	down
XM_044068272.1	SLC8B1	122799306	solute carrier family 8 member B1	543	828	1206	18	23	24	2.09115	2.9441	4.09581	0.085734	0.109932	0.123991	-4.65849	9.68e-34	4.47e-31	down
XM_044067209.1	LOC122798357	122798357	mitogen-activated protein kinase kinase kinase 3-like	1107	1472	1681	38	71	31	1.30753	1.60382	1.74962	0.055784	0.103199	0.048408	-4.30071	2.34e-33	1.07e-30	down
XM_044075368.1	STIP1	122805280	stress induced phosphoprotein 1	14091	16391	17879	32510	40850	30088	115.144	123.555	128.704	338.502	416.204	334.443	1.72065	2.49e-33	1.12e-30	up
XM_044080151.1	LOC122808984	122808984	protein S100-A9-like	19454	20138	20969	1992	3136	2712	312.853	298.75	297.084	40.8041	62.8726	59.3254	-2.3328	3.28e-33	1.44e-30	down
XM_044081222.1	LOC122809601	122809601	uncharacterized LOC122809601	449	615	735	1946	2413	1800	1.76833	2.23503	2.55277	9.7788	11.862	9.65274	2.4094	4.28e-33	1.86e-30	up
XM_044079913.1	PRPF3	122808833	pre-mRNA processing factor 3	1994	2689	2734	4659	4715	4670	8.11808	10.0981	9.80355	24.1644	23.9302	25.8628	1.54987	5.1e-33	2.18e-30	up
XM_044084442.1	LOC122812138	122812138	keratin, type I cytoskeletal 15-like	10935	12605	11985	2337	2022	1770	83.1507	88.4158	80.2843	22.6428	19.1687	18.3077	-1.91502	5.34e-33	2.25e-30	down
XM_044061244.1	NFIB	122793334	nuclear factor I B	9868	10662	5400	0	0	0	9.66279	9.63009	4.65785	0	0	0	-14.9288	7.26e-33	3.01e-30	down
XM_044084235.1	LOC122811990	122811990	thymus-specific serine protease-like	761	750	966	47	71	41	6.10448	5.54981	6.82544	0.476288	0.710291	0.439605	-3.33724	7.53e-33	3.08e-30	down
XM_044061002.1	LOC122793180	122793180	RNA binding motif protein, X-linked-like-1	2855	2547	4091	263	362	241	15.8512	13.0425	20.0076	1.85826	2.50401	1.81564	-2.82234	5.43e-32	2.19e-29	down
XM_044079829.1	ARHGEF2	122808790	Rho/Rac guanine nucleotide exchange factor 2	6515	5454	4742	0	0	0	9.24404	7.1392	5.92793	0	0	0	-14.2834	5.84e-32	2.32e-29	down
XM_044067390.1	PLEC	122798459	plectin	0	0	0	2058	2678	4764	0	0	0	2.25724	2.87345	5.57794	14.6956	1.32e-31	5.17e-29	up
XM_044064431.1	LOC122795948	122795948	transcription factor TFIIIB component B'' homolog	631	859	799	31	48	52	2.38478	2.99728	2.66245	0.146421	0.22388	0.267039	-3.50325	3.03e-31	1.17e-28	down
XM_044082851.1	SPTY2D1	122811181	SPT2 chromatin protein domain containing 1	2460	2297	3044	4828	5914	4764	11.4869	9.89275	12.5219	28.7288	34.4411	30.264	1.61657	3.58e-31	1.37e-28	up
XR_006365128.1	LOC122803592	122803592	uncharacterized LOC122803592	655	645	637	51	37	51	3.19087	2.89995	2.73388	0.313997	0.222335	0.336867	-3.18247	4.06e-31	1.53e-28	down
XM_044069746.1	ASCC2	122800255	activating signal cointegrator 1 complex subunit 2	4788	5649	5766	8228	10277	9330	22.1255	24.0774	23.4721	48.444	59.2115	58.6425	1.40306	5.17e-31	1.92e-28	up
XM_044057208.1	COL4A5	122789767	collagen type IV alpha 5 chain	4721	4254	3995	0	0	0	9.40187	7.8154	7.0096	0	0	0	-13.9112	6e-31	2.2e-28	down
XM_044064686.1	GTPBP4	122796311	GTP binding protein 4	2011	2017	2582	4066	3842	3440	9.31992	8.62529	10.5452	24.0193	22.2088	21.6911	1.40852	1.01e-30	3.67e-28	up
XM_044074299.1	MAP4K5	122804447	mitogen-activated protein kinase kinase kinase kinase 5	4667	3927	3929	0	0	0	2.91097	2.25939	2.15862	0	0	0	-13.8605	1.14e-30	4.07e-28	down
XM_044083683.1	NFYC	122811682	nuclear transcription factor Y subunit gamma	4651	4917	5618	1677	1882	1740	38.2245	37.2799	40.678	17.561	19.2802	19.45	-0.894434	1.6e-30	5.63e-28	not_change
XM_044055120.1	NMT1	122788155	N-myristoyltransferase 1	4352	4073	5721	8070	9534	8801	27.9264	24.1107	32.344	65.9951	76.2882	76.8289	1.53015	1.61e-30	5.63e-28	up
XM_044075446.1	LOC122805358	122805358	heterogeneous nuclear ribonucleoprotein A3-like	77557	75535	94342	6800	9053	4570	485.645	436.312	520.429	54.2551	70.6793	38.9208	-2.97806	2e-30	6.9e-28	down
XM_044061086.1	PTPRD	122793239	protein tyrosine phosphatase receptor type D	3692	3142	4521	0	0	0	4.14758	3.25602	4.47405	0	0	0	-13.7005	2.49e-30	8.48e-28	down
XM_044065994.1	RBIS	122797175	ribosomal biogenesis factor	1481	1992	2162	3506	4096	3806	21.4286	26.5897	27.5615	64.6439	73.9143	74.9173	1.64819	3.2e-30	1.08e-27	up
XM_044080466.1	LOC122809173	122809173	amyloid-like protein 2	3468	4155	3519	0	0	0	7.49613	8.28425	6.70148	0	0	0	-13.6856	3.37e-30	1.12e-27	down
XM_044083747.1	ERBB3	122811718	erb-b2 receptor tyrosine kinase 3	2435	2544	2142	301	300	232	2.49318	2.40312	1.93163	0.392526	0.382868	0.323101	-2.48643	3.95e-30	1.3e-27	down
XM_044078636.1	IRAK2	122807684	interleukin 1 receptor associated kinase 2	541	599	708	1133	1168	993	2.6351	2.69343	3.04143	7.04057	7.09995	6.58806	1.46141	8.88e-30	2.89e-27	up
XM_044085109.1	AXIN2	122813008	axin 2	2069	2264	2475	572	678	620	5.51586	5.56782	5.81219	1.94294	2.25369	2.24512	-1.24077	1e-29	3.22e-27	down
XM_044066868.1	UBE2E1	122798146	ubiquitin conjugating enzyme E2 E1	1583	1257	2459	11	5	0	13.4541	9.85806	18.4192	0.117003	0.050209	0	-7.72918	1.66e-29	5.28e-27	down
XM_044087274.1	LOC122815022	122815022	leucine-rich repeat serine/threonine-protein kinase 2-like	1208	1610	2425	69	92	114	1.84114	2.26416	3.25677	0.132634	0.173393	0.234752	-3.60417	1.78e-29	5.61e-27	down
XM_044076732.1	LOC122806378	122806378	glutathione S-transferase Mu 3-like	4687	5506	6408	1235	1071	955	56.1553	60.8441	67.629	18.8469	15.9944	15.5538	-1.7171	1.87e-29	5.82e-27	down
XM_044074665.1	DPF3	122804674	double PHD fingers 3	4964	3893	3189	0	0	0	4.71847	3.41354	2.67016	0	0	0	-13.8164	2.25e-29	6.93e-27	down
XM_044057694.1	LOC122790119	122790119	rho GTPase-activating protein 20-like	2861	6539	4426	0	0	0	4.62822	9.75774	6.30739	0	0	0	-13.986	2.73e-29	8.31e-27	down
XM_044090027.1	ATP9A	122816935	ATPase phospholipid transporting 9A (putative)	986	833	1041	48	63	83	1.8899	1.47393	1.75784	0.115673	0.149035	0.215864	-3.26058	2.92e-29	8.8e-27	down
XM_044062115.1	PPP3CA	122794011	protein phosphatase 3 catalytic subunit alpha	3015	2951	3044	0	0	0	10.1257	9.14231	9.00527	0	0	0	-13.3777	3.3e-29	9.85e-27	down
XM_044062114.1	PPP3CA	122794011	protein phosphatase 3 catalytic subunit alpha	0	0	0	1160	1389	1520	0	0	0	4.922	5.76634	6.88598	13.4689	3.5e-29	1.03e-26	up
XM_044071713.1	GTF2F2	122801975	general transcription factor IIF subunit 2	1724	2032	1974	3281	3392	2910	19.5753	21.2772	19.7436	47.4582	48.0196	44.9437	1.36282	3.67e-29	1.06e-26	up
XM_044060501.1	KDM5C	122792926	lysine demethylase 5C	473	381	481	25	30	27	1.52276	1.1299	1.36417	0.099265	0.119043	0.116907	-3.40672	5.7e-29	1.63e-26	down
XM_044084722.1	TRIP10	122812317	thyroid hormone receptor interactor 10	2673	2470	2877	0	0	0	2.94865	2.5135	2.79582	0	0	0	-13.2062	1.55e-28	4.4e-26	down
XM_044062998.1	RER1	122794527	retention in endoplasmic reticulum sorting receptor 1	514	538	425	2880	1967	2925	3.62174	3.49624	2.63752	25.8831	17.2974	28.0626	3.00834	1.6e-28	4.49e-26	up
XM_044081975.1	CCHR1.PART1H18orf25	122810351	chromosome chr1.part1 C18orf25 homolog	1191	1136	1716	2852	3266	2864	7.00342	6.16305	8.89119	21.3695	23.9478	22.9075	1.78557	1.68e-28	4.61e-26	up
XM_044083851.1	TNS2	122811788	tensin 2	4199	2874	3002	0	0	0	2.763	1.74424	1.73974	0	0	0	-13.5536	1.7e-28	4.62e-26	down
XM_044056678.1	LOC122789321	122789321	uncharacterized LOC122789321	499	593	758	1247	1380	1198	2.77762	3.04518	3.72136	8.85681	9.58561	9.07714	1.68145	2.66e-28	7.18e-26	up
XM_044069000.1	LOC122799732	122799732	TGF-beta-activated kinase 1 and MAP3K7-binding protein 2-like	99	81	81	688	542	458	0.917702	0.689738	0.657183	8.12828	6.26012	5.77269	3.3049	3.2e-28	8.56e-26	up
XM_044090763.1	LOC122817693	122817693	long-chain-fatty-acid--CoA ligase ACSBG2-like	4374	4308	5973	834	1068	840	20.7679	18.8656	24.9823	5.04108	6.31854	5.42027	-1.78834	3.51e-28	9.31e-26	down
XM_044089510.1	LDAF1	122816607	lipid droplet assembly factor 1	384	592	689	23	18	13	1.17986	1.67706	1.86335	0.089033	0.067141	0.051509	-4.30649	3.79e-28	9.97e-26	down
XM_044064211.1	MCC	122795837	MCC regulator of WNT signaling pathway	855	1356	1229	79	107	70	1.29074	1.88735	1.63448	0.150852	0.199983	0.142795	-3.12296	4.32e-28	1.13e-25	down
XM_044075094.1	BMPR2	122804900	bone morphogenetic protein receptor type 2	674	674	928	84	106	99	1.82577	1.68535	2.21449	0.288387	0.357067	0.364127	-2.34611	4.59e-28	1.19e-25	down
XM_044059574.1	CDC42BPA	122791687	CDC42 binding protein kinase alpha	1800	1093	1524	109	97	89	1.46671	0.821673	1.0939	0.112905	0.098015	0.098397	-3.29255	4.69e-28	1.2e-25	down
XM_044057205.1	COL4A5	122789767	collagen type IV alpha 5 chain	22	28	6	969	1145	673	0.043618	0.050543	0.009856	2.45422	2.83789	1.81964	6.21648	5.21e-28	1.32e-25	up
XM_044077833.1	DNAJA4	122806974	DnaJ heat shock protein family (Hsp40) member A4	16	32	29	11068	7298	825	0.121856	0.22806	0.196909	111.614	72.0154	8.87602	8.59375	7.73e-28	1.94e-25	up
XR_006362894.1	LOC122789962	122789962	uncharacterized LOC122789962	173	208	216	465	467	515	6.95122	7.74214	7.66853	23.9058	23.4567	28.2582	1.90349	7.96e-28	1.98e-25	up
XM_044081842.1	ANKRD11	122810290	ankyrin repeat domain containing 11	0	0	0	978	4531	3389	0	0	0	1.34952	6.12308	4.99618	14.5887	1.22e-27	3.02e-25	up
XM_044088188.1	SLC25A18	122815575	solute carrier family 25 member 18	1000	887	1278	163	169	167	5.70568	4.67081	6.425	1.18458	1.201	1.29079	-2.03524	1.31e-27	3.2e-25	down
XM_044078615.1	NR2C2	122807668	nuclear receptor subfamily 2 group C member 2	317	316	363	658	655	584	0.672003	0.618254	0.678271	1.78059	1.73489	1.68876	1.55272	1.39e-27	3.37e-25	up
XM_044074521.1	MARK3	122804573	microtubule affinity regulating kinase 3	4145	4989	6378	11112	15644	15185	12.4731	13.8494	16.9089	42.6119	58.7041	62.1651	2.0693	1.86e-27	4.47e-25	up
XM_044068967.1	LOC122799719	122799719	heterogeneous nuclear ribonucleoprotein A/B-like	146807	179874	166496	34408	39083	29636	728.688	823.587	728.037	217.617	241.874	200.095	-1.63919	3.18e-27	7.58e-25	down
XM_044073936.1	GPHN	122804218	gephyrin	2607	3075	4882	81	32	20	9.12167	9.9231	15.046	0.357874	0.137253	0.09157	-5.66038	3.3e-27	7.8e-25	down
XM_044055179.1	CDC27	122788190	cell division cycle 27	997	1095	1435	2045	2521	2404	3.7374	3.78445	4.73926	9.76829	11.784	12.2609	1.61499	3.37e-27	7.9e-25	up
XM_044078726.1	LOC122807740	122807740	laminin subunit beta-1-like	1795	5193	5151	0	0	0	2.38739	6.37273	6.03775	0	0	0	-13.7747	3.48e-27	8.11e-25	down
XM_044063128.1	AFDN	122794591	afadin, adherens junction formation factor	0	0	4	560	858	421	0	0	0.004194	1.1162	1.67325	0.896329	9.48918	3.72e-27	8.6e-25	up
XM_044088661.1	PODXL	122815849	podocalyxin like	3168	5304	5328	350	375	211	5.92219	9.14779	8.7746	0.833781	0.872549	0.536438	-3.24976	5.2e-27	1.19e-24	down
XM_044084721.1	TRIP10	122812317	thyroid hormone receptor interactor 10	0	0	0	1004	1117	801	0	0	0	1.39077	1.51421	1.18403	12.9888	5.36e-27	1.22e-24	up
XM_044063623.1	LOC122795046	122795046	RING finger protein 145-like	1211	1420	1214	3223	4536	4647	6.81442	7.37417	6.02128	23.1229	31.8476	35.596	2.30422	6.22e-27	1.4e-24	up
XM_044087178.1	ADIPOR2	122814913	adiponectin receptor 2	5911	7428	8164	10789	10651	11543	28.8373	33.4279	35.0879	67.0699	64.7897	76.6015	1.24806	9.1e-27	2.03e-24	up
XM_044080603.1	LOC122809254	122809254	titin-like	162	128	255	1355	1351	891	0.502106	0.365043	0.696809	5.36853	5.24089	3.76768	3.3619	9.73e-27	2.16e-24	up
XM_044074663.1	DPF3	122804674	double PHD fingers 3	0	0	0	763	956	912	0	0	0	0.920328	1.12844	1.17424	12.8386	1.2e-26	2.65e-24	up
XM_044082276.1	LOC122810711	122810711	bromodomain-containing protein 4-like	1655	1872	2153	3557	5011	3855	6.15663	6.42323	7.0557	16.8625	23.2487	19.512	1.75383	1.54e-26	3.38e-24	up
XM_044089302.1	LOC122816479	122816479	neuronal-specific septin-3-like	1574	2017	2262	0	0	0	1.86835	2.20894	2.36517	0	0	0	-12.7409	1.88e-26	4.09e-24	down
XM_044060085.1	LTV1	122792306	LTV1 ribosome biogenesis factor	6609	7471	7281	12170	11179	13204	39.2537	40.9341	38.0963	92.107	82.7852	106.685	1.39699	2.11e-26	4.54e-24	up
XM_044083800.1	ZC3H12A	122811743	zinc finger CCCH-type containing 12A	974	992	677	2	0	2	1.67166	1.5698	1.02293	0.004338	0	0.004398	-8.76517	2.13e-26	4.54e-24	down
XM_044053901.1	LOC122787281	122787281	hippocampus abundant transcript 1 protein-like	1739	1677	2340	0	0	0	2.26806	2.01818	2.68944	0	0	0	-12.7167	2.47e-26	5.25e-24	down
XM_044070434.1	AGFG1	122800998	ArfGAP with FG repeats 1	95	83	182	1282	1688	3148	0.453814	0.362746	0.764298	7.82687	10.0837	20.514	4.7418	2.58e-26	5.42e-24	up
XM_044054054.1	LOC122787386	122787386	receptor-type tyrosine-protein phosphatase S-like	1707	959	1545	6	0	0	2.5682	1.33059	2.04787	0.009759	0	0	-8.83413	2.75e-26	5.75e-24	down
XM_044076427.1	MRPS11	122806198	mitochondrial ribosomal protein S11	534	475	568	1232	1441	1072	5.40529	4.43548	5.06647	15.906	18.2138	14.7827	1.86619	5.36e-26	1.11e-23	up
XM_044077649.1	LOC122806877	122806877	transcriptional adapter 3	1331	1500	1755	2854	3535	2614	11.2475	11.6895	13.061	30.7293	37.2426	30.0462	1.59916	6.23e-26	1.28e-23	up
XR_006364283.1	LOC122798585	122798585	uncharacterized LOC122798585	785	936	996	152	171	128	48.9266	53.8247	54.6681	12.0516	13.2892	10.835	-1.96619	7.09e-26	1.45e-23	down
XM_044078826.1	MYO5A	122807790	myosin VA	392	377	461	40	43	32	0.70172	0.622543	0.72811	0.090519	0.09431	0.076401	-2.79526	8.05e-26	1.63e-23	down
XM_044057503.1	LOC122789991	122789991	tumor necrosis factor ligand superfamily member 10-like	1412	1797	2219	0	0	0	1.63776	1.92268	2.26695	0	0	0	-12.6275	8.36e-26	1.69e-23	down
XM_044070486.1	CCNL1	122801027	cyclin L1	618	737	821	1102	1221	1254	3.9894	4.39136	4.66993	9.07201	9.82888	11.0156	1.3453	9.24e-26	1.85e-23	up
XM_044055064.1	NGFR	122788125	nerve growth factor receptor	1245	1237	2629	90	92	102	3.81384	3.4954	7.09718	0.350232	0.349294	0.42236	-3.51298	1.02e-25	2.02e-23	down
XM_044069239.1	CDKN2AIPNL	122799877	CDKN2A interacting protein N-terminal like	4311	3961	4978	6715	6718	7547	73.8522	62.5924	75.1304	146.59	143.5	175.88	1.28848	1.17e-25	2.3e-23	up
XM_044064061.1	DYSF	122795748	dysferlin	1945	2176	1619	0	0	0	2.23122	2.30368	1.63683	0	0	0	-12.7369	1.22e-25	2.39e-23	down
XM_044075791.1	PLCB3	122805571	phospholipase C beta 3	685	761	1270	4	0	0	0.712998	0.730283	1.1641	0.004837	0	0	-8.7577	1.26e-25	2.45e-23	down
XM_044089300.1	LOC122816479	122816479	neuronal-specific septin-3-like	70	149	84	767	1001	1021	0.071487	0.141939	0.075617	1.00938	1.28909	1.43328	3.81913	1.33e-25	2.57e-23	up
XM_044059334.1	KIRREL1	122791573	kirre like nephrin family adhesion molecule 1	646	526	597	22	13	29	2.14691	1.61193	1.74661	0.092278	0.051534	0.127527	-4.16954	1.36e-25	2.62e-23	down
XM_044062334.1	PRX	122794144	periaxin	5977	7477	9566	961	1155	713	8.47477	9.77886	11.9483	1.73532	2.04155	1.37404	-2.39068	1.38e-25	2.64e-23	down
XM_044062604.1	LYAR	122794310	Ly1 antibody reactive	520	444	363	1924	2649	1873	3.12865	2.46595	1.92544	14.7694	19.8997	15.3495	2.8781	1.44e-25	2.73e-23	up
XM_044087919.1	LOC122815431	122815431	IKBKB interacting protein	566	618	668	919	908	855	2.14757	2.16267	2.23326	4.44708	4.29839	4.41541	1.15823	1.5e-25	2.84e-23	up
XM_044081156.1	LOC122809565	122809565	BUD13 homolog	311	362	458	21	19	27	1.04541	1.12072	1.35593	0.087646	0.07698	0.122618	-3.44174	1.8e-25	3.38e-23	down
XM_044089425.1	FAM234A	122816561	family with sequence similarity 234 member A	1096	1077	1156	222	261	240	4.25969	3.85994	3.95819	1.09573	1.26492	1.26577	-1.58439	1.88e-25	3.49e-23	down
XM_044074068.1	ZFYVE26	122804288	zinc finger FYVE-type containing 26	1508	1786	1606	0	0	0	1.88999	2.06504	1.77245	0	0	0	-12.498	2.16e-25	4e-23	down
XR_006366985.1	LOC122815685	122815685	uncharacterized LOC122815685	7276	3339	11974	244	214	192	35.7615	15.1355	51.8458	1.52665	1.31098	1.27763	-4.46769	2.21e-25	4.06e-23	down
XM_044083511.1	ZBTB9	122811580	zinc finger and BTB domain containing 9	1310	1291	1721	2733	3834	3115	5.32085	4.83488	6.1578	14.1414	19.4175	17.21	1.7908	2.32e-25	4.23e-23	up
XM_044061043.1	LOC122793208	122793208	thioredoxin-like	5339	5510	7284	9842	10500	12071	135.81	129.3	163.236	319.03	333.035	417.712	1.4706	2.48e-25	4.49e-23	up
XM_044073441.1	SUB1	122803677	SUB1 regulator of transcription	13631	14041	15354	4263	4792	4895	216.168	205.411	214.515	86.1332	94.7479	105.583	-1.00305	2.61e-25	4.7e-23	down
XM_044076145.1	ANKS1A	122805898	ankyrin repeat and sterile alpha motif domain containing 1A	883	999	1047	118	171	151	2.75752	2.87939	2.88038	0.468875	0.662665	0.64192	-2.11323	2.73e-25	4.89e-23	down
XM_044080885.1	LOC122809409	122809409	zinc finger protein 708-like	927	1516	1847	4669	4795	5119	3.80823	5.74383	6.68323	24.4418	24.5594	28.6051	2.41002	2.96e-25	5.26e-23	up
XM_044062970.1	PRDM16	122794515	PR/SET domain 16	0	0	0	823	808	577	0	0	0	1.42626	1.37035	1.06746	12.5854	4.94e-25	8.73e-23	up
XM_044090750.1	INSR	122817683	insulin receptor	1133	1812	1391	124	147	157	1.92569	2.84105	2.08276	0.267332	0.311147	0.361662	-2.71933	6.94e-25	1.22e-22	down
XM_044084117.1	SLC43A1	122811936	solute carrier family 43 member 1	412	816	958	15	14	24	1.06392	1.94538	2.18241	0.049222	0.043735	0.083746	-4.71491	8.13e-25	1.42e-22	down
XM_044085320.1	PLA2G4A	122813165	phospholipase A2 group IVA	768	764	855	72	44	38	1.07798	0.989503	1.05713	0.127338	0.076102	0.07202	-3.3303	8.7e-25	1.51e-22	down
XM_044063175.1	AFDN	122794591	afadin, adherens junction formation factor	0	0	0	628	626	580	0	0	0	1.28792	1.25469	1.2689	12.3191	1.05e-24	1.81e-22	up
XM_044067369.1	SGK3	122798442	serum/glucocorticoid regulated kinase family member 3	701	789	911	1238	1482	1520	1.98362	2.06076	2.2721	4.46676	5.23457	5.85402	1.44798	1.14e-24	1.95e-22	up
XM_044061474.1	LOC122793454	122793454	amyloid-beta A4 precursor protein-binding family B member 2-like	917	1015	936	93	104	60	6.69733	6.84192	6.02327	0.863387	0.938701	0.592805	-2.86643	1.25e-24	2.13e-22	down
XM_044064260.1	VCAN	122795858	versican	3625	1492	2185	0	0	0	3.78943	1.43829	2.01188	0	0	0	-13.0967	1.46e-24	2.48e-22	down
XM_044063648.1	SREK1	122795074	splicing regulatory glutamic acid and lysine rich protein 1	1115	933	1228	1915	2205	1964	5.23998	4.04247	5.08481	11.4644	12.9216	12.5533	1.51477	1.66e-24	2.8e-22	up
XM_044060087.1	LOC122792307	122792307	phosphatase and actin regulator 2-like	929	1344	1423	0	0	7	1.75334	2.34064	2.36568	0	0	0.015444	-8.4035	2.25e-24	3.77e-22	down
XM_044082594.1	LOC122811051	122811051	proline-rich protein 12-like	0	0	0	785	1346	580	0	0	0	1.2566	2.111	0.991119	12.8744	2.85e-24	4.75e-22	up
XM_044088246.1	DENND2A	122815605	DENN domain containing 2A	0	0	0	739	802	506	0	0	0	2.16987	2.30273	1.58615	12.4748	2.9e-24	4.8e-22	up
XM_044083559.1	CCHR9.PART0H11orf98	122811601	chromosome chr9.part0 C11orf98 homolog	2352	2768	2765	710	772	650	22.0797	23.9734	22.8712	8.49198	9.03166	8.29344	-1.26514	3.36e-24	5.53e-22	down
XM_044067334.1	LOC122798415	122798415	1-phosphatidylinositol 4,5-bisphosphate phosphodiesterase gamma-1-like	932	1059	1099	184	195	141	1.71064	1.79328	1.77851	0.429505	0.445659	0.350916	-1.94928	5e-24	8.18e-22	down
XM_044076706.1	PHF23	122806358	PHD finger protein 23	3647	4118	4158	5006	5669	5714	16.265	16.9411	16.3364	28.4485	31.529	34.6708	1.08052	5.62e-24	9.14e-22	up
XM_044063907.1	COL12A1	122795634	collagen type XII alpha 1 chain	1222	2237	5061	0	0	0	1.54864	2.61502	5.6501	0	0	0	-13.2342	6.41e-24	1.04e-21	down
XM_044087086.1	LOC122814512	122814512	uncharacterized LOC122814512	665	699	852	1184	1076	1127	1.32682	1.28589	1.49693	3.00856	2.67651	3.05819	1.24107	6.49e-24	1.04e-21	up
XM_044075122.1	ZC3H15	122804912	zinc finger CCCH-type containing 15	2398	2608	3006	3685	3778	3208	17.8633	17.9246	19.7271	34.9837	35.0974	32.5105	1.03941	9.14e-24	1.46e-21	up
XM_044077472.1	PARP3	122806773	poly(ADP-ribose) polymerase family member 3	8265	6792	9278	1093	1543	1436	50.2272	38.0741	49.6729	8.46115	11.6913	11.8639	-1.95734	9.15e-24	1.46e-21	down
XM_044075370.1	NXF1	122805282	nuclear RNA export factor 1	430	569	649	35	17	22	3.46894	4.23336	4.61231	0.355196	0.170428	0.238785	-3.83954	9.3e-24	1.47e-21	down
XM_044089931.1	PREX1	122816863	phosphatidylinositol-3,4,5-trisphosphate dependent Rac exchange factor 1	346	428	481	48	50	42	0.60576	0.691519	0.741175	0.10636	0.107862	0.099434	-2.53467	9.65e-24	1.52e-21	down
XM_044089437.1	LOC122816572	122816572	hemoglobin subunit alpha-D-like	22	29	16	401	312	688	0.20164	0.249709	0.132056	4.78372	3.64762	8.77342	4.99882	1.11e-23	1.73e-21	up
XM_044058816.1	LOC122791042	122791042	myomegalin-like	1622	1027	1635	0	0	0	1.74164	1.01713	1.54626	0	0	0	-12.3022	1.38e-23	2.14e-21	down
XR_006366159.1	LOC122810933	122810933	uncharacterized LOC122810933	610	443	651	52	52	49	7.56416	5.06847	7.11153	0.819087	0.796335	0.820406	-2.85505	1.66e-23	2.57e-21	down
XM_044073992.1	LOC122804241	122804241	serine/arginine-rich splicing factor 5-like	930	1925	1732	0	0	0	5.91211	11.2954	9.70686	0	0	0	-12.3842	2.37e-23	3.65e-21	down
XM_044090328.1	BCL2L1	122817135	BCL2 like 1	3810	5486	6439	12526	11646	10784	18.6824	24.815	27.8124	78.2644	71.1996	71.9275	1.79004	2.6e-23	3.97e-21	up
XM_044090286.1	NCOA6	122817108	nuclear receptor coactivator 6	21	124	115	2110	4334	3542	0.033708	0.186887	0.16601	4.41291	8.87164	7.91062	5.91683	2.65e-23	4.03e-21	up
XM_044064524.1	EPB41L2	122795986	erythrocyte membrane protein band 4.1 like 2	503	384	397	3	3	9	1.19632	0.842723	0.83187	0.008713	0.00818	0.027445	-5.80922	2.69e-23	4.08e-21	down
XM_044056461.1	ADO	122789194	2-aminoethanethiol dioxygenase	757	674	866	1215	1285	1341	6.97307	5.72612	7.0257	14.2697	14.7648	16.814	1.36629	2.86e-23	4.3e-21	up
XM_044063714.1	CCN2	122795519	cellular communication network factor 2	1237	1586	1094	3872	4209	3687	7.68362	9.08512	5.98545	30.643	32.5988	31.1552	2.19552	3.06e-23	4.58e-21	up
XM_044058512.1	LOC122790858	122790858	uncharacterized LOC122790858	1587	1327	1774	2748	2927	3208	5.57547	4.29974	5.49004	12.2989	12.8223	15.3309	1.54625	3.12e-23	4.66e-21	up
XM_044080430.1	LOC122809148	122809148	carcinoembryonic antigen-related cell adhesion molecule 21-like	356	273	354	14	8	9	1.99286	1.40696	1.74345	0.09812	0.054199	0.064108	-4.36649	3.36e-23	4.99e-21	down
XM_044062976.1	PRDM16	122794515	PR/SET domain 16	917	1055	976	0	7	0	1.32596	1.40655	1.24303	0	0.011132	0	-8.11381	3.62e-23	5.34e-21	down
XM_044078861.1	RPL29	122807800	ribosomal protein L29	366	459	505	31	30	44	12.2561	14.1744	14.8765	1.2873	1.23531	1.99708	-3.03124	3.73e-23	5.48e-21	down
XM_044079419.1	MEGF8	122808459	multiple EGF like domains 8	1152	1142	1523	96	64	125	1.79476	1.64113	2.09022	0.189128	0.123135	0.264689	-3.10737	3.84e-23	5.61e-21	down
XM_044061784.1	FOXJ3	122793607	forkhead box J3	1822	1950	2329	2270	2484	2302	6.5591	6.47563	7.38667	10.4124	11.1507	11.2757	0.83692	4.12e-23	5.99e-21	not_change
XM_044063166.1	AFDN	122794591	afadin, adherens junction formation factor	1024	950	1275	0	0	0	1.60826	1.37639	1.76523	0	0	0	-11.8953	4.62e-23	6.68e-21	down
XM_044063383.1	SCAF8	122794741	SR-related CTD associated factor 8	6442	6545	7639	2769	2785	2764	11.8641	11.1199	12.3932	6.49795	6.39332	6.92319	-0.685171	5.73e-23	8.25e-21	not_change
XM_044063613.1	LOC122795032	122795032	DNA topoisomerase 1-like	434	665	607	1284	1425	1427	10.3926	14.6976	12.8088	39.2155	42.6082	46.5425	1.90518	5.98e-23	8.56e-21	up
XM_044055224.1	PPP4R3B	122788210	protein phosphatase 4 regulatory subunit 3B	4773	5165	6845	10746	14204	10214	12.8136	12.7926	16.1892	36.7621	47.5492	37.3026	1.69736	6.47e-23	9.21e-21	up
XM_044069108.1	SH3PXD2B	122799802	SH3 and PX domains 2B	1367	977	1191	0	0	0	2.2384	1.47601	1.71818	0	0	0	-12.0331	7.48e-23	1.06e-20	down
XM_044073241.1	KIDINS220	122803565	kinase D interacting substrate 220	11	29	14	249	322	298	0.011515	0.028693	0.013133	0.341586	0.432021	0.436403	4.62546	7.79e-23	1.1e-20	up
XM_044085033.1	GGA3	122812954	golgi associated, gamma adaptin ear containing, ARF binding protein 3	1068	1540	1049	0	0	0	2.87245	3.81867	2.4832	0	0	0	-12.0812	9.51e-23	1.34e-20	down
XM_044070804.1	LOC122801252	122801252	eukaryotic translation initiation factor 4 gamma 1-like	12964	12816	15944	4870	5367	4854	35.3559	32.2436	38.3084	16.922	18.2491	18.0051	-0.841171	9.61e-23	1.34e-20	not_change
XM_044078568.1	RGP1	122807637	RGP1 homolog, RAB6A GEF complex partner 1	886	972	1050	0	0	0	6.14745	6.2211	6.41756	0	0	0	-11.7394	1.18e-22	1.64e-20	down
XM_044086388.1	LOC122813851	122813851	zinc finger protein 501-like	46	58	90	374	331	464	0.20305	0.237129	0.353907	2.13956	1.85043	2.82874	3.23813	1.26e-22	1.75e-20	up
XM_044069549.1	MRPL22	122800060	mitochondrial ribosomal protein L22	1145	1212	1306	1769	1655	1566	16.7797	16.3843	16.863	33.034	30.2473	31.2172	1.069	1.43e-22	1.96e-20	up
XM_044077588.1	COPS2	122806836	COP9 signalosome subunit 2	1551	1898	2155	2800	3525	3386	10.0052	11.2973	12.253	23.0238	28.3674	29.7243	1.42243	1.49e-22	2.04e-20	up
XM_044056636.1	LOC122789306	122789306	calcium/calmodulin-dependent protein kinase type II subunit gamma	2076	972	1443	0	0	0	5.84691	2.52457	3.57978	0	0	0	-12.3885	1.6e-22	2.18e-20	down
XM_044055095.1	LOC122788141	122788141	toll-like receptor 2 type-2	1017	1443	1243	78	68	32	3.16724	4.14394	3.40978	0.306227	0.262781	0.134956	-3.75832	1.65e-22	2.24e-20	down
XM_044089679.1	SUN1	122816700	Sad1 and UNC84 domain containing 1	2981	2981	3569	1109	1121	1018	9.40652	8.67786	9.92095	4.45834	4.40832	4.3677	-0.927996	1.75e-22	2.37e-20	not_change
XM_044082880.1	PNPLA2	122811199	patatin like phospholipase domain containing 2	245	286	309	10	18	13	0.672781	0.724332	0.74753	0.032482	0.060683	0.045568	-3.73304	1.89e-22	2.54e-20	down
XM_044073343.1	RSF1	122803616	remodeling and spacing factor 1	112	132	162	323	361	322	0.639886	0.693595	0.812251	2.35043	2.57269	2.49819	1.93938	2.31e-22	3.09e-20	up
XR_006363614.1	LOC122794102	122794102	uncharacterized LOC122794102	678	551	504	1887	2052	2572	1.11052	0.832866	0.727269	3.93967	4.19215	5.73255	2.51548	2.38e-22	3.17e-20	up
XM_044073938.1	GPHN	122804218	gephyrin	56	105	57	544	702	934	0.195011	0.338119	0.17644	2.4377	3.07886	4.47067	3.93625	2.67e-22	3.54e-20	up
XM_044068791.1	USP43	122799615	ubiquitin specific peptidase 43	340	573	408	9	16	7	0.69654	1.08287	0.736643	0.020903	0.040754	0.019451	-4.75263	3.49e-22	4.6e-20	down
XR_006363022.1	LOC122790461	122790461	uncharacterized LOC122790461	33	41	52	214	278	195	0.337166	0.393422	0.4789	2.86475	3.63924	2.7866	3.07703	3.63e-22	4.77e-20	up
XM_044079801.1	LOC122808771	122808771	death-associated protein kinase 2-like	1726	945	1546	39	84	50	3.9315	1.98432	3.10195	0.113201	0.238164	0.153156	-3.99963	3.86e-22	5.04e-20	down
XM_044072314.1	BCOR	122802623	BCL6 corepressor	398	1086	959	8	16	18	0.729328	1.83528	1.54762	0.016718	0.036464	0.043545	-5.22036	4.22e-22	5.49e-20	down
XM_044086806.1	LOC122814201	122814201	threonylcarbamoyladenosine tRNA methylthiotransferase-like	2150	2550	2591	3229	3701	3137	5.76466	6.30657	6.12011	11.0322	12.3722	11.4397	1.08793	5.33e-22	6.91e-20	up
XM_044055591.1	ARMH3	122788695	armadillo like helical domain containing 3	2448	2611	3432	5807	7692	5266	11.6461	11.4606	14.3856	35.213	45.6395	34.0839	1.77292	5.51e-22	7.11e-20	up
XM_044063761.1	LOC122795548	122795548	muscular LMNA interacting protein	626	617	655	1290	1118	1387	1.63858	1.48898	1.51042	4.30343	3.64754	4.93796	1.62124	5.73e-22	7.36e-20	up
XM_044075859.1	INO80D	122805611	INO80 complex subunit D	645	1009	957	2438	3495	2413	1.78792	2.58089	2.33819	8.62011	12.0917	9.10683	2.30259	5.79e-22	7.41e-20	up
XM_044084147.1	CDK2AP2	122811951	cyclin dependent kinase 2 associated protein 2	857	1021	1242	1876	2254	2538	6.44573	7.0791	8.2275	17.9769	21.1358	25.9607	1.72871	6.1e-22	7.76e-20	up
XM_044074934.1	NCKAP5	122804812	NCK associated protein 5	762	845	971	0	0	0	1.0696	1.09351	1.20041	0	0	0	-11.5622	6.2e-22	7.86e-20	down
XM_044057003.1	PTPRB	122789614	protein tyrosine phosphatase receptor type B	1101	797	1875	0	0	0	1.54951	1.035	2.32608	0	0	0	-12.0909	6.74e-22	8.5e-20	down
XM_044078543.1	MGLL	122807629	monoglyceride lipase	578	550	460	17	33	29	4.57161	4.01254	3.2016	0.16838	0.324933	0.305574	-3.72558	7.24e-22	9.1e-20	down
XM_044088362.1	KIN	122815670	Kin17 DNA and RNA binding protein	1543	2044	2416	3307	3551	3398	13.4952	16.4921	18.622	36.8746	38.7413	40.4462	1.40768	7.69e-22	9.61e-20	up
XM_044080843.1	LOC122809384	122809384	immunity-related GTPase family Q protein-like	1139	816	968	0	0	0	3.81064	2.51778	2.85102	0	0	0	-11.7601	9.76e-22	1.22e-19	down
XM_044090754.1	ARRDC2	122817685	arrestin domain containing 2	832	893	1109	218	195	180	3.50252	3.46451	4.11258	1.16779	1.02135	1.02868	-1.6265	1.02e-21	1.26e-19	down
XM_044083482.1	LIMA1	122811564	LIM domain and actin binding 1	1159	953	862	0	0	0	1.19557	0.907389	0.78376	0	0	0	-11.7919	1.04e-21	1.28e-19	down
XM_044066005.1	ME1	122797166	malic enzyme 1	2528	1508	919	0	0	0	17.5284	9.64137	5.61348	0	0	0	-12.5572	1.27e-21	1.56e-19	down
XM_044072218.1	DCHS1	122802557	dachsous cadherin-related 1	1404	1337	1253	112	130	64	0.944604	0.829293	0.742724	0.095927	0.10899	0.058275	-3.09894	1.52e-21	1.87e-19	down
XM_044074185.1	LOC122804367	122804367	cytochrome P450 1B1-like	891	1146	1842	105	106	69	3.49797	4.14802	6.37017	0.521477	0.516605	0.366621	-3.1437	1.59e-21	1.93e-19	down
XM_044057394.1	LOC122789926	122789926	cationic amino acid transporter 3-like	742	880	832	0	0	0	1.68714	1.84661	1.66732	0	0	0	-11.498	1.73e-21	2.1e-19	down
XM_044064115.1	CAST	122795784	calpastatin	1703	1449	802	0	0	0	4.17388	3.27586	1.73066	0	0	0	-12.2212	1.77e-21	2.14e-19	down
XM_044073032.1	ARAP1	122803421	ArfGAP with RhoGAP domain, ankyrin repeat and PH domain 1	656	965	1227	0	0	0	1.55358	2.11058	2.5612	0	0	0	-11.6904	1.91e-21	2.3e-19	down
XR_006362799.1	LOC122789284	122789284	uncharacterized LOC122789284	126	219	192	1384	800	1521	1.24176	1.98653	1.6682	17.4025	9.84379	20.4078	3.42311	1.94e-21	2.32e-19	up
XM_044090620.1	LSM7	122817580	LSM7 homolog, U6 small nuclear RNA and mRNA degradation associated	2032	3000	3395	364	446	476	26.3968	35.9546	38.8592	6.02615	7.2133	8.39781	-2.07524	2.34e-21	2.79e-19	down
XM_044085080.1	AATK	122812985	apoptosis associated tyrosine kinase	411	394	507	40	54	34	0.556403	0.492617	0.605585	0.068417	0.090755	0.060906	-2.73337	3.82e-21	4.54e-19	down
XM_044090214.1	MANBAL	122817063	mannosidase beta like	413	754	671	1915	2122	1793	3.58541	6.03758	5.13258	21.1905	22.9769	21.1778	2.29624	5.1e-21	6.04e-19	up
XM_044083389.1	LOC122811507	122811507	1-phosphatidylinositol 4,5-bisphosphate phosphodiesterase delta-1-like	909	1180	737	0	0	0	1.30067	1.55755	0.92948	0	0	0	-11.7165	5.31e-21	6.26e-19	down
XM_044076846.1	SRGAP2	122806426	SLIT-ROBO Rho GTPase activating protein 2	1162	648	1166	0	0	0	2.16013	1.11065	1.90906	0	0	0	-11.7761	5.42e-21	6.36e-19	down
XM_044090587.1	CHAF1A	122817551	chromatin assembly factor 1 subunit A	0	0	0	853	1085	297	0	0	0	3.95319	4.9216	1.46744	12.5963	5.58e-21	6.53e-19	up
XM_044054852.1	LOC122787927	122787927	peripheral-type benzodiazepine receptor-associated protein 1-like	409	317	386	31	29	24	0.398589	0.284705	0.331194	0.037449	0.034602	0.031664	-3.11111	5.98e-21	6.95e-19	down
XM_044085116.1	LOC122813012	122813012	monocarboxylate transporter 7-like	0	0	0	292	435	467	0	0	0	0.866387	1.26267	1.48075	11.6988	5.99e-21	6.95e-19	up
XM_044087954.1	LOC122815449	122815449	zinc finger protein 252-like	0	0	0	366	303	381	0	0	0	0.756351	0.611393	0.841138	11.5173	6.8e-21	7.85e-19	up
XM_044079166.1	ADAM17	122808194	ADAM metallopeptidase domain 17	2972	3106	3845	890	1023	802	6.31689	6.09033	7.20079	2.4105	2.71132	2.31685	-1.24291	7.71e-21	8.87e-19	down
XM_044072270.1	SH3KBP1	122802586	SH3 domain containing kinase binding protein 1	2492	2523	2096	11184	10455	6404	11.4012	10.6487	8.44835	65.2058	59.645	39.858	2.586	8.25e-21	9.45e-19	up
XM_044075318.1	RBFOX2	122805020	RNA binding fox-1 homolog 2	921	616	1046	0	0	0	1.26413	0.779066	1.26402	0	0	0	-11.5662	8.76e-21	9.99e-19	down
XM_044074069.1	ZFYVE26	122804288	zinc finger FYVE-type containing 26	0	15	9	612	1316	881	0	0.01613	0.009604	0.964333	2.03195	1.48269	7.51244	9.31e-21	1.06e-18	up
XM_044068031.1	QKI	122799092	QKI, KH domain containing RNA binding	5606	5558	5539	1397	1392	1574	6.39066	5.84479	5.56202	2.02831	1.97808	2.44046	-1.31955	9.44e-21	1.07e-18	down
XM_044057452.1	LOC122789953	122789953	fibronectin type-III domain-containing protein 3A-like	279	407	440	17	28	24	0.752647	1.01258	1.04451	0.05618	0.0937	0.087488	-3.39647	9.5e-21	1.07e-18	down
XM_044060443.1	UTP3	122792884	UTP3 small subunit processome component	2066	2431	2718	3121	3781	3195	11.4362	12.4154	13.2575	22.0199	26.1037	24.0625	1.11126	9.59e-21	1.08e-18	up
XM_044079878.1	LOC122808816	122808816	Y-box-binding protein 3-like	31376	35023	39509	14204	13311	13226	240.911	248.069	267.253	138.961	127.43	138.141	-0.750816	9.83e-21	1.1e-18	not_change
XM_044083578.1	LOC122811614	122811614	nuclear factor 7, brain-like	656	682	856	966	1083	1054	2.14745	2.05921	2.47084	4.03235	4.42337	4.69574	1.12852	1.05e-20	1.17e-18	up
XM_044088729.1	LOC122815888	122815888	ankyrin repeat domain-containing protein 26-like	0	0	0	534	329	347	0	0	0	1.02908	0.619944	0.712641	11.7227	1.06e-20	1.18e-18	up
XM_044067420.1	CARD10	122798460	caspase recruitment domain family member 10	163	287	345	1083	960	1153	0.617034	1.00206	1.15277	5.23995	4.54087	5.95308	2.65421	1.07e-20	1.19e-18	up
XM_044057905.1	CAMSAP1	122790390	calmodulin regulated spectrin associated protein 1	1	7	7	141	206	172	0.000991	0.009417	0.009387	0.290248	0.415667	0.379532	5.75295	1.16e-20	1.27e-18	up
XM_044064579.1	FHOD3	122796251	formin homology 2 domain containing 3	615	1066	854	0	0	0	1.34741	2.15376	1.64881	0	0	0	-11.5394	1.21e-20	1.33e-18	down
XM_044074104.1	CRIP1	122804313	cysteine rich protein 1	39105	46056	42682	5776	9276	7101	667.238	724.919	641.585	125.577	197.333	164.813	-1.91379	1.5e-20	1.63e-18	down
XM_044083746.1	PA2G4	122811717	proliferation-associated 2G4	14091	15734	18150	16847	17850	18570	55.5883	57.2575	63.0755	84.6844	87.7971	99.6504	0.779126	1.51e-20	1.64e-18	not_change
XM_044060851.1	SLC35B2	122793106	solute carrier family 35 member B2	4389	4456	4810	4887	4997	4873	27.4922	25.7472	26.5425	39.0109	39.0275	41.5217	0.733022	1.52e-20	1.65e-18	not_change
XR_006364204.1	LOC122798026	122798026	uncharacterized LOC122798026	2101	2271	2975	4159	4945	3732	13.2592	13.2197	16.5398	33.4441	38.9123	32.0433	1.43548	1.52e-20	1.65e-18	up
XM_044069916.1	NUP155	122800471	nucleoporin 155	538	684	774	1017	1144	1052	1.35126	1.58466	1.71324	3.25778	3.58339	3.59712	1.31718	1.64e-20	1.77e-18	up
XM_044083158.1	RCAN3	122811348	RCAN family member 3	1803	676	1170	0	0	0	3.50636	1.21137	2.00467	0	0	0	-12.0921	1.94e-20	2.08e-18	down
XM_044058456.1	BIRC6	122790794	baculoviral IAP repeat containing 6	557	1392	2136	0	0	0	0.460604	1.0614	1.55609	0	0	0	-12.1854	2.02e-20	2.16e-18	down
XM_044060609.1	TRDMT1	122792990	tRNA aspartic acid methyltransferase 1	498	665	780	1181	1485	1400	4.24914	5.23501	5.86458	12.8463	15.8097	16.2595	1.69891	2.08e-20	2.22e-18	up
XM_044082570.1	CRY2	122811040	cryptochrome circadian regulator 2	667	908	575	14	27	35	1.51758	1.90569	1.15258	0.039771	0.075409	0.108042	-4.21477	2.4e-20	2.55e-18	down
XM_044074134.1	RALGAPA1	122804331	Ral GTPase activating protein catalytic subunit alpha 1	411	555	590	11	14	29	0.641285	0.799998	0.812398	0.021428	0.027256	0.06153	-4.21461	3.3e-20	3.49e-18	down
XM_044054364.1	WDR81	122787579	WD repeat domain 81	939	764	653	0	0	0	0.712362	0.534647	0.435968	0	0	0	-11.4587	3.57e-20	3.76e-18	down
XM_044062386.1	NCOA1	122794179	nuclear receptor coactivator 1	677	1443	804	0	0	0	0.614176	1.20768	0.642314	0	0	0	-11.7546	3.75e-20	3.94e-18	down
XM_044061302.1	NPNT	122793354	nephronectin	596	662	652	0	0	0	0.929132	0.952304	0.895566	0	0	0	-11.1369	3.82e-20	3.99e-18	down
XR_006366253.1	LOC122811429	122811429	uncharacterized LOC122811429	690	560	783	0	0	0	7.3772	5.52486	7.37977	0	0	0	-11.2224	3.83e-20	3.99e-18	down
XM_044084283.1	LOC122812037	122812037	prosaposin-like	17896	29397	18643	2811	2444	2880	89.5329	135.666	82.1678	17.9186	15.2401	19.5984	-2.40264	4.44e-20	4.61e-18	down
XM_044086631.1	FBRS	122814036	fibrosin	516	729	1337	4717	5342	3617	1.25965	1.64236	2.87684	14.6816	16.2682	12.016	3.06285	4.91e-20	5.07e-18	up
XM_044089120.1	CLCN7	122816375	chloride voltage-gated channel 7	3001	2668	3503	883	831	835	10.3506	8.4879	10.6449	3.88059	3.57096	3.91583	-1.22143	5.22e-20	5.37e-18	down
XM_044057152.1	YJU2B	122789720	YJU2 splicing factor homolog B	805	1011	1136	1796	1540	1758	6.04841	7.00915	7.52291	17.2044	14.433	17.9762	1.41981	5.24e-20	5.38e-18	up
XM_044084158.1	LOC122811959	122811959	uncharacterized LOC122811959	88551	75108	87771	11488	13293	17396	206.611	161.656	180.413	34.1542	38.6692	55.2108	-1.95691	5.54e-20	5.66e-18	down
XM_044085672.1	RPAP2	122813379	RNA polymerase II associated protein 2	445	479	471	1155	1567	1002	3.57535	3.55012	3.33194	11.8239	15.6919	10.9473	2.03117	6.22e-20	6.34e-18	up
XM_044071302.1	ARHGEF17	122801749	Rho guanine nucleotide exchange factor 17	2173	1572	1754	45	80	19	2.66261	1.77676	1.89336	0.069814	0.121838	0.030096	-4.65772	6.24e-20	6.34e-18	down
XM_044077647.1	LOC122806875	122806875	calcium/calmodulin-dependent protein kinase type 1-like	13626	11927	15136	4200	3977	3729	18.5693	14.9929	18.1718	7.29283	6.75766	6.91126	-1.14989	6.38e-20	6.45e-18	down
XM_044073268.1	FLT1	122803582	fms related receptor tyrosine kinase 1	488	1901	1866	0	0	0	1.24877	4.49197	4.21111	0	0	0	-12.2565	6.85e-20	6.9e-18	down
XM_044069603.1	HMGXB3	122800086	HMG-box containing 3	0	0	0	250	351	430	0	0	0	0.471139	0.649148	0.867841	11.4884	7.13e-20	7.17e-18	up
XM_044058064.1	LOC122790514	122790514	ER membrane protein complex subunit 4-like	1309	1968	2026	258	233	304	37.0307	51.3531	50.4909	9.27589	8.21195	11.6869	-2.10237	7.25e-20	7.26e-18	down
XM_044061452.1	FAM13A	122793446	family with sequence similarity 13 member A	821	1104	601	0	0	0	1.11623	1.38509	0.720286	0	0	0	-11.5587	7.53e-20	7.52e-18	down
XM_044057072.1	TMEM179B	122789657	transmembrane protein 179B	1001	974	1293	169	178	225	7.36116	6.61224	8.38122	1.57761	1.62679	2.2496	-1.88348	7.98e-20	7.93e-18	down
XM_044089911.1	NCOA3	122816851	nuclear receptor coactivator 3	1659	1515	1657	400	374	332	6.37088	5.36411	5.60372	1.95636	1.79038	1.73135	-1.50962	8.44e-20	8.36e-18	down
XM_044054135.1	PRKRIP1	122787424	PRKR interacting protein 1	1192	1564	1731	2504	2346	2248	15.1311	18.313	19.3527	40.4903	37.1303	38.8067	1.29375	9.32e-20	9.2e-18	up
XM_044058104.1	LOC122790578	122790578	myb/SANT-like DNA-binding domain-containing protein 4	685	722	901	182	196	174	6.38411	6.20712	7.39953	2.15494	2.2772	2.20355	-1.43527	9.44e-20	9.29e-18	down
XM_044062093.1	LOC122794000	122794000	ras-associating and dilute domain-containing protein-like	858	1325	1854	0	0	1	2.48813	3.54658	4.73985	0	0	0.001777	-11.2253	1.02e-19	9.97e-18	down
XM_044085306.1	EDEM3	122813152	ER degradation enhancing alpha-mannosidase like protein 3	503	760	694	0	0	0	0.929365	1.2952	1.12969	0	0	0	-11.1645	1.02e-19	9.97e-18	down
XM_044056092.1	ECD	122788992	ecdysoneless cell cycle regulator	2845	2695	3141	4697	5209	3957	10.9845	9.59679	10.6831	23.1077	25.0777	20.7849	1.29518	1.03e-19	1e-17	up
XM_044090775.1	OAZ1	122817704	ornithine decarboxylase antizyme 1	84019	106348	102531	22777	20393	26025	1000.95	1168.73	1076.09	345.752	302.906	421.744	-1.45533	1.03e-19	1e-17	down
XM_044064545.1	YME1L1	122796228	YME1 like 1 ATPase	483	647	852	0	0	0	0.992617	1.22618	1.54149	0	0	0	-11.169	1.21e-19	1.17e-17	down
XM_044061146.1	RRP36	122793279	ribosomal RNA processing 36	664	839	867	1677	1913	2529	5.07601	5.91419	5.83716	16.3409	18.2418	26.3142	1.99707	1.22e-19	1.18e-17	up
XM_044090169.1	ENG	122817038	endoglin	1308	1149	3953	0	0	1	1.86736	1.51221	4.97162	0	0	0.000212	-11.8641	1.43e-19	1.37e-17	down
XM_044055999.1	GBF1	122788951	golgi brefeldin A resistant guanine nucleotide exchange factor 1	526	526	719	0	0	0	0.598482	0.551954	0.721743	0	0	0	-11.0158	1.46e-19	1.4e-17	down
XM_044061299.1	NPNT	122793354	nephronectin	623	708	353	5	3	0	0.958991	1.00593	0.478003	0.008456	0.005665	0	-7.12624	1.61e-19	1.54e-17	down
XM_044064060.1	DYSF	122795748	dysferlin	6	30	7	770	1032	441	0.00679	0.031334	0.006118	1.11932	1.46911	0.684529	6.3078	1.67e-19	1.59e-17	up
XM_044066805.1	JAZF1	122798117	JAZF zinc finger 1	0	0	2	406	442	303	0	0	0.003852	1.73463	1.8476	1.38228	9.7995	1.72e-19	1.63e-17	up
XM_044063082.1	AGRN	122794575	agrin	941	487	1018	0	0	0	1.22573	0.584714	1.1679	0	0	0	-11.4885	1.74e-19	1.64e-17	down
XM_044057101.1	STARD8	122789683	StAR related lipid transfer domain containing 8	621	492	712	0	0	0	1.60694	1.17526	1.62377	0	0	0	-11.066	1.88e-19	1.77e-17	down
XM_044074672.1	RBM25	122804677	RNA binding motif protein 25	372	648	585	1495	1927	1481	1.56436	2.5122	2.16501	8.0091	10.1021	8.47118	2.23963	1.93e-19	1.81e-17	up
XM_044072020.1	LOC122802395	122802395	DNA topoisomerase 1-like	56567	88675	82556	149339	150182	164641	203.752	294.638	261.966	685.416	674.48	806.686	1.65752	1.97e-19	1.84e-17	up
XM_044067536.1	RSU1	122798518	Ras suppressor protein 1	128	120	168	373	363	312	0.708493	0.612112	0.820497	2.64172	2.51635	2.35963	1.96236	2.02e-19	1.88e-17	up
XM_044074714.1	PPP4R3A	122804696	protein phosphatase 4 regulatory subunit 3A	2534	2931	3585	4832	6827	5326	7.32717	7.81739	9.13216	17.8056	24.6171	20.9524	1.53711	2.1e-19	1.96e-17	up
XM_044066885.1	DLL1	122798152	delta like canonical Notch ligand 1	1630	1618	1880	195	166	281	5.44499	4.98593	5.53286	0.829993	0.691131	1.27339	-2.37003	2.15e-19	2e-17	down
XM_044083802.1	ADCY6	122811751	adenylate cyclase 6	633	733	909	20	54	24	1.04476	1.11649	1.32344	0.040238	0.110236	0.053298	-3.91319	2.3e-19	2.12e-17	down
XM_044085763.1	PTCH2	122813448	patched 2	1024	850	1140	118	178	137	1.31519	1.0077	1.29042	0.192259	0.284681	0.238647	-2.17912	2.47e-19	2.27e-17	down
XM_044079572.1	LOC122808612	122808612	lysophosphatidic acid receptor 5-like	782	962	801	24	46	62	2.74896	3.11911	2.48098	0.104609	0.199108	0.294502	-3.65324	2.55e-19	2.34e-17	down
XM_044060399.1	PPM1G	122792838	protein phosphatase, Mg2+/Mn2+ dependent 1G	2776	2885	3066	3531	3838	3274	14.1044	13.5235	13.7228	22.8577	24.3173	22.6256	0.906376	2.64e-19	2.42e-17	not_change
XM_044074977.1	DDX18	122804834	DEAD-box helicase 18	32989	38841	38063	43563	47234	49327	140.53	152.631	142.843	236.463	250.882	285.836	0.972699	3.27e-19	2.98e-17	not_change
XR_006365174.1	LOC122804091	122804091	uncharacterized LOC122804091	1148	1571	1537	220	249	292	34.4983	43.5323	40.6732	8.41211	9.2966	11.9325	-1.85553	3.52e-19	3.2e-17	down
XM_044085626.1	TBC1D4	122813357	TBC1 domain family member 4	0	0	0	271	246	229	0	0	0	0.757907	0.674055	0.684578	11.0219	3.89e-19	3.53e-17	up
XM_044066317.1	LOC122797796	122797796	nucleolar transcription factor 1-A-like	853	1095	1209	106	134	171	4.85486	5.7549	6.06836	0.763459	0.949297	1.31862	-2.30967	5.52e-19	4.99e-17	down
XM_044056203.1	USP54	122789031	ubiquitin specific peptidase 54	293	193	251	5	3	4	0.316749	0.192303	0.239357	0.006005	0.003785	0.005841	-5.32717	6.24e-19	5.62e-17	down
XM_044077119.1	IRF6	122806579	interferon regulatory factor 6	608	416	462	4	7	16	2.47604	1.56269	1.65579	0.016181	0.033325	0.087094	-5.17382	7.2e-19	6.46e-17	down
XM_044066709.1	NRP1	122798061	neuropilin 1	5272	10036	10487	922	1216	1008	16.2755	28.5798	28.5208	3.62582	4.67975	4.23055	-2.39642	7.49e-19	6.7e-17	down
XM_044064432.1	LOC122795949	122795949	transcription factor TFIIIB component B'' homolog	591	724	669	104	132	107	3.42598	3.86793	3.41564	0.762681	0.95381	0.839956	-1.91325	7.55e-19	6.74e-17	down
XM_044063227.1	HSPG2	122794641	heparan sulfate proteoglycan 2	0	0	0	162	2345	2131	0	0	0	0.160211	2.2724	2.25332	13.6491	8.22e-19	7.31e-17	up
XM_044063734.1	LOC122795533	122795533	TAR DNA-binding protein 43-like	8036	7126	9561	21555	16948	27361	36.7406	30.055	38.5112	125.583	96.6208	170.175	2.04444	8.41e-19	7.46e-17	up
XM_044071503.1	GSK3B	122801850	glycogen synthase kinase 3 beta	661	603	663	122	133	113	3.51957	2.96033	3.11051	0.827334	0.880124	0.815991	-1.77174	8.54e-19	7.54e-17	down
XM_044054273.1	SMG8	122787517	SMG8 nonsense mediated mRNA decay factor	1673	2076	1931	2561	2716	2598	4.78315	5.47675	4.86507	9.33011	9.68467	10.1071	1.09265	8.55e-19	7.54e-17	up
XM_044064434.1	LOC122795952	122795952	transcription factor TFIIIB component B'' homolog	2813	2317	2657	4131	4740	4659	6.96621	5.29329	5.79765	13.037	14.6375	15.6944	1.41173	8.62e-19	7.58e-17	up
XM_044056560.1	TMX4	122789259	thioredoxin related transmembrane protein 4	320	552	670	9	10	22	0.498936	0.794524	0.920706	0.016424	0.017941	0.045349	-4.5835	8.99e-19	7.87e-17	down
XM_044084226.1	PPIA	122812012	peptidylprolyl isomerase A	75317	85755	99499	29585	25709	28457	1366.62	1435.36	1590.48	683.997	581.632	702.371	-1.00676	9.24e-19	8.06e-17	down
XM_044085764.1	HECTD3	122813449	HECT domain E3 ubiquitin protein ligase 3	1726	1959	2077	3755	5604	6451	7.02123	7.35417	7.44688	19.471	28.4374	35.7107	2.07991	1.05e-18	9.16e-17	up
XM_044057055.1	PGRMC1	122789645	progesterone receptor membrane component 1	13005	16190	15433	3461	4151	2976	71.2334	81.8031	74.469	24.1547	28.3472	22.169	-1.4557	1.13e-18	9.77e-17	down
XM_044063595.1	NOC2L	122795009	NOC2 like nucleolar associated transcriptional repressor	3544	3143	4030	4497	4807	4775	18.2899	14.9607	18.3188	29.5662	30.9268	33.5189	1.01749	1.34e-18	1.16e-16	up
XM_044073612.1	PAPOLA	122803935	poly(A) polymerase alpha	3937	4923	4798	5552	5889	5731	11.9774	13.8139	12.8581	21.5207	22.3392	23.7165	0.954075	1.38e-18	1.19e-16	not_change
XM_044084298.1	GNS	122812048	glucosamine (N-acetyl)-6-sulfatase	1822	2152	2176	654	689	611	9.95284	10.8407	10.4686	4.55174	4.68732	4.53957	-1.03119	1.43e-18	1.23e-16	down
XM_044079790.1	MEF2D	122808763	myocyte enhancer factor 2D	383	735	855	0	0	0	0.957283	1.69683	1.88511	0	0	0	-11.1568	1.48e-18	1.27e-16	down
XM_044069602.1	HMGXB3	122800086	HMG-box containing 3	428	455	519	0	0	0	0.636005	0.62374	0.680394	0	0	0	-10.6855	1.66e-18	1.42e-16	down
XM_044077095.1	CAMTA2	122806560	calmodulin binding transcription activator 2	399	1111	869	0	0	0	0.617421	1.58649	1.18504	0	0	0	-11.4356	1.76e-18	1.5e-16	down
XM_044088243.1	DENND2A	122815605	DENN domain containing 2A	449	439	517	0	0	0	0.995991	0.896829	1.0093	0	0	0	-10.6903	1.76e-18	1.5e-16	down
XM_044075464.1	LOC122805367	122805367	interferon gamma receptor 1-like	231	457	406	14	11	17	1.21217	2.21457	1.87609	0.092595	0.068587	0.121249	-4.06577	1.91e-18	1.62e-16	down
XM_044066066.1	TBRG4	122797228	transforming growth factor beta regulator 4	2205	2033	2387	3459	2993	3342	5.98601	5.09165	5.70895	11.9677	10.1311	12.342	1.18694	2.1e-18	1.77e-16	up
XM_044075503.1	UBR3	122805396	ubiquitin protein ligase E3 component n-recognin 3	626	404	661	0	0	0	0.971954	0.578767	0.904831	0	0	0	-10.9587	2.1e-18	1.77e-16	down
XM_044071026.1	LOC122801582	122801582	ILK associated serine/threonine phosphatase	337	425	606	1116	1047	1251	2.96479	3.44725	4.69759	12.5122	11.4812	14.9638	1.9637	2.23e-18	1.87e-16	up
XM_044072210.1	FAM168A	122802548	family with sequence similarity 168 member A	59	57	102	402	499	294	0.225328	0.197874	0.343614	1.95468	2.37704	1.52846	3.09296	2.32e-18	1.94e-16	up
XM_044060970.1	DNAJA1	122793160	DnaJ heat shock protein family (Hsp40) member A1	113573	132955	131256	204519	192892	249510	948.387	1024.15	965.578	2176.14	2008.33	2834.17	1.4004	2.34e-18	1.95e-16	up
XM_044078634.1	LOC122807680	122807680	cullin-associated NEDD8-dissociated protein 1-like	385	380	488	1422	1924	1008	1.05536	0.961999	1.17954	4.97625	6.58957	3.76729	2.41967	2.39e-18	1.99e-16	up
XM_044062809.1	AFAP1	122794435	actin filament associated protein 1	546	417	516	0	0	0	1.87204	1.31749	1.56001	0	0	0	-10.7723	3.14e-18	2.61e-16	down
XM_044061301.1	NPNT	122793354	nephronectin	740	781	433	0	0	0	1.14859	1.1184	0.591867	0	0	0	-11.1961	3.18e-18	2.63e-16	down
XM_044081841.1	ANKRD11	122810290	ankyrin repeat domain containing 11	1430	1852	1213	9490	5086	9955	1.54915	1.85101	1.15756	13.103	6.87129	14.6739	3.06289	3.2e-18	2.64e-16	up
XM_044090768.1	LOC122817700	122817700	splicing factor 3A subunit 2-like	950	1057	1573	2271	2703	2223	33.1333	34.0034	48.3306	100.908	117.548	105.48	1.64609	3.21e-18	2.64e-16	up
XM_044082882.1	CD151	122811201	CD151 molecule (Raph blood group)	2443	2717	3330	167	238	77	10.2534	10.5203	12.3134	0.889066	1.2405	0.43417	-3.51599	3.58e-18	2.94e-16	down
XM_044057907.1	CAMSAP1	122790390	calmodulin regulated spectrin associated protein 1	552	432	482	0	0	0	0.932634	0.672889	0.717911	0	0	0	-10.7636	3.94e-18	3.22e-16	down
XM_044063939.1	FCHO2	122795656	FCH and mu domain containing endocytic adaptor 2	433	395	523	0	0	0	1.64268	1.38303	1.7481	0	0	0	-10.6307	4.13e-18	3.37e-16	down
XM_044075766.1	LOC122805553	122805553	atypical kinase COQ8A, mitochondrial-like	294	251	368	20	29	26	0.502724	0.394726	0.553592	0.043265	0.06164	0.060441	-2.97811	4.17e-18	3.39e-16	down
XM_044064458.1	ATRN	122795976	attractin	1576	1811	1800	374	461	330	4.63888	4.91651	4.66674	1.40237	1.68951	1.31852	-1.53561	4.25e-18	3.44e-16	down
XM_044073234.1	FRY	122803563	FRY microtubule binding protein	360	734	678	0	0	0	0.396797	0.746114	0.658493	0	0	0	-11.0113	4.26e-18	3.44e-16	down
XM_044080103.1	G6PD	122808947	glucose-6-phosphate dehydrogenase	2433	1388	1712	143	181	186	9.19362	4.83845	5.69873	0.688309	0.849159	0.953181	-2.83796	4.48e-18	3.62e-16	down
XM_044069476.1	UBE2D2	122800012	ubiquitin conjugating enzyme E2 D2	52317	59585	58169	63900	73355	67593	281.903	296.17	276.12	438.727	492.825	495.426	0.887885	4.6e-18	3.7e-16	not_change
XM_044072212.1	RAB6A	122802551	RAB6A, member RAS oncogene family	5938	6360	6458	6843	7551	6824	28.279	27.94	27.093	41.5221	44.8355	44.2047	0.79714	4.63e-18	3.72e-16	not_change
XR_006367112.1	LOC122816866	122816866	uncharacterized LOC122816866	79	132	112	435	350	449	0.167758	0.261592	0.210912	1.19132	0.93585	1.3103	2.56369	4.67e-18	3.74e-16	up
XM_044073588.1	LOC122803905	122803905	serine/threonine-protein kinase MRCK beta-like	1842	1495	1407	156	154	223	5.76432	4.31483	3.87935	0.618609	0.599309	0.948959	-2.54611	4.69e-18	3.74e-16	down
XM_044081081.1	APLP2	122809517	amyloid beta precursor like protein 2	38474	42711	44969	17669	17494	16214	143.381	146.827	147.636	83.8986	81.2857	82.1935	-0.672928	5.02e-18	3.99e-16	not_change
XM_044070236.1	FNDC3B	122800897	fibronectin type III domain containing 3B	415	495	431	24	35	14	1.09701	1.20795	1.00553	0.079024	0.114426	0.050108	-3.58789	5.04e-18	4e-16	down
XM_044063044.1	SLC2A1	122794556	solute carrier family 2 member 1	690	464	809	17	36	12	2.99826	1.86196	3.09863	0.092185	0.19249	0.065739	-4.2977	5.11e-18	4.04e-16	down
XM_044090347.1	PLAGL2	122817150	PLAG1 like zinc finger 2	144	83	113	672	768	467	0.711582	0.377076	0.492547	4.23839	4.74193	3.14613	3.09332	5.17e-18	4.08e-16	up
XM_044081982.1	TENT4B	122810385	terminal nucleotidyltransferase 4B	1858	2527	2657	3992	4406	5304	3.37873	4.24052	4.25699	9.25264	9.99204	13.1249	1.59201	5.34e-18	4.2e-16	up
XM_044058195.1	SUPT16H	122790672	SPT16 homolog, facilitates chromatin remodeling subunit	4558	4868	5400	4575	4997	4696	13.0533	12.8604	13.6218	16.6947	17.8408	18.2917	0.568362	5.42e-18	4.26e-16	not_change
XM_044078663.1	CLPX	122807699	caseinolytic mitochondrial matrix peptidase chaperone subunit X	103	174	294	1232	1516	925	0.316197	0.493595	0.797012	4.83189	5.81766	3.87397	3.34213	5.71e-18	4.47e-16	up
XM_044059325.1	PTCH1	122791567	patched 1	2694	1831	2485	326	332	221	4.83704	3.03294	3.93071	0.744994	0.74241	0.538384	-2.38248	5.96e-18	4.65e-16	down
XM_044066522.1	PTPRM	122797976	protein tyrosine phosphatase receptor type M	748	461	499	0	0	0	1.55201	0.88276	0.911072	0	0	0	-10.9961	6.3e-18	4.9e-16	down
XM_044060870.1	LOC122793119	122793119	guanine nucleotide-binding protein subunit alpha-14	2280	1607	2093	331	311	243	3.53791	2.29921	2.86148	0.653028	0.600427	0.512373	-2.14243	6.4e-18	4.96e-16	down
XM_044062390.1	NCOA1	122794179	nuclear receptor coactivator 1	796	653	421	0	0	0	0.722236	0.546684	0.33642	0	0	0	-11.1366	6.75e-18	5.23e-16	down
XM_044061003.1	TOPORS	122793181	TOP1 binding arginine/serine rich protein, E3 ubiquitin ligase	1251	1358	1862	2306	2287	2562	4.13723	4.14339	5.427	9.71877	9.4309	11.528	1.3148	6.81e-18	5.26e-16	up
XM_044073308.1	EXOSC8	122803601	exosome component 8	361	357	534	834	920	754	3.78513	3.45366	4.93766	11.1569	12.0467	10.7694	1.63647	8.11e-18	6.24e-16	up
XM_044079893.1	LOC122808821	122808821	gamma-aminobutyric acid receptor-associated protein-like 1	2572	3822	4887	393	577	551	6.50593	8.91948	10.8919	1.26525	1.81836	1.89399	-2.24911	8.24e-18	6.32e-16	down
XM_044059186.1	NAP1L4	122791442	nucleosome assembly protein 1 like 4	1901	2219	2471	3258	4263	4600	24.6995	26.5998	28.2813	53.9431	69.0619	81.3128	1.50621	8.46e-18	6.48e-16	up
XM_044075011.1	HEG1	122804852	heart development protein with EGF like domains 1	845	771	807	70	36	29	2.03562	1.71364	1.71273	0.214801	0.105734	0.094154	-3.54771	8.93e-18	6.82e-16	down
XM_044068965.1	LOC122799718	122799718	5-phosphohydroxy-L-lysine phospho-lyase-like	2570	3027	2107	236	204	105	21.172	23.0105	15.2971	2.47559	2.09402	1.17436	-3.21679	9.41e-18	7.16e-16	down
XM_044077124.1	LOC122806581	122806581	vitamin K-dependent protein Z-like	164841	155139	129608	27026	20035	17370	1509.65	1310.63	1045.68	315.375	228.77	216.385	-2.19568	1.06e-17	8.08e-16	down
XM_044067321.1	CCHR3.PART1H19orf12	122798406	chromosome chr3.part1 C19orf12 homolog	513	418	1181	0	0	0	2.02921	1.52505	4.11896	0	0	0	-11.2383	1.13e-17	8.54e-16	down
XM_044080676.1	BCAM	122809293	basal cell adhesion molecule (Lutheran blood group)	466	270	551	5	5	0	0.717201	0.382775	0.74592	0.009382	0.008171	0	-6.38262	1.13e-17	8.53e-16	down
XM_044083341.1	LOC122811478	122811478	small VCP interacting protein	1276	1625	1605	1975	2323	2232	12.9102	15.1712	14.3048	25.4659	29.3108	30.7282	1.15963	1.18e-17	8.92e-16	up
XM_044063703.1	TBCA	122795512	tubulin folding cofactor A	4485	5295	5870	6257	7951	7269	84.5415	92.0733	97.4783	150.272	186.862	186.372	1.08306	1.19e-17	8.95e-16	up
XM_044062999.1	RER1	122794527	retention in endoplasmic reticulum sorting receptor 1	151	221	395	1678	1101	1680	1.17285	1.58545	2.70478	16.6275	10.6707	17.773	3.20401	1.23e-17	9.2e-16	up
XM_044065388.1	RIPK2	122796697	receptor interacting serine/threonine kinase 2	523	657	646	930	1114	922	2.85896	3.31405	3.11574	6.4865	7.59839	6.85966	1.3225	1.36e-17	1.02e-15	up
XM_044075324.1	LOC122805094	122805094	40S ribosomal protein SA	17305	22998	22299	2695	1213	2014	204.607	250.841	232.276	40.589	17.8755	32.3836	-2.76898	1.44e-17	1.08e-15	down
XM_044063208.1	AFDN	122794591	afadin, adherens junction formation factor	370	606	452	0	0	0	0.598422	0.905542	0.64509	0	0	0	-10.7164	1.52e-17	1.13e-15	down
XM_044072632.1	ATP11A	122802846	ATPase phospholipid transporting 11A	645	648	809	115	158	119	1.92646	1.78606	2.12991	0.438086	0.585655	0.482455	-1.79796	1.56e-17	1.15e-15	down
XM_044069285.1	LOC122799902	122799902	glucosamine-6-phosphate isomerase 1	2882	3009	3523	825	701	573	16.0552	15.4657	17.2889	5.85161	4.86972	4.33962	-1.53894	1.59e-17	1.17e-15	down
XM_044082053.1	PSKH1	122810436	protein serine kinase H1	230	299	439	16	15	22	0.907015	1.09016	1.52798	0.077424	0.073855	0.117636	-3.54335	1.68e-17	1.24e-15	down
XM_044075611.1	TMBIM1	122805451	transmembrane BAX inhibitor motif containing 1	557	383	455	0	0	0	1.73293	1.09759	1.24798	0	0	0	-10.6946	1.73e-17	1.28e-15	down
XM_044070716.1	MELTF	122801158	melanotransferrin	8982	9703	6585	728	929	426	36.947	36.8184	23.862	3.81285	4.76271	2.38247	-3.00435	1.86e-17	1.37e-15	down
XM_044072886.1	TDRD3	122803322	tudor domain containing 3	510	584	704	896	1134	926	1.50806	1.59527	1.83479	3.37927	4.18531	3.72828	1.3456	1.9e-17	1.39e-15	up
XM_044068914.1	HIP1R	122799687	huntingtin interacting protein 1 related	74	35	49	398	413	321	0.147609	0.064498	0.087093	1.02312	1.04026	0.880506	3.44275	1.95e-17	1.42e-15	up
XM_044089315.1	LOC122816488	122816488	UPF0488 protein C8orf33 homolog	636	666	912	1121	1409	1356	1.27044	1.2265	1.60491	2.85128	3.5088	3.68492	1.44416	1.97e-17	1.44e-15	up
XM_044085023.1	PIK3R6	122812947	phosphoinositide-3-kinase regulatory subunit 6	5549	5758	2965	388	438	323	10.7102	10.2514	5.04058	0.953453	1.05237	0.847082	-3.0467	2.01e-17	1.46e-15	down
XM_044059360.1	MED25	122791588	mediator complex subunit 25	948	814	1017	1536	1633	1342	3.6643	2.90298	3.46575	7.56991	7.87241	7.06136	1.31908	2.06e-17	1.49e-15	up
XM_044085630.1	TBC1D4	122813357	TBC1 domain family member 4	946	811	988	13	8	0	2.27928	1.80351	2.09814	0.038898	0.021199	0	-6.41252	2.18e-17	1.57e-15	down
XM_044062299.1	FGFR3	122794126	fibroblast growth factor receptor 3	1603	460	693	0	0	0	3.19556	0.845491	1.21625	0	0	0	-11.707	2.19e-17	1.58e-15	down
XM_044066775.1	FIG4	122798093	FIG4 phosphoinositide 5-phosphatase	340	422	414	0	0	0	1.27677	1.46175	1.37071	0	0	0	-10.4333	2.21e-17	1.59e-15	down
XR_006365488.1	LOC122806193	122806193	uncharacterized LOC122806193	175	181	239	6	4	9	1.09899	1.05061	1.32342	0.041974	0.024099	0.072472	-4.33441	2.44e-17	1.75e-15	down
XM_044070091.1	GOLIM4	122800809	golgi integral membrane protein 4	330	468	429	0	0	0	0.357883	0.469437	0.410378	0	0	0	-10.493	2.53e-17	1.81e-15	down
XM_044082004.1	LOC122810398	122810398	uncharacterized LOC122810398	2225	3692	2744	383	227	276	7.46038	11.4216	8.10792	1.63658	0.949189	1.25663	-2.66372	2.62e-17	1.87e-15	down
XM_044080725.1	UBA1	122809325	ubiquitin like modifier activating enzyme 1	23050	21308	27312	31054	32999	27653	65.3417	55.7208	68.2075	112.172	116.638	106.633	0.98014	2.87e-17	2.04e-15	not_change
XM_044055559.1	SH3PXD2A	122788664	SH3 and PX domains 2A	182	166	196	10	11	10	0.569253	0.47832	0.540716	0.039747	0.04025	0.042716	-3.51253	2.99e-17	2.13e-15	down
XM_044060482.1	S100B	122792917	S100 calcium binding protein B	476	362	411	0	0	0	1.52777	1.07332	1.16156	0	0	0	-10.5328	3.39e-17	2.4e-15	down
XM_044089183.1	CPPED1	122816413	calcineurin like phosphoesterase domain containing 1	1195	1167	1773	2431	2679	2205	7.38164	6.65121	9.65442	19.1485	20.643	18.5393	1.45807	3.91e-17	2.77e-15	up
XM_044072094.1	COL8A1	122802467	collagen type VIII alpha 1 chain	1411	1581	1070	188	165	167	3.77349	3.90096	2.52098	0.639732	0.547246	0.60541	-2.36085	4.11e-17	2.9e-15	down
XM_044081538.1	LOC122809800	122809800	C-Jun-amino-terminal kinase-interacting protein 3-like	207	278	316	14	14	22	0.453697	0.561419	0.610748	0.037317	0.036479	0.064816	-3.36609	4.32e-17	3.04e-15	down
XM_044057149.1	ITM2A	122789717	integral membrane protein 2A	17723	25636	29557	4877	5305	3748	52.9736	70.6819	77.8284	18.5718	19.769	15.2384	-1.75283	4.68e-17	3.28e-15	down
XM_044083263.1	BAG6	122811425	BAG cochaperone 6	166	331	232	4	3	3	0.391128	0.721267	0.482034	0.010626	0.005955	0.009635	-5.56287	4.95e-17	3.46e-15	down
XM_044090549.1	BBC3	122817296	BCL2 binding component 3	998	840	1274	108	85	146	2.66792	2.07177	3.00125	0.367502	0.280786	0.527689	-2.56373	4.95e-17	3.46e-15	down
XM_044062196.1	LDB2	122794062	LIM domain binding 2	1003	1249	1353	2132	2402	1742	5.15295	5.92086	6.12615	13.9646	15.3935	12.1808	1.42628	5.2e-17	3.63e-15	up
XM_044076413.1	MKRN2	122806179	makorin ring finger protein 2	334	248	508	10	11	19	0.455355	0.311343	0.609738	0.016207	0.018604	0.03505	-4.12457	5.27e-17	3.67e-15	down
XM_044059670.1	LOC122791752	122791752	S-adenosylmethionine synthase-like	302	608	496	0	0	0	1.7427	3.23377	2.51958	0	0	0	-10.6836	6.11e-17	4.24e-15	down
XM_044063152.1	PEX14	122794601	peroxisomal biogenesis factor 14	4522	5142	5629	4961	5477	5337	40.8128	42.8166	44.7586	57.0614	61.6433	65.5303	0.67035	6.17e-17	4.27e-15	not_change
XR_006365846.1	LOC122808953	122808953	uncharacterized LOC122808953	0	0	0	280	254	142	0	0	0	2.41003	2.13262	1.29799	10.8772	6.8e-17	4.69e-15	up
XM_044083321.1	LOC122811465	122811465	class II histocompatibility antigen, B-L beta chain-like	216	171	231	431	499	537	2.42317	1.77474	2.28613	6.17295	7.00515	8.2144	1.86937	6.91e-17	4.76e-15	up
XM_044068413.1	CSNK1E	122799392	casein kinase 1 epsilon	215	270	417	19	13	16	0.535525	0.620544	0.917704	0.059567	0.037889	0.052667	-3.5828	7.07e-17	4.85e-15	down
XM_044067832.1	LOC122798731	122798731	oocyte zinc finger protein XlCOF6-like	792	843	970	1093	1071	984	1.22339	1.20106	1.32064	2.15104	2.06372	2.0674	0.898867	7.18e-17	4.92e-15	not_change
XM_044074958.1	R3HDM1	122804820	R3H domain containing 1	861	1232	1289	3059	3221	2105	2.38809	3.15243	3.14949	10.815	11.1445	7.94424	1.93952	8.09e-17	5.53e-15	up
XM_044080428.1	HSPB6	122809147	heat shock protein family B (small) member 6	2658	2677	4075	378605	222479	19710	28.6739	26.6447	38.7343	5205.58	2993.23	289.3	6.68047	8.22e-17	5.61e-15	up
XM_044063919.1	SNX9	122795616	sorting nexin 9	469	482	511	31	61	35	2.7874	2.64432	2.67619	0.231137	0.446503	0.279792	-2.91038	8.37e-17	5.69e-15	down
XM_044054730.1	KAT2A	122787821	lysine acetyltransferase 2A	274	644	691	0	0	0	0.401633	0.872208	0.893541	0	0	0	-10.8608	8.58e-17	5.82e-15	down
XM_044082847.1	ABTB2	122811176	ankyrin repeat and BTB domain containing 2	386	368	464	45	46	26	0.948104	0.83372	1.00429	0.13802	0.13974	0.086428	-2.75614	8.61e-17	5.83e-15	down
XM_044054239.1	TMEM248	122787492	transmembrane protein 248	1969	2135	2972	387	452	539	4.66004	4.66188	6.19706	1.1664	1.334	1.73459	-1.72331	9.3e-17	6.28e-15	down
XM_044061435.1	PAQR8	122793437	progestin and adipoQ receptor family member 8	381	284	469	23	20	33	1.21381	0.833548	1.31725	0.09014	0.076535	0.141999	-3.26673	9.52e-17	6.41e-15	down
XM_044062707.1	KIF13B	122794372	kinesin family member 13B	1006	1020	1067	91	141	64	1.20057	1.12295	1.1212	0.137591	0.209563	0.103458	-2.77274	9.82e-17	6.6e-15	down
XM_044081998.1	LOC122810396	122810396	solute carrier family 12 member 4-like	0	0	0	385	314	139	0	0	0	1.19963	0.95648	0.462826	11.187	9.89e-17	6.63e-15	up
XM_044086327.1	TAOK2	122813804	TAO kinase 2	1018	1186	1227	146	103	183	2.1639	2.3254	2.2989	0.393953	0.273127	0.529221	-2.36042	9.98e-17	6.68e-15	down
XM_044070800.1	LOC122801247	122801247	serine/threonine-protein phosphatase 2A regulatory subunit B'' subunit alpha-like	476	454	306	21	29	21	1.75308	1.54265	0.993598	0.096157	0.132121	0.10292	-3.52673	1e-16	6.7e-15	down
XM_044066898.1	NUB1	122798165	negative regulator of ubiquitin like proteins 1	300	607	451	0	0	0	0.476567	0.892014	0.63291	0	0	0	-10.6376	1.1e-16	7.34e-15	down
XM_044059055.1	LOC122791341	122791341	uncharacterized LOC122791341	10	6	8	116	101	182	0.064284	0.03422	0.045517	1.00582	0.855839	1.69399	4.67561	1.18e-16	7.81e-15	up
XM_044054968.1	NPEPPS	122788046	aminopeptidase puromycin sensitive	3322	3897	3779	4604	5188	4356	11.8302	12.7997	11.8554	20.8909	23.035	21.0977	0.983241	1.26e-16	8.37e-15	not_change
XM_044085399.1	MGST3	122813213	microsomal glutathione S-transferase 3	21690	23574	26481	5749	4083	3576	271.23	271.931	291.721	91.5909	63.6567	60.8215	-1.79253	1.35e-16	8.96e-15	down
XM_044060718.1	LOC122793047	122793047	serine/threonine kinase 11 interacting protein	275	595	968	0	0	0	0.66301	1.32557	2.06148	0	0	0	-11.034	1.42e-16	9.39e-15	down
XM_044062835.1	KIAA0232	122794448	KIAA0232 ortholog	503	564	472	30	50	55	1.41305	1.45986	1.16746	0.104614	0.175031	0.209565	-2.89922	1.43e-16	9.41e-15	down
XM_044076561.1	ST13	122806272	ST13 Hsp70 interacting protein	2026	2207	2446	10173	17818	6467	18.3341	18.4266	19.5048	117.34	201.116	79.6323	2.98226	1.55e-16	1.02e-14	up
XM_044085518.1	DAB1	122813279	DAB adaptor protein 1	1142	1262	295	0	0	0	2.21108	2.25388	0.502274	0	0	0	-11.6848	1.57e-16	1.03e-14	down
XM_044086628.1	RUSF1	122814035	RUS family member 1	334	316	345	0	0	0	0.508337	0.444541	0.463386	0	0	0	-10.1975	1.65e-16	1.08e-14	down
XM_044080376.1	HDAC6	122809122	histone deacetylase 6	407	556	603	1004	932	852	1.01173	1.27539	1.32079	3.18107	2.8904	2.8834	1.46415	1.68e-16	1.1e-14	up
XM_044056836.1	LOC122789409	122789409	ecto-NOX disulfide-thiol exchanger 2-like	260	492	602	0	0	0	0.343017	0.599615	0.699673	0	0	0	-10.6116	1.75e-16	1.14e-14	down
XM_044066809.1	JAZF1	122798117	JAZF zinc finger 1	527	365	354	0	0	0	1.90423	1.21608	1.12701	0	0	0	-10.5409	1.76e-16	1.14e-14	down
XM_044073029.1	ARAP1	122803421	ArfGAP with RhoGAP domain, ankyrin repeat and PH domain 1	362	287	394	0	0	0	0.73863	0.539325	0.707707	0	0	0	-10.2615	1.85e-16	1.2e-14	down
XM_044069520.1	EGR1	122800041	early growth response 1	2474	1735	3264	7036	14429	9927	9.55868	6.18399	11.1116	34.6491	69.5316	52.1898	2.69824	1.92e-16	1.24e-14	up
XM_044058448.1	BIRC6	122790794	baculoviral IAP repeat containing 6	303	823	498	0	0	0	0.250154	0.627036	0.362714	0	0	0	-10.8965	2.02e-16	1.31e-14	down
XM_044076721.1	LOC122806371	122806371	NACHT, LRR and PYD domains-containing protein 14-like	263	385	540	0	0	0	0.697518	0.942194	1.26234	0	0	0	-10.4242	2.34e-16	1.51e-14	down
XM_044058651.1	NEK6	122790946	NIMA related kinase 6	444	448	576	13	15	35	1.1925	1.11036	1.36391	0.041426	0.046978	0.127301	-3.90862	2.37e-16	1.52e-14	down
XM_044065731.1	MMS22L	122796954	MMS22 like, DNA repair protein	684	709	776	1899	2163	1282	2.20003	2.10205	2.19774	7.78154	8.67387	5.60782	1.91969	2.46e-16	1.57e-14	up
XM_044062161.1	SLC34A2	122794044	solute carrier family 34 member 2	99165	145712	90050	18603	18202	17367	216.495	293.45	173.192	51.7482	49.5449	51.5733	-2.01871	2.59e-16	1.66e-14	down
XM_044057703.1	ZC3H12B	122790125	zinc finger CCCH-type containing 12B	375	981	420	0	0	0	0.450082	1.08679	0.443468	0	0	0	-11.0397	2.62e-16	1.67e-14	down
XM_044058471.1	BIRC6	122790794	baculoviral IAP repeat containing 6	596	265	783	0	0	0	0.492387	0.202102	0.570421	0	0	0	-10.903	2.65e-16	1.69e-14	down
XM_044055218.1	TLK2	122788209	tousled like kinase 2	371	449	307	0	0	0	0.637881	0.711742	0.464798	0	0	0	-10.3889	2.69e-16	1.71e-14	down
XM_044064612.1	FAM126A	122796270	hyccin PI4KA lipid kinase complex subunit 1	429	343	527	19	26	8	0.932081	0.686931	1.00794	0.05198	0.068246	0.023387	-3.99248	2.72e-16	1.73e-14	down
XR_006363623.1	LOC122794216	122794216	uncharacterized LOC122794216	72	95	88	258	223	225	0.542929	0.666897	0.591387	2.50913	2.12457	2.33795	2.09401	2.87e-16	1.82e-14	up
XM_044056351.1	LOC122789123	122789123	GDNF-inducible zinc finger protein 1-like	282	308	341	0	0	0	0.83978	0.848515	0.894943	0	0	0	-10.0953	2.93e-16	1.85e-14	down
XM_044053865.1	CACTIN	122787257	cactin, spliceosome C complex subunit	2710	2718	3334	3260	3857	3841	10.8384	10.0261	11.7474	16.6116	19.2332	20.8963	0.948747	2.99e-16	1.88e-14	not_change
XM_044083109.1	LOC122811337	122811337	zinc metalloproteinase/disintegrin-like	345	237	282	19	18	21	5.75051	3.6384	4.13904	0.387307	0.362327	0.457993	-3.28647	3.02e-16	1.89e-14	down
XM_044057636.1	PCDH19	122790072	protocadherin 19	286	329	321	0	0	0	0.42845	0.454665	0.424241	0	0	0	-10.107	3.37e-16	2.11e-14	down
XM_044081522.1	KIFC3	122809782	kinesin family member C3	301	368	312	0	0	0	0.866579	0.97901	0.792325	0	0	0	-10.179	3.46e-16	2.16e-14	down
XM_044066265.1	PREX2	122797741	phosphatidylinositol-3,4,5-trisphosphate dependent Rac exchange factor 2	258	370	456	26	33	18	0.681175	0.903888	1.06341	0.084541	0.108084	0.06345	-3.17869	3.81e-16	2.38e-14	down
XM_044063199.1	AFDN	122794591	afadin, adherens junction formation factor	417	563	300	0	0	0	0.689175	0.859684	0.437395	0	0	0	-10.5786	3.89e-16	2.42e-14	down
XM_044066668.1	STT3B	122798043	STT3 oligosaccharyltransferase complex catalytic subunit B	20663	20023	20979	23649	24147	24595	79.8862	71.4108	71.4529	116.505	116.403	129.349	0.849183	3.95e-16	2.45e-14	not_change
XM_044080326.1	LOC122809098	122809098	uncharacterized LOC122809098	3134	1927	230	0	0	0	4.00945	2.27367	0.25871	0	0	0	-12.6825	3.99e-16	2.48e-14	down
XM_044090127.1	ZNFX1	122817016	zinc finger NFX1-type containing 1	299	281	485	0	0	0	0.342685	0.2965	0.489877	0	0	0	-10.2723	4.28e-16	2.64e-14	down
XM_044081332.1	PDPR	122809668	pyruvate dehydrogenase phosphatase regulatory subunit	664	572	615	38	29	11	2.18193	1.7328	1.7792	0.1567	0.118306	0.045309	-3.95649	4.43e-16	2.73e-14	down
XM_044068923.1	MPHOSPH9	122799691	M-phase phosphoprotein 9	286	278	340	0	0	0	0.762211	0.68507	0.798597	0	0	0	-10.0525	4.72e-16	2.91e-14	down
XM_044061076.1	DNAJC25	122793230	DnaJ heat shock protein family (Hsp40) member C25	3451	4577	4869	5499	5729	5880	30.4928	37.3094	37.9	61.9113	63.1148	70.6755	1.03819	4.8e-16	2.95e-14	up
XM_044063190.1	LOC122794617	122794617	ceramide-1-phosphate transfer protein	265	513	447	0	0	3	0.848102	1.5134	1.25998	0	0	0.011592	-8.03707	5.02e-16	3.08e-14	down
XM_044088019.1	MDM2	122815485	MDM2 proto-oncogene	1261	1349	1610	490	512	464	6.91817	6.82805	7.78457	3.42394	3.50351	3.45971	-0.898096	5.12e-16	3.14e-14	not_change
XM_044084146.1	CDK2AP2	122811951	cyclin dependent kinase 2 associated protein 2	604	946	1172	2305	2082	2670	5.6376	8.15052	9.63915	27.4348	24.2395	33.9163	2.02032	5.34e-16	3.26e-14	up
XM_044083674.1	MEAF6	122811668	MYST/Esa1 associated factor 6	1783	1991	1877	2626	2900	3282	13.0938	13.4873	12.1435	24.5793	26.5565	32.7983	1.25915	5.43e-16	3.3e-14	up
XM_044084419.1	WIZ	122812126	WIZ zinc finger	2217	2189	2808	4469	4638	3317	3.10485	2.8273	3.46456	7.97622	8.09937	6.31875	1.41071	5.43e-16	3.3e-14	up
XM_044055233.1	PPP4R3B	122788210	protein phosphatase 4 regulatory subunit 3B	262	291	698	2307	3954	2124	0.701622	0.719518	1.65141	7.89651	13.244	7.76018	3.40384	5.65e-16	3.43e-14	up
XM_044080360.1	L1CAM	122809112	L1 cell adhesion molecule	1579	323	669	0	0	0	3.05587	0.576377	1.14099	0	0	0	-11.6084	5.86e-16	3.55e-14	down
XM_044056609.1	PCBD1	122789295	pterin-4 alpha-carbinolamine dehydratase 1	2845	2227	2303	401	511	382	11.3259	8.17726	8.07628	2.03349	2.53563	2.06671	-1.90569	6.09e-16	3.68e-14	down
XM_044077160.1	LOC122806601	122806601	complex III assembly factor LYRM7-like	128	138	146	281	260	270	3.09003	3.0765	3.09937	8.66131	7.83995	8.8677	1.6008	6.81e-16	4.11e-14	up
XM_044058796.1	LRRC8A	122791029	leucine rich repeat containing 8 VRAC subunit A	236	528	791	0	0	0	0.653524	1.34894	1.93026	0	0	0	-10.7961	6.84e-16	4.12e-14	down
XM_044070077.1	SEC62	122800799	SEC62 homolog, preprotein translocation factor	4659	5811	6473	6527	7682	7196	16.414	18.8841	20.0914	29.302	33.7473	34.4839	0.966571	6.96e-16	4.18e-14	not_change
XM_044083483.1	LIMA1	122811564	LIM domain and actin binding 1	1034	728	280	0	0	0	1.06354	0.690329	0.253298	0	0	0	-11.2857	7.19e-16	4.31e-14	down
XM_044076751.1	PPP1R15B	122806391	protein phosphatase 1 regulatory subunit 15B	4183	7431	7570	14398	14173	16115	18.9585	31.0704	30.2269	83.1564	80.1002	99.3617	1.85933	7.68e-16	4.59e-14	up
XM_044071613.1	LOC122801915	122801915	ABI family member 3 binding protein	292	310	663	0	0	0	0.369709	0.362025	0.740238	0	0	0	-10.5038	7.8e-16	4.65e-14	down
XM_044086641.1	RNF40	122814041	ring finger protein 40	245	291	364	0	0	0	0.597785	0.655348	0.78507	0	0	0	-10.0372	7.81e-16	4.65e-14	down
XM_044067841.1	LOC122798740	122798740	zinc finger protein OZF-like	132	163	196	423	686	450	0.150271	0.170894	0.195902	0.614167	0.974844	0.69737	2.29456	8.03e-16	4.77e-14	up
XM_044062823.1	RBM47	122794442	RNA binding motif protein 47	734	565	426	0	2	0	4.28932	3.0479	2.1949	0	0.011651	0	-9.16295	8.05e-16	4.78e-14	down
XM_044070475.1	LOC122801016	122801016	schwannomin-interacting protein 1	1802	910	1560	14	13	0	2.90208	1.35124	2.21424	0.028227	0.024438	0	-6.69934	8.19e-16	4.84e-14	down
XM_044054447.1	NUFIP2	122787635	nuclear FMR1 interacting protein 2	483	647	722	1022	1442	1259	1.11675	1.3792	1.47078	3.01002	4.15564	3.95797	1.63761	8.32e-16	4.91e-14	up
XM_044090173.1	ENG	122817038	endoglin	550	292	1623	0	0	0	0.791823	0.387524	2.05909	0	0	0	-11.4419	8.65e-16	5.1e-14	down
XM_044084570.1	CDC37	122812223	cell division cycle 37, HSP90 cochaperone	4118	4774	6086	11577	12957	7996	28.2869	30.2481	36.8316	101.342	110.984	74.7208	1.75009	9e-16	5.29e-14	up
XM_044073258.1	KIDINS220	122803565	kinase D interacting substrate 220	942	693	272	0	0	0	1.03285	0.699967	0.262699	0	0	0	-11.185	9.54e-16	5.6e-14	down
XM_044055941.1	LOC122788914	122788914	calcyclin binding protein	2696	2522	3286	4746	4222	3724	38.2669	33.0175	41.0974	85.8514	74.7164	71.8986	1.20495	9.65e-16	5.65e-14	up
XM_044071522.1	AMD1	122801836	adenosylmethionine decarboxylase 1	4443	6247	6439	1407	1298	1544	66.1237	85.767	84.4247	26.6713	24.077	31.2447	-1.37854	1.03e-15	6e-14	down
XM_044075478.1	MPV17	122805377	mitochondrial inner membrane protein MPV17	0	0	0	155	120	168	0	0	0	0.541847	0.411265	0.628874	10.2732	1.1e-15	6.42e-14	up
XM_044070982.1	EIF5B	122801551	eukaryotic translation initiation factor 5B	1718	1439	1561	2497	2506	2562	4.29183	3.31612	3.43582	7.94739	7.80677	8.70407	1.29504	1.22e-15	7.11e-14	up
XM_044074227.1	FAM110B	122804402	family with sequence similarity 110 member B	533	303	334	0	0	0	0.992527	0.520616	0.548154	0	0	0	-10.453	1.24e-15	7.19e-14	down
XM_044070505.1	CCHR4.PART1H3orf33	122801042	chromosome chr4.part1 C3orf33 homolog	601	757	1298	0	0	7	1.09081	1.26828	2.07716	0	0	0.014919	-7.90386	1.29e-15	7.5e-14	down
XM_044063042.1	TNFRSF1B	122794554	TNF receptor superfamily member 1B	548	735	679	104	69	94	2.60612	3.22747	2.84683	0.624917	0.406738	0.605645	-2.2499	1.39e-15	8.06e-14	down
XM_044083137.1	BNIP3L	122811354	BCL2 interacting protein 3 like	6261	7577	8068	2489	2455	2704	18.0817	20.1864	20.5278	9.15892	8.83849	10.6195	-0.890192	1.4e-15	8.09e-14	not_change
XM_044081196.1	ROBO4	122809590	roundabout guidance receptor 4	578	664	256	0	0	0	1.91734	2.03291	0.748058	0	0	0	-10.8217	1.49e-15	8.58e-14	down
XM_044078076.1	IQSEC1	122807112	IQ motif and Sec7 domain ArfGEF 1	236	388	705	0	0	0	0.285606	0.433806	0.754043	0	0	0	-10.5685	1.67e-15	9.62e-14	down
XM_044070074.1	LOC122800798	122800798	NAD kinase-like	2986	3382	4117	3766	3898	3755	16.0613	16.7788	19.5087	25.8097	26.1427	27.473	0.753976	1.68e-15	9.63e-14	not_change
XM_044056435.1	DNAJC11	122789183	DnaJ heat shock protein family (Hsp40) member C11	621	265	696	0	3	0	2.00358	0.788839	1.97942	0	0.009511	0	-8.42256	1.7e-15	9.71e-14	down
XM_044084260.1	SLC20A1	122812026	solute carrier family 20 member 1	901	1327	1419	97	33	70	3.58579	4.86932	4.97324	0.490491	0.162694	0.377769	-3.54589	1.73e-15	9.9e-14	down
XM_044085568.1	LEPROT	122813318	leptin receptor overlapping transcript	2217	2104	2836	306	505	451	15.2109	13.3164	17.1445	2.67327	4.31991	4.20077	-1.87733	1.74e-15	9.9e-14	down
XM_044054350.1	SLC43A2	122787570	solute carrier family 43 member 2	226	359	323	0	0	0	0.33419	0.489058	0.420218	0	0	0	-10.0557	1.94e-15	1.1e-13	down
XM_044082031.1	LOC122810419	122810419	B-cadherin-like	4608	5154	3755	788	938	705	9.91265	10.2274	7.11697	2.1598	2.51614	2.06203	-1.87109	1.95e-15	1.11e-13	down
XM_044066084.1	LOC122797235	122797235	pituitary adenylate cyclase-activating polypeptide type I receptor-like	213	376	481	0	0	0	0.596502	0.971218	1.18691	0	0	0	-10.2719	2.01e-15	1.14e-13	down
XM_044068775.1	PPIL2	122799602	peptidylprolyl isomerase like 2	1630	1654	2406	4268	4685	3087	10.696	10.0066	13.9036	35.6857	38.3291	27.5502	1.71457	2.04e-15	1.15e-13	up
XM_044085261.1	RASAL2	122813121	RAS protein activator like 2	1023	1268	227	0	0	0	0.922756	1.05515	0.179626	0	0	0	-11.5862	2.05e-15	1.16e-13	down
XM_044072740.1	GRB7	122802922	growth factor receptor bound protein 7	387	413	294	4	0	0	0.699475	0.689736	0.468594	0.00874	0	0	-7.48694	2.08e-15	1.17e-13	down
XM_044069453.1	RNASET2	122799997	ribonuclease T2	5084	5091	6820	1641	1264	1423	59.6638	55.109	70.5025	24.5253	18.4901	22.7148	-1.33967	2.12e-15	1.19e-13	down
XM_044064990.1	EGFR	122796480	epidermal growth factor receptor	979	1266	998	89	144	67	1.38266	1.64958	1.24246	0.158973	0.253591	0.128718	-2.82589	2.2e-15	1.24e-13	down
XM_044082600.1	ANO5	122811053	anoctamin 5	469	232	422	0	0	0	1.5764	0.719633	1.24995	0	0	0	-10.3753	2.26e-15	1.27e-13	down
XM_044064685.1	IDI1	122796310	isopentenyl-diphosphate delta isomerase 1	946	943	1235	287	322	295	9.48471	8.72223	10.9103	3.66035	4.01842	4.0235	-1.16015	2.27e-15	1.27e-13	down
XM_044069784.1	RANBP1	122800335	RAN binding protein 1	4885	6191	6573	7497	9778	8122	38.8537	45.4274	46.0616	75.9839	96.9726	87.8765	1.15121	2.29e-15	1.28e-13	up
XM_044060129.1	EVA1B	122792330	eva-1 homolog B	293	291	260	0	0	0	0.871114	0.800032	0.681575	0	0	0	-9.96749	2.38e-15	1.33e-13	down
XM_044090164.1	LOC122817032	122817032	rho GTPase-activating protein 39-like	264	269	267	0	0	0	0.512895	0.482155	0.457808	0	0	0	-9.88437	2.49e-15	1.38e-13	down
XM_044063225.1	AFDN	122794591	afadin, adherens junction formation factor	282	610	321	0	0	0	0.467133	0.933056	0.469022	0	0	0	-10.487	2.53e-15	1.41e-13	down
XM_044053758.1	LOC122787178	122787178	guanine nucleotide-binding protein subunit alpha-11	1430	1085	1670	2442	2644	2964	5.8168	4.07182	5.9871	12.6625	13.4144	16.4059	1.57108	2.72e-15	1.51e-13	up
XM_044056817.1	PWWP2B	122789397	PWWP domain containing 2B	5597	5939	7938	8469	10469	8432	27.1076	26.5325	33.8653	52.261	63.2185	55.5481	1.12214	2.97e-15	1.64e-13	up
XM_044084729.1	WDR83OS	122812322	WD repeat domain 83 opposite strand	6874	9195	10071	11022	12248	11241	115.248	142.223	148.755	235.479	256.051	256.389	1.03206	2.98e-15	1.64e-13	up
XM_044065961.1	LOC122797153	122797153	zinc finger protein 883-like	720	781	839	1022	1010	1168	2.22087	2.22172	2.28141	4.01704	3.88691	4.90471	1.07619	3.1e-15	1.71e-13	up
XM_044059595.1	COQ8A	122791699	coenzyme Q8A	749	1318	1293	143	181	154	3.37381	5.47881	5.13213	0.818727	1.01708	0.939566	-2.17941	3.13e-15	1.72e-13	down
XM_044080057.1	LOC122808922	122808922	thrombospondin type-1 domain-containing protein 4-like	3677	2980	3081	210	354	121	7.1675	5.35687	5.28941	0.520413	0.858669	0.319535	-3.2296	3.23e-15	1.77e-13	down
XM_044084817.1	LOC122812560	122812560	connector enhancer of kinase suppressor of ras 1-like	377	1017	592	19	17	5	0.732355	1.82627	1.01405	0.046554	0.039952	0.012716	-4.97689	3.41e-15	1.87e-13	down
XM_044078075.1	IQSEC1	122807112	IQ motif and Sec7 domain ArfGEF 1	0	0	0	65	1514	1088	0	0	0	0.097742	2.2403	1.75692	12.8473	3.56e-15	1.95e-13	up
XM_044059995.1	LOC122792248	122792248	phosphatase and actin regulator 4-like	454	351	253	0	0	0	1.32078	0.94155	0.648596	0	0	0	-10.3129	3.8e-15	2.08e-13	down
XM_044063191.1	AFDN	122794591	afadin, adherens junction formation factor	0	0	0	103	162	151	0	0	0	0.214354	0.332265	0.336873	10.1763	3.87e-15	2.11e-13	up
XM_044087448.1	YAF2	122815172	YY1 associated factor 2	1956	2013	2381	2881	2774	2364	9.22137	8.75393	9.89036	17.3085	16.3074	15.1647	0.962175	4e-15	2.18e-13	not_change
XM_044053994.1	CCHR13.PART0H19orf25	122787343	chromosome chr13.part0 C19orf25 homolog	3477	4769	4603	6346	6897	8130	28.4266	35.9657	33.1523	66.1125	70.3101	90.4278	1.36194	4.16e-15	2.26e-13	up
XM_044056199.1	ZRANB1	122789026	zinc finger RANBP2-type containing 1	1298	1171	1476	383	417	398	3.51466	2.92461	3.5223	1.32153	1.40695	1.46596	-1.09597	4.26e-15	2.3e-13	down
XM_044064756.1	CMC1	122796343	C-X9-C motif containing 1	1699	2043	2457	2934	2683	3124	27.7125	30.7365	35.2969	60.9741	54.551	69.2978	1.13019	4.56e-15	2.46e-13	up
XM_044065696.1	ZFPM2	122796929	zinc finger protein, FOG family member 2	422	274	275	0	0	0	1.16123	0.695063	0.667287	0	0	0	-10.1823	4.96e-15	2.67e-13	down
XM_044083310.1	LOC122811457	122811457	ABC-type oligopeptide transporter ABCB9-like	811	1136	439	31	31	43	2.12305	2.74508	1.01345	0.102629	0.100904	0.150676	-3.91271	5.83e-15	3.14e-13	down
XM_044084173.1	LOC122811972	122811972	beta-adrenergic receptor kinase 1-like	186	279	327	5	0	4	0.504193	0.698392	0.780545	0.01477	0	0.013551	-5.81247	6.31e-15	3.39e-13	down
XM_044057717.1	SDAD1	122790133	SDA1 domain containing 1	1931	2272	2656	3544	3581	4736	8.68534	9.42697	10.5258	20.3142	20.0829	28.9821	1.42283	6.32e-15	3.39e-13	up
XM_044081779.1	WWP2	122810248	WW domain containing E3 ubiquitin protein ligase 2	218	227	304	0	0	0	0.491853	0.472703	0.6051	0	0	0	-9.7738	6.41e-15	3.43e-13	down
XM_044059488.1	WDFY3	122791663	WD repeat and FYVE domain containing 3	738	671	859	16	54	46	0.651413	0.546358	0.668102	0.01766	0.059079	0.054227	-3.67	6.65e-15	3.55e-13	down
XM_044070611.1	COMMD2	122801091	COMM domain containing 2	616	700	834	980	1116	1255	8.26677	8.6732	9.87314	16.7676	18.6967	22.9309	1.27056	6.87e-15	3.66e-13	up
XM_044058221.1	LOC122790683	122790683	LIM domain transcription factor LMO4-A	3723	2979	3880	854	928	696	25.9867	19.1759	23.8554	7.59007	8.07273	6.60239	-1.47597	6.94e-15	3.69e-13	down
XM_044087422.1	PNPLA8	122815164	patatin like phospholipase domain containing 8	683	397	257	0	0	0	1.79919	0.963696	0.59531	0	0	0	-10.6661	7.01e-15	3.73e-13	down
XM_044085743.1	ACBD6	122813426	acyl-CoA binding domain containing 6	1289	1341	1716	1661	1946	1887	10.2661	9.85499	12.045	16.8641	19.3319	20.4527	0.96756	7.05e-15	3.74e-13	not_change
XM_044077342.1	LOC122806703	122806703	polyamine-transporting ATPase 13A3-like	440	271	723	23	28	19	0.973887	0.553514	1.41186	0.063617	0.075279	0.056414	-3.71146	7.21e-15	3.82e-13	down
XM_044074716.1	ATXN3	122804698	ataxin 3	279	203	349	0	0	0	0.362813	0.243891	0.400056	0	0	0	-9.92561	8e-15	4.23e-13	down
XM_044072003.1	PICALM	122802371	phosphatidylinositol binding clathrin assembly protein	4513	3609	4431	7568	6845	6179	21.2604	15.6816	18.3886	45.425	40.2048	39.5934	1.33164	8.37e-15	4.42e-13	up
XM_044080358.1	L1CAM	122809112	L1 cell adhesion molecule	0	0	0	270	335	93	0	0	0	0.663652	0.805519	0.242483	10.9176	8.42e-15	4.43e-13	up
XM_044076705.1	DVL2	122806356	dishevelled segment polarity protein 2	814	738	776	120	170	121	1.86094	1.55566	1.56267	0.347542	0.483846	0.374209	-1.89012	8.83e-15	4.64e-13	down
XM_044067661.1	CDK14	122798588	cyclin dependent kinase 14	562	235	355	0	0	0	1.6128	0.620339	0.897283	0	0	0	-10.4301	9.3e-15	4.88e-13	down
XM_044083271.1	CCHR9.PART0H6orf47	122811430	chromosome chr9.part0 C6orf47 homolog	552	347	447	34	46	43	1.3288	0.768727	0.946254	0.10243	0.137895	0.139261	-2.84422	9.47e-15	4.96e-13	down
XM_044083866.1	RAPGEF3	122811798	Rap guanine nucleotide exchange factor 3	2593	2889	3106	969	936	771	5.37501	5.52409	5.67255	2.55942	2.41849	2.17326	-1.05851	9.57e-15	5e-13	down
XM_044083108.1	LOC122811336	122811336	zinc metalloproteinase-disintegrin-like batroxstatin-1	2814	2589	3053	547	305	422	12.694	10.7735	12.1332	3.142	1.71246	2.58923	-2.1043	9.58e-15	5e-13	down
XM_044085748.1	SLC30A7	122813433	solute carrier family 30 member 7	858	835	805	1545	1338	1721	2.67486	2.40239	2.21178	6.14046	5.20335	7.30309	1.49885	9.89e-15	5.15e-13	up
XM_044077093.1	CAMTA2	122806560	calmodulin binding transcription activator 2	393	207	345	0	0	0	0.608016	0.294575	0.469583	0	0	0	-10.1279	9.91e-15	5.15e-13	down
XM_044060774.1	ZNF608	122793069	zinc finger protein 608	183	367	415	0	0	0	0.391087	0.723293	0.7809	0	0	0	-10.1252	1.02e-14	5.27e-13	down
XM_044068764.1	LOC122799595	122799595	splicing factor SWAP	361	322	224	0	0	0	0.563705	0.464149	0.307879	0	0	0	-10.0864	1.07e-14	5.54e-13	down
XM_044082969.1	BMP1	122811250	bone morphogenetic protein 1	3594	4440	5031	1406	1392	1163	12.8409	14.6328	15.8364	6.39974	6.19913	5.64913	-1.09163	1.1e-14	5.66e-13	down
XM_044083679.1	SPATS2	122811679	spermatogenesis associated serine rich 2	126	142	135	352	313	269	0.286944	0.297277	0.271091	1.02102	0.889534	0.834728	1.83258	1.1e-14	5.66e-13	up
XM_044059237.1	LOC122791495	122791495	aldehyde dehydrogenase X, mitochondrial-like	389	415	328	48	49	44	9.86821	9.71893	7.32268	1.53815	1.53481	1.5162	-2.3966	1.15e-14	5.91e-13	down
XM_044090488.1	XYLT2	122817272	xylosyltransferase 2	948	627	216	0	0	0	3.25483	1.98656	0.653578	0	0	0	-11.1013	1.16e-14	5.98e-13	down
XM_044079196.1	EPHA1	122808233	EPH receptor A1	2625	3633	3536	8486	9945	5638	9.28088	11.8494	11.0136	38.2348	43.8449	27.1163	1.92062	1.21e-14	6.23e-13	up
XM_044062011.1	PEX5	122793958	peroxisomal biogenesis factor 5	275	211	506	0	0	0	0.974953	0.688076	1.58171	0	0	0	-10.1601	1.23e-14	6.32e-13	down
XM_044067806.1	LOC122798710	122798710	zinc finger protein 883-like	37	34	21	201	180	263	0.142498	0.121137	0.070651	1.00744	0.879653	1.4029	3.40949	1.25e-14	6.4e-13	up
XM_044066894.1	GALNT11	122798161	polypeptide N-acetylgalactosaminyltransferase 11	274	457	238	0	0	0	1.28889	1.9835	0.985656	0	0	0	-10.171	1.36e-14	6.94e-13	down
XM_044078282.1	NGRN	122807214	neugrin, neurite outgrowth associated	1173	956	1296	1922	1753	1684	8.04997	6.05114	7.8338	16.815	15.0044	15.7281	1.2697	1.37e-14	6.96e-13	up
XM_044084379.1	CNNM4	122812100	cyclin and CBS domain divalent metal cation transport mediator 4	245	246	295	27	28	38	0.927501	0.858148	0.982635	0.126613	0.130951	0.191609	-2.45225	1.41e-14	7.15e-13	down
XM_044073828.1	RPAP1	122804146	RNA polymerase II associated protein 1	933	1181	1390	1895	2259	1664	2.35985	2.75519	3.0986	6.10911	7.12696	5.72583	1.36231	1.47e-14	7.48e-13	up
XM_044058917.1	ARHGAP24	122791246	Rho GTPase activating protein 24	182	288	388	0	0	0	0.722584	1.05573	1.36124	0	0	0	-9.95421	1.48e-14	7.49e-13	down
XM_044079292.1	BCAP31	122808327	B cell receptor associated protein 31	393	476	554	89	88	103	5.94868	6.63982	7.39445	1.71822	1.65851	2.11461	-1.71333	1.52e-14	7.67e-13	down
XM_044069079.1	DIAPH1	122799786	diaphanous related formin 1	1095	1196	1137	136	179	229	2.25501	2.27144	2.06361	0.356877	0.457599	0.639733	-2.03735	1.55e-14	7.85e-13	down
XM_044088384.1	CELSR1	122815682	cadherin EGF LAG seven-pass G-type receptor 1	1086	1448	1164	252	254	195	1.18511	1.4579	1.11968	0.350502	0.345032	0.289192	-1.78306	1.57e-14	7.92e-13	down
XM_044060861.1	PRUNE2	122793117	prune homolog 2 with BCH domain	0	0	0	113	223	115	0	0	0	0.174813	0.337296	0.18999	10.2871	1.62e-14	8.13e-13	up
XM_044081887.1	MECOM	122810321	MDS1 and EVI1 complex locus	1265	195	701	0	0	0	3.40239	0.483845	1.65977	0	0	0	-11.3446	1.65e-14	8.3e-13	down
XM_044077009.1	MAP10	122806506	microtubule associated protein 10	369	445	497	655	671	791	1.00436	1.11816	1.19246	2.27059	2.27706	2.93014	1.32138	1.76e-14	8.84e-13	up
XM_044080343.1	POLR1G	122809081	RNA polymerase I subunit G	1761	2005	2206	2177	2279	2485	19.2426	20.2086	21.2406	30.3146	31.0543	36.9438	0.84378	1.77e-14	8.86e-13	not_change
XM_044064785.1	SHH	122796357	sonic hedgehog signaling molecule	894	1211	1027	45	117	87	5.18329	6.47446	5.24778	0.328745	0.841525	0.679701	-3.03883	1.82e-14	9.11e-13	down
XM_044064791.1	COBL	122796363	cordon-bleu WH2 repeat protein	195	218	327	0	0	0	0.282203	0.291706	0.418463	0	0	0	-9.74767	1.91e-14	9.51e-13	down
XM_044090129.1	ZNFX1	122817016	zinc finger NFX1-type containing 1	287	380	214	0	0	0	0.333563	0.407797	0.219366	0	0	0	-10.0382	1.93e-14	9.62e-13	down
XM_044076491.1	ITPR3	122806238	inositol 1,4,5-trisphosphate receptor type 3	206	251	227	0	0	0	0.235385	0.264237	0.227855	0	0	0	-9.65593	1.96e-14	9.73e-13	down
XM_044063697.1	WDR41	122795509	WD repeat domain 41	0	0	0	185	199	87	0	0	0	1.40534	1.48394	0.701583	10.3534	2.06e-14	1.02e-12	up
XM_044089915.1	ZMYND8	122816855	zinc finger MYND-type containing 8	413	191	785	0	0	0	0.961439	0.410281	1.60969	0	0	0	-10.6382	2.07e-14	1.02e-12	down
XM_044080573.1	LOC122809247	122809247	heat shock cognate 71 kDa protein-like	25391	28561	28499	200734	246620	71851	139.436	144.684	137.874	1404.66	1688.67	536.742	3.26806	2.16e-14	1.07e-12	up
XM_044080749.1	HAUS5	122809342	HAUS augmin like complex subunit 5	650	514	747	2093	3277	1527	2.54877	1.85782	2.57848	10.4541	16.0217	8.14204	2.46965	2.18e-14	1.07e-12	up
XM_044069716.1	LOC122800223	122800223	protein NO VEIN-like	693	894	917	58	15	31	1.52346	1.8129	1.77564	0.161427	0.038877	0.092649	-3.95311	2.2e-14	1.08e-12	down
XM_044059127.1	TOMM40L	122791389	translocase of outer mitochondrial membrane 40 like	2848	4128	3603	6527	5632	7129	35.6038	47.6091	39.6855	103.997	87.805	121.263	1.49311	2.26e-14	1.11e-12	up
XM_044080561.1	LOC122809242	122809242	interferon-inducible GTPase 5-like	189	211	271	0	0	0	0.695412	0.71734	0.880724	0	0	0	-9.61458	2.34e-14	1.15e-12	down
XM_044088654.1	ADM2	122815842	adrenomedullin 2	946	464	230	0	0	0	4.46164	2.01594	0.953147	0	0	0	-10.9756	2.36e-14	1.16e-12	down
XR_006366634.1	TMED5	122813059	transmembrane p24 trafficking protein 5	1632	372	333	0	0	0	2.82955	0.593688	0.508585	0	0	0	-11.4977	2.41e-14	1.18e-12	down
XM_044069240.1	UBE2B	122799878	ubiquitin conjugating enzyme E2 B	81	107	111	244	295	368	0.918109	1.12274	1.1116	3.54928	4.20564	5.73387	2.23016	2.62e-14	1.28e-12	up
XM_044059373.1	SWAP70	122791594	switching B cell complex subunit SWAP70	3790	3112	4400	1057	928	847	13.7416	10.4071	14.0536	4.88291	4.19111	4.17363	-1.37048	2.78e-14	1.36e-12	down
XM_044065600.1	TRIO	122796857	trio Rho guanine nucleotide exchange factor	736	650	755	105	58	92	0.776018	0.632336	0.701479	0.139991	0.076274	0.131605	-2.44576	2.86e-14	1.39e-12	down
XM_044064584.1	CTNNAL1	122796254	catenin alpha like 1	684	761	865	191	234	184	1.06581	1.09355	1.18721	0.378587	0.453943	0.389853	-1.29842	2.89e-14	1.4e-12	down
XM_044057997.1	RGS3	122790454	regulator of G protein signaling 3	195	241	222	0	0	0	0.878406	1.00557	0.882905	0	0	0	-9.59866	2.97e-14	1.44e-12	down
XM_044072711.1	TRPC6	122802896	transient receptor potential cation channel subfamily C member 6	262	291	396	27	44	30	0.643988	0.659484	0.85791	0.082124	0.132379	0.097888	-2.59995	3.28e-14	1.59e-12	down
XM_044073216.1	N4BP2L2	122803557	NEDD4 binding protein 2 like 2	230	196	419	0	0	0	0.496917	0.389684	0.798475	0	0	0	-9.93071	3.33e-14	1.61e-12	down
XM_044080022.1	PEX11B	122808905	peroxisomal biogenesis factor 11 beta	880	853	1071	1047	1126	1065	7.3647	6.59018	7.90311	11.1752	11.7564	12.127	0.833606	3.59e-14	1.73e-12	not_change
XM_044070213.1	LOC122800880	122800880	LIM domain containing preferred translocation partner in lipoma	455	553	192	0	0	0	1.24866	1.40258	0.463888	0	0	0	-10.5029	3.63e-14	1.75e-12	down
XM_044069545.1	GEMIN5	122800058	gem nuclear organelle associated protein 5	324	174	373	0	0	0	0.560692	0.277052	0.567441	0	0	0	-9.99556	3.72e-14	1.79e-12	down
XM_044083095.1	SLC23A2	122811329	solute carrier family 23 member 2	237	1141	382	0	0	0	0.407262	1.80885	0.578123	0	0	0	-11.0224	3.75e-14	1.8e-12	down
XR_006363122.1	LOC122791262	122791262	uncharacterized LOC122791262	63	54	45	317	226	438	0.21242	0.168768	0.134774	1.37774	0.960108	2.03442	3.20899	3.82e-14	1.83e-12	up
XM_044054523.1	UBB	122787677	ubiquitin B	62380	79113	79857	108160	93274	115847	380.954	445.679	429.626	841.649	710.22	962.355	1.14809	4.18e-14	2e-12	up
XM_044075996.1	RCE1	122805672	Ras converting CAAX endopeptidase 1	114	136	232	483	629	457	0.417966	0.460447	0.749146	2.25845	2.87902	2.27844	2.34838	4.35e-14	2.08e-12	up
XM_044066808.1	JAZF1	122798117	JAZF zinc finger 1	235	213	572	0	0	0	0.812826	0.677933	1.74331	0	0	0	-10.1869	4.82e-14	2.3e-12	down
XM_044078882.1	IFRD2	122807807	interferon related developmental regulator 2	234	286	286	42	44	38	1.34021	1.50799	1.44417	0.302888	0.308934	0.291936	-2.07669	4.82e-14	2.3e-12	down
XM_044090072.1	RAB22A	122816966	RAB22A, member RAS oncogene family	28	16	35	148	140	144	0.148207	0.074174	0.16283	0.998435	0.922883	1.03412	3.08284	4.98e-14	2.37e-12	up
XM_044072900.1	KCTD12	122803329	potassium channel tetramerization domain containing 12	1667	1371	1863	286	275	164	15.5057	11.7655	15.2719	3.38573	3.18798	2.06497	-2.13555	5.36e-14	2.54e-12	down
XM_044085303.1	CCHR10.PART0H1orf21	122813151	chromosome chr10.part0 C1orf21 homolog	1899	2375	2068	3400	4143	5048	18.9307	21.8425	18.1627	43.1821	51.4953	68.4554	1.60875	5.58e-14	2.65e-12	up
XM_044062602.1	ZBTB49	122794309	zinc finger and BTB domain containing 49	444	396	586	720	856	780	2.11974	1.74543	2.46829	4.38728	5.10222	5.07177	1.35431	5.59e-14	2.65e-12	up
XM_044073509.1	LOC122803824	122803824	serine palmitoyltransferase 2-like	324	638	671	25	45	43	2.74054	4.9848	5.00424	0.264043	0.467997	0.488442	-3.21298	5.81e-14	2.74e-12	down
XR_006366332.1	LOC122812051	122812051	uncharacterized LOC122812051	0	0	0	86	111	135	0	0	0	0.884829	1.12007	1.48468	9.85388	5.81e-14	2.74e-12	up
XM_044077327.1	KDM6B	122806695	lysine demethylase 6B	345	1182	253	0	0	0	0.557467	1.76554	0.360451	0	0	0	-11.0569	6.13e-14	2.89e-12	down
XM_044059025.1	ARHGEF11	122791316	Rho guanine nucleotide exchange factor 11	171	214	227	0	0	0	0.198112	0.229574	0.23255	0	0	0	-9.487	6.17e-14	2.9e-12	down
XM_044081907.1	NFAT5	122810336	nuclear factor of activated T cells 5	171	267	232	0	0	0	0.433284	0.623426	0.516343	0	0	0	-9.61934	6.31e-14	2.96e-12	down
XM_044071941.1	ARHGAP42	122802293	Rho GTPase activating protein 42	214	179	181	3	4	0	0.593117	0.457115	0.441882	0.010334	0.011312	0	-5.75196	6.43e-14	3.01e-12	down
XM_044054291.1	GEMIN4	122787533	gem nuclear organelle associated protein 4	0	2	0	119	304	255	0	0.004232	0	0.437582	1.09649	1.00229	9.01817	6.88e-14	3.22e-12	up
XM_044068591.1	CLIP1	122799490	CAP-Gly domain containing linker protein 1	398	1513	241	0	0	0	0.472289	1.65823	0.251557	0	0	0	-11.3348	7.18e-14	3.36e-12	down
XM_044062291.1	CCHR2.PART1H4orf48	122794120	chromosome chr2.part1 C4orf48 homolog	277	209	255	12	17	6	0.808199	0.561949	0.65729	0.04248	0.05943	0.022515	-3.79457	7.21e-14	3.37e-12	down
XM_044055286.1	PCGF2	122788246	polycomb group ring finger 2	413	778	520	21	33	47	1.09894	1.91163	1.21871	0.06985	0.109235	0.167693	-3.46102	7.79e-14	3.63e-12	down
XM_044057695.1	LOC122790120	122790120	adrenodoxin-like	349	578	537	64	74	66	2.52509	3.85905	3.42143	0.581752	0.659833	0.64864	-2.21308	8.04e-14	3.74e-12	down
XM_044085855.1	ZZZ3	122813510	zinc finger ZZ-type containing 3	219	399	212	0	0	0	0.620947	1.04358	0.529588	0	0	0	-9.94415	8.51e-14	3.95e-12	down
XM_044083484.1	LIMA1	122811564	LIM domain and actin binding 1	0	0	11	609	665	572	0	0	0.00934	0.792239	0.846348	0.794001	8.11575	8.56e-14	3.97e-12	up
XM_044059156.1	UBXN8	122791408	UBX domain protein 8	796	876	1016	1232	1107	1054	3.29168	3.34334	3.70077	6.49521	5.71092	5.93253	0.96404	9.1e-14	4.21e-12	not_change
XM_044088121.1	LOC122815541	122815541	uncharacterized LOC122815541	155	304	469	0	0	0	0.242468	0.439492	0.64665	0	0	0	-10.0536	9.49e-14	4.39e-12	down
XM_044074164.1	MTA1	122804352	metastasis associated 1	206	196	210	7	2	1	0.663671	0.582691	0.59503	0.026576	0.004372	0.000132	-5.31464	9.85e-14	4.54e-12	down
XM_044082232.1	LPIN1	122810659	lipin 1	158	249	244	8	13	16	0.292693	0.425639	0.398232	0.018199	0.029521	0.038924	-3.50527	1.01e-13	4.65e-12	down
XM_044057845.1	LOC122790321	122790321	uncharacterized LOC122790321	206	173	355	0	0	0	2.91194	2.25059	4.42657	0	0	0	-9.73048	1.09e-13	5.01e-12	down
XM_044089825.1	LOC122816798	122816798	C-Jun-amino-terminal kinase-interacting protein 3-like	321	242	190	0	0	0	2.38517	1.65732	1.24441	0	0	0	-9.81972	1.15e-13	5.29e-12	down
XM_044056192.1	ESF1	122789023	ESF1 nucleolar pre-rRNA processing protein homolog	1183	855	1510	2533	2611	2181	3.44664	2.29792	3.87605	9.40906	9.48982	8.64706	1.6767	1.16e-13	5.31e-12	up
XM_044067207.1	MYD88	122798355	MYD88 innate immune signal transduction adaptor	468	875	725	55	66	87	1.17995	2.03643	1.61146	0.175268	0.206786	0.29732	-2.68259	1.16e-13	5.33e-12	down
XM_044063233.1	HSPG2	122794641	heparan sulfate proteoglycan 2	340	854	208	0	0	0	0.265313	0.614989	0.142557	0	0	0	-10.7162	1.2e-13	5.48e-12	down
XM_044087442.1	CNTN1	122815167	contactin 1	635	247	252	0	0	0	2.00341	0.718903	0.69868	0	0	0	-10.4284	1.21e-13	5.53e-12	down
XM_044070598.1	EFHD1	122801085	EF-hand domain family member D1	1056	708	957	127	88	130	7.63294	4.71484	6.09241	1.16587	0.786424	1.27455	-2.36105	1.24e-13	5.64e-12	down
XM_044087073.1	UBR4	122814495	ubiquitin protein ligase E3 component n-recognin 4	3218	4386	6343	394	654	718	2.71561	3.41416	4.71558	0.42348	0.687557	0.824095	-2.33572	1.32e-13	6.02e-12	down
XM_044066482.1	GLCCI1	122797957	glucocorticoid induced 1	226	173	211	0	0	0	0.986603	0.695136	0.810837	0	0	0	-9.49509	1.33e-13	6.02e-12	down
XM_044062017.1	SLC38A1	122793963	solute carrier family 38 member 1	275	191	216	11	17	9	0.538452	0.344403	0.372553	0.02706	0.040419	0.022903	-3.60083	1.37e-13	6.22e-12	down
XM_044077514.1	PTPRG	122806795	protein tyrosine phosphatase receptor type G	467	484	555	81	51	44	1.19198	1.13903	1.24741	0.262088	0.160554	0.151002	-2.47041	1.39e-13	6.31e-12	down
XM_044068369.1	MTMR3	122799364	myotubularin related protein 3	147	346	316	0	0	0	0.253169	0.550588	0.480596	0	0	0	-9.87666	1.43e-13	6.46e-12	down
XM_044071253.1	LOC122801730	122801730	DNA excision repair protein ERCC-5-like	304	348	347	446	508	483	0.941842	0.994226	0.946082	1.75969	1.96056	2.03562	1.14604	1.45e-13	6.55e-12	up
XM_044087971.1	SEPHS1	122815459	selenophosphate synthetase 1	84	182	90	541	618	635	0.432195	0.872719	0.408334	3.58276	4.00685	4.49197	2.94631	1.48e-13	6.65e-12	up
XM_044054188.1	LOC122787456	122787456	septin-4	562	191	299	0	0	0	2.79562	0.875523	1.30929	0	0	0	-10.3075	1.64e-13	7.37e-12	down
XM_044084123.1	LOC122811939	122811939	zinc finger protein 692-like	196	119	221	550	518	501	0.766367	0.429624	0.759236	2.74419	2.52937	2.66457	2.17651	1.64e-13	7.37e-12	up
XM_044069483.1	MEOX2	122800020	mesenchyme homeobox 2	1275	1539	1522	2460	2013	1964	7.10723	7.91176	7.47303	17.4676	13.9848	14.8866	1.19472	1.72e-13	7.68e-12	up
XM_044075805.1	LYST	122805576	lysosomal trafficking regulator	354	528	444	62	61	42	0.278256	0.383262	0.307995	0.061786	0.059633	0.044778	-2.38467	1.72e-13	7.68e-12	down
XM_044059403.1	SFPQ	122791604	splicing factor proline and glutamine rich	46785	59035	56103	18087	20670	18731	256.706	298.802	271.19	126.452	141.403	139.801	-0.872006	1.74e-13	7.77e-12	not_change
XM_044082571.1	CRY2	122811040	cryptochrome circadian regulator 2	138	429	466	0	0	0	0.318541	0.914463	0.948048	0	0	0	-10.2141	1.74e-13	7.75e-12	down
XM_044085405.1	HSD17B7	122813219	hydroxysteroid 17-beta dehydrogenase 7	210	283	179	0	0	0	1.05574	1.31308	0.791201	0	0	0	-9.64229	1.74e-13	7.75e-12	down
XM_044079654.1	LOC122808676	122808676	asialoglycoprotein receptor 1-like	4145	6587	5840	934	507	787	28.4444	41.6928	35.3017	8.15913	4.33195	7.34388	-2.26115	1.8e-13	8.02e-12	down
XM_044090006.1	LOC122816923	122816923	P2Y purinoceptor 1-like	502	789	1002	85	65	102	1.06197	1.54	1.86614	0.226883	0.170649	0.293174	-2.53682	1.83e-13	8.13e-12	down
XM_044087173.1	NUP205	122814908	nucleoporin 205	1904	2355	2816	3834	5273	3547	3.68893	4.20896	4.80628	9.46516	12.739	9.34853	1.46817	1.85e-13	8.2e-12	up
XM_044055607.1	NOL9	122788717	nucleolar protein 9	2795	3234	3768	4692	5637	4008	14.5111	15.491	17.2359	31.0448	36.4967	28.3099	1.17614	2e-13	8.85e-12	up
XM_044072897.1	HIPK1	122803325	homeodomain interacting protein kinase 1	549	148	466	0	0	0	0.850807	0.21063	0.635407	0	0	0	-10.4271	2.01e-13	8.9e-12	down
XM_044058439.1	BIRC6	122790794	baculoviral IAP repeat containing 6	582	159	398	0	0	0	0.480316	0.120978	0.289613	0	0	0	-10.4092	2.05e-13	9.05e-12	down
XM_044070674.1	LOC122801135	122801135	solute carrier family 12 member 9-like	1308	852	1007	158	169	130	2.41763	1.45321	1.6402	0.370751	0.388032	0.325275	-2.18802	2.08e-13	9.15e-12	down
XM_044073931.1	GPHN	122804218	gephyrin	0	7	4	121	284	170	0	0.021567	0.010108	0.533122	1.22812	0.798608	6.34146	2.09e-13	9.21e-12	up
XM_044069242.1	PPP2CA	122799880	protein phosphatase 2 catalytic subunit alpha	13135	13694	17547	15674	17571	18428	84.8611	81.6137	99.8742	129.033	141.548	161.957	0.850213	2.14e-13	9.39e-12	not_change
XM_044069919.1	ARAP3	122800477	ArfGAP with RhoGAP domain, ankyrin repeat and PH domain 3	265	679	904	32	31	28	0.342531	0.81206	1.03309	0.051772	0.049646	0.048892	-3.68251	2.16e-13	9.47e-12	down
XM_044076891.1	NFYA	122806444	nuclear transcription factor Y subunit alpha	233	1179	300	0	0	0	0.400066	1.87247	0.454012	0	0	0	-10.9896	2.2e-13	9.62e-12	down
XM_044075062.1	HDAC4	122804874	histone deacetylase 4	233	389	396	0	1	0	0.75071	1.15481	1.12535	0	0.003038	0	-9.25139	2.23e-13	9.77e-12	down
XM_044068024.1	REPS1	122798966	RALBP1 associated Eps domain containing 1	1422	2022	2364	3080	3709	4256	4.56759	5.99048	6.68936	12.6082	14.8582	18.6013	1.56504	2.31e-13	1.01e-11	up
XM_044075230.1	ABCB6	122804984	ATP binding cassette subfamily B member 6 (Langereis blood group)	1156	4711	4258	34	45	132	2.49736	9.38922	8.10422	0.091883	0.118969	0.385576	-4.92447	2.36e-13	1.03e-11	down
XM_044088313.1	RXYLT1	122815640	ribitol xylosyltransferase 1	543	638	603	1334	1287	905	3.80382	4.1196	3.72106	11.9084	11.2384	8.62594	1.60175	2.42e-13	1.06e-11	up
XM_044082168.1	ATF1	122810591	activating transcription factor 1	2134	3393	3756	5240	6364	5483	15.9981	23.4686	24.8113	50.0672	59.5071	55.9351	1.51705	2.5e-13	1.09e-11	up
XR_006366389.1	TRIP10	122812317	thyroid hormone receptor interactor 10	227	149	256	0	0	0	0.247154	0.149662	0.24599	0	0	0	-9.53543	2.58e-13	1.12e-11	down
XM_044090742.1	SAC3D1	122817676	SAC3 domain containing 1	247	168	202	0	0	0	1.18516	0.740304	0.850544	0	0	0	-9.51748	2.66e-13	1.15e-11	down
XM_044066648.1	FBXW5	122798033	F-box and WD repeat domain containing 5	300	364	386	939	1205	649	1.14572	1.28192	1.29819	4.57431	5.74589	3.37446	2.03321	2.7e-13	1.17e-11	up
XM_044076889.1	NFYA	122806444	nuclear transcription factor Y subunit alpha	160	507	291	0	0	0	0.271005	0.795245	0.436061	0	0	0	-10.1336	2.71e-13	1.17e-11	down
XM_044062902.1	SH3BP2	122794478	SH3 domain binding protein 2	148	335	703	0	0	0	0.412455	0.861287	1.72883	0	0	0	-10.388	2.72e-13	1.17e-11	down
XM_044087459.1	SETBP1	122815176	SET binding protein 1	657	818	863	41	101	80	1.68896	1.93858	1.9529	0.133686	0.323614	0.276988	-2.77444	2.77e-13	1.19e-11	down
XR_006364563.1	LOC122800411	122800411	uncharacterized LOC122800411	1	0	0	549	265	114	0.001785	0	0	1.90827	0.902333	0.421574	10.3771	2.82e-13	1.21e-11	up
XM_044060808.1	LOC122793087	122793087	long-chain fatty acid transport protein 6-like	488	433	433	41	16	18	0.665074	0.544967	0.519614	0.071005	0.025655	0.032023	-3.55729	2.94e-13	1.26e-11	down
XM_044074559.1	DIO3	122804597	iodothyronine deiodinase 3	5262	5687	7220	1154	655	566	43.8783	43.743	53.0379	12.2602	6.80453	6.41082	-2.30077	3.02e-13	1.3e-11	down
XM_044062560.1	CLCN3	122794284	chloride voltage-gated channel 3	427	164	284	0	0	0	0.580966	0.205396	0.340935	0	0	0	-10.0306	3.03e-13	1.3e-11	down
XM_044060293.1	CUL9	122792698	cullin 9	637	575	147	0	0	0	0.890113	0.741424	0.180267	0	0	0	-10.6994	3.13e-13	1.34e-11	down
XM_044058562.1	ZBTB34	122790889	zinc finger and BTB domain containing 34	374	455	568	98	95	97	0.998791	1.11923	1.33527	0.331733	0.314838	0.350603	-1.63315	3.21e-13	1.37e-11	down
XM_044071008.1	LOC122801567	122801567	U2 snRNP associated SURP domain containing	285	250	163	0	0	0	0.798743	0.646247	0.401789	0	0	0	-9.71165	3.57e-13	1.52e-11	down
XM_044078531.1	GATA2	122807619	GATA binding protein 2	159	367	228	0	0	0	0.869995	1.85722	1.10025	0	0	0	-9.79269	3.61e-13	1.54e-11	down
XM_044059429.1	FNTA	122791621	farnesyltransferase, CAAX box, alpha	2827	1904	2793	4359	4948	5113	21.2333	13.1929	18.4822	41.7247	46.3475	52.2541	1.55708	3.68e-13	1.56e-11	up
XM_044082705.1	ACP2	122811110	acid phosphatase 2, lysosomal	293	506	168	0	0	0	0.602339	0.96261	0.30505	0	0	0	-10.1818	3.72e-13	1.58e-11	down
XM_044058321.1	LOC122790735	122790735	TAR DNA-binding protein 43-like	19397	26086	26240	7062	7481	8205	99.7782	123.782	118.908	46.2822	47.9811	57.4076	-1.02795	3.79e-13	1.61e-11	down
XM_044061441.1	PLAA	122793442	phospholipase A2 activating protein	520	366	274	0	0	1	2.45602	1.5956	1.13954	0	0	0.000724	-9.48617	3.83e-13	1.62e-11	down
XM_044083160.1	DDR1	122811365	discoidin domain receptor tyrosine kinase 1	284	144	274	0	0	0	0.745286	0.348153	0.632883	0	0	0	-9.69382	3.9e-13	1.65e-11	down
XM_044071827.1	RRP1B	122802150	ribosomal RNA processing 1B	1474	1562	1578	2216	2237	1794	5.01013	4.89919	4.72687	9.59957	9.48346	8.29777	1.05561	4.13e-13	1.74e-11	up
XM_044070799.1	LOC122801246	122801246	serine/threonine-protein phosphatase 2A regulatory subunit B'' subunit alpha-like	359	509	293	7	17	22	0.950805	1.24242	0.682297	0.02224	0.053614	0.078773	-4.05304	4.42e-13	1.86e-11	down
XM_044083072.1	MXD1	122811310	MAX dimerization protein 1	283	250	419	23	36	35	0.736404	0.600264	0.962971	0.073812	0.1142	0.122202	-2.70429	4.48e-13	1.88e-11	down
XM_044063502.1	LOC122794907	122794907	E3 ubiquitin-protein ligase TRIM62-like	211	141	252	0	0	0	2.87927	1.76721	3.03095	0	0	0	-9.46709	4.56e-13	1.91e-11	down
XM_044073977.1	ATP10A	122804232	ATPase phospholipid transporting 10A (putative)	434	512	313	6	0	8	1.33757	1.45845	0.849208	0.023456	0	0.033612	-5.87753	4.59e-13	1.92e-11	down
XM_044089235.1	LOC122816443	122816443	mucin-12-like	642	700	1266	2352	2104	1855	1.59905	1.60825	2.77937	7.46939	6.53926	6.2892	1.9255	4.62e-13	1.93e-11	up
XM_044067453.1	FAM83H	122798486	family with sequence similarity 83 member H	34	9	20	201	574	359	0.088948	0.020055	0.044623	0.673233	1.88479	1.28544	4.75929	4.74e-13	1.98e-11	up
XM_044068927.1	LOC122799692	122799692	retinol dehydrogenase 7-like	1566	1411	1894	140	301	192	14.6018	12.1345	15.5613	1.66335	3.49729	2.42686	-2.3239	4.77e-13	1.99e-11	down
XM_044053957.1	AMOT	122787312	angiomotin	375	493	584	87	90	65	1.00991	1.22395	1.38531	0.298071	0.298968	0.236564	-1.95142	4.86e-13	2.03e-11	down
XM_044075655.1	LOC122805472	122805472	adenylosuccinate synthetase isozyme 2-like	9878	11299	12040	3886	3573	4240	62.3801	65.8226	66.9797	31.2691	28.1279	36.4216	-0.878797	5.2e-13	2.16e-11	not_change
XM_044058432.1	BIRC6	122790794	baculoviral IAP repeat containing 6	472	157	293	0	0	0	0.389657	0.119189	0.213008	0	0	0	-10.1096	5.25e-13	2.18e-11	down
XM_044083626.1	R3HDM2	122811644	R3H domain containing 2	1543	2154	2544	2972	3704	3643	6.8666	8.84094	9.97504	16.8538	20.5546	22.0563	1.36175	5.4e-13	2.24e-11	up
XM_044055069.1	LOC122788129	122788129	speckle-type POZ protein	404	215	453	1043	1156	1277	1.75868	0.861015	1.73778	5.78628	6.27922	7.56692	2.3247	5.46e-13	2.26e-11	up
XM_044063785.1	LOC122795556	122795556	interleukin-6 receptor subunit beta-like	371	491	468	43	51	73	1.17527	1.43521	1.30675	0.173372	0.199855	0.312822	-2.36699	5.6e-13	2.32e-11	down
XM_044080766.1	LOC122809348	122809348	zinc finger and BTB domain-containing protein 26-like	161	151	225	321	417	396	0.978814	0.84779	1.2076	2.49527	3.1782	3.29181	1.71009	5.62e-13	2.32e-11	up
XR_006365822.1	LOC122808751	122808751	uncharacterized LOC122808751	0	0	0	138	81	84	0	0	0	0.435063	0.247376	0.282408	9.72523	5.66e-13	2.34e-11	up
XM_044090186.1	SOGA1	122817045	suppressor of glucose, autophagy associated 1	122	455	454	0	0	0	0.254084	0.878434	0.837016	0	0	0	-10.2116	5.68e-13	2.34e-11	down
XM_044060355.1	XPO5	122792783	exportin 5	1050	1144	1176	1342	1245	1300	2.87179	2.88794	2.8353	4.67836	4.24732	4.83855	0.828415	5.75e-13	2.37e-11	not_change
XM_044067659.1	CDK14	122798588	cyclin dependent kinase 14	975	243	250	0	0	0	2.60059	0.597185	0.587818	0	0	0	-10.8192	5.84e-13	2.4e-11	down
XM_044066031.1	KLHL18	122797203	kelch like family member 18	131	316	559	0	0	0	0.197058	0.4411	0.74537	0	0	0	-10.1576	5.93e-13	2.43e-11	down
XM_044072529.1	TRAPPC2	122802757	trafficking protein particle complex subunit 2	638	659	807	815	797	800	4.86146	4.6362	5.41745	7.91173	7.57584	8.29309	0.824976	5.95e-13	2.44e-11	not_change
XM_044074673.1	RBM25	122804677	RNA binding motif protein 25	731	396	541	1809	1713	1515	3.07229	1.53354	2.00281	9.69433	8.98311	8.66424	2.1996	6.01e-13	2.46e-11	up
XM_044076722.1	LOC122806371	122806371	NACHT, LRR and PYD domains-containing protein 14-like	0	0	0	191	76	524	0	0	0	0.604098	0.233125	1.77465	11.1195	6.19e-13	2.53e-11	up
XR_006366764.1	RUSF1	122814035	RUS family member 1	2938	3221	4720	5702	6080	4934	4.4648	4.51603	6.3192	11.0413	11.5214	10.1997	1.25784	6.21e-13	2.53e-11	up
XM_044083685.1	CCHR9.PART0H9orf64	122811684	chromosome chr9.part0 C9orf64 homolog	476	561	566	690	891	856	4.28509	4.65979	4.4904	7.92025	10.0158	10.4953	1.22654	6.52e-13	2.65e-11	up
XM_044082144.1	MEX3C	122810562	mex-3 RNA binding family member C	747	822	926	221	276	222	4.34286	4.40707	4.74596	1.6355	1.99767	1.74945	-1.17085	6.71e-13	2.73e-11	down
XM_044072049.1	COG3	122802431	component of oligomeric golgi complex 3	1400	1674	1487	72	106	196	0.937667	1.03414	0.877346	0.060928	0.088158	0.17781	-2.98719	7.02e-13	2.85e-11	down
XM_044058404.1	TINF2	122790788	TERF1 interacting nuclear factor 2	202	333	162	0	0	0	0.854853	1.29803	0.603835	0	0	0	-9.69847	7.85e-13	3.18e-11	down
XR_006366346.1	AHDC1	122812158	AT-hook DNA binding motif containing 1	720	762	121	0	0	0	1.04988	1.02533	0.155352	0	0	0	-10.9411	8.07e-13	3.27e-11	down
XM_044077312.1	LOC122806681	122806681	opioid growth factor receptor-like protein 1	192	205	152	0	0	0	0.630432	0.618999	0.43742	0	0	0	-9.3524	8.13e-13	3.29e-11	down
XM_044072716.1	CD96	122802899	CD96 molecule	0	0	0	154	66	218	0	0	0	0.90761	0.378315	1.37236	10.2635	8.33e-13	3.37e-11	up
XM_044078686.1	LRRK1	122807713	leucine rich repeat kinase 1	448	463	543	114	85	85	0.792852	0.756339	0.84707	0.256072	0.187008	0.203812	-1.72882	8.45e-13	3.41e-11	down
XM_044082601.1	ANO5	122811053	anoctamin 5	509	208	203	0	0	0	1.71931	0.647586	0.604504	0	0	0	-10.1262	8.54e-13	3.44e-11	down
XM_044073378.1	LOC122803634	122803634	mitochondrial uncoupling protein 2-like	29149	59734	55106	8165	5085	6004	213.03	402.712	354.797	76.0304	46.3333	59.6808	-2.261	8.76e-13	3.52e-11	down
XM_044058254.1	RAB2B	122790704	RAB2B, member RAS oncogene family	4411	4854	4329	1405	1548	1369	30.9237	31.3902	26.7359	12.5436	13.5278	13.0485	-1.0392	8.83e-13	3.55e-11	down
XM_044054060.1	LOC122787386	122787386	receptor-type tyrosine-protein phosphatase S-like	0	0	0	40	1044	468	0	0	0	0.073836	1.91879	0.936501	12.0604	9.14e-13	3.67e-11	up
XM_044053906.1	LOC122787285	122787285	tumor necrosis factor alpha-induced protein 8-like protein 1	181	138	293	0	0	0	1.06444	0.747641	1.52164	0	0	0	-9.47056	9.21e-13	3.69e-11	down
XM_044062219.1	NAF1	122794081	nuclear assembly factor 1 ribonucleoprotein	358	278	382	606	844	651	1.47381	1.05473	1.38575	3.1767	4.33493	3.64509	1.66406	9.23e-13	3.69e-11	up
XM_044068855.1	HNF1A	122799653	HNF1 homeobox A	112	109	109	265	270	212	0.206851	0.185412	0.177266	0.623978	0.622152	0.533113	1.79464	9.27e-13	3.7e-11	up
XM_044064438.1	HEXB	122795956	hexosaminidase subunit beta	7326	8094	10383	1318	2278	1771	41.9511	42.7549	52.3798	9.61109	16.2603	13.7909	-1.63689	9.48e-13	3.78e-11	down
XM_044074383.1	ZBTB25	122804486	zinc finger and BTB domain containing 25	145	215	168	0	0	0	0.398997	0.546341	0.409397	0	0	0	-9.28219	9.73e-13	3.87e-11	down
XM_044059934.1	LOC122792203	122792203	tyrosine--tRNA ligase, cytoplasmic-like	3474	3652	4487	5704	8064	5367	13.5771	13.1647	15.4487	28.4026	39.2915	28.5298	1.34473	9.86e-13	3.92e-11	up
XM_044072030.1	KPNA3	122802407	karyopherin subunit alpha 3	14467	19209	20931	24109	21862	24159	46.4717	56.9197	59.2331	98.6804	87.5606	105.565	0.994059	9.98e-13	3.96e-11	not_change
XM_044085452.1	PODN	122813239	podocan	564	965	1071	144	128	132	2.05581	3.2482	3.44079	0.665566	0.577897	0.653901	-2.04411	9.98e-13	3.96e-11	down
XM_044060866.1	PRUNE2	122793117	prune homolog 2 with BCH domain	797	248	208	0	0	0	0.978566	0.280184	0.224929	0	0	0	-10.5887	1.02e-12	4.03e-11	down
XM_044062155.1	RBPJ	122794041	recombination signal binding protein for immunoglobulin kappa J region	205	417	169	0	0	0	0.842088	1.58022	0.61153	0	0	0	-9.88119	1.04e-12	4.1e-11	down
XM_044080582.1	LOC122809254	122809254	titin-like	91	180	71	809	563	925	0.278374	0.512215	0.19191	3.18077	2.1635	3.88064	3.356	1.07e-12	4.24e-11	up
XM_044062989.1	LOC122794523	122794523	probable glutamate receptor	130	208	187	0	0	0	0.592319	0.878522	0.753328	0	0	0	-9.26513	1.08e-12	4.27e-11	down
XM_044084567.1	PDE4A	122812222	phosphodiesterase 4A	291	189	333	0	4	0	1.16738	0.700517	1.17819	0	0.017579	0	-7.05139	1.11e-12	4.39e-11	down
XM_044084269.1	LOC122812029	122812029	interleukin-1 beta-like	136	179	169	0	0	0	1.00434	1.22289	1.10237	0	0	0	-9.15218	1.12e-12	4.41e-11	down
XM_044086615.1	RNF25	122814028	ring finger protein 25	3366	3231	3286	4433	4020	4555	18.6522	16.5187	16.0403	31.3011	27.7787	34.3387	1.01382	1.18e-12	4.62e-11	up
XM_044089777.1	GNA12	122816762	G protein subunit alpha 12	123	181	184	11	11	6	0.244423	0.332616	0.322451	0.026349	0.026446	0.013739	-3.49358	1.25e-12	4.89e-11	down
XM_044062302.1	FGFR3	122794126	fibroblast growth factor receptor 3	4345	4001	3468	852	658	522	8.67327	7.36736	6.0978	2.1672	1.63632	1.41642	-1.93232	1.27e-12	4.99e-11	down
XM_044086667.1	ELOB	122814062	elongin B	9116	9875	10242	3310	4075	3430	76.6239	76.5748	75.8423	35.4496	42.7013	39.2103	-0.815061	1.31e-12	5.14e-11	not_change
XM_044085217.1	RBKS	122813095	ribokinase	583	407	513	53	48	74	5.12853	3.29899	3.97777	0.590656	0.519116	0.884775	-2.48665	1.37e-12	5.34e-11	down
XM_044056283.1	BMS1	122789083	BMS1 ribosome biogenesis factor	790	895	1151	1235	1649	1376	2.44388	2.55543	3.13947	4.8699	6.36578	5.79265	1.21817	1.39e-12	5.43e-11	up
XM_044056885.1	ZMIZ1	122789430	zinc finger MIZ-type containing 1	137	174	334	0	0	0	0.274668	0.322158	0.589593	0	0	0	-9.53141	1.4e-12	5.45e-11	down
XM_044090681.1	TIMM44	122817628	translocase of inner mitochondrial membrane 44	964	945	1098	1655	1566	1232	4.43184	4.01056	4.44731	9.70011	8.98159	7.70436	1.18887	1.45e-12	5.62e-11	up
XM_044075462.1	GOLGA4	122805369	golgin A4	517	286	379	5	0	0	1.1517	0.58744	0.743142	0.013316	0	0	-7.2732	1.46e-12	5.66e-11	down
XM_044054107.1	NFIC	122787405	nuclear factor I C	168	200	146	0	0	0	0.678461	0.745049	0.517716	0	0	0	-9.25399	1.47e-12	5.69e-11	down
XM_044056443.1	VAMP3	122789186	vesicle associated membrane protein 3	1383	1268	1508	411	479	457	15.0157	12.7024	14.426	5.68577	6.4858	6.74787	-1.00558	1.52e-12	5.91e-11	down
XR_006363192.1	LOC122791743	122791743	uncharacterized LOC122791743	161	107	128	385	422	328	0.378993	0.23308	0.265214	1.15919	1.24494	1.05295	2.12695	1.54e-12	5.96e-11	up
XM_044089512.1	LOC122816609	122816609	rho GDP-dissociation inhibitor 1-like	346	374	470	47	28	54	4.92293	4.91131	5.88734	0.853052	0.491718	1.03732	-2.56942	1.57e-12	6.08e-11	down
XM_044062012.1	PEX5	122793958	peroxisomal biogenesis factor 5	0	0	0	62	94	109	0	0	0	0.257519	0.382765	0.488793	9.52765	1.65e-12	6.37e-11	up
XR_006367148.1	LOC122817110	122817110	ubiquitin carboxyl-terminal hydrolase CYLD-like	288	208	304	711	676	506	0.582586	0.387938	0.541571	1.83594	1.70826	1.39333	1.86352	1.65e-12	6.37e-11	up
XM_044071455.1	ERG	122801824	ETS transcription factor ERG	121	168	199	0	0	0	0.33311	0.425325	0.48288	0	0	0	-9.15124	1.74e-12	6.69e-11	down
XM_044090213.1	MANBAL	122817063	mannosidase beta like	432	737	585	1117	1494	1485	3.74057	5.88792	4.466	12.3274	16.1435	17.5004	1.84734	1.79e-12	6.87e-11	up
XM_044088935.1	SREBF1	122816185	sterol regulatory element binding transcription factor 1	9978	13566	19241	1807	2260	2983	17.5474	22.0084	29.8108	4.04893	4.95515	7.13446	-1.95416	1.85e-12	7.12e-11	down
XM_044069990.1	LOC122800745	122800745	ATP synthase subunit g, mitochondrial-like	12834	15115	15221	5838	5553	5059	375.837	408.309	392.665	217.837	202.746	201.497	-0.768631	1.89e-12	7.26e-11	not_change
XM_044055556.1	LOC122788660	122788660	nucleolysin TIAR-like	694	924	961	1120	1300	1382	21.7378	26.6847	26.5123	44.671	50.7559	58.8787	1.18903	1.91e-12	7.31e-11	up
XM_044083580.1	AXL	122811592	AXL receptor tyrosine kinase	294	454	251	12	7	20	0.458478	0.653055	0.344155	0.02224	0.012787	0.040494	-4.06566	1.94e-12	7.42e-11	down
XM_044085025.1	PIK3R5	122812948	phosphoinositide-3-kinase regulatory subunit 5	136	224	344	10	11	5	0.360599	0.547767	0.804683	0.030828	0.033571	0.015828	-4.10591	1.94e-12	7.42e-11	down
XM_044089371.1	CHMP4C	122816528	charged multivesicular body protein 4C	713	842	931	192	195	131	3.88845	4.23137	4.47188	1.32793	1.32135	0.967272	-1.63678	1.97e-12	7.49e-11	down
XM_044067524.1	DBF4	122798510	DBF4 zinc finger	1335	2181	1325	4326	3678	4306	7.13802	10.7547	6.23723	29.4746	24.5183	31.3158	1.96093	1.99e-12	7.58e-11	up
XM_044081585.1	LENG9	122810106	leukocyte receptor cluster member 9	593	549	841	1062	1046	952	4.78941	4.09078	5.9863	10.937	10.5448	10.4645	1.26022	1.99e-12	7.58e-11	up
XM_044090292.1	ZHX3	122817113	zinc fingers and homeoboxes 3	316	468	569	16	44	21	0.700527	0.958626	1.11283	0.043013	0.120849	0.063223	-3.43019	2.12e-12	8.04e-11	down
XM_044088018.1	CPSF6	122815483	cleavage and polyadenylation specific factor 6	253	668	160	0	0	0	0.88412	2.15708	0.492341	0	0	0	-10.3403	2.17e-12	8.25e-11	down
XM_044064186.1	DAPK1	122795826	death associated protein kinase 1	1762	2947	2885	539	533	408	3.33989	5.15245	4.81852	1.30001	1.2594	1.05136	-1.72619	2.18e-12	8.27e-11	down
XM_044057215.1	LOC122789775	122789775	probable global transcription activator SNF2L1	1055	982	1549	1708	2091	1971	3.59578	3.08857	4.6512	7.4191	8.8883	9.14186	1.32161	2.2e-12	8.33e-11	up
XM_044083633.1	RBMS2	122811649	RNA binding motif single stranded interacting protein 2	429	684	556	1602	1841	1068	3.03333	4.46662	3.46869	14.4533	16.2518	10.2887	2.05459	2.21e-12	8.36e-11	up
XM_044079965.1	LOC122808865	122808865	chromatin target of PRMT1	7428	8551	9308	9003	9540	8026	58.1333	61.7285	64.1737	89.7778	93.0923	85.4358	0.696444	2.22e-12	8.38e-11	not_change
XM_044068773.1	LOC122799601	122799601	protein yippee-like 1	158	126	184	0	0	0	0.63788	0.470784	0.655469	0	0	0	-9.1019	2.35e-12	8.84e-11	down
XM_044083201.1	LOC122811389	122811389	carnitine O-acetyltransferase-like	2953	3035	3322	1121	1308	1094	19.2509	18.2529	19.0814	9.31457	10.631	9.69844	-0.781465	2.36e-12	8.89e-11	not_change
XM_044056596.1	WAPL	122789285	WAPL cohesin release factor	3752	4098	4160	1438	1674	1442	5.4422	5.4839	5.31657	2.65742	3.02755	2.84412	-0.779632	2.37e-12	8.92e-11	not_change
XM_044074409.1	MAN1A1	122804499	mannosidase alpha class 1A member 1	2595	2816	3513	880	646	808	6.95235	6.95908	8.29119	3.00154	2.15714	2.94342	-1.30094	2.38e-12	8.94e-11	down
XM_044056313.1	MGMT	122789111	O-6-methylguanine-DNA methyltransferase	214	269	292	396	430	367	1.31332	1.52271	1.57665	3.09684	3.29146	3.06049	1.24995	2.39e-12	8.97e-11	up
XM_044063353.1	ERBIN	122794709	erbb2 interacting protein	336	241	545	32	33	32	0.514263	0.339583	0.736139	0.061476	0.062857	0.065878	-2.88689	2.4e-12	9e-11	down
XM_044058745.1	LOC122791001	122791001	hamartin-like	111	337	293	0	0	0	0.196914	0.555689	0.461218	0	0	0	-9.74598	2.47e-12	9.22e-11	down
XM_044056359.1	ZFAND4	122789135	zinc finger AN1-type containing 4	1137	1275	1396	1985	2395	1608	5.05364	5.22718	5.46665	11.2435	13.2745	9.72015	1.2752	2.48e-12	9.24e-11	up
XM_044065094.1	HERPUD2	122796534	HERPUD family member 2	5711	7072	7365	7957	10320	8123	36.066	41.194	40.9705	64.0218	81.26	69.7759	1.0139	2.48e-12	9.24e-11	up
XM_044073201.1	UVRAG	122803548	UV radiation resistance associated	151	234	229	18	20	22	0.370106	0.530272	0.497605	0.055612	0.059994	0.073237	-2.72364	2.48e-12	9.24e-11	down
XM_044089159.1	ABCC1	122816400	ATP binding cassette subfamily C member 1	135	1715	391	0	0	0	0.198772	2.33363	0.507748	0	0	0	-11.3708	2.55e-12	9.5e-11	down
XM_044069796.1	C6	122800344	complement C6	9429	9217	9362	2522	1642	1673	38.3741	34.6029	33.5655	13.0772	8.32871	9.25864	-1.64324	2.56e-12	9.52e-11	down
XM_044082772.1	CCHR9.PART0H11orf58	122811141	chromosome chr9.part0 C11orf58 homolog	651	746	657	937	990	933	4.14922	4.38463	3.68725	7.60956	7.86913	8.09139	1.09376	2.59e-12	9.6e-11	up
XM_044066746.1	AQP1	122798080	aquaporin 1 (Colton blood group)	8842	8606	8961	1834	918	1067	79.188	71.1016	70.7025	20.9296	10.2487	12.9937	-2.1673	2.6e-12	9.62e-11	down
XM_044083452.1	TFCP2	122811544	transcription factor CP2	984	969	1513	1709	1957	1708	3.88776	3.53266	5.26844	8.61169	9.64903	9.18834	1.2697	2.66e-12	9.84e-11	up
XM_044071054.1	SLC16A14	122801592	solute carrier family 16 member 14	292	323	381	74	75	65	1.22482	1.24654	1.4059	0.390787	0.388236	0.369883	-1.59065	2.7e-12	9.99e-11	down
XM_044085660.1	TGFBR3	122813372	transforming growth factor beta receptor 3	2649	3079	2771	213	405	134	6.56342	7.03594	6.04726	0.669817	1.24931	0.450085	-2.89175	2.71e-12	1e-10	down
XM_044082088.1	PIK3C2A	122810506	phosphatidylinositol-4-phosphate 3-kinase catalytic subunit type 2 alpha	417	828	1058	37	64	23	0.785882	1.44158	1.75914	0.088388	0.14955	0.057115	-3.57093	2.78e-12	1.03e-10	down
XM_044079595.1	PTMS	122808631	parathymosin	172610	230266	223369	63711	76798	66958	1370.49	1686.51	1562.39	644.557	760.272	723.165	-0.969425	2.82e-12	1.04e-10	not_change
XM_044068636.1	LOC122799515	122799515	TRIO and F-actin binding protein	929	873	952	62	137	124	1.75049	1.51709	1.57944	0.14796	0.321403	0.316494	-2.4777	2.84e-12	1.04e-10	down
XM_044063928.1	MTREX	122795648	Mtr4 exosome RNA helicase	2946	3464	4145	4906	4978	3942	10.6851	11.5899	13.2463	22.6767	22.5161	19.4506	1.01997	2.9e-12	1.06e-10	up
XM_044078332.1	LIG1	122807243	DNA ligase 1	819	1173	1393	2035	1978	2676	2.62391	3.46959	3.93473	8.31125	7.90488	11.6699	1.62348	2.98e-12	1.09e-10	up
XM_044071898.1	LOC122802241	122802241	putative uncharacterized protein DDB_G0292636	0	0	0	228	52	341	0	0	0	8.07071	1.79768	12.8887	10.7708	3.01e-12	1.1e-10	up
XM_044074358.1	CEP170B	122804473	centrosomal protein 170B	716	651	424	28	54	21	0.502151	0.421177	0.261873	0.024872	0.046418	0.019386	-3.53453	3.04e-12	1.11e-10	down
XM_044057121.1	LOC122789692	122789692	magnesium transporter NIPA2-like	107	309	501	0	0	0	0.406876	1.08868	1.68477	0	0	0	-10.0242	3.06e-12	1.12e-10	down
XM_044073164.1	FNDC3A	122803520	fibronectin type III domain containing 3A	556	352	128	0	0	0	1.08521	0.633937	0.218904	0	0	0	-10.3117	3.12e-12	1.14e-10	down
XR_006363626.1	LOC122794256	122794256	uncharacterized LOC122794256	324	285	389	540	563	469	2.29219	1.86025	2.42684	4.87065	4.97571	4.51547	1.28114	3.17e-12	1.15e-10	up
XM_044064015.1	RTKN	122795712	rhotekin	0	0	0	531	38	453	0	0	0	1.23275	0.084742	1.1211	11.4919	3.25e-12	1.18e-10	up
XM_044069872.1	CREBRF	122800427	CREB3 regulatory factor	117	150	192	618	359	678	0.412529	0.48795	0.597355	2.78779	1.58486	3.26497	2.49446	3.25e-12	1.18e-10	up
XM_044058929.1	SBF2	122791254	SET binding factor 2	1285	1393	1611	415	488	355	2.46626	2.46513	2.72237	1.01445	1.16776	0.925398	-1.14508	3.27e-12	1.19e-10	down
XM_044068465.1	ZNRF3	122799422	zinc and ring finger 3	429	150	213	0	0	0	1.04278	0.334639	0.455407	0	0	0	-9.9011	3.3e-12	1.19e-10	down
XM_044074220.1	GEMIN2	122804399	gem nuclear organelle associated protein 2	1313	1253	1904	2758	2987	2106	10.0732	8.86762	12.871	26.9673	28.5709	21.9787	1.44608	3.3e-12	1.19e-10	up
XM_044083563.1	VPS52	122811605	VPS52 subunit of GARP complex	1149	1240	1477	1718	1678	1398	5.15521	5.13111	5.83547	9.82076	9.38841	8.52902	0.937806	3.33e-12	1.21e-10	not_change
XM_044079570.1	LOC122808610	122808610	lysophosphatidic acid receptor 5-like	0	0	0	62	74	87	0	0	0	0.480118	0.562155	0.724607	9.27983	3.37e-12	1.22e-10	up
XM_044054684.1	RAMP2	122787786	receptor activity modifying protein 2	194	378	281	1315	1184	715	2.56017	4.60785	3.26576	22.1597	19.5139	12.8555	2.53816	3.62e-12	1.3e-10	up
XM_044076205.1	TAF8	122805964	TATA-box binding protein associated factor 8	1298	1450	1407	364	408	453	4.96086	5.11202	4.73774	1.76862	1.94286	2.35456	-1.14209	3.89e-12	1.4e-10	down
XM_044087570.1	CCND2	122815239	cyclin D2	2578	2719	4876	7115	6731	9099	4.05352	3.9438	6.75599	14.2598	13.1988	19.4671	1.82501	4.03e-12	1.45e-10	up
XR_006367083.1	LOC122816507	122816507	uncharacterized LOC122816507	906	649	1006	2334	2824	1566	4.04913	2.67524	3.96295	13.2964	15.7447	9.52501	2.0126	4.03e-12	1.45e-10	up
XR_006362909.1	LOC122790030	122790030	uncharacterized LOC122790030	1983	1905	2037	2211	2466	2160	18.9553	16.798	17.1558	26.9364	29.3896	28.0868	0.823856	4.11e-12	1.47e-10	not_change
XM_044089328.1	LOC122816498	122816498	rab11 family-interacting protein 3-like	790	594	767	141	138	159	1.02898	0.713385	0.881001	0.233501	0.222805	0.280889	-1.67754	4.23e-12	1.52e-10	down
XM_044088009.1	CPSF6	122815483	cleavage and polyadenylation specific factor 6	1739	1504	1910	2001	2260	2066	5.7002	4.54917	5.51675	8.36116	9.23812	9.21424	0.917643	4.24e-12	1.52e-10	not_change
XM_044084220.1	POLD2	122812007	DNA polymerase delta 2, accessory subunit	824	896	1486	2104	1914	1928	2.59339	2.6033	4.12283	8.44553	7.51727	8.26149	1.53757	4.43e-12	1.58e-10	up
XM_044083266.1	LOC122811427	122811427	uncharacterized LOC122811427	1860	2179	2071	2261	2718	2500	5.50659	5.95281	5.40269	8.5294	10.0353	10.0695	0.910861	4.49e-12	1.6e-10	not_change
XM_044075466.1	CAD	122805371	carbamoyl-phosphate synthetase 2, aspartate transcarbamylase, and dihydroorotase	392	488	432	39	46	17	0.564917	0.648677	0.548195	0.071624	0.081023	0.031532	-3.071	4.62e-12	1.65e-10	down
XM_044058243.1	LOC122790699	122790699	dual specificity testis-specific protein kinase 1-like	148	133	143	0	0	0	0.773064	0.640505	0.658789	0	0	0	-8.96965	4.68e-12	1.67e-10	down
XM_044061495.1	SNX17	122793463	sorting nexin 17	631	766	799	122	59	76	1.28873	1.44508	1.43898	0.316469	0.149894	0.208953	-2.46384	4.74e-12	1.69e-10	down
XM_044054717.1	STAT3	122787812	signal transducer and activator of transcription 3	5008	4486	5136	1322	1685	1246	19.3071	15.9549	17.4423	6.49192	8.09965	6.5339	-1.16677	4.75e-12	1.69e-10	down
XM_044075354.1	OLA1	122805265	Obg like ATPase 1	3830	4468	4848	4078	4222	4055	27.7494	29.8576	30.9425	37.6488	38.1322	39.9562	0.536821	4.75e-12	1.69e-10	not_change
XM_044083298.1	FLOT1	122811450	flotillin 1	125	316	1499	0	0	0	0.267151	0.625094	2.83267	0	0	0	-11.0595	4.8e-12	1.7e-10	down
XM_044068517.1	ACACB	122799455	acetyl-CoA carboxylase beta	121	135	156	0	0	0	0.1429	0.147467	0.161994	0	0	0	-8.91623	4.81e-12	1.7e-10	down
XM_044079457.1	LOC122808501	122808501	CXADR-like membrane protein	80	97	113	227	206	186	1.01837	1.13293	1.2679	3.67456	3.27006	3.21053	1.72432	4.83e-12	1.71e-10	up
XM_044070823.1	ZNF207	122801274	zinc finger protein 207	2601	2216	2791	799	666	743	10.283	8.08147	9.72169	4.02358	3.28347	3.99285	-1.16155	5.11e-12	1.81e-10	down
XM_044081202.1	LOC122809594	122809594	exosome component 10-like	4005	4244	5626	7594	6297	9079	32.6176	31.8853	40.364	78.8118	63.9452	100.588	1.36384	5.16e-12	1.82e-10	up
XM_044088310.1	UPF2	122815637	UPF2 regulator of nonsense mediated mRNA decay	3817	4049	4561	5319	7871	5714	7.63278	7.46912	8.03553	13.5552	19.6266	15.5447	1.22577	5.2e-12	1.83e-10	up
XM_044090290.1	RAB5IF	122817112	RAB5 interacting factor	1649	2027	1863	2302	2647	2201	10.719	12.1546	10.6664	19.0687	21.449	19.462	0.987296	5.24e-12	1.85e-10	not_change
XM_044053950.1	REX1BD	122787306	required for excision 1-B domain containing	674	623	829	1711	2916	1415	6.56784	5.59327	7.11464	21.2387	35.4322	18.755	2.12661	5.35e-12	1.88e-10	up
XM_044054293.1	GEMIN4	122787533	gem nuclear organelle associated protein 4	109	156	223	0	0	0	0.325589	0.43096	0.590099	0	0	0	-9.14056	5.56e-12	1.95e-10	down
XM_044058785.1	WDR26	122791021	WD repeat domain 26	0	0	0	146	53	191	0	0	0	0.580702	0.206497	0.812737	10.0968	5.75e-12	2.01e-10	up
XM_044056556.1	AS3MT	122789260	arsenite methyltransferase	1057	1299	1214	210	240	128	2.68524	3.04619	2.71697	0.677608	0.760016	0.440263	-2.00942	5.85e-12	2.05e-10	down
XM_044083974.1	PDE1B	122811852	phosphodiesterase 1B	576	617	941	1146	1697	1365	2.90063	2.86526	4.17495	7.3543	10.654	9.34579	1.61658	5.91e-12	2.07e-10	up
XM_044084818.1	MRPL28	122812411	mitochondrial ribosomal protein L28	8280	8330	9237	11864	13445	9583	76.438	70.9326	75.1212	139.56	154.762	120.334	1.05214	5.98e-12	2.09e-10	up
XM_044085493.1	ACOT11	122813260	acyl-CoA thioesterase 11	130	145	325	0	0	0	0.639724	0.658666	1.41609	0	0	0	-9.4234	6.04e-12	2.11e-10	down
XM_044063277.1	AP2B1	122794657	adaptor related protein complex 2 subunit beta 1	576	130	269	0	0	0	1.72026	0.355906	0.70849	0	0	0	-10.2047	6.17e-12	2.15e-10	down
XM_044066069.1	MAP4	122797231	microtubule associated protein 4	578	661	743	940	1063	793	3.33855	3.52516	3.78295	6.92516	7.66286	6.23946	1.12161	6.3e-12	2.19e-10	up
XM_044067718.1	GRINA	122798631	glutamate ionotropic receptor NMDA type subunit associated protein 1	3501	3568	4434	1605	1697	1594	18.9913	17.8563	21.1925	11.095	11.478	11.7584	-0.604749	6.32e-12	2.2e-10	not_change
XM_044087318.1	EXOC4	122815074	exocyst complex component 4	456	538	667	57	89	100	1.12655	1.22525	1.45074	0.179369	0.273714	0.335075	-2.12269	6.36e-12	2.21e-10	down
XM_044063182.1	AURKAIP1	122794614	aurora kinase A interacting protein 1	1140	1423	1731	1830	2160	1790	15.7319	18.1122	21.0521	32.1874	37.18	33.6193	1.06146	6.56e-12	2.28e-10	up
XM_044085120.1	ARSG	122813014	arylsulfatase G	0	0	0	58	144	84	0	0	0	0.35517	0.871264	0.554911	9.62964	6.82e-12	2.36e-10	up
XM_044063238.1	LOC122794642	122794642	arf-GAP with dual PH domain-containing protein 1-like	275	293	298	33	48	26	0.843604	0.827741	0.805388	0.126287	0.180686	0.106476	-2.4011	7.31e-12	2.53e-10	down
XM_044090008.1	CCN5	122816924	cellular communication network factor 5	0	0	0	62	82	61	0	0	0	0.524587	0.679314	0.549614	9.15476	7.36e-12	2.54e-10	up
XM_044070993.1	LOC122801556	122801556	mast/stem cell growth factor receptor Kit-like	992	931	851	130	202	175	1.79981	1.55675	1.35884	0.300257	0.456757	0.431836	-1.84474	7.43e-12	2.56e-10	down
XM_044064865.1	SEMA5A	122796411	semaphorin 5A	0	0	9	540	287	346	0	0	0.006476	0.61865	0.322242	0.423526	7.75282	7.87e-12	2.71e-10	up
XM_044068086.1	TOM1	122799167	target of myb1 membrane trafficking protein	1667	2308	2714	629	546	569	5.92747	7.5724	8.50382	2.84748	2.42124	2.75058	-1.3013	7.89e-12	2.72e-10	down
XM_044065781.1	ZBTB10	122797010	zinc finger and BTB domain containing 10	484	449	683	88	76	108	1.69858	1.45137	2.11207	0.393169	0.331963	0.51122	-1.93347	8.93e-12	3.07e-10	down
XM_044056072.1	WDR11	122788979	WD repeat domain 11	286	476	621	36	51	54	0.498801	0.766377	0.955388	0.079089	0.109856	0.127074	-2.64685	9.03e-12	3.1e-10	down
XM_044060193.1	LOC122792405	122792405	uncharacterized LOC122792405	1787	1965	2040	2212	3007	2881	4.73951	4.80609	4.7664	7.47664	9.94349	10.3935	1.10439	9.07e-12	3.11e-10	up
XM_044086558.1	LOC122813987	122813987	protein spinster homolog 1-like	2241	2258	2053	625	482	515	4.76646	4.43035	3.84589	1.69132	1.2776	1.48743	-1.39961	9.13e-12	3.13e-10	down
XM_044088791.1	SELENOO	122815925	selenoprotein O	770	671	843	40	55	103	2.21054	1.77698	2.1326	0.144271	0.193723	0.399605	-2.9026	9.23e-12	3.16e-10	down
XM_044059337.1	LOC122791574	122791574	transcriptional enhancer factor TEF-1-like	99	334	258	0	0	0	0.402775	1.26007	0.928886	0	0	0	-9.64826	9.48e-12	3.24e-10	down
XM_044076989.1	RAP1A	122806490	RAP1A, member of RAS oncogene family	7965	8374	8230	8995	10523	8869	67.6262	65.591	61.5609	97.3216	111.401	102.437	0.824421	9.54e-12	3.25e-10	not_change
XM_044081775.1	KARS1	122810246	lysyl-tRNA synthetase 1	603	633	886	1326	1013	1175	3.68466	3.56914	4.77211	10.3353	7.72759	9.77201	1.36538	9.54e-12	3.25e-10	up
XM_044087894.1	LOC122815418	122815418	UDP-N-acetylglucosamine transferase subunit ALG13 homolog	669	823	893	983	1167	1276	12.0493	13.6766	14.1706	22.5472	26.1937	31.2671	1.15092	9.67e-12	3.29e-10	up
XM_044074543.1	LOC122804587	122804587	heat shock protein HSP 90-alpha-like	14085	13524	13801	40485	33840	21248	65.8619	58.3339	56.8478	241.219	197.294	135.15	1.82142	1.01e-11	3.45e-10	up
XM_044077068.1	EGLN1	122806546	egl-9 family hypoxia inducible factor 1	558	762	934	81	144	111	3.1355	3.95317	4.62547	0.575605	1.00787	0.846544	-2.11181	1.05e-11	3.55e-10	down
XM_044084560.1	LOC122812218	122812218	sphingosine 1-phosphate receptor 1-like	598	988	934	118	163	101	3.17608	4.84729	4.37587	0.795928	1.076	0.727241	-2.09399	1.05e-11	3.57e-10	down
XM_044069193.1	P4HA2	122799853	prolyl 4-hydroxylase subunit alpha 2	431	313	694	1286	1158	1278	2.45964	1.64922	3.49195	9.36177	8.24688	9.93503	2.01796	1.07e-11	3.64e-10	up
XM_044083969.1	ITGA5	122811850	integrin subunit alpha 5	395	626	478	60	80	48	0.724939	1.06031	0.77267	0.138539	0.182898	0.119876	-2.3782	1.11e-11	3.76e-10	down
XM_044055085.1	GPATCH8	122788138	G-patch domain containing 8	301	503	1049	0	0	6	0.547789	0.845297	1.68627	0	0	0.014731	-7.58643	1.12e-11	3.8e-10	down
XM_044056676.1	CEP55	122789317	centrosomal protein 55	92	438	338	0	0	0	0.668047	2.92818	2.15808	0	0	0	-9.97077	1.12e-11	3.78e-10	down
XM_044061785.1	SLC66A1	122793608	solute carrier family 66 member 1	850	673	1099	1481	1376	1460	1.55163	1.13366	1.76866	3.44791	3.13336	3.62681	1.35203	1.14e-11	3.84e-10	up
XM_044071339.1	ABHD13	122801767	abhydrolase domain containing 13	211	101	227	0	0	0	0.773752	0.341475	0.732134	0	0	0	-9.30625	1.22e-11	4.1e-10	down
XM_044090425.1	LOC122817210	122817210	uncharacterized LOC122817210	0	0	0	91	52	114	0	0	0	0.282131	0.157257	0.379249	9.49139	1.23e-11	4.14e-10	up
XM_044054560.1	USP32	122787705	ubiquitin specific peptidase 32	403	845	508	22	47	46	0.740329	1.43115	0.821888	0.050911	0.107573	0.114816	-3.31633	1.25e-11	4.2e-10	down
XM_044062963.1	TSPAN18	122794511	tetraspanin 18	108	645	282	0	0	0	0.583541	3.23069	1.34713	0	0	0	-10.2442	1.25e-11	4.2e-10	down
XM_044082522.1	LOC122811010	122811010	splicing factor, arginine/serine-rich 19-like	349	242	586	1056	2158	1610	0.662422	0.423428	0.979288	2.55661	5.11175	4.16011	2.67685	1.26e-11	4.22e-10	up
XM_044064677.1	LOC122796306	122796306	aryl hydrocarbon receptor-like	1702	1636	1651	394	495	334	2.47425	2.19317	2.11441	0.728811	0.896808	0.658699	-1.4162	1.27e-11	4.26e-10	down
XM_044077348.1	STOML2	122806706	stomatin like 2	1491	1907	1995	1973	2092	2119	13.3558	15.7614	15.7497	22.5249	23.3711	25.8258	0.825579	1.28e-11	4.27e-10	not_change
XM_044089998.1	LOC122816916	122816916	protein FAM13A-like	147	158	118	0	0	0	0.450626	0.448258	0.319282	0	0	0	-8.97565	1.28e-11	4.26e-10	down
XM_044082773.1	COL16A1	122811139	collagen type XVI alpha 1 chain	1218	56	984	0	0	0	2.01475	0.084916	1.435	0	0	0	-11.385	1.32e-11	4.39e-10	down
XM_044080542.1	LOC122809226	122809226	semaphorin-6D-like	1794	1235	1975	143	241	90	2.82884	1.79664	2.74378	0.286943	0.472618	0.193029	-2.78472	1.34e-11	4.45e-10	down
XM_044060230.1	LOC122792442	122792442	exostosin-1a-like	973	821	937	3607	4146	1717	5.13487	3.99787	4.35751	24.2706	27.3038	12.3329	2.40434	1.35e-11	4.47e-10	up
XM_044084284.1	LOC122812037	122812037	prosaposin-like	276069	427699	270845	64083	71455	65686	1394.47	1992.87	1205.22	412.449	450.02	451.32	-1.66476	1.35e-11	4.47e-10	down
XM_044071688.1	SUGT1	122801951	SGT1 homolog, MIS12 kinetochore complex assembly cochaperone	1137	1114	1695	1801	1869	1998	13.7052	12.3912	18.0104	27.6657	28.1005	32.7667	1.15974	1.37e-11	4.55e-10	up
XM_044064311.1	SECISBP2	122795887	SECIS binding protein 2	1560	1713	2258	4124	2868	4924	9.18769	9.30483	11.7146	30.9489	21.0558	39.4479	1.74676	1.38e-11	4.57e-10	up
XR_006365872.1	LOC122809230	122809230	uncharacterized LOC122809230	0	0	0	57	72	60	0	0	0	0.701331	0.864475	0.78355	9.03854	1.38e-11	4.57e-10	up
XM_044080893.1	LOC122809409	122809409	zinc finger protein 708-like	295	357	464	588	576	683	1.20067	1.34091	1.66491	3.04956	2.92493	3.78611	1.36442	1.42e-11	4.67e-10	up
XM_044073230.1	FRY	122803563	FRY microtubule binding protein	639	1400	1056	0	10	0	0.740127	1.49638	1.07804	0	0.013109	0	-7.66969	1.49e-11	4.9e-10	down
XM_044062292.1	NELFA	122794121	negative elongation factor complex member A	1426	1410	1800	1740	1669	1834	5.71068	5.20738	6.35023	8.87806	8.33297	9.99049	0.806667	1.53e-11	5.03e-10	not_change
XM_044081946.1	LOC122810362	122810362	TRPM8 channel-associated factor homolog	201	294	302	16	8	23	0.409598	0.551231	0.541832	0.03967	0.019697	0.061064	-3.44525	1.54e-11	5.08e-10	down
XM_044058277.1	RBM18	122790715	RNA binding motif protein 18	0	0	0	48	104	125	0	0	0	0.530944	1.1424	1.50064	9.59053	1.57e-11	5.17e-10	up
XM_044080361.1	L1CAM	122809112	L1 cell adhesion molecule	601	168	173	0	0	0	1.1641	0.299051	0.294854	0	0	0	-10.1744	1.57e-11	5.17e-10	down
XM_044087212.1	LOC122814953	122814953	lens epithelium-derived growth factor-like	77	41	24	677	679	295	0.433231	0.209682	0.116209	4.86571	4.77578	2.26511	4.10848	1.59e-11	5.23e-10	up
XM_044070041.1	LOC122800781	122800781	integral membrane protein 2C-like	2974	4199	4160	1092	1141	877	28.4126	37.0057	35.009	13.2881	13.5865	11.3946	-1.23797	1.69e-11	5.55e-10	down
XM_044068485.1	GRK3	122799433	G protein-coupled receptor kinase 3	245	391	293	30	15	13	0.315922	0.465522	0.333406	0.049172	0.023929	0.022848	-3.37811	1.73e-11	5.66e-10	down
XM_044074002.1	SLC39A9	122804246	solute carrier family 39 member 9	2137	1930	2397	800	781	731	6.7	5.57995	6.61942	3.19555	3.05215	3.11643	-0.860126	1.75e-11	5.72e-10	not_change
XM_044084403.1	LOC122812117	122812117	beta-4C adrenergic receptor-like	2791	6866	5512	535	486	225	8.74491	19.8476	15.2177	2.13536	1.89541	0.957558	-2.97242	1.75e-11	5.71e-10	down
XM_044076224.1	LOC122805985	122805985	immunoglobulin kappa light chain-like	43	57	68	142	147	177	0.194688	0.23676	0.271104	0.824269	0.835101	1.09591	2.10664	1.77e-11	5.78e-10	up
XM_044086311.1	LOC122813797	122813797	dual specificity protein phosphatase 14-like	372	620	503	1809	1518	988	4.46048	6.85632	5.30812	27.6309	22.6893	16.1143	2.15364	1.8e-11	5.88e-10	up
XM_044073541.1	STARD9	122803860	StAR related lipid transfer domain containing 9	1200	1248	1238	405	414	349	0.753663	0.723272	0.685209	0.323676	0.323878	0.298047	-1.04077	1.84e-11	5.97e-10	down
XM_044073769.1	SERINC1	122804119	serine incorporator 1	11520	11935	13087	5844	6061	5753	50.9859	48.7285	51.0295	32.9583	33.4463	34.6333	-0.426959	1.9e-11	6.18e-10	not_change
XM_044086802.1	USP1	122814196	ubiquitin specific peptidase 1	1595	1758	1876	680	659	578	5.29935	5.38811	5.49085	2.87781	2.72662	2.6104	-0.824351	1.91e-11	6.21e-10	not_change
XM_044058019.1	HNRNPC	122790481	heterogeneous nuclear ribonucleoprotein C	3114	2929	3986	3650	3816	3586	32.433	28.1346	36.5684	48.4357	49.5507	50.8057	0.769186	1.93e-11	6.24e-10	not_change
XR_006363451.1	LOC122793202	122793202	uncharacterized LOC122793202	148	140	187	331	522	332	2.29998	1.99854	2.55476	6.54727	10.1301	7.01659	1.94202	1.94e-11	6.29e-10	up
XM_044076441.1	TSPAN2	122806213	tetraspanin 2	7497	7331	6830	1207	2008	1552	56.3603	50.839	45.2326	11.5543	18.8136	15.8703	-1.57582	1.95e-11	6.3e-10	down
XM_044085646.1	ZNF326	122813367	zinc finger protein 326	930	840	1119	1152	1145	1160	6.09487	5.08084	6.46074	9.62506	9.35732	10.3467	0.885926	1.97e-11	6.36e-10	not_change
XM_044068466.1	THOC5	122799423	THO complex subunit 5	6043	8373	9835	11197	11312	10223	29.8747	38.1857	42.8349	70.5333	69.7281	68.7491	1.06918	1.98e-11	6.4e-10	up
XM_044060499.1	LOC122792927	122792927	spectrin beta chain, non-erythrocytic 1-like	1658	1393	1726	353	344	457	2.26809	1.75754	2.08021	0.615414	0.586429	0.84951	-1.42739	2.03e-11	6.54e-10	down
XM_044079903.1	MGAT2	122808826	alpha-1,6-mannosyl-glycoprotein 2-beta-N-acetylglucosaminyltransferase	622	729	984	1186	1157	1451	3.79627	4.10011	5.28762	9.22102	8.80146	12.0477	1.33958	2.03e-11	6.55e-10	up
XM_044067180.1	LOC122798334	122798334	protein spire homolog 1-like	210	108	160	0	0	0	0.776403	0.366298	0.52036	0	0	0	-9.15181	2.05e-11	6.6e-10	down
XM_044055919.1	ABLIM1	122788904	actin binding LIM protein 1	677	121	248	0	0	0	1.11018	0.181983	0.35782	0	0	0	-10.3178	2.08e-11	6.7e-10	down
XM_044079420.1	GSK3A	122808460	glycogen synthase kinase 3 alpha	492	654	808	102	107	59	4.32194	5.29732	6.25179	1.13798	1.16748	0.694263	-2.23133	2.14e-11	6.88e-10	down
XM_044075473.1	MPV17	122805377	mitochondrial inner membrane protein MPV17	131	145	480	0	0	0	0.345509	0.354342	1.1191	0	0	0	-9.73606	2.16e-11	6.91e-10	down
XM_044080117.1	LOC122808957	122808957	semaphorin-3F-like	85	388	320	0	0	0	0.303343	1.2896	1.01466	0	0	0	-9.83812	2.18e-11	6.99e-10	down
XM_044085487.1	MRPL37	122813258	mitochondrial ribosomal protein L37	1402	1560	1954	2246	2282	1819	12.2486	12.5716	15.0416	25.0014	24.8559	21.6135	0.999217	2.26e-11	7.22e-10	not_change
XM_044073239.1	HSPH1	122803567	heat shock protein family H (Hsp110) member 1	231	130	194	14091	3234	860	0.890953	0.460707	0.659627	69.3123	15.5645	4.51183	5.65336	2.27e-11	7.24e-10	up
XM_044075076.1	INTS7	122804887	integrator complex subunit 7	1743	2345	1905	3788	3453	2834	7.11586	8.83283	6.85296	19.7102	17.5816	15.7438	1.36731	2.27e-11	7.25e-10	up
XM_044073199.1	PSPC1	122803545	paraspeckle component 1	1115	1335	1695	1953	3090	3069	5.84756	6.45808	7.83335	13.055	20.2127	21.8996	1.60197	2.31e-11	7.36e-10	up
XM_044058818.1	LOC122791042	122791042	myomegalin-like	0	4	6	187	1790	120	0	0.003639	0.005481	0.254753	2.38579	0.17381	8.36234	2.41e-11	7.67e-10	up
XM_044059283.1	LOC122791540	122791540	homeodomain-interacting protein kinase 3-like	715	814	873	18	67	63	7.95852	8.36434	8.56422	0.242908	0.92056	0.948528	-3.40082	2.41e-11	7.68e-10	down
XM_044065802.1	LOC122797029	122797029	protein cornichon homolog 1-like	13935	18132	20033	20413	19544	19237	183.734	220.544	232.709	342.963	321.305	345.04	0.816201	2.45e-11	7.78e-10	not_change
XM_044087378.1	LOC122815127	122815127	gastrula zinc finger protein XlCGF26.1-like	153	137	99	367	519	379	0.441571	0.364372	0.252982	1.3544	1.87603	1.49281	2.29735	2.47e-11	7.84e-10	up
XM_044063711.1	TENT2	122795521	terminal nucleotidyltransferase 2	1658	1824	2387	2836	3507	2446	6.68937	6.78876	8.48381	14.5826	17.6455	13.4236	1.213	2.48e-11	7.86e-10	up
XM_044057077.1	LOC122789663	122789663	KH-type splicing regulatory protein	11025	13745	15776	16786	19811	15091	37.0024	42.5538	46.6445	71.7818	82.9017	68.8951	0.979739	2.49e-11	7.89e-10	not_change
XM_044065231.1	LOC122796618	122796618	activin receptor type-1-like	177	138	115	0	0	0	0.910237	0.65525	0.519813	0	0	0	-9.00736	2.49e-11	7.89e-10	down
XM_044071189.1	KREMEN2	122801679	kringle containing transmembrane protein 2	1315	1711	2378	330	409	254	2.53624	3.04455	4.03984	0.809553	0.983483	0.6639	-1.80475	2.5e-11	7.89e-10	down
XR_006366768.1	LOC122814046	122814046	uncharacterized LOC122814046	544	335	385	961	1676	1608	1.41583	0.803519	0.882132	3.18669	5.43742	5.69314	2.34771	2.5e-11	7.9e-10	up
XM_044065412.1	SEC63	122796712	SEC63 homolog, protein translocation regulator	11856	13189	13243	13412	13119	14671	39.9178	40.9614	39.2789	57.5368	55.0729	67.1895	0.727926	2.51e-11	7.92e-10	not_change
XM_044082692.1	PACSIN3	122811108	protein kinase C and casein kinase substrate in neurons 3	503	559	151	0	3	0	1.21083	1.2418	0.320279	0	0.006832	0	-8.0981	2.61e-11	8.22e-10	down
XM_044071728.1	LMO7	122801988	LIM domain 7	288	411	98	0	0	0	0.50893	0.671978	0.152572	0	0	0	-9.91679	2.62e-11	8.23e-10	down
XM_044064320.1	PNPLA7	122795890	patatin like phospholipase domain containing 7	1662	1809	1885	674	740	632	4.27017	4.28816	4.26537	2.20674	2.36967	2.20729	-0.767382	2.71e-11	8.52e-10	not_change
XM_044077737.1	DAPK2	122806919	death associated protein kinase 2	109	113	211	0	0	0	0.27873	0.265193	0.475479	0	0	0	-8.96574	2.71e-11	8.52e-10	down
XM_044067179.1	LOC122798334	122798334	protein spire homolog 1-like	211	103	163	0	0	0	0.772994	0.345531	0.524077	0	0	0	-9.14795	2.78e-11	8.72e-10	down
XM_044078238.1	LOC122807189	122807189	cytochrome P450 27C1-like	243	230	216	18	18	30	0.633747	0.553966	0.497104	0.058954	0.058427	0.106554	-2.76956	2.81e-11	8.81e-10	down
XM_044083406.1	LOC122811520	122811520	uncharacterized LOC122811520	11189	14424	12780	3045	2656	1673	53.7541	63.9231	54.0891	18.6376	15.9082	10.9299	-1.76112	2.82e-11	8.82e-10	down
XR_006365255.1	LOC122804937	122804937	uncharacterized LOC122804937	19	9	9	471	370	84	0.269746	0.115196	0.102299	8.55593	6.5813	1.62618	5.2309	2.85e-11	8.9e-10	up
XM_044086653.1	LOC122814050	122814050	uncharacterized LOC122814050	4	11	12	7576	21518	53	0.021313	0.065604	0.070123	64.9629	180.57	0.482394	10.706	2.86e-11	8.92e-10	up
XR_006365517.1	LOC122806509	122806509	uncharacterized LOC122806509	545	387	449	1225	1275	838	5.08543	3.33239	3.69374	14.5732	14.8402	10.6378	1.88055	2.87e-11	8.96e-10	up
XM_044073991.1	LOC122804240	122804240	serine/arginine-rich splicing factor 5-like	5232	6423	6082	1825	2220	2091	49.1956	55.7166	50.3838	21.8666	26.0291	26.7432	-0.910647	2.91e-11	9.07e-10	not_change
XM_044083277.1	NELFE	122811435	negative elongation factor complex member E	503	155	156	0	0	0	2.8711	0.812315	0.785263	0	0	0	-9.96047	3e-11	9.33e-10	down
XM_044058146.1	FUBP3	122790621	far upstream element binding protein 3	9410	8291	8664	2563	2481	2925	25.045	20.3554	20.3139	8.69078	8.23327	10.5879	-1.11118	3.09e-11	9.61e-10	down
XM_044076680.1	ALKBH5	122806320	alkB homolog 5, RNA demethylase	150	281	340	19	14	21	1.71995	2.97997	3.43849	0.277439	0.190609	0.323501	-3.18479	3.17e-11	9.83e-10	down
XR_006366390.1	TRIP10	122812317	thyroid hormone receptor interactor 10	247	387	100	0	0	0	0.270456	0.390597	0.09619	0	0	0	-9.79344	3.17e-11	9.83e-10	down
XM_044070227.1	HS6ST1	122800891	heparan sulfate 6-O-sulfotransferase 1	264	493	748	30	41	18	1.39687	2.4103	3.49295	0.198627	0.265317	0.129534	-3.42587	3.25e-11	1.01e-09	down
XM_044088426.1	CCHR11.PART0H12orf29	122815700	chromosome chr11.part0 C12orf29 homolog	763	708	1140	1756	2009	1321	5.18734	4.44031	6.83349	15.2303	17.0446	12.2267	1.59647	3.28e-11	1.02e-09	up
XM_044054266.1	WSCD1	122787509	WSC domain containing 1	0	0	0	71	51	111	0	0	0	0.359066	0.252214	0.603852	9.34915	3.37e-11	1.04e-09	up
XM_044057402.1	LOC122789929	122789929	ubiquitin-like protein 3	0	0	0	51	76	57	0	0	0	0.709397	1.04218	0.858816	8.99819	3.48e-11	1.07e-09	up
XM_044060811.1	LYRM7	122793090	LYR motif containing 7	844	1059	805	1459	1455	1462	14.5291	16.8262	12.2104	32.0166	31.2355	34.2368	1.30577	3.48e-11	1.07e-09	up
XM_044061997.1	ARID2	122793952	AT-rich interaction domain 2	284	442	477	43	66	58	0.695955	0.998779	1.03136	0.132853	0.200773	0.192678	-2.21477	3.54e-11	1.09e-09	down
XM_044070440.1	AGFG1	122800998	ArfGAP with FG repeats 1	494	554	653	1515	1970	4347	2.41036	2.49295	2.80592	9.41935	11.988	28.859	2.83729	3.67e-11	1.13e-09	up
XM_044090130.1	DDX27	122817017	DEAD-box helicase 27	1360	1425	2033	2037	2425	2035	5.90576	5.70914	7.77967	11.2738	13.1341	12.0282	1.06563	3.67e-11	1.13e-09	up
XM_044074918.1	IGF2R	122804781	insulin like growth factor 2 receptor	2892	2696	3701	941	944	1092	2.08902	1.79623	2.35537	0.865422	0.849941	1.07306	-1.01097	3.72e-11	1.14e-09	down
XM_044065612.1	PRPF4B	122796867	pre-mRNA processing factor 4B	910	859	847	1473	1207	1540	2.59255	2.25691	2.12595	5.34748	4.28969	5.97014	1.30663	3.75e-11	1.15e-09	up
XM_044075385.1	LOC122805297	122805297	centromere protein F-like	160	303	377	14	4	4	0.3903	0.682363	0.811974	0.041856	0.012214	0.010482	-4.59947	3.76e-11	1.15e-09	down
XM_044055261.1	PPP4R3B	122788210	protein phosphatase 4 regulatory subunit 3B	234	302	813	2154	3812	1949	0.654448	0.780838	2.00846	7.70331	13.34	7.44005	3.2228	3.95e-11	1.21e-09	up
XM_044088900.1	ZNF598	122816144	zinc finger protein 598, E3 ubiquitin ligase	2166	2591	2772	2511	2893	2548	6.91769	7.63297	7.79895	10.2182	11.5189	11.0715	0.704318	4.02e-11	1.23e-09	not_change
XM_044067394.1	PLEC	122798459	plectin	5088	4368	307	0	0	0	4.47196	3.5417	0.237692	0	0	0	-13.5616	4.04e-11	1.24e-09	down
XM_044063213.1	LOC122794632	122794632	phosphate carrier protein, mitochondrial-like	4909	4743	5451	5662	5183	5072	46.6878	41.6123	45.665	68.6143	61.4574	65.6136	0.69842	4.1e-11	1.25e-09	not_change
XM_044066941.1	NDRG1	122798193	N-myc downstream regulated 1	2013	1874	2691	701	645	560	9.60384	8.24708	11.3099	4.25745	3.83587	3.63305	-1.15535	4.1e-11	1.25e-09	down
XM_044077574.1	SEMA6D	122806832	semaphorin 6D	292	131	135	0	0	0	0.483528	0.199076	0.197304	0	0	0	-9.39837	4.21e-11	1.28e-09	down
XM_044075100.1	SUMO1	122804903	small ubiquitin like modifier 1	6024	6445	7262	6428	7903	6605	27.3334	26.9784	29.031	37.1677	44.7112	40.7707	0.708546	4.62e-11	1.41e-09	not_change
XM_044057964.1	LOC122790428	122790428	cytochrome P450 1B1	1705	998	1411	234	230	248	2.79247	1.50818	2.03542	0.487011	0.467886	0.552744	-1.91943	4.65e-11	1.41e-09	down
XM_044055271.1	KPNB1	122788238	karyopherin subunit beta 1	13596	16564	14743	17391	20574	17465	36.2412	40.7304	34.6194	59.0679	68.3771	63.3258	0.920793	4.85e-11	1.47e-09	not_change
XM_044073030.1	ARAP1	122803421	ArfGAP with RhoGAP domain, ankyrin repeat and PH domain 1	91	295	185	0	0	0	0.186891	0.558888	0.33495	0	0	0	-9.38297	5e-11	1.52e-09	down
XM_044081947.1	SEPTIN7	122810363	septin 7	3104	2720	3406	462	669	301	15.2715	12.3437	14.7654	2.89368	4.10263	2.01343	-2.07302	5.03e-11	1.53e-09	down
XM_044055074.1	LOC122788132	122788132	glycoprotein-N-acetylgalactosamine 3-beta-galactosyltransferase 1-like	654	813	756	210	195	215	2.90541	3.33006	2.95833	1.18736	1.07709	1.29537	-1.21944	5.04e-11	1.53e-09	down
XM_044060548.1	UBE2G2	122792956	ubiquitin conjugating enzyme E2 G2	7547	6941	7821	2846	2844	2965	22.1108	18.7584	20.1858	10.6243	10.3864	11.8163	-0.746482	5.05e-11	1.53e-09	not_change
XM_044068626.1	PHETA1	122799512	PH domain containing endocytic trafficking adaptor 1	159	68	131	452	671	467	0.608964	0.237681	0.439731	2.20491	3.20515	2.43569	2.75858	5.07e-11	1.53e-09	up
XM_044065400.1	OSTM1	122796699	osteoclastogenesis associated transmembrane protein 1	4	21	5	326	136	829	0.050281	0.237068	0.048287	5.27107	2.14775	14.3147	6.05061	5.22e-11	1.57e-09	up
XM_044059363.1	SMIM19	122791591	small integral membrane protein 19	2154	3707	4259	7371	8586	5785	34.1548	54.2287	59.4963	148.941	169.782	124.782	1.74328	5.23e-11	1.58e-09	up
XM_044062034.1	SH3D19	122793973	SH3 domain containing 19	3666	2914	263	0	0	0	5.54235	4.06403	0.34969	0	0	0	-13.0491	5.38e-11	1.62e-09	down
XM_044085833.1	SRSF11	122813492	serine and arginine rich splicing factor 11	1042	817	1005	1375	1615	1840	5.87043	4.24261	4.98689	9.86528	11.3446	14.0964	1.37106	5.58e-11	1.68e-09	up
XM_044075218.1	FEV	122804973	FEV transcription factor, ETS family member	58	68	62	255	302	153	0.452351	0.492427	0.431362	2.57087	2.97759	1.63984	2.53164	5.6e-11	1.68e-09	up
XM_044088815.1	IL15RA	122815943	interleukin 15 receptor subunit alpha	133	147	239	2615	480	2747	0.763921	0.7821	1.2115	19.2464	3.45413	21.5775	4.15183	5.67e-11	1.7e-09	up
XM_044086019.1	LOC122813607	122813607	calcium-activated chloride channel regulator 1-like	99	104	126	0	0	0	0.290658	0.283168	0.328361	0	0	0	-8.59165	5.71e-11	1.71e-09	down
XM_044076341.1	LOC122806104	122806104	phosphatidylinositol 4,5-bisphosphate 3-kinase catalytic subunit	108	115	110	0	0	0	0.746724	0.73908	0.673312	0	0	0	-8.61986	5.72e-11	1.71e-09	down
XM_044059797.1	GAREM1	122791835	GRB2 associated regulator of MAPK1 subtype 1	447	415	673	1097	1105	1832	1.75252	1.49976	2.32585	5.48367	5.40686	9.78241	2.0357	5.73e-11	1.71e-09	up
XM_044088968.1	LOC122816223	122816223	meiosis-specific coiled-coil domain-containing protein MEIOC-like	177	168	149	16	11	8	0.374323	0.327871	0.277738	0.042081	0.027404	0.022384	-3.20901	5.73e-11	1.71e-09	down
XM_044074282.1	KLHDC1	122804436	kelch domain containing 1	90	84	107	247	296	183	0.675444	0.585143	0.712337	2.38299	2.78906	1.87946	1.99148	5.74e-11	1.71e-09	up
XM_044066766.1	FIG4	122798093	FIG4 phosphoinositide 5-phosphatase	700	946	864	1238	1937	1458	2.57826	3.21522	2.80614	5.81283	8.90236	7.31047	1.50377	5.75e-11	1.71e-09	up
XM_044077674.1	ANP32A	122806886	acidic nuclear phosphoprotein 32 family member A	248	431	647	31	13	29	2.89448	4.64171	6.65752	0.45684	0.184733	0.445442	-3.51897	5.76e-11	1.72e-09	down
XM_044085509.1	PLPP3	122813273	phospholipid phosphatase 3	12466	13839	15862	3124	4503	2671	46.9973	48.1279	52.6829	15.0054	21.1667	13.6955	-1.41171	5.82e-11	1.73e-09	down
XM_044075942.1	ACADL	122805646	acyl-CoA dehydrogenase long chain	152	87	195	0	0	0	0.608992	0.321239	0.688305	0	0	0	-8.98498	5.85e-11	1.74e-09	down
XM_044083193.1	PBX2	122811381	PBX homeobox 2	128	168	102	0	0	0	0.528553	0.637451	0.368914	0	0	0	-8.88905	5.87e-11	1.74e-09	down
XM_044080289.1	SLC38A5	122809073	solute carrier family 38 member 5	2532	1341	1855	8895	7070	4468	3.72748	1.82062	2.40493	16.6856	12.9774	8.9466	2.43858	5.89e-11	1.75e-09	up
XM_044088515.1	DNAJC2	122815753	DnaJ heat shock protein family (Hsp40) member C2	961	848	1007	1406	1333	1127	5.97248	4.86086	5.51241	11.137	10.3292	9.52819	1.07689	5.93e-11	1.76e-09	up
XM_044072990.1	DZIP1	122803394	DAZ interacting zinc finger protein 1	253	398	540	863	843	859	0.948525	1.37667	1.78601	4.12808	3.94535	4.38731	1.75501	6.17e-11	1.83e-09	up
XM_044082609.1	TXLNA	122811057	taxilin alpha	5477	5106	6027	2241	2176	2273	12.8674	11.0649	12.4737	6.70816	6.37279	7.2629	-0.689395	6.27e-11	1.85e-09	not_change
XM_044058826.1	RNF31	122791047	ring finger protein 31	37	997	1133	0	0	0	0.056479	1.42255	1.54415	0	0	0	-11.2585	7.11e-11	2.1e-09	down
XM_044058007.1	LOC122790458	122790458	N-acetylneuraminic acid phosphatase	675	599	631	888	856	910	0.676099	0.553832	0.557328	1.13413	1.06951	1.2409	1.09414	7.22e-11	2.13e-09	up
XM_044065956.1	LOC122797150	122797150	zinc finger protein 585A-like	379	411	353	993	1145	641	1.20798	1.20819	0.989271	4.03324	4.55114	2.77759	1.89077	7.42e-11	2.19e-09	up
XM_044058324.1	LOC122790736	122790736	TAR DNA-binding protein 43-like	2051	1095	2583	4444	5979	5532	9.61758	4.73567	10.6691	26.5549	34.9591	35.2867	2.10957	7.72e-11	2.27e-09	up
XM_044084947.1	MRPL17	122812906	mitochondrial ribosomal protein L17	2561	2906	3118	4207	3284	4259	40.5129	42.3997	43.4514	84.7888	64.7612	91.6307	1.08093	8.03e-11	2.36e-09	up
XM_044057455.1	LOC122789955	122789955	TNFAIP3-interacting protein 3-like	154	236	252	16	14	25	0.362114	0.513801	0.523813	0.048199	0.04087	0.079563	-2.9066	8.11e-11	2.38e-09	down
XM_044085742.1	KIAA1614	122813425	KIAA1614 ortholog	690	92	263	0	0	0	1.60729	0.197367	0.539517	0	0	0	-10.3153	8.26e-11	2.42e-09	down
XR_006363606.1	LOC122794015	122794015	uncharacterized LOC122794015	5654	6440	7583	7763	7685	9660	67.8007	71.2392	80.1139	118.627	114.904	157.586	0.983234	8.31e-11	2.44e-09	not_change
XM_044074518.1	EMP1	122804568	epithelial membrane protein 1	6657	10539	10433	662	1365	406	57.8471	84.4864	79.8712	7.32419	14.7834	4.78864	-2.88446	8.74e-11	2.56e-09	down
XM_044069717.1	LOC122800224	122800224	uncharacterized LOC122800224	144	261	292	4	0	0	1.01733	1.70449	1.81975	0.035155	0	0	-6.79549	8.75e-11	2.56e-09	down
XM_044067114.1	TSHZ1	122798294	teashirt zinc finger homeobox 1	1870	1703	1860	628	653	621	4.77959	4.01494	4.18754	2.04319	2.08058	2.15934	-0.89719	8.81e-11	2.58e-09	not_change
XM_044068407.1	ISCU	122799390	iron-sulfur cluster assembly enzyme	3294	3773	3953	3420	3477	3322	38.7944	40.9883	41.0206	51.327	51.0637	53.2202	0.515235	8.94e-11	2.61e-09	not_change
XM_044089161.1	CEP20	122816401	centrosomal protein 20	278	458	381	720	709	657	0.791925	1.20615	0.958011	2.61872	2.52147	2.55023	1.52702	9.01e-11	2.63e-09	up
XM_044056611.1	LOC122789296	122789296	prosaposin	73120	78866	103726	18144	20937	27281	383.97	382.035	479.853	121.403	137.082	194.872	-1.31132	9.08e-11	2.65e-09	down
XM_044068188.1	LOC122799246	122799246	uncharacterized LOC122799246	368	379	384	463	512	511	2.93827	2.79034	2.7007	4.71105	5.105	5.55697	1.01286	9.16e-11	2.67e-09	up
XM_044067142.1	RTTN	122798313	rotatin	182	178	276	384	435	542	0.316492	0.286129	0.423816	0.853166	0.945739	1.28788	1.7357	9.18e-11	2.67e-09	up
XM_044078626.1	DAGLB	122807669	diacylglycerol lipase beta	1702	1968	2095	753	836	761	4.90303	5.22913	5.31764	2.7616	3.00019	2.98141	-0.670183	9.2e-11	2.67e-09	not_change
XM_044063423.1	LOC122794819	122794819	alpha-2-macroglobulin-like protein 1	328	254	301	542	484	530	1.20954	0.861063	0.977688	2.54486	2.22197	2.65653	1.43385	9.28e-11	2.7e-09	up
XM_044072109.1	BCL9	122802474	BCL9 transcription coactivator	0	0	0	813	18	367	0	0	0	1.95878	0.041808	0.942045	11.722	9.32e-11	2.7e-09	up
XM_044054926.1	LOC122788000	122788000	heat shock protein beta-11-like	29	60	77	120064	40260	186	0.523588	1.00866	1.24083	2816.49	924.144	4.64067	10.5754	9.51e-11	2.76e-09	up
XM_044075323.1	LOC122805094	122805094	40S ribosomal protein SA	2978	4162	3434	687	531	861	38.2198	49.2826	38.8232	11.2254	8.49745	15.0227	-1.72189	9.68e-11	2.8e-09	down
XM_044074960.1	UBXN4	122804821	UBX domain protein 4	3671	3810	4347	3456	3783	3427	6.71508	6.42847	7.00619	8.05658	8.62729	8.52831	0.474539	9.75e-11	2.82e-09	not_change
XM_044066237.1	TBC1D5	122797702	TBC1 domain family member 5	573	497	687	923	916	745	1.80061	1.4412	1.90059	3.69586	3.5908	3.18566	1.18241	9.91e-11	2.86e-09	up
XM_044084378.1	LMAN2L	122812099	lectin, mannose binding 2 like	159	103	193	9	8	4	0.280553	0.167362	0.301099	0.018805	0.015983	0.0074	-3.80884	9.91e-11	2.86e-09	down
XM_044074126.1	NFKBIA	122804329	NFKB inhibitor alpha	3714	4590	4998	1572	1227	1322	29.7257	33.8892	35.2421	16.0311	12.2453	14.3889	-1.05956	1e-10	2.89e-09	down
XM_044076470.1	PPIL1	122806224	peptidylprolyl isomerase like 1	16	43	27	162	143	181	0.194238	0.493155	0.297859	2.60118	2.24563	3.10661	3.12787	1e-10	2.88e-09	up
XM_044086373.1	USP8	122813839	ubiquitin specific peptidase 8	2362	3011	2761	952	949	938	4.79879	5.64439	4.94184	2.46495	2.40334	2.59151	-0.896539	1.03e-10	2.96e-09	not_change
XM_044081412.1	NUP93	122809715	nucleoporin 93	5660	6884	7494	9352	14397	9358	25.942	29.1072	30.2606	54.6225	82.2851	58.3488	1.34751	1.07e-10	3.09e-09	up
XM_044063059.1	MRPS16	122794562	mitochondrial ribosomal protein S16	1193	1517	1469	1831	2001	1577	10.6991	12.5566	11.6101	20.9379	22.382	19.2502	0.994796	1.08e-10	3.09e-09	not_change
XM_044074211.1	LOC122804389	122804389	myb-related transcription factor, partner of profilin-like	78	137	97	302	270	357	0.541787	0.883436	0.599837	2.70306	2.36045	3.41233	2.19797	1.09e-10	3.11e-09	up
XM_044084633.1	ECSIT	122812251	ECSIT signaling integrator	2153	3509	3609	4833	5410	6538	13.7925	20.7385	20.3737	39.4622	43.2243	56.9889	1.49286	1.09e-10	3.13e-09	up
XM_044090713.1	LOC122817652	122817652	tropomyosin alpha-4 chain	18745	14190	17260	47581	29959	30331	132.462	92.4939	107.448	428.43	263.956	291.545	1.72119	1.09e-10	3.11e-09	up
XR_006365584.1	LOC122807062	122807062	uncharacterized LOC122807062	0	0	0	57	45	66	0	0	0	0.255666	0.1954	0.316511	8.87451	1.09e-10	3.11e-09	up
XM_044090702.1	LOC122817643	122817643	prostaglandin E2 receptor EP4 subtype-like	422	405	533	52	56	22	1.65172	1.46205	1.83904	0.257249	0.272194	0.114089	-2.7629	1.12e-10	3.18e-09	down
XM_044088537.1	HBP1	122815771	HMG-box transcription factor 1	585	565	590	113	74	117	3.01909	2.68746	2.67956	0.739933	0.475939	0.819547	-1.89511	1.13e-10	3.22e-09	down
XM_044064137.1	FAM172A	122795799	family with sequence similarity 172 member A	795	721	895	237	182	203	3.72262	3.11283	3.69221	1.41175	1.05911	1.28742	-1.32926	1.14e-10	3.25e-09	down
XM_044084996.1	MRPL27	122812933	mitochondrial ribosomal protein L27	1806	2274	2471	2255	2522	2391	28.5699	33.1719	34.435	45.4474	49.7266	51.4319	0.75854	1.14e-10	3.25e-09	not_change
XM_044087051.1	LOC122814471	122814471	zinc finger protein 665-like	399	522	424	843	1193	764	1.33815	1.61666	1.2523	3.60658	4.99244	3.48766	1.67054	1.14e-10	3.25e-09	up
XM_044075737.1	TRPT1	122805530	tRNA phosphotransferase 1	173	130	130	335	452	335	1.43475	0.994872	0.951635	3.55003	4.69007	3.78727	1.97679	1.15e-10	3.25e-09	up
XM_044085068.1	BAHCC1	122812977	BAH domain and coiled-coil containing 1	2225	2291	2409	790	714	575	1.35387	1.28576	1.29146	0.611847	0.540998	0.47564	-1.11605	1.18e-10	3.35e-09	down
XM_044088488.1	MRPS33	122815735	mitochondrial ribosomal protein S33	91	84	189	467	684	361	0.918309	0.787487	1.69041	6.04173	8.67071	4.98875	2.70267	1.2e-10	3.41e-09	up
XM_044057737.1	LOC122790151	122790151	pre-mRNA 3'-end-processing factor FIP1-like	1213	1801	1959	423	447	344	4.39255	6.01414	6.24719	1.9482	2.01509	1.6901	-1.40055	1.22e-10	3.45e-09	down
XM_044060067.1	LYPLA2	122792291	lysophospholipase 2	3130	3122	3588	3364	3424	3010	3.96055	3.64442	3.99959	5.42442	5.40167	5.18077	0.616575	1.23e-10	3.49e-09	not_change
XM_044054603.1	LOC122787738	122787738	protein rapunzel-like	110	85	156	0	0	0	0.449836	0.318188	0.561451	0	0	0	-8.67607	1.26e-10	3.57e-09	down
XM_044060571.1	INHBB	122792973	inhibin subunit beta B	603	644	558	76	51	26	1.88634	1.85898	1.53956	0.303136	0.195336	0.109423	-2.94792	1.26e-10	3.56e-09	down
XM_044062985.1	LOC122794522	122794522	tumor necrosis factor receptor superfamily member 14-like	72	235	229	0	0	0	0.409643	1.24327	1.15879	0	0	0	-9.27184	1.26e-10	3.56e-09	down
XM_044075835.1	LOC122805600	122805600	ubiquitin-like protein FUBI	10196	13633	16857	23455	20632	32029	273.161	336.93	397.866	800.736	689.226	1167.28	1.5458	1.27e-10	3.57e-09	up
XM_044055606.1	FAS	122788715	Fas cell surface death receptor	272	468	512	57	68	54	4.82059	7.65205	8.0077	1.2755	1.4849	1.30237	-2.16782	1.3e-10	3.66e-09	down
XM_044073018.1	LAMTOR1	122803412	late endosomal/lysosomal adaptor, MAPK and MTOR activator 1	459	421	514	74	67	104	5.4173	4.58547	5.3506	1.10546	0.976352	1.66757	-1.88246	1.3e-10	3.66e-09	down
XM_044084727.1	WDR83	122812321	WD repeat domain 83	402	498	743	1028	1009	877	2.70827	3.09885	4.41716	8.84236	8.49319	8.05049	1.47065	1.31e-10	3.67e-09	up
XM_044090168.1	LOC122817037	122817037	transient receptor potential cation channel subfamily C member 4 associated protein	3075	2809	3233	3169	3267	3316	9.00854	7.59115	8.34433	11.8291	11.934	13.2139	0.71723	1.31e-10	3.69e-09	not_change
XM_044065389.1	NBN	122796698	nibrin	1009	961	1209	1495	1480	1178	4.90369	4.30702	5.17762	9.25616	8.96844	7.78433	1.01051	1.35e-10	3.79e-09	up
XM_044080331.1	EMD	122809099	emerin	1103	39	758	0	0	0	1.56532	0.050884	0.947812	0	0	0	-11.1461	1.43e-10	4e-09	down
XM_044062645.1	ENPP4	122794337	ectonucleotide pyrophosphatase/phosphodiesterase 4	79	142	253	0	0	0	0.529756	0.879613	1.49768	0	0	0	-9.07968	1.45e-10	4.05e-09	down
XM_044072451.1	PRKX	122802704	protein kinase cAMP-dependent X-linked catalytic subunit	120	84	129	0	0	0	0.530611	0.342445	0.502424	0	0	0	-8.61403	1.46e-10	4.08e-09	down
XM_044075056.1	HDAC4	122804874	histone deacetylase 4	0	0	0	46	54	86	0	0	0	0.172933	0.198011	0.34644	9.02037	1.46e-10	4.08e-09	up
XM_044083090.1	ARHGAP25	122811324	Rho GTPase activating protein 25	8	38	58	339	346	423	0.036413	0.160916	0.235367	2.01619	2.0133	2.68511	4.08999	1.5e-10	4.18e-09	up
XR_006364446.1	LOC122799247	122799247	uncharacterized LOC122799247	42	61	89	279	417	191	0.496515	0.66654	0.929846	4.24584	6.22018	3.10989	2.84803	1.51e-10	4.22e-09	up
XM_044058240.1	METTL3	122790698	methyltransferase 3, N6-adenosine-methyltransferase complex catalytic subunit	1480	1482	1980	1742	1837	1750	9.27171	8.56214	10.9246	13.9037	14.3424	14.9112	0.739266	1.52e-10	4.22e-09	not_change
XM_044081451.1	CTCF	122809739	CCCTC-binding factor	199	436	98	1	1	1	0.640255	1.29395	0.276611	0.002463	0.002027	0.001073	-7.34302	1.52e-10	4.23e-09	down
XM_044062296.1	FGFR3	122794126	fibroblast growth factor receptor 3	165	177	87	0	0	0	0.326941	0.324843	0.15234	0	0	0	-9.01209	1.53e-10	4.25e-09	down
XM_044058071.1	LOC122790520	122790520	lysine-specific demethylase 3B-like	1018	1227	1332	239	324	348	3.3743	3.75007	3.88855	1.00653	1.33676	1.5693	-1.34617	1.55e-10	4.3e-09	down
XM_044063429.1	LOC122794824	122794824	trichohyalin-like	47	84	46	269	334	197	0.394278	0.660327	0.340413	2.92691	3.55189	2.2867	2.78434	1.56e-10	4.33e-09	up
XM_044065347.1	LOC122796673	122796673	serine/threonine-protein kinase WNK2-like	381	362	547	592	706	684	2.91718	2.56151	3.69658	5.7855	6.75306	7.13345	1.25344	1.56e-10	4.32e-09	up
XM_044074994.1	CCHR6.PART0H2orf76	122804841	chromosome chr6.part0 C2orf76 homolog	928	1322	1350	2085	2829	4167	6.5589	8.62229	8.40477	18.7834	24.9331	40.0735	1.96746	1.56e-10	4.32e-09	up
XM_044066729.1	MRPL3	122798072	mitochondrial ribosomal protein L3	1143	1141	1355	1456	2117	1653	7.47157	6.88483	7.80403	12.1361	17.2658	14.707	1.14363	1.59e-10	4.4e-09	up
XM_044080446.1	KIRREL2	122809159	kirre like nephrin family adhesion molecule 2	822	1373	1777	213	218	137	1.58658	2.4433	3.02047	0.52188	0.523345	0.357869	-2.1602	1.6e-10	4.42e-09	down
XM_044082035.1	LOC122810421	122810421	elongation factor 2	19553	16832	15709	41072	62599	30238	82.0741	65.1729	58.0881	219.673	327.617	172.651	1.96205	1.6e-10	4.42e-09	up
XM_044071428.1	EVA1C	122801809	eva-1 homolog C	175	77	186	0	0	0	0.71688	0.289839	0.669097	0	0	0	-9.0071	1.62e-10	4.48e-09	down
XM_044062731.1	SLC16A10	122794383	solute carrier family 16 member 10	81	148	224	6	4	3	0.210313	0.35558	0.515947	0.01991	0.013046	0.009441	-4.46394	1.67e-10	4.59e-09	down
XM_044075675.1	LOC122805488	122805488	endosialin-like	614	802	989	174	177	117	2.87419	3.4669	4.08269	1.03475	1.03192	0.744671	-1.72644	1.68e-10	4.61e-09	down
XM_044077460.1	DNAJB5	122806750	DnaJ heat shock protein family (Hsp40) member B5	261	104	129	0	0	0	1.07963	0.39546	0.470099	0	0	0	-9.21996	1.69e-10	4.64e-09	down
XM_044075380.1	LOC122805293	122805293	atypical kinase COQ8A, mitochondrial-like	1764	1811	1991	446	612	600	4.73578	4.48575	4.70962	1.52277	2.04768	2.19114	-1.12637	1.71e-10	4.69e-09	down
XM_044068867.1	LOC122799664	122799664	melanotransferrin-like	844	941	1065	3661	3593	1560	4.08473	4.2005	4.54123	22.5839	21.6852	10.2716	2.25178	1.74e-10	4.78e-09	up
XM_044075019.1	LOC122804856	122804856	TGF-beta receptor type-2-like	299	252	188	10	23	15	1.54753	1.20629	0.856071	0.065814	0.148052	0.10181	-3.35294	1.78e-10	4.89e-09	down
XM_044071649.1	TAB1	122801914	TGF-beta activated kinase 1 (MAP3K7) binding protein 1	774	800	1225	1405	1496	1250	3.00386	2.86549	4.19064	6.94918	7.24405	6.60068	1.20651	1.8e-10	4.94e-09	up
XM_044061000.1	XPA	122793177	XPA, DNA damage recognition and repair factor	263	380	464	684	652	588	2.96292	3.95812	4.61275	9.84454	9.18927	9.03383	1.43673	1.85e-10	5.07e-09	up
XR_006364036.1	LOC122797197	122797197	uncharacterized LOC122797197	1183	1184	1523	1365	1357	1346	9.9398	9.17756	11.2725	14.619	14.2226	15.3879	0.693615	1.87e-10	5.1e-09	not_change
XM_044061352.1	LIN54	122793383	lin-54 DREAM MuvB core complex component	299	64	523	0	0	0	0.681417	0.133529	1.04988	0	0	0	-9.98919	1.89e-10	5.15e-09	down
XM_044074551.1	LOC122804591	122804591	heat shock protein HSP 90-alpha	42200	45140	54920	241137	256005	82297	208.64	205.87	239.202	1519.11	1578.13	553.466	2.64921	1.93e-10	5.28e-09	up
XM_044070504.1	LOC122801041	122801041	acetyl-coenzyme A transporter 1-like	98	163	158	12	10	10	0.478185	0.736869	0.680888	0.07312	0.056619	0.063729	-3.07694	1.94e-10	5.3e-09	down
XM_044082649.1	CD44	122811080	CD44 molecule (Indian blood group)	401	530	317	33	38	14	2.91464	3.5488	2.02621	0.305471	0.342231	0.134488	-3.27643	2.03e-10	5.52e-09	down
XM_044087468.1	CNOT4	122815184	CCR4-NOT transcription complex subunit 4	5992	6413	9280	8432	9870	9737	24.1189	23.8126	32.9107	43.2504	49.5378	53.3157	1.00808	2.04e-10	5.54e-09	up
XM_044062346.1	PTK2B	122794152	protein tyrosine kinase 2 beta	138	102	566	0	0	0	0.216096	0.14695	0.783131	0	0	0	-9.81629	2.07e-10	5.62e-09	down
XM_044080155.1	RIT1	122808986	Ras like without CAAX 1	298	405	375	53	73	44	1.02201	1.28182	1.13191	0.231084	0.312391	0.204362	-2.04417	2.19e-10	5.94e-09	down
XM_044069152.1	NR3C1	122799829	nuclear receptor subfamily 3 group C member 1	105	384	349	11	9	10	0.406642	1.38341	1.19828	0.051011	0.043779	0.051455	-4.15156	2.24e-10	6.07e-09	down
XM_044079418.1	LIPE	122808458	lipase E, hormone sensitive type	162	114	153	4	4	0	0.575119	0.371263	0.479131	0.013855	0.015215	0	-5.13264	2.24e-10	6.07e-09	down
XM_044073553.1	TXNDC16	122803873	thioredoxin domain containing 16	458	549	502	764	886	652	1.29833	1.43683	1.25309	2.76021	3.13203	2.51466	1.22656	2.28e-10	6.19e-09	up
XM_044062489.1	PAICS	122794246	phosphoribosylaminoimidazole carboxylase and phosphoribosylaminoimidazolesuccinocarboxamide synthase	0	0	0	42	172	74	0	0	0	0.207756	0.847898	0.396586	9.63456	2.31e-10	6.25e-09	up
XM_044073856.1	LOC122804166	122804166	translation initiation factor eIF-2B subunit beta-like	949	1272	1241	375	353	348	26.9593	33.3361	31.0546	13.5584	12.5021	13.4446	-1.05899	2.31e-10	6.24e-09	down
XM_044088916.1	LOC122816162	122816162	E3 ubiquitin-protein ligase RNF216-like	206	260	288	42	53	45	2.61398	3.03887	3.22037	0.678486	0.831575	0.764372	-1.80049	2.32e-10	6.26e-09	down
XM_044069314.1	DDX41	122799916	DEAD-box helicase 41	2389	2939	3420	1064	903	945	9.63172	10.9288	12.1472	5.46597	4.53607	5.1804	-0.953525	2.4e-10	6.47e-09	not_change
XM_044062407.1	TMEM131L	122794194	transmembrane 131 like	1901	2181	2224	2928	4561	3005	4.21584	4.46265	4.34622	8.27469	12.6151	9.06637	1.3525	2.45e-10	6.61e-09	up
XM_044084498.1	SLU7	122812176	SLU7 homolog, splicing factor	3511	4350	3415	5823	7432	5296	18.6682	21.3376	15.9943	39.4549	49.2763	38.305	1.32851	2.45e-10	6.61e-09	up
XM_044071397.1	CCT8	122801792	chaperonin containing TCP1 subunit 8	24139	30643	33614	42075	48391	33251	160.068	187.44	196.362	355.511	400.093	299.925	1.1124	2.53e-10	6.8e-09	up
XM_044076910.1	LOC122806453	122806453	S-adenosylhomocysteine hydrolase-like protein 1	535	214	312	0	5	0	1.74694	0.642197	0.897405	0	0.018216	0	-7.15429	2.59e-10	6.97e-09	down
XM_044062364.1	KAZN	122794163	kazrin, periplakin interacting protein	127	203	88	0	0	0	0.264239	0.388862	0.161204	0	0	0	-8.96568	2.62e-10	7.04e-09	down
XM_044078241.1	PECR	122807191	peroxisomal trans-2-enoyl-CoA reductase	270	219	391	28	16	33	3.12676	2.34358	3.99409	0.404417	0.219571	0.513195	-2.87154	2.71e-10	7.26e-09	down
XM_044068950.1	THOC3	122799713	THO complex 3	317	414	381	598	1057	776	1.71112	2.05856	1.81213	4.11004	7.11069	5.69505	1.74624	2.72e-10	7.28e-09	up
XM_044075775.1	GGPS1	122805550	geranylgeranyl diphosphate synthase 1	670	769	982	1275	1286	972	5.62839	5.95722	7.26676	13.6395	13.4677	11.1049	1.1777	2.79e-10	7.47e-09	up
XM_044071612.1	LOC122801915	122801915	ABI family member 3 binding protein	403	120	124	0	0	0	0.509542	0.139914	0.137983	0	0	0	-9.62962	2.82e-10	7.56e-09	down
XM_044084485.1	LOC122812163	122812163	protein SON-like	354	464	514	564	712	662	11.1051	13.4209	14.2071	22.535	27.8504	28.2407	1.17093	2.85e-10	7.61e-09	up
XM_044064310.1	CKS2	122795886	CDC28 protein kinase regulatory subunit 2	428	585	812	1225	1553	1008	4.68917	5.91657	7.84582	17.1168	21.2373	15.0301	1.69342	2.92e-10	7.8e-09	up
XM_044084762.1	SLC44A2	122812347	solute carrier family 44 member 2	4411	5984	5871	1155	1456	792	25.328	31.692	29.6943	8.44499	10.4202	6.18323	-1.6346	2.93e-10	7.82e-09	down
XM_044080806.1	ARHGEF1	122809366	Rho guanine nucleotide exchange factor 1	229	138	90	0	0	0	0.582814	0.323017	0.200767	0	0	0	-9.11541	2.94e-10	7.84e-09	down
XM_044089602.1	PMM2	122816659	phosphomannomutase 2	162	137	273	15	18	11	0.975352	0.763532	1.45079	0.114574	0.135168	0.082547	-3.05804	2.95e-10	7.87e-09	down
XM_044081419.1	OGFOD1	122809718	2-oxoglutarate and iron dependent oxygenase domain containing 1	4203	3870	4775	4838	6342	4945	27.2492	23.1473	27.2724	39.9656	51.2707	43.6088	0.948389	3e-10	7.97e-09	not_change
XM_044067130.1	TIMM21	122798303	translocase of inner mitochondrial membrane 21	1775	2284	2399	2402	2407	2641	17.9224	21.2749	21.3396	30.8945	30.3025	36.2694	0.835553	3.03e-10	8.07e-09	not_change
XM_044084412.1	LOC122812123	122812123	adhesion G protein-coupled receptor E2-like	848	3266	5020	160	197	139	3.32288	11.8177	17.347	0.797379	0.96142	0.738747	-3.52844	3.07e-10	8.16e-09	down
XM_044065393.1	OSTM1	122796699	osteoclastogenesis associated transmembrane protein 1	3746	5105	5471	1427	1717	1580	33.3132	41.8787	42.8572	16.16	19.034	19.1041	-0.969725	3.11e-10	8.26e-09	not_change
XM_044068777.1	CCHR4.PART0H22orf39	122799604	chromosome chr4.part0 C22orf39 homolog	3346	3761	4117	3903	5394	4916	50.3268	52.1954	54.5589	74.8215	101.182	100.59	0.964086	3.15e-10	8.34e-09	not_change
XM_044070296.1	ATP13A3	122800932	ATPase 13A3	710	1030	686	141	133	160	1.19092	1.59452	1.01307	0.300338	0.27695	0.36499	-1.86893	3.15e-10	8.34e-09	down
XM_044072566.1	TBL1X	122802779	transducin beta like 1 X-linked	10	0	9	130	394	1248	0.015106	0	0.011533	0.266656	0.795495	2.74942	7.17234	3.16e-10	8.35e-09	up
XM_044068971.1	LOC122799719	122799719	heterogeneous nuclear ribonucleoprotein A/B-like	24887	25644	20625	6296	4785	3793	124.26	118.112	90.721	40.055	29.7855	25.7605	-1.64978	3.21e-10	8.49e-09	down
XM_044089282.1	RNPS1	122816468	RNA binding protein with serine rich domain 1	4110	4647	5508	4423	4486	4377	22.7261	23.7056	26.8327	31.1628	30.9301	32.9198	0.527124	3.21e-10	8.49e-09	not_change
XM_044088581.1	LOC122815795	122815795	myelin-oligodendrocyte glycoprotein-like	35	92	85	517	289	313	0.243252	0.602342	0.532284	4.70292	2.57398	3.03448	3.04714	3.25e-10	8.58e-09	up
XM_044063872.1	RGMB	122795607	repulsive guidance molecule BMP co-receptor b	5923	5141	7346	1929	2046	1538	17.0425	13.6453	18.6218	7.06943	7.33821	6.01722	-1.11271	3.27e-10	8.61e-09	down
XM_044057144.1	LOC122789712	122789712	non-histone chromosomal protein HMG-14A-like	12586	11477	12599	3969	4762	3639	198.854	167.276	175.366	79.8945	93.8033	78.1993	-0.952662	3.28e-10	8.65e-09	not_change
XM_044073485.1	TMED10	122803800	transmembrane p24 trafficking protein 10	17870	17007	18399	20281	20705	17564	140.642	123.471	127.567	203.385	203.178	188.035	0.753677	3.46e-10	9.12e-09	not_change
XM_044081973.1	LOC122810380	122810380	nuclear receptor coactivator 5-like	13140	14756	16794	3852	4770	5445	88.4782	91.6568	99.6279	33.0509	40.044	49.8741	-1.04003	3.47e-10	9.14e-09	down
XM_044075266.1	LOC122805012	122805012	pre-mRNA-splicing factor CWC22 homolog	748	637	566	1127	1228	1080	6.64283	5.2166	4.43011	12.757	13.6005	13.054	1.42031	3.7e-10	9.73e-09	up
XM_044074688.1	LOC122804682	122804682	cholesterol 24-hydroxylase-like	2028	1588	1655	232	362	167	9.17277	6.62431	6.59583	1.33222	2.03887	1.02767	-2.19101	3.73e-10	9.78e-09	down
XM_044072944.1	IFNGR2	122803368	interferon gamma receptor 2	234	501	551	44	35	22	0.586218	1.15715	1.21514	0.138014	0.107464	0.0731	-3.02375	3.81e-10	1e-08	down
XM_044079187.1	CCT3	122808225	chaperonin containing TCP1 subunit 3	22499	23644	27979	31199	34468	24941	127.331	123.438	139.497	224.988	243.22	192.004	0.914252	3.86e-10	1.01e-08	not_change
XM_044085367.1	ATP6V0B	122813191	ATPase H+ transporting V0 subunit b	1953	2602	3299	498	646	716	44.8695	55.1439	66.7833	14.5759	18.4842	22.3512	-1.43909	3.86e-10	1.01e-08	down
XM_044083102.1	RASSF2	122811331	Ras association domain family member 2	606	159	233	2	0	0	2.92252	0.70378	0.988387	0.009174	0	0	-8.3845	4.04e-10	1.06e-08	down
XM_044078695.1	ARHGEF3	122807717	Rho guanine nucleotide exchange factor 3	318	427	189	7	6	0	1.06413	1.31866	0.554933	0.025848	0.022404	0	-5.57747	4.1e-10	1.07e-08	down
XM_044075895.1	LOC122805632	122805632	zinc finger protein 850-like	760	1161	1107	1689	1484	1444	3.95605	5.57771	5.07707	11.2076	9.63436	10.2331	1.23932	4.12e-10	1.08e-08	up
XM_044063141.1	LZIC	122794596	leucine zipper and CTNNBIP1 domain containing	137	244	395	914	980	686	0.521974	0.861078	1.33329	4.46205	4.68099	3.57685	2.3916	4.13e-10	1.08e-08	up
XM_044054315.1	MRM3	122787543	mitochondrial rRNA methyltransferase 3	187	185	190	286	278	282	0.832284	0.76287	0.746033	1.62959	1.5462	1.71239	1.20935	4.15e-10	1.08e-08	up
XM_044059393.1	USF1	122791603	upstream transcription factor 1	111	207	211	0	2	0	0.514913	0.886619	0.863579	0	0.010607	0	-7.41316	4.25e-10	1.11e-08	down
XR_006367167.1	LOC122817210	122817210	uncharacterized LOC122817210	8	0	0	670	324	245	0.015993	0	0	1.91032	0.902046	0.743967	7.81195	4.36e-10	1.14e-08	up
XM_044078257.1	GOLM2	122807200	golgi membrane protein 2	1639	1629	2011	1985	2553	1969	2.2	2.01756	2.37848	3.39627	4.27412	3.59657	0.925586	4.37e-10	1.14e-08	not_change
XM_044088069.1	TRHDE	122815516	thyrotropin releasing hormone degrading enzyme	1648	2604	2092	329	387	513	4.08431	5.95351	4.56789	1.0387	1.19445	1.72689	-1.74336	4.43e-10	1.15e-08	down
XM_044068689.1	LOC122799547	122799547	BUB3-interacting and GLEBS motif-containing protein ZNF207-like	1752	1871	2499	2473	2520	2158	7.84132	7.72408	9.85428	14.1042	14.0645	13.1396	0.856844	4.57e-10	1.19e-08	not_change
XM_044085835.1	SRSF11	122813492	serine and arginine rich splicing factor 11	237	293	170	13	18	6	1.53003	1.7469	0.966498	0.103565	0.144656	0.046908	-3.64634	4.57e-10	1.19e-08	down
XM_044069149.1	NR3C1	122799829	nuclear receptor subfamily 3 group C member 1	200	79	132	0	0	0	0.861081	0.313339	0.500403	0	0	0	-8.94075	4.68e-10	1.21e-08	down
XM_044090679.1	HNRNPM	122817627	heterogeneous nuclear ribonucleoprotein M	6128	8836	8201	969	1760	768	24.9939	33.2493	29.4709	5.03453	8.94769	4.26015	-2.10996	4.75e-10	1.23e-08	down
XM_044075587.1	SPC25	122805439	SPC25 component of NDC80 kinetochore complex	259	312	369	397	485	439	2.56757	2.85411	3.22584	5.02414	6.00547	5.92767	1.12074	4.77e-10	1.23e-08	up
XM_044075802.1	GPR137	122805577	G protein-coupled receptor 137	647	692	772	721	800	710	3.30254	3.2543	3.46763	4.68699	5.08942	4.92473	0.703469	4.79e-10	1.24e-08	not_change
XM_044060319.1	SPTLC1	122792737	serine palmitoyltransferase long chain base subunit 1	732	586	946	152	133	177	5.72367	4.22481	6.52099	1.51407	1.2964	1.87368	-1.65888	4.85e-10	1.25e-08	down
XM_044060947.1	TRIM14	122793154	tripartite motif containing 14	0	0	0	55	52	192	0	0	0	0.271637	0.250162	1.01869	9.71176	4.85e-10	1.25e-08	up
XM_044055565.1	SEC24C	122788669	SEC24 homolog C, COPII coat complex component	5368	5065	6323	6219	7690	5922	12.6778	11.0345	13.1558	18.7172	22.6479	19.0272	0.865594	4.89e-10	1.26e-08	not_change
XM_044085737.1	AMT	122813422	aminomethyltransferase	441	525	422	987	1452	802	3.30153	3.62252	2.77704	9.4092	13.5488	8.1579	1.83101	4.9e-10	1.26e-08	up
XM_044078421.1	COPG1	122807295	COPI coat complex subunit gamma 1	10892	12397	13212	13472	14068	11364	43.048	45.1975	46.001	67.844	69.3258	61.0943	0.715445	4.94e-10	1.27e-08	not_change
XM_044080997.1	PPP2R1B	122809465	protein phosphatase 2 scaffold subunit Abeta	5909	4705	4576	1076	1086	637	19.7308	14.4913	13.4606	4.57476	4.51753	2.89219	-1.83718	5.1e-10	1.31e-08	down
XM_044058677.1	LOC122790956	122790956	proteasome subunit beta type-5-like	13136	15809	21310	5594	5835	5032	133.719	148.45	191.105	72.5577	74.0501	69.6702	-0.972213	5.15e-10	1.32e-08	not_change
XM_044055503.1	ANGEL2	122788441	angel homolog 2	640	463	645	856	978	965	0.831317	0.554841	0.737988	1.41845	1.58565	1.70539	1.29828	5.16e-10	1.32e-08	up
XR_006365224.1	LOC122804495	122804495	uncharacterized LOC122804495	190	211	243	306	405	316	3.38324	3.45678	3.81748	6.94383	8.99411	7.65125	1.29785	5.23e-10	1.34e-08	up
XM_044085507.1	PCSK9	122813271	proprotein convertase subtilisin/kexin type 9	4878	10506	4078	174	439	577	10.517	20.8961	7.74535	0.475982	1.17871	1.69193	-3.42893	5.25e-10	1.34e-08	down
XM_044061133.1	LOC122793271	122793271	histone H2A.Z	47273	52577	55512	24285	24652	25257	611.803	627.689	632.913	400.464	397.789	444.638	-0.4425	5.3e-10	1.36e-08	not_change
XM_044061656.1	RAB3GAP2	122793523	RAB3 GTPase activating non-catalytic protein subunit 2	376	572	576	116	100	96	0.666041	0.936711	0.900344	0.260283	0.220386	0.230323	-1.65526	5.38e-10	1.37e-08	down
XM_044063902.1	FST	122795633	follistatin	329	149	87	0	0	0	1.81367	0.75822	0.419301	0	0	0	-9.43627	5.43e-10	1.38e-08	down
XM_044068440.1	DDX54	122799409	DEAD-box helicase 54	9845	11632	13547	11388	14115	12589	41.0907	44.7848	49.8111	60.5649	73.4522	71.4748	0.750065	5.43e-10	1.38e-08	not_change
XM_044083103.1	RASSF2	122811331	Ras association domain family member 2	78	107	249	0	0	0	0.391772	0.497043	1.11244	0	0	0	-8.94694	5.44e-10	1.39e-08	down
XM_044077988.1	ATXN7	122807059	ataxin 7	319	309	63	0	0	0	0.605469	0.541642	0.104547	0	0	0	-9.72556	5.5e-10	1.4e-08	down
XM_044082713.1	PPFIBP1	122811116	PPFIA binding protein 1	1775	1339	1806	408	369	466	2.37187	1.64993	2.12523	0.694042	0.614571	0.845576	-1.3631	5.64e-10	1.44e-08	down
XM_044072896.1	HIPK1	122803325	homeodomain interacting protein kinase 1	351	2061	735	0	0	8	0.543134	2.94565	1.00253	0	0	0.014797	-7.98396	5.72e-10	1.45e-08	down
XM_044078576.1	RGP1	122807637	RGP1 homolog, RAB6A GEF complex partner 1	151	89	74	509	627	348	0.976543	0.527073	0.417323	4.2048	5.07032	3.06603	2.82436	5.83e-10	1.48e-08	up
XR_006366279.1	LOC122811674	122811674	zinc finger CCCH domain-containing protein 10-like	3	0	0	118	64	184	0.033611	0	0	1.89605	1.01188	3.16953	7.51739	6.11e-10	1.55e-08	up
XR_006365795.1	LOC122808134	122808134	uncharacterized LOC122808134	413	362	540	65	84	96	8.04365	6.50411	9.27914	1.61003	2.02918	2.53106	-1.79314	6.15e-10	1.56e-08	down
XM_044055523.1	PLEKHS1	122788624	pleckstrin homology domain containing S1	112	131	78	0	0	0	1.30409	1.40773	0.797881	0	0	0	-8.58358	6.19e-10	1.57e-08	down
XM_044068473.1	HPS4	122799426	HPS4 biogenesis of lysosomal organelles complex 3 subunit 2	113	75	105	0	0	0	0.504435	0.308791	0.411519	0	0	0	-8.43656	6.23e-10	1.57e-08	down
XM_044073148.1	NAA50	122803506	N-alpha-acetyltransferase 50, NatE catalytic subunit	1275	1646	1370	3642	2300	2527	5.82393	6.93658	5.51355	21.2086	13.107	15.7093	1.60218	6.24e-10	1.58e-08	up
XM_044089261.1	LOC122816454	122816454	cytochrome P450 3A9-like	394	721	652	28	3	7	2.12863	3.60052	3.10707	0.19297	0.018463	0.049658	-4.89439	6.26e-10	1.58e-08	down
XM_044062555.1	RWDD4	122794279	RWD domain containing 4	871	898	1200	1095	1114	1102	10.1336	9.6384	12.3018	16.2361	16.1544	17.4458	0.789173	6.41e-10	1.62e-08	not_change
XM_044071554.1	RUNX1	122801880	RUNX family transcription factor 1	270	326	269	10	27	7	0.513987	0.571798	0.449893	0.02242	0.063471	0.017372	-3.69374	6.5e-10	1.64e-08	down
XM_044073249.1	HMGB1	122803574	high mobility group box 1	103807	130435	147717	15208	24992	31370	1038.28	1203.46	1301.59	193.815	311.67	426.794	-1.78476	6.63e-10	1.67e-08	down
XM_044076553.1	ST13	122806272	ST13 Hsp70 interacting protein	3532	4152	4841	12400	31574	9615	31.9028	34.5973	38.5217	142.727	355.621	118.138	2.71387	6.69e-10	1.68e-08	up
XM_044077998.1	CHL1	122807070	cell adhesion molecule L1 like	61	177	333	0	0	0	0.169567	0.456466	0.823102	0	0	0	-9.33341	6.82e-10	1.71e-08	down
XM_044080845.1	LOC122809379	122809379	zinc finger protein 774-like	0	0	0	155	45	55	0	0	0	0.687899	0.195647	0.259491	9.4811	6.89e-10	1.73e-08	up
XM_044079537.1	PLEKHG4	122808580	pleckstrin homology and RhoGEF domain containing G4	712	1287	1411	125	161	211	1.34046	2.23442	2.3403	0.29832	0.377922	0.53931	-2.13529	6.95e-10	1.74e-08	down
XM_044065560.1	SNX13	122796821	sorting nexin 13	264	368	429	17	39	42	0.674471	0.867449	0.965529	0.055257	0.121582	0.144061	-2.80236	7.04e-10	1.77e-08	down
XM_044067146.1	DSEL	122798316	dermatan sulfate epimerase like	611	533	620	1247	1092	806	1.49482	1.20337	1.33597	3.89029	3.33343	2.68223	1.45217	7.07e-10	1.77e-08	up
XM_044059434.1	TMEM35B	122791623	transmembrane protein 35B	1571	1836	1705	582	483	447	9.70175	10.4611	9.27801	4.57929	3.72075	3.7513	-1.13732	7.16e-10	1.79e-08	down
XM_044059469.1	DCTN6	122791653	dynactin subunit 6	3190	3489	3876	3548	4436	3574	39.9601	40.3214	42.776	56.6325	69.291	60.9093	0.753819	7.34e-10	1.84e-08	not_change
XM_044075007.1	LOC122804850	122804850	glycerol-3-phosphate dehydrogenase 1-like protein	3047	2817	3370	869	1151	1061	23.2241	19.8012	22.626	8.43311	10.9383	10.996	-0.963106	7.58e-10	1.89e-08	not_change
XR_006363635.1	CLU	122794357	clusterin	52	35	9	5634	107	1893	0.351581	0.216049	0.050808	48.857	0.903293	17.5203	6.88963	7.63e-10	1.91e-08	up
XM_044081315.1	COG4	122809659	component of oligomeric golgi complex 4	167	194	377	13	22	21	0.88169	0.947153	1.75557	0.08178	0.144904	0.147243	-3.06578	7.78e-10	1.94e-08	down
XM_044066853.1	LOC122798140	122798140	protein HEXIM1-like	2358	2434	2705	2947	4716	3751	22.2399	21.1762	22.4718	35.4119	55.4544	48.1204	1.22546	7.79e-10	1.94e-08	up
XM_044079143.1	LOC122808175	122808175	beta-citrylglutamate synthase B-like	1322	805	620	70	116	76	11.6902	6.56075	4.8232	0.779441	1.27386	0.902496	-2.81087	7.9e-10	1.97e-08	down
XM_044071072.1	LOC122801604	122801604	baculoviral IAP repeat-containing protein 2-like	2124	2687	2632	2923	3084	2568	6.22505	7.26296	6.79635	10.9155	11.2687	10.2375	0.827737	7.93e-10	1.97e-08	not_change
XR_006366783.1	LOC122814083	122814083	uncharacterized LOC122814083	3389	2622	3586	4636	4412	5773	9.70788	6.92759	9.05063	16.9222	15.7597	22.4991	1.25065	8.02e-10	1.99e-08	up
XM_044067176.1	LOC122798334	122798334	protein spire homolog 1-like	0	0	0	38	89	48	0	0	0	0.175429	0.401445	0.234179	8.92074	8.07e-10	2e-08	up
XM_044067034.1	ASAP1	122798245	ArfGAP with SH3 domain, ankyrin repeat and PH domain 1	486	40	576	0	0	0	0.540265	0.040482	0.564491	0	0	0	-10.3258	8.1e-10	2.01e-08	down
XM_044062365.1	KAZN	122794163	kazrin, periplakin interacting protein	226	63	191	0	0	0	0.464934	0.118815	0.345015	0	0	0	-9.15059	8.17e-10	2.02e-08	down
XM_044088225.1	AEBP2	122815594	AE binding protein 2	640	930	861	206	227	219	6.01971	8.07822	7.13981	2.4608	2.66229	2.80406	-1.27224	8.17e-10	2.02e-08	down
XM_044089255.1	LOC122816450	122816450	netrin-3-like	657	1064	653	90	133	125	1.29792	1.94101	1.13619	0.225266	0.326053	0.334428	-2.15975	8.17e-10	2.02e-08	down
XM_044071545.1	GTPBP8	122801874	GTP binding protein 8 (putative)	103	83	109	182	272	233	1.05782	0.790897	0.988169	2.38778	3.49121	3.26764	1.83843	8.3e-10	2.05e-08	up
XM_044072036.1	LOC122802414	122802414	zinc finger CCCH domain-containing protein 13-like	1985	2257	1835	3021	3890	2790	4.62867	4.85539	3.76982	8.97883	11.3134	8.85295	1.2835	8.34e-10	2.06e-08	up
XM_044073344.1	CLNS1A	122803618	chloride nucleotide-sensitive channel 1A	2503	2838	3157	2864	3469	3686	15.6677	16.3878	17.4113	22.8482	27.0764	31.3931	0.863922	8.37e-10	2.07e-08	not_change
XM_044060630.1	SPATS2L	122793003	spermatogenesis associated serine rich 2 like	192	205	181	28	16	20	0.433398	0.42789	0.359626	0.079045	0.042719	0.061101	-2.55796	8.48e-10	2.09e-08	down
XM_044057169.1	MTM1	122789732	myotubularin 1	129	172	245	7	18	11	0.658979	0.810111	1.10326	0.041571	0.109523	0.070838	-3.28367	8.49e-10	2.09e-08	down
XM_044081558.1	PXDC1	122810062	PX domain containing 1	1062	1148	1501	2089	1624	1586	4.40231	4.39084	5.47932	11.0365	8.39264	8.94461	1.14843	8.92e-10	2.2e-08	up
XM_044080352.1	LOC122809111	122809111	zinc finger protein 239-like	255	180	308	443	484	502	0.930429	0.606332	0.990761	2.06609	2.20721	2.49809	1.57253	9.2e-10	2.26e-08	up
XM_044062007.1	PEX5	122793958	peroxisomal biogenesis factor 5	201	221	66	0	0	0	0.684543	0.692159	0.197459	0	0	0	-9.21176	9.27e-10	2.28e-08	down
XM_044064312.1	LOC122795888	122795888	diphthine methyltransferase-like	0	0	0	33	58	61	0	0	0	0.95632	1.6401	1.90093	8.72433	9.27e-10	2.28e-08	up
XM_044074288.1	SOS2	122804443	SOS Ras/Rho guanine nucleotide exchange factor 2	595	570	695	721	715	814	1.14226	1.0107	1.1755	1.76373	1.71138	2.12763	0.900361	9.35e-10	2.3e-08	not_change
XM_044074613.1	SYNE3	122804636	spectrin repeat containing nuclear envelope family member 3	729	1320	1068	164	87	150	0.743192	1.24145	0.959293	0.212018	0.110627	0.206741	-2.32451	9.6e-10	2.35e-08	down
XM_044064814.1	STK17A	122796379	serine/threonine kinase 17a	87	86	83	0	0	0	0.302398	0.275851	0.251949	0	0	0	-8.24292	9.62e-10	2.36e-08	down
XM_044088306.1	PROSER2	122815636	proline and serine rich 2	121	66	128	0	0	0	0.516051	0.258431	0.479288	0	0	0	-8.53304	9.62e-10	2.36e-08	down
XM_044081168.1	ACAD8	122809573	acyl-CoA dehydrogenase family member 8	81	127	84	0	0	0	0.507212	0.738268	0.466028	0	0	0	-8.43286	9.63e-10	2.36e-08	down
XM_044086111.1	LOC122813670	122813670	zinc-binding protein A33-like	0	0	0	95	103	29	0	0	0	1.3121	1.39711	0.416566	9.29856	9.71e-10	2.37e-08	up
XR_006367186.1	LOC122817269	122817269	uncharacterized LOC122817269	468	415	567	118	122	89	0.635655	0.520761	0.679314	0.203859	0.205928	0.163147	-1.51426	1e-09	2.44e-08	down
XM_044090273.1	PXMP4	122817101	peroxisomal membrane protein 4	506	497	477	77	120	102	1.36151	1.23247	1.12872	0.262682	0.40209	0.372825	-1.69593	1.01e-09	2.46e-08	down
XM_044075594.1	STK39	122805442	serine/threonine kinase 39	402	92	290	4	2	0	1.48778	0.313409	0.946279	0.016838	0.008096	0	-6.42482	1.02e-09	2.48e-08	down
XR_006365160.1	LOC122804060	122804060	uncharacterized LOC122804060	50	44	158	491	418	732	0.466314	0.377245	1.29506	5.84447	4.86768	9.28938	3.38514	1.02e-09	2.49e-08	up
XM_044063553.1	LOC122794945	122794945	calcium homeostasis modulator protein 5-like	64	165	123	0	0	0	0.646482	1.55579	1.1	0	0	0	-8.68308	1.05e-09	2.57e-08	down
XM_044072533.1	TCEANC	122802761	transcription elongation factor A N-terminal and central domain containing	150	172	191	302	293	416	1.01263	1.06644	1.13152	2.59921	2.46898	3.81842	1.60821	1.08e-09	2.63e-08	up
XM_044053795.1	LOC122787204	122787204	complement factor D-like	127	369	84	0	0	0	0.732373	1.9646	0.426675	0	0	0	-9.44105	1.09e-09	2.64e-08	down
XM_044082288.1	SIRT2	122810690	sirtuin 2	1341	1292	1711	463	502	539	10.9011	9.69161	12.2573	4.79232	5.08891	5.96257	-0.901009	1.09e-09	2.65e-08	not_change
XM_044079630.1	LOC122808657	122808657	lactosylceramide 4-alpha-galactosyltransferase-like	4900	4858	4835	5409	5848	6642	49.244	45.0356	42.8071	69.2533	73.2729	90.7946	0.911361	1.12e-09	2.71e-08	not_change
XM_044081819.1	CDH5	122810278	cadherin 5	4379	5621	5471	1990	2057	1811	20.0797	23.7754	22.1012	11.627	11.7604	11.295	-0.776905	1.12e-09	2.71e-08	not_change
XR_006366358.1	LOC122812192	122812192	uncharacterized LOC122812192	1504	1448	1472	7105	5624	2477	10.5509	9.37561	9.09741	63.5424	49.2171	23.6506	2.39502	1.13e-09	2.74e-08	up
XM_044063160.1	ALPL	122794604	alkaline phosphatase, biomineralization associated	10555	6003	7436	936	855	294	41.6913	21.87	25.8734	4.70972	4.20797	1.57832	-2.92653	1.14e-09	2.75e-08	down
XM_044081909.1	NFAT5	122810336	nuclear factor of activated T cells 5	0	0	0	47	36	69	0	0	0	0.135575	0.099906	0.212918	8.73186	1.14e-09	2.77e-08	up
XM_044066572.1	TP53INP1	122797996	tumor protein p53 inducible nuclear protein 1	629	1124	1286	108	127	185	1.00362	1.65383	1.80759	0.218946	0.252302	0.399652	-2.20912	1.17e-09	2.83e-08	down
XM_044059803.1	LOC122791843	122791843	cytosolic 5'-nucleotidase 1B-like	97	192	130	8	9	9	0.47658	0.877912	0.567178	0.045351	0.049491	0.059392	-3.38794	1.18e-09	2.84e-08	down
XM_044079907.1	BOLA1	122808828	bolA family member 1	5392	6105	7426	5839	6373	5959	51.4362	53.7204	62.4065	70.968	75.7966	77.3229	0.571941	1.18e-09	2.84e-08	not_change
XM_044062702.1	PINX1	122794368	PIN2 (TERF1) interacting telomerase inhibitor 1	4281	3078	3899	1043	976	1080	18.1125	12.0123	14.533	5.62324	5.14414	6.21278	-1.24564	1.2e-09	2.89e-08	down
XM_044060091.1	TMEM50A	122792310	transmembrane protein 50A	11113	12846	13288	5134	5912	5233	19.3334	20.616	20.3652	11.3792	12.8225	12.3821	-0.571511	1.22e-09	2.92e-08	not_change
XM_044068832.1	SNRPD3	122799639	small nuclear ribonucleoprotein D3 polypeptide	11437	10231	12636	19189	13488	17671	210.239	173.486	204.628	449.476	309.136	441.878	1.17976	1.22e-09	2.92e-08	up
XM_044074684.1	AHSA1	122804680	activator of HSP90 ATPase activity 1	1099	854	1055	6865	3674	2117	6.68394	4.7908	5.65262	53.2323	27.8787	17.5197	2.69153	1.22e-09	2.93e-08	up
XM_044057197.1	LOC122789760	122789760	heat shock factor protein 3-like	3117	4380	4175	4488	5732	5117	27.7332	35.9537	32.7298	50.8834	63.5993	61.9321	1.01922	1.23e-09	2.94e-08	up
XM_044058817.1	LOC122791042	122791042	myomegalin-like	418	118	97	0	0	0	0.448173	0.116829	0.0913	0	0	0	-9.60779	1.23e-09	2.96e-08	down
XM_044082736.1	PTPMT1	122811126	protein tyrosine phosphatase mitochondrial 1	1538	2009	1989	567	685	542	15.4435	18.6064	17.5883	7.24844	8.56739	7.3944	-1.00156	1.23e-09	2.95e-08	down
XM_044060452.1	ZBTB17	122792893	zinc finger and BTB domain containing 17	80	129	137	250	295	399	0.3984	0.589554	0.598395	1.58515	1.83015	2.70576	2.08546	1.24e-09	2.97e-08	up
XM_044061141.1	SLC4A4	122793278	solute carrier family 4 member 4	279	117	86	0	0	0	1.00869	0.38907	0.27158	0	0	0	-9.20272	1.24e-09	2.96e-08	down
XM_044068414.1	LOC122799395	122799395	chemokine-like receptor 1	2039	1759	2105	553	368	500	18.1913	14.4756	16.5464	6.28419	4.09416	6.06085	-1.43117	1.27e-09	3.02e-08	down
XM_044058957.1	LOC122791281	122791281	thymosin beta-10-like	3289	5979	6904	820	1166	1106	85.5519	143.489	158.238	27.1811	37.8048	39.1374	-1.74369	1.29e-09	3.07e-08	down
XM_044063706.1	LHFPL2	122795515	LHFPL tetraspan subfamily member 2	83	108	117	4	8	3	0.730016	0.881412	0.912379	0.037666	0.088455	0.033294	-3.73457	1.3e-09	3.1e-08	down
XM_044064615.1	TRA2A	122796272	transformer 2 alpha homolog	6535	5470	7018	1943	2258	1626	59.3714	45.8405	56.1699	22.4876	25.5764	20.0873	-1.08808	1.3e-09	3.09e-08	down
XM_044086686.1	CD2BP2	122814073	CD2 cytoplasmic tail binding protein 2	3353	4447	5007	4962	5213	5992	20.8293	25.4842	27.4025	39.2722	40.3744	50.6348	0.970233	1.31e-09	3.12e-08	not_change
XM_044056487.1	MRPL43	122789215	mitochondrial ribosomal protein L43	560	702	761	838	1003	781	10.2425	11.8449	12.2642	19.5224	22.8867	19.4338	1.00085	1.34e-09	3.18e-08	up
XM_044085486.1	SSBP3	122813257	single stranded DNA binding protein 3	6513	8773	7463	9332	11927	13080	35.304	43.8693	35.6386	64.4584	80.6068	96.4452	1.21396	1.34e-09	3.18e-08	up
XM_044074528.1	TRAF3	122804579	TNF receptor associated factor 3	226	176	224	27	13	14	0.527793	0.379655	0.461165	0.079541	0.036365	0.043859	-2.9134	1.35e-09	3.22e-08	down
XM_044058804.1	KYAT1	122791030	kynurenine aminotransferase 1	207	126	74	0	0	0	1.57097	0.877963	0.489253	0	0	0	-8.95139	1.37e-09	3.24e-08	down
XR_006366038.1	LOC122809934	122809934	28S ribosomal RNA	251	162	214	13	13	24	0.859388	0.511871	0.645045	0.0558	0.052105	0.109777	-3.03358	1.37e-09	3.26e-08	down
XM_044063312.1	LOC122794684	122794684	lipopolysaccharide-induced tumor necrosis factor-alpha factor homolog	0	0	0	48	53	33	0	0	0	0.36002	0.392031	0.265394	8.5415	1.4e-09	3.31e-08	up
XM_044080141.1	EFNA1	122808976	ephrin A1	3107	3529	3716	1186	1350	980	9.98801	10.4634	10.5242	4.85788	5.40881	4.28368	-0.936223	1.4e-09	3.32e-08	not_change
XM_044060219.1	LOC122792429	122792429	synapse-associated protein 1-like	1397	2075	1919	2377	2444	2286	16.1624	22.1473	19.5624	35.0542	35.2598	35.975	1.02594	1.41e-09	3.33e-08	up
XM_044069278.1	LOC122799896	122799896	E3 ubiquitin-protein ligase RNF14-like	252	75	125	0	0	0	1.24329	0.340133	0.541315	0	0	0	-9.0921	1.42e-09	3.35e-08	down
XM_044072140.1	ZNF654	122802490	zinc finger protein 654	76	82	194	0	0	0	0.181567	0.181468	0.412384	0	0	0	-8.65248	1.43e-09	3.38e-08	down
XM_044055177.1	ETV4	122788188	ETS variant transcription factor 4	188	131	235	402	477	351	0.652189	0.417536	0.719292	1.78105	2.06994	1.65946	1.77884	1.45e-09	3.41e-08	up
XM_044068676.1	LOC122799546	122799546	glutathione S-transferase theta-1-like	751	1031	830	209	203	145	2.38428	3.01962	2.32071	0.842645	0.800665	0.623853	-1.61225	1.47e-09	3.47e-08	down
XM_044086984.1	LOC122814401	122814401	zinc finger protein 665-like	4	6	11	58	49	55	0.016424	0.023472	0.043361	0.351737	0.289381	0.355129	3.59519	1.47e-09	3.46e-08	up
XM_044059138.1	PHRF1	122791396	PHD and ring finger domains 1	1705	1594	1357	2679	2562	3684	3.21889	2.77588	2.256	6.44559	6.03073	9.46112	1.54822	1.49e-09	3.51e-08	up
XM_044057634.1	CLIC2	122790071	chloride intracellular channel 2	7209	8329	12130	16619	17040	11626	49.3083	52.55	73.0875	144.843	145.32	108.171	1.35007	1.51e-09	3.55e-08	up
XM_044080064.1	SUCLG1	122808930	succinate-CoA ligase GDP/ADP-forming subunit alpha	296	379	314	749	841	505	2.27629	2.69216	2.12982	7.35921	8.08038	5.28995	1.69703	1.51e-09	3.56e-08	up
XM_044063031.1	PLEKHG5	122794546	pleckstrin homology and RhoGEF domain containing G5	488	185	415	0	5	9	1.26459	0.441202	0.945522	0	0.015303	0.030046	-5.66709	1.53e-09	3.59e-08	down
XM_044083639.1	NACA	122811652	nascent polypeptide associated complex subunit alpha	6698	5106	6146	1389	1248	732	69.1344	48.6132	55.8851	18.2596	16.05	10.2708	-1.80135	1.53e-09	3.59e-08	down
XM_044068155.1	LOC122799229	122799229	matrix Gla protein	12643	12490	20674	4149	4600	3445	192.976	175.861	277.987	80.6841	87.5425	71.5255	-1.26946	1.55e-09	3.64e-08	down
XR_006366773.1	LOC122814056	122814056	uncharacterized LOC122814056	0	0	0	3712	78	1668	0	0	0	28.7853	0.590128	13.807	13.9098	1.55e-09	3.64e-08	up
XM_044056372.1	GZF1	122789136	GDNF inducible zinc finger protein 1	377	361	406	487	650	690	1.30558	1.15241	1.23734	2.14532	2.80297	3.24718	1.29546	1.56e-09	3.66e-08	up
XM_044068134.1	LOC122799216	122799216	uncharacterized LOC122799216	498	653	763	1187	1528	2606	0.952917	1.15264	1.28557	2.89537	3.6459	6.78584	2.11274	1.59e-09	3.72e-08	up
XM_044080279.1	LOC122809064	122809064	E3 ubiquitin-protein ligase RNF139-like	0	0	0	33	54	89	0	0	0	0.162458	0.257086	0.463511	8.9399	1.6e-09	3.73e-08	up
XM_044084186.1	LOC122811983	122811983	sarcoplasmic/endoplasmic reticulum calcium ATPase 2-like	4088	3072	4188	1198	1024	955	6.29219	4.36159	5.67822	2.34961	1.96523	1.99893	-1.21602	1.62e-09	3.79e-08	down
XR_006367013.1	LOC122815910	122815910	uncharacterized LOC122815910	0	3	4	575	732	16	0	0.01074	0.014429	3.13174	3.90653	0.091139	8.22198	1.67e-09	3.89e-08	up
XM_044064441.1	HMGCR	122795959	3-hydroxy-3-methylglutaryl-CoA reductase	2181	3572	3903	534	826	693	10.5478	15.9387	16.6303	3.28994	4.97819	4.55487	-1.59798	1.69e-09	3.94e-08	down
XM_044064760.1	SLC4A7	122796345	solute carrier family 4 member 7	229	464	514	42	47	25	0.581902	1.08806	1.1518	0.136097	0.147519	0.084764	-2.76183	1.7e-09	3.95e-08	down
XM_044057806.1	PHPT1	122790300	phosphohistidine phosphatase 1	1136	1378	1272	432	362	389	16.2813	18.2303	16.0599	7.89412	6.47132	7.58787	-1.0563	1.75e-09	4.07e-08	down
XM_044089909.1	METTL16	122816850	methyltransferase 16, N6-methyladenosine	578	730	883	1082	1431	1911	2.8064	3.26925	3.77518	6.69449	8.66806	12.6243	1.64964	1.82e-09	4.23e-08	up
XM_044074129.1	RALGAPA1	122804331	Ral GTPase activating protein catalytic subunit alpha 1	62	163	112	0	0	0	0.118142	0.289878	0.189597	0	0	0	-8.6233	1.84e-09	4.27e-08	down
XM_044075346.1	LRP2	122805257	LDL receptor related protein 2	14018	11158	7578	1960	1724	1124	11.1602	8.19451	5.31469	1.98803	1.71107	1.2172	-2.17901	1.87e-09	4.33e-08	down
XM_044070801.1	LOC122801248	122801248	uncharacterized LOC122801248	113	61	197	0	0	0	0.560605	0.278136	0.86433	0	0	0	-8.74045	1.88e-09	4.35e-08	down
XM_044066327.1	LOC122797806	122797806	msx2-interacting protein-like	272	311	345	82	70	74	3.80913	4.0152	4.25669	1.45442	1.20799	1.41261	-1.41001	1.89e-09	4.37e-08	down
XM_044053888.1	LOC122787268	122787268	chymase-like	631	544	1001	79	31	80	6.10438	4.85338	8.53536	0.962898	0.369252	1.05218	-2.86688	1.94e-09	4.49e-08	down
XM_044074610.1	CCDC85C	122804633	coiled-coil domain containing 85C	562	1056	24	0	0	0	1.21489	2.10694	0.044262	0	0	0	-10.9755	1.95e-09	4.51e-08	down
XM_044066167.1	NEDD4L	122797530	NEDD4 like E3 ubiquitin protein ligase	103	76	80	0	0	0	0.283716	0.193268	0.195333	0	0	0	-8.26775	1.97e-09	4.55e-08	down
XM_044076520.1	LAD1	122806255	ladinin 1	167	283	590	8	0	4	0.643303	1.00644	2.00928	0.03852	0	0.016147	-5.75154	1.97e-09	4.55e-08	down
XM_044071482.1	WDR3	122801835	WD repeat domain 3	915	906	1160	1381	2233	1471	4.26361	3.89463	4.76279	8.19914	12.9781	9.32731	1.39347	1.98e-09	4.58e-08	up
XM_044075108.1	MAP3K2	122804906	mitogen-activated protein kinase kinase kinase 2	96	234	81	0	0	0	0.416298	0.942337	0.309879	0	0	0	-8.93686	1.99e-09	4.6e-08	down
XM_044083052.1	DNAJC8	122811295	DnaJ heat shock protein family (Hsp40) member C8	1102	1311	1772	2181	2312	3473	8.79725	9.65605	12.4606	22.1815	23.0127	37.7235	1.56985	2.01e-09	4.63e-08	up
XM_044059306.1	SPON1	122791555	spondin 1	1844	1147	1893	240	136	80	7.30123	4.18943	6.6011	1.21075	0.667072	0.42597	-2.79792	2.03e-09	4.69e-08	down
XM_044075793.1	CDC42EP2	122805572	CDC42 effector protein 2	763	976	1160	2552	3432	1480	2.19504	2.59072	2.94328	9.36529	12.322	5.79687	1.99223	2.06e-09	4.75e-08	up
XM_044064531.1	EPB41L2	122795986	erythrocyte membrane protein band 4.1 like 2	748	347	196	0	0	5	2.0463	0.87549	0.471963	0	0	0.015481	-7.43804	2.07e-09	4.76e-08	down
XM_044070497.1	GMPS	122801035	guanine monophosphate synthase	5458	6172	6767	2637	2976	2572	16.3352	17.0391	17.8434	10.0541	11.1035	10.4685	-0.54382	2.07e-09	4.77e-08	not_change
XM_044061072.1	SUSD1	122793225	sushi domain containing 1	72	100	311	0	0	0	0.185373	0.235459	0.705155	0	0	0	-9.08577	2.1e-09	4.81e-08	down
XM_044056099.1	NDST2	122788995	N-deacetylase and N-sulfotransferase 2	73	440	582	0	2	0	0.107793	0.602956	0.763216	0	0.003124	0	-8.43111	2.11e-09	4.84e-08	down
XM_044080522.1	LOC122809211	122809211	sodium channel modifier 1-like	1797	2552	2742	3251	3797	2844	10.75	14.0889	14.4557	24.789	28.3312	23.1506	1.11104	2.11e-09	4.84e-08	up
XM_044061287.1	SMYD2	122793345	SET and MYND domain containing 2	2841	2912	4027	4126	5585	3960	18.7994	17.7721	23.4714	34.7812	46.0742	35.6434	1.11327	2.3e-09	5.28e-08	up
XM_044086097.1	LOC122813659	122813659	zinc finger protein 850-like	219	204	281	907	812	403	0.540748	0.462612	0.611324	2.8531	2.49904	1.35341	2.21876	2.31e-09	5.28e-08	up
XM_044061180.1	HNRNPDL	122793305	heterogeneous nuclear ribonucleoprotein D like	1500	493	911	7410	3659	4097	12.838	3.88815	6.86503	80.8256	39.05	47.6974	2.98535	2.33e-09	5.33e-08	up
XM_044069097.1	NPM1	122799798	nucleophosmin 1	13469	16889	16296	18289	18632	23579	129.767	150.098	138.315	224.525	223.821	309.009	1.00028	2.36e-09	5.39e-08	up
XM_044081126.1	NECTIN1	122809545	nectin cell adhesion molecule 1	106	113	130	7	12	13	0.332523	0.328383	0.359765	0.026682	0.044878	0.053366	-2.82219	2.37e-09	5.4e-08	down
XM_044080034.1	MINDY1	122808912	MINDY lysine 48 deubiquitinase 1	1197	521	1095	2688	3005	2301	4.08609	1.64105	3.29466	11.6971	12.7931	10.6882	2.12166	2.42e-09	5.53e-08	up
XM_044080258.1	FAM102B	122809047	EEIG family member 2	149	269	340	20	16	28	0.665826	1.10721	1.33493	0.111222	0.085283	0.168335	-2.91337	2.45e-09	5.59e-08	down
XM_044076986.1	MAGI3	122806488	membrane associated guanylate kinase, WW and PDZ domain containing 3	1479	1533	1630	498	628	565	2.63572	2.5202	2.55964	1.13042	1.39524	1.36905	-0.837291	2.46e-09	5.6e-08	not_change
XM_044085633.1	GTF2B	122813361	general transcription factor IIB	934	1086	1215	391	389	423	3.98041	4.2716	4.56411	2.12477	2.06548	2.4511	-0.798671	2.46e-09	5.6e-08	not_change
XM_044056161.1	MKI67	122789010	marker of proliferation Ki-67	68	90	78	0	0	0	0.056734	0.069278	0.057179	0	0	0	-8.11967	2.57e-09	5.84e-08	down
XM_044090212.1	SRC	122817062	SRC proto-oncogene, non-receptor tyrosine kinase	554	292	382	1025	1007	1087	0.643402	0.312927	0.390749	1.51812	1.45961	1.71958	1.94768	2.57e-09	5.84e-08	up
XM_044055499.1	MAP2K2	122788431	mitogen-activated protein kinase kinase 2	1290	1142	1182	307	234	174	5.32734	4.35302	4.30234	1.61351	1.20141	0.97607	-1.72388	2.61e-09	5.94e-08	down
XM_044080699.1	EPN1	122809294	epsin 1	90	116	68	0	0	0	0.366711	0.435576	0.242782	0	0	0	-8.35236	2.65e-09	6.01e-08	down
XM_044075459.1	CENPH	122805365	centromere protein H	28	24	70	310	539	165	0.341466	0.268569	0.765366	4.96118	8.44315	2.81639	3.70878	2.66e-09	6.04e-08	up
XM_044069429.1	RMND5B	122799985	required for meiotic nuclear division 5 homolog B	105	251	74	0	0	0	0.503952	1.1095	0.309376	0	0	0	-9.0072	2.68e-09	6.08e-08	down
XM_044077465.1	SCAPER	122806767	S-phase cyclin A associated protein in the ER	547	476	622	163	145	152	1.27611	1.02473	1.27916	0.483575	0.421232	0.479979	-1.21322	2.68e-09	6.08e-08	down
XM_044055753.1	LOC122788855	122788855	annexin A5-like	55284	69813	75421	18678	26197	19583	481.105	560.442	578.215	207.11	284.249	231.812	-1.01158	2.7e-09	6.12e-08	down
XM_044066004.1	CCDC12	122797183	coiled-coil domain containing 12	1413	1744	2077	2090	2000	2395	8.13715	9.26537	10.5385	15.3352	14.359	18.7596	0.944043	2.72e-09	6.15e-08	not_change
XM_044080269.1	ATP6AP1	122809056	ATPase H+ transporting accessory protein 1	6434	5723	7147	2642	2693	2568	13.2574	10.8782	12.9726	6.93659	6.9187	7.19623	-0.665803	2.72e-09	6.14e-08	not_change
XM_044080033.1	MINDY1	122808912	MINDY lysine 48 deubiquitinase 1	841	3294	3362	102	218	180	3.04031	10.9858	10.7105	0.466694	0.982423	0.882756	-3.25329	2.83e-09	6.38e-08	down
XM_044080640.1	LOC122809266	122809266	cytochrome P450 2J4-like	886	1288	769	170	195	143	2.48506	3.33163	1.89817	0.60665	0.679472	0.54508	-1.92886	2.86e-09	6.45e-08	down
XM_044089435.1	LOC122816572	122816572	hemoglobin subunit alpha-D-like	154	291	123	705	833	1759	2.58862	4.51983	1.82763	15.1582	17.5318	40.3791	3.14581	2.87e-09	6.47e-08	up
XM_044080702.1	LOC122809309	122809309	guanylate-binding protein 1-like	27	654	506	0	0	0	0.070608	1.59534	1.17829	0	0	0	-10.4075	2.88e-09	6.48e-08	down
XM_044087984.1	CSRP2	122815467	cysteine and glycine rich protein 2	374	129	114	1	4	4	1.21806	0.386055	0.326557	0.002029	0.013778	0.015287	-5.5361	2.89e-09	6.5e-08	down
XM_044078348.1	LOC122807254	122807254	apoptosis-enhancing nuclease-like	0	0	0	125	47	37	0	0	0	1.63374	0.597415	0.50877	9.19148	2.9e-09	6.52e-08	up
XM_044067204.1	LOC122798352	122798352	uncharacterized LOC122798352	2801	3217	6319	7842	9820	8069	7.27377	7.70433	14.4566	25.947	31.7951	28.5016	1.71553	2.93e-09	6.58e-08	up
XM_044086951.1	LOC122814366	122814366	gastrula zinc finger protein XlCGF28.1-like	155	127	144	295	372	244	0.253283	0.191573	0.207411	0.61413	0.758346	0.543508	1.70849	2.98e-09	6.69e-08	up
XM_044088848.1	UBE2H	122815961	ubiquitin conjugating enzyme E2 H	2217	2330	2652	2091	2378	2294	10.6185	10.2965	11.194	12.7614	14.2014	14.9497	0.53414	3e-09	6.73e-08	not_change
XM_044083506.1	SF3A3	122811576	splicing factor 3a subunit 3	5197	5129	6543	5943	5715	5240	34.92	31.7882	38.7268	50.878	47.8786	47.8919	0.630564	3.03e-09	6.78e-08	not_change
XM_044084845.1	LOC122812767	122812767	gastrula zinc finger protein XlCGF7.1-like	28	30	54	116	118	111	0.382867	0.376439	0.659607	2.06468	2.05968	2.10937	2.26713	3.03e-09	6.8e-08	up
XM_044080369.1	CDK20	122809118	cyclin dependent kinase 20	0	0	0	111	78	26	0	0	0	0.739316	0.507313	0.179977	9.22497	3.13e-09	6.99e-08	up
XM_044083689.1	HNRNPK	122811687	heterogeneous nuclear ribonucleoprotein K	95599	94375	81342	25142	30477	21559	648.62	590.665	486.187	217.357	257.815	198.971	-1.20777	3.14e-09	7.01e-08	down
XM_044076287.1	LOC122806047	122806047	complement receptor type 2-like	779	284	658	36	57	27	18.2512	6.12262	13.588	1.06492	1.65682	0.846789	-3.23575	3.15e-09	7.03e-08	down
XM_044071336.1	ABHD13	122801767	abhydrolase domain containing 13	0	0	0	54	34	139	0	0	0	0.258552	0.16048	0.721496	9.31548	3.18e-09	7.08e-08	up
XM_044079454.1	MBOAT7	122808495	membrane bound O-acyltransferase domain containing 7	1395	1600	1433	434	527	486	7.03371	7.4387	6.36538	2.7868	3.31339	3.33354	-0.99788	3.18e-09	7.08e-08	not_change
XM_044068526.1	UBC	122799462	ubiquitin C	114694	157246	224346	379490	411761	241450	705.217	891.889	1215.23	2973.2	3156.73	2019.46	1.70051	3.19e-09	7.11e-08	up
XM_044064122.1	CAST	122795784	calpastatin	1177	1165	786	126	56	133	2.95489	2.69807	1.73842	0.403003	0.172647	0.452342	-2.70476	3.23e-09	7.19e-08	down
XM_044086716.1	LOC122814099	122814099	large neutral amino acids transporter small subunit 4-like	514	154	484	2323	1702	1495	2.18838	0.604189	1.81744	12.6171	9.04432	8.66992	2.88209	3.25e-09	7.23e-08	up
XM_044087952.1	LOC122815449	122815449	zinc finger protein 252-like	310	202	204	1480	1903	537	0.487997	0.2921	0.281751	2.96835	3.73501	1.14842	3.04387	3.29e-09	7.32e-08	up
XM_044089594.1	FLII	122816655	FLII actin remodeling protein	5095	4687	6313	6430	7476	5623	13.2345	11.2311	14.4469	21.2849	24.2139	19.8701	0.904611	3.29e-09	7.31e-08	not_change
XM_044059331.1	SDHC	122791572	succinate dehydrogenase complex subunit C	69	90	65	934	310	300	0.589883	0.714334	0.493775	10.2983	3.34123	3.52488	3.40457	3.33e-09	7.4e-08	up
XM_044079434.1	MILR1	122808478	mast cell immunoglobulin like receptor 1	78	73	74	0	0	0	0.557525	0.483177	0.465036	0	0	0	-8.05658	3.47e-09	7.71e-08	down
XM_044088605.1	LOC122815806	122815806	arylsulfatase A-like	422	372	514	76	114	91	1.92745	1.5676	2.06511	0.437818	0.648619	0.561363	-1.59419	3.48e-09	7.72e-08	down
XR_006365540.1	LOC122806694	122806694	uncharacterized LOC122806694	131	227	207	18	15	24	0.939864	1.50537	1.30801	0.162717	0.133502	0.227477	-2.67457	3.48e-09	7.72e-08	down
XM_044058627.1	LOC122790927	122790927	G2/M phase-specific E3 ubiquitin-protein ligase-like	1052	1459	1584	1859	2747	1932	7.20305	9.21551	9.55059	16.2184	23.4491	17.9911	1.3035	3.5e-09	7.75e-08	up
XM_044083141.1	RCAN3	122811348	RCAN family member 3	73	425	115	0	0	0	0.140376	0.754371	0.194217	0	0	0	-9.50417	3.62e-09	8e-08	down
XM_044060855.1	LOC122793114	122793114	beta-1,3-galactosyl-O-glycosyl-glycoprotein beta-1,6-N-acetylglucosaminyltransferase-like	95	75	72	0	0	0	0.499666	0.367536	0.332401	0	0	0	-8.17114	3.63e-09	8.01e-08	down
XM_044078007.1	CHL1	122807070	cell adhesion molecule L1 like	199	66	108	0	0	0	0.583545	0.177601	0.279291	0	0	0	-8.81046	3.67e-09	8.1e-08	down
XM_044083978.1	LOC122811856	122811856	insulin-like growth factor-binding protein 5	420	616	322	30	57	25	2.2889	3.09671	1.54646	0.201978	0.381575	0.184534	-3.00495	3.67e-09	8.09e-08	down
XM_044088481.1	SLC37A3	122815729	solute carrier family 37 member 3	3851	4800	4644	5962	5183	4771	16.788	19.3033	17.8378	33.1212	28.1775	28.2968	0.883727	3.71e-09	8.17e-08	not_change
XM_044078680.1	PCSK6	122807708	proprotein convertase subtilisin/kexin type 6	875	1072	1210	162	248	113	1.83513	2.07565	2.23725	0.433267	0.646983	0.320295	-1.97028	3.75e-09	8.26e-08	down
XM_044060313.1	LOC122792731	122792731	cingulin-like	3947	4311	3840	1058	1133	1402	7.58522	7.64144	6.50011	2.59037	2.71485	3.66317	-1.13555	3.83e-09	8.42e-08	down
XM_044068805.1	KCTD2	122799622	potassium channel tetramerization domain containing 2	360	366	495	520	537	477	1.46915	1.37564	1.77877	2.70436	2.73125	2.64601	0.960184	3.84e-09	8.43e-08	not_change
XM_044081960.1	LOC122810373	122810373	mixed lineage kinase domain-like protein	700	1211	878	1641	1620	1800	5.00416	7.98271	5.52813	14.9442	14.4419	17.5038	1.48227	3.84e-09	8.44e-08	up
XM_044088601.1	LOC122815803	122815803	choline/ethanolamine kinase-like	264	205	312	10	24	29	0.733597	0.525743	0.764681	0.03388	0.079982	0.107442	-3.00636	3.84e-09	8.43e-08	down
XM_044053823.1	VMAC	122787226	vimentin type intermediate filament associated coiled-coil protein	752	636	707	198	171	193	0.681466	0.53126	0.56383	0.228537	0.192425	0.237414	-1.28159	3.85e-09	8.44e-08	down
XM_044059986.1	GMEB1	122792237	glucocorticoid modulatory element binding protein 1	410	555	898	1084	1364	1443	1.73968	2.17461	3.36246	5.86891	7.22883	8.34369	1.71422	3.85e-09	8.44e-08	up
XR_006364246.1	LOC122798329	122798329	uncharacterized LOC122798329	173	142	59	0	0	0	0.510688	0.387322	0.153437	0	0	0	-8.82893	3.86e-09	8.44e-08	down
XM_044070045.1	LOC122800784	122800784	collagen alpha-3(IV) chain-like	883	1824	2481	191	210	89	1.42706	2.71867	3.53198	0.392559	0.421726	0.19356	-2.75201	3.88e-09	8.5e-08	down
XM_044063465.1	KDM3A	122794865	lysine demethylase 3A	3261	2997	3423	1119	895	766	6.96661	5.90701	6.44238	3.04596	2.3834	2.22579	-1.17971	3.9e-09	8.54e-08	down
XM_044058530.1	TUFM	122790870	Tu translation elongation factor, mitochondrial	2395	2585	2608	3835	3640	2727	12.0376	11.9854	11.5484	24.5643	22.8125	18.6458	1.04605	3.91e-09	8.55e-08	up
XM_044069876.1	TCERG1	122800431	transcription elongation regulator 1	2603	1787	2365	3176	4250	3705	6.99585	4.43035	5.59786	10.8757	14.2418	13.544	1.33261	3.99e-09	8.71e-08	up
XM_044054792.1	TLE5	122787875	TLE family member 5, transcriptional modulator	4386	5202	5229	838	1531	918	19.8241	21.6858	20.8192	4.82058	8.6237	5.64275	-1.55573	4.1e-09	8.94e-08	down
XM_044069786.1	C7	122800333	complement C7	5983	5132	7023	1980	2042	2301	22.5486	17.8432	23.3162	9.5058	9.59454	11.797	-0.893561	4.12e-09	8.99e-08	not_change
XM_044073140.1	LOC122803500	122803500	uncharacterized LOC122803500	133	117	61	0	0	0	0.415813	0.337236	0.166844	0	0	0	-8.55311	4.15e-09	9.04e-08	down
XM_044067737.1	CSNK1A1	122798652	casein kinase 1 alpha 1	7975	7714	8813	7752	9269	9499	34.701	30.9603	33.7812	42.9751	50.2837	56.2211	0.7354	4.17e-09	9.07e-08	not_change
XM_044085259.1	RASAL2	122813121	RAS protein activator like 2	0	9	0	2348	2069	1256	0	0.007011	0	2.69409	2.32341	1.53786	9.8956	4.17e-09	9.08e-08	up
XM_044089807.1	LOC122816784	122816784	interleukin-4 receptor subunit alpha-like	351	585	226	0	0	6	1.55981	2.39754	0.885825	0	0	0.032561	-6.98907	4.18e-09	9.08e-08	down
XM_044082110.1	XPO7	122810528	exportin 7	909	1332	1506	1649	2028	1687	3.16946	4.28232	4.62378	7.32669	8.81578	7.99832	1.15217	4.23e-09	9.18e-08	up
XM_044073826.1	HEATR5A	122804145	HEAT repeat containing 5A	401	32	465	0	0	0	0.604381	0.044104	0.617735	0	0	0	-10.0318	4.25e-09	9.22e-08	down
XM_044063464.1	PTCD3	122794864	pentatricopeptide repeat domain 3	583	872	1041	1217	1380	1188	3.65342	5.039	5.74763	9.7151	10.7823	10.1264	1.23923	4.28e-09	9.27e-08	up
XM_044073291.1	PARP4	122803596	poly(ADP-ribose) polymerase family member 4	971	760	1236	20	21	0	1.3739	0.991644	1.54016	0.035274	0.035393	0	-5.55506	4.3e-09	9.31e-08	down
XM_044079856.1	CASP2	122808803	caspase 2	682	749	1111	154	231	177	2.14736	2.17743	3.08511	0.615468	0.907772	0.754971	-1.54076	4.32e-09	9.34e-08	down
XM_044085746.1	CEP350	122813429	centrosomal protein 350	1488	1420	1603	463	423	544	1.11175	0.97847	1.05516	0.440846	0.393243	0.552304	-1.03459	4.38e-09	9.47e-08	down
XM_044055399.1	CALCOCO2	122788308	calcium binding and coiled-coil domain 2	1560	2345	2567	454	440	614	8.6089	11.9378	12.484	3.19045	3.02627	4.60681	-1.46285	4.46e-09	9.64e-08	down
XM_044077446.1	LOC122806754	122806754	cationic amino acid transporter 3-like	609	230	234	2336	1395	2041	3.1383	1.0907	1.0621	15.3462	8.96294	14.3154	3.00815	4.48e-09	9.67e-08	up
XM_044063500.1	MAP9	122794904	microtubule associated protein 9	121	205	230	419	372	357	0.631413	0.989327	1.06138	2.79268	2.42594	2.54153	1.68671	4.58e-09	9.88e-08	up
XM_044064322.1	MRPL41	122795891	mitochondrial ribosomal protein L41	497	587	1101	1480	1444	1716	8.566	9.33647	16.7273	32.5235	31.0546	40.261	1.74336	4.58e-09	9.88e-08	up
XM_044088489.1	AGK	122815736	acylglycerol kinase	742	798	1022	1512	1459	1011	4.47257	4.4368	5.42591	11.6083	10.9587	8.28908	1.26625	4.58e-09	9.88e-08	up
XM_044072025.1	TTC3	122802400	tetratricopeptide repeat domain 3	1068	1134	1380	406	443	332	1.34317	1.3156	1.52887	0.65063	0.694887	0.567918	-0.974023	4.6e-09	9.9e-08	not_change
XM_044058464.1	TTF1	122790829	transcription termination factor 1	175	186	269	409	382	308	0.925539	0.904686	1.24984	2.75385	2.51715	2.21699	1.43869	4.68e-09	1.01e-07	up
XM_044089152.1	XYLT1	122816396	xylosyltransferase 1	1218	597	536	68	84	45	1.20564	0.545347	0.467392	0.084769	0.10259	0.060497	-3.0001	4.68e-09	1.01e-07	down
XM_044064042.1	PRADC1	122795733	protease associated domain containing 1	436	424	528	619	632	511	2.59913	2.32709	2.77244	4.69646	4.6934	4.13752	0.96934	4.69e-09	1.01e-07	not_change
XM_044075685.1	YIF1A	122805493	Yip1 interacting factor homolog A, membrane trafficking protein	2371	2646	3243	3869	3913	2872	19.218	19.786	23.1609	39.969	39.5522	31.6773	0.996499	4.79e-09	1.03e-07	not_change
XM_044054134.1	LOC122787423	122787423	protein phosphatase PTC7 homolog	528	393	499	14	0	9	1.03681	0.710655	0.862478	0.033399	0	0.022013	-5.31772	4.8e-09	1.03e-07	down
XM_044070570.1	LIMS2	122801071	LIM zinc finger domain containing 2	284	275	314	1137	1644	521	2.53145	2.25844	2.46817	12.9229	18.2876	6.31384	2.53225	4.8e-09	1.03e-07	up
XM_044078310.1	WDR93	122807231	WD repeat domain 93	71	63	83	0	0	0	0.273354	0.224305	0.284302	0	0	0	-7.99383	4.82e-09	1.03e-07	down
XM_044072777.1	NUMA1	122803159	nuclear mitotic apparatus protein 1	7933	10176	9078	10515	12233	14362	10.8077	12.7898	10.8956	18.2544	20.7819	26.6172	1.0702	4.87e-09	1.04e-07	up
XM_044065310.1	RBMX	122796656	RNA binding motif protein X-linked	454	2073	1329	82	78	102	3.45334	14.5737	8.92207	0.793457	0.73422	1.05647	-3.23756	4.93e-09	1.05e-07	down
XM_044088812.1	RBM17	122815940	RNA binding motif protein 17	2406	3449	2863	4230	4822	3612	14.4988	19.1779	15.2001	32.4865	36.2356	29.6116	1.1577	4.97e-09	1.06e-07	up
XM_044060195.1	LOC122792407	122792407	presenilin-2-like	513	604	730	99	161	93	5.99009	6.50449	7.50465	1.46921	2.33872	1.46314	-1.76088	4.99e-09	1.07e-07	down
XM_044060291.1	LOC122792706	122792706	gamma-crystallin M2-like	0	0	0	50	29	83	0	0	0	1.20597	0.676174	2.1374	8.82695	5.11e-09	1.09e-07	up
XM_044075379.1	CDC42BPG	122805292	CDC42 binding protein kinase gamma	137	207	140	16	8	7	0.220491	0.309237	0.199496	0.032899	0.015732	0.01396	-3.34763	5.12e-09	1.09e-07	down
XM_044087041.1	LOC122814461	122814461	zinc finger protein 850-like	89	62	94	253	176	286	0.127965	0.081256	0.117922	0.463045	0.315776	0.559555	2.17247	5.13e-09	1.09e-07	up
XM_044061418.1	TEC	122793425	tec protein tyrosine kinase	412	42	240	0	0	0	1.61896	0.149161	0.829961	0	0	0	-9.70308	5.23e-09	1.11e-07	down
XM_044084976.1	LOC122812918	122812918	SAP30 binding protein	1818	2044	2265	2522	3125	2172	11.4117	11.8338	12.5245	20.166	24.4547	18.541	0.974684	5.23e-09	1.11e-07	not_change
XM_044080539.1	EMP3	122809221	epithelial membrane protein 3	2083	1733	2754	604	516	383	22.184	17.0215	25.839	8.19827	6.84172	5.53915	-1.49594	5.24e-09	1.11e-07	down
XM_044056032.1	PSTK	122788964	phosphoseryl-tRNA kinase	294	250	392	497	640	467	2.02199	1.58487	2.37805	4.36481	5.49444	4.37826	1.40619	5.28e-09	1.12e-07	up
XM_044054328.1	ASPA	122787555	aspartoacylase	547	501	868	66	115	114	1.94302	1.64253	2.7158	0.295965	0.505453	0.550536	-2.0605	5.35e-09	1.14e-07	down
XM_044073044.1	RHOG	122803432	ras homolog family member G	1477	2509	3131	4766	3863	4770	8.5363	13.3815	15.9471	35.1094	27.8442	37.5142	1.56237	5.4e-09	1.14e-07	up
XM_044059840.1	GRB2	122791955	growth factor receptor bound protein 2	1155	1000	1119	2034	3061	1601	15.5553	12.4121	13.2764	34.8901	51.3877	29.3218	1.64191	5.48e-09	1.16e-07	up
XM_044061933.1	SPINK4	122793730	serine peptidase inhibitor Kazal type 4	1165	644	1038	91	39	113	23.3585	11.9095	18.33	2.30992	0.960822	3.08038	-2.92692	5.51e-09	1.17e-07	down
XM_044057255.1	MAGT1	122789814	magnesium transporter 1	793	1023	1130	333	304	270	10.4198	12.4029	13.0836	5.56078	4.97171	4.81766	-1.06848	5.52e-09	1.17e-07	down
XM_044074657.1	TCF20	122804662	transcription factor 20	193	92	456	1188	1836	1180	0.357173	0.157262	0.74407	2.80875	4.24601	2.97659	3.16994	5.52e-09	1.17e-07	up
XM_044085255.1	FAM20B	122813120	FAM20B glycosaminoglycan xylosylkinase	32	429	345	0	0	0	0.126285	1.57	1.20522	0	0	0	-9.85049	5.61e-09	1.19e-07	down
XM_044080578.1	LOC122809251	122809251	oocyte zinc finger protein XlCOF6-like	228	468	354	15	40	28	0.796376	1.50861	1.08873	0.066377	0.171107	0.129529	-3.039	5.69e-09	1.2e-07	down
XM_044064683.1	ZMYND11	122796307	zinc finger MYND-type containing 11	152	389	55	0	0	0	0.391	0.926733	0.124698	0	0	0	-9.4924	5.73e-09	1.21e-07	down
XM_044054707.1	PLEKHH3	122787803	pleckstrin homology, MyTH4 and FERM domain containing H3	320	399	383	14	26	3	0.558248	0.643213	0.589231	0.029786	0.054801	0.006283	-4.06868	5.85e-09	1.23e-07	down
XM_044074852.1	LOC122804769	122804769	heat shock protein 30C-like	37	23	138	56980	14761	255	0.696725	0.397825	2.31443	1385.25	351.137	6.59451	9.20595	5.96e-09	1.26e-07	up
XM_044078491.1	USP19	122807580	ubiquitin specific peptidase 19	3717	6322	6524	10806	12880	7831	9.06459	14.2226	14.0177	33.5808	39.1654	25.9778	1.56171	5.97e-09	1.26e-07	up
XM_044067017.1	TXNL4A	122798236	thioredoxin like 4A	219	266	295	2220	1282	530	2.67408	3.00123	3.17911	34.6774	19.5947	8.82615	2.99981	5.98e-09	1.26e-07	up
XM_044066292.1	LRRC14	122797770	leucine rich repeat containing 14	149	127	193	245	320	332	1.3765	1.08031	1.56808	2.87563	3.68274	4.17157	1.56523	6.07e-09	1.28e-07	up
XR_006364561.1	LOC122800411	122800411	uncharacterized LOC122800411	0	0	0	46	36	31	0	0	0	0.171986	0.128921	0.122957	8.29955	6.11e-09	1.28e-07	up
XM_044053954.1	TMEM59L	122787309	transmembrane protein 59 like	272	107	193	13	9	8	1.21238	0.440334	0.755347	0.069974	0.047403	0.047588	-3.64789	6.17e-09	1.29e-07	down
XM_044062048.1	PPID	122793984	peptidylprolyl isomerase D	559	909	1452	2130	2115	2265	4.47874	6.72267	10.2661	21.7808	21.1586	24.7212	1.81546	6.21e-09	1.3e-07	up
XM_044067104.1	ZNF516	122798291	zinc finger protein 516	713	894	1008	210	247	150	1.28486	1.48562	1.59983	0.480737	0.553779	0.365794	-1.47939	6.29e-09	1.32e-07	down
XM_044088693.1	BMT2	122815866	base methyltransferase of 25S rRNA 2 homolog	79	64	73	0	0	0	0.704304	0.519343	0.573687	0	0	0	-7.99803	6.34e-09	1.33e-07	down
XM_044075408.1	ZDHHC24	122805320	zinc finger DHHC-type containing 24	247	235	334	26	43	48	1.43817	1.26101	1.71468	0.187186	0.31135	0.380616	-2.17112	6.36e-09	1.33e-07	down
XM_044089047.1	CLEC19A	122816314	C-type lectin domain containing 19A	5576	3839	4789	1030	835	487	40.0745	25.4515	30.3226	9.43183	7.47505	4.75735	-1.98408	6.39e-09	1.33e-07	down
XM_044086092.1	LOC122813654	122813654	zinc-binding protein A33-like	121	163	166	284	231	284	0.421105	0.52304	0.509465	1.2644	1.0054	1.34593	1.459	6.43e-09	1.34e-07	up
XM_044083769.1	RAB5B	122811726	RAB5B, member RAS oncogene family	71	86	379	0	0	0	0.162548	0.180003	0.763992	0	0	0	-9.22302	6.45e-09	1.35e-07	down
XM_044054279.1	RAD51C	122787523	RAD51 paralog C	145	128	282	601	900	425	0.821309	0.670566	1.41371	4.35537	6.38529	3.2862	2.44017	6.53e-09	1.36e-07	up
XM_044063270.1	MMP28	122794655	matrix metallopeptidase 28	1419	1338	1228	388	406	413	6.57584	5.71646	5.01024	2.28831	2.3432	2.6035	-1.11254	6.82e-09	1.42e-07	down
XM_044082195.1	FMNL3	122810620	formin like 3	94	135	173	9	11	15	0.284695	0.377904	0.461188	0.032973	0.041606	0.059053	-2.87912	6.86e-09	1.43e-07	down
XM_044083369.1	MAPK7	122811494	mitogen-activated protein kinase 7	22	18	28	65	119	106	0.074143	0.056215	0.081982	0.278957	0.501733	0.483789	2.71835	6.94e-09	1.44e-07	up
XM_044054925.1	LOC122787999	122787999	heat shock protein beta-11-like	30	96	162	69469	13029	424	0.549852	1.62061	2.61747	1629.62	299.062	10.6035	8.85692	6.98e-09	1.45e-07	up
XM_044070124.1	NRROS	122800829	negative regulator of reactive oxygen species	517	648	945	1640	1172	2252	2.61292	3.02301	4.20789	10.5637	7.38877	15.4908	1.91323	6.99e-09	1.45e-07	up
XM_044083637.1	NACA	122811652	nascent polypeptide associated complex subunit alpha	2003	831	1269	4148	8952	4276	17.2984	6.6189	9.648	45.6463	96.3967	50.2279	2.67023	7e-09	1.45e-07	up
XM_044060056.1	PAFAH2	122792284	platelet activating factor acetylhydrolase 2	228	69	94	0	0	0	1.3496	0.373217	0.488477	0	0	0	-8.89121	7.07e-09	1.47e-07	down
XM_044072233.1	NDUFV3	122802566	NADH:ubiquinone oxidoreductase subunit V3	1811	1669	1668	2505	2274	3208	12.8749	10.9426	10.4458	22.6955	20.1552	31.025	1.24998	7.1e-09	1.47e-07	up
XR_006366083.1	LOC122810330	122810330	uncharacterized LOC122810330	4897	6357	5826	1899	2263	1820	50.2534	60.1743	52.6735	24.8245	28.9467	25.4068	-0.893301	7.2e-09	1.49e-07	not_change
XM_044084373.1	KANSL3	122812095	KAT8 regulatory NSL complex subunit 3	1759	1946	1814	2098	2926	3007	6.2943	6.42538	5.71725	9.56767	13.0579	14.6396	1.15721	7.5e-09	1.55e-07	up
XM_044068459.1	ZMAT5	122799420	zinc finger matrin-type 5	879	1049	1361	1489	1415	1880	9.97148	10.9724	13.6002	21.5191	20.0079	28.9998	1.1792	7.51e-09	1.55e-07	up
XM_044055353.1	MRPL45	122788283	mitochondrial ribosomal protein L45	2518	2929	4053	3767	5679	5163	18.738	20.1021	26.5692	35.7154	52.6939	52.2618	1.25712	7.53e-09	1.56e-07	up
XM_044083741.1	LOC122811713	122811713	myosin light polypeptide 6	5179	8742	4752	906	1236	621	68.0654	105.993	55.0262	15.1684	20.2443	11.0996	-2.15377	7.55e-09	1.56e-07	down
XM_044074483.1	MNAT1	122804546	MNAT1 component of CDK activating kinase	444	547	720	790	846	704	4.1147	4.68565	5.88274	9.339	9.79041	8.88365	1.0881	7.57e-09	1.56e-07	up
XM_044083581.1	MTF1	122811609	metal regulatory transcription factor 1	1017	1100	1591	1504	1926	1588	3.22564	3.21835	4.44854	6.08035	7.61981	6.85267	1.07216	7.69e-09	1.59e-07	up
XM_044084367.1	LOC122812092	122812092	E3 ubiquitin-protein ligase TRIM39-like	113	147	171	375	248	289	1.09679	1.31594	1.45826	4.64619	3.00205	3.8224	1.71793	7.8e-09	1.61e-07	up
XM_044079482.1	LOC122808527	122808527	glucose-6-phosphate exchanger SLC37A2-like	1534	1163	1521	330	444	364	25.9564	18.1521	22.6772	7.09671	9.35903	8.36527	-1.2744	7.87e-09	1.62e-07	down
XM_044062556.1	TRAPPC11	122794280	trafficking protein particle complex subunit 11	1436	1927	2102	2111	2453	2014	4.25821	5.27119	5.48968	7.97543	9.06912	8.12106	0.897476	7.93e-09	1.63e-07	not_change
XR_006365529.1	LOC122806631	122806631	uncharacterized LOC122806631	4586	5846	5968	2025	1936	1531	206.224	242.504	236.451	116.038	108.558	93.6168	-0.952199	8.03e-09	1.65e-07	not_change
XM_044089910.1	METTL16	122816850	methyltransferase 16, N6-methyladenosine	154	423	282	3	12	1	0.757748	1.92159	1.22375	0.017742	0.071565	0.0025	-5.13199	8.07e-09	1.66e-07	down
XM_044070501.1	IWS1	122801038	interacts with SUPT6H, CTD assembly factor 1	1977	1649	1782	2257	2884	2334	7.72021	5.94001	6.13155	11.2307	14.0417	12.3956	1.07743	8.17e-09	1.68e-07	up
XM_044062564.1	CLCN3	122794284	chloride voltage-gated channel 3	304	871	308	0	7	0	0.421773	1.11772	0.376698	0	0.011567	0	-7.14333	8.22e-09	1.69e-07	down
XM_044079770.1	GPATCH4	122808754	G-patch domain containing 4	1451	1156	2001	2165	2428	2848	13.8165	10.1494	16.7876	26.2754	28.8343	36.8998	1.32729	8.34e-09	1.71e-07	up
XM_044087880.1	GOLGB1	122815410	golgin B1	2657	2307	2356	3061	3007	3074	1.59484	1.2773	1.24572	2.34083	2.24986	2.50952	0.933155	8.39e-09	1.72e-07	not_change
XM_044083910.1	SP1	122811814	Sp1 transcription factor	125	193	195	20	26	24	0.748721	1.06886	1.03363	0.148467	0.18849	0.195357	-2.24205	8.6e-09	1.76e-07	down
XM_044083479.1	LOC122811561	122811561	sentrin-specific protease 1-like	209	206	242	40	53	40	0.391049	0.355091	0.399134	0.094996	0.121624	0.100121	-1.68275	8.66e-09	1.77e-07	down
XM_044063561.1	CRTC3	122794969	CREB regulated transcription coactivator 3	1951	2582	2613	2682	2588	2520	5.10518	6.23199	6.02388	8.94333	8.44349	8.97054	0.752588	8.73e-09	1.78e-07	not_change
XM_044066840.1	LOC122798133	122798133	biotinidase-like	307	34	321	0	0	0	2.00219	0.199536	1.84374	0	0	0	-9.59921	8.88e-09	1.81e-07	down
XM_044061903.1	TBCC	122793674	tubulin folding cofactor C	3851	4672	4436	4269	4436	4460	34.8566	39.0138	35.372	49.2358	50.0695	54.9109	0.644509	9.05e-09	1.85e-07	not_change
XM_044082739.1	NDUFS3	122811129	NADH:ubiquinone oxidoreductase core subunit S3	3953	3435	4568	4411	4523	4032	47.3085	37.9277	48.1659	67.2716	67.4961	65.6453	0.741392	9.22e-09	1.88e-07	not_change
XM_044082986.1	KAT6A	122811261	lysine acetyltransferase 6A	4701	4846	5471	1828	2135	2201	6.93258	6.59151	7.1068	3.43497	3.9242	4.41439	-0.661366	9.25e-09	1.89e-07	not_change
XM_044079798.1	PRCC	122808768	proline rich mitotic checkpoint control factor	7502	8998	8922	9035	13660	12500	46.9278	51.9225	49.1669	72.0127	106.539	106.361	1.08994	9.3e-09	1.89e-07	up
XM_044085880.1	PTGFR	122813521	prostaglandin F receptor	248	103	64	0	0	0	1.2229	0.465386	0.274731	0	0	0	-8.99244	9.32e-09	1.9e-07	down
XM_044090120.1	LOC122817010	122817010	perlwapin-like	518	594	838	152	95	128	4.87974	5.16045	6.95711	1.82434	1.11018	1.63275	-1.73534	9.34e-09	1.9e-07	down
XM_044082826.1	LOC122811165	122811165	oxysterols receptor LXR-alpha-like	418	704	728	136	99	100	0.569696	0.885852	0.875472	0.234945	0.166877	0.185501	-1.82634	9.36e-09	1.9e-07	down
XM_044080737.1	LOC122809334	122809334	neural cell adhesion molecule 1-A-like	2732	2773	8903	322	420	117	23.6268	22.1185	67.8305	3.5409	4.51845	1.36642	-3.39682	9.39e-09	1.91e-07	down
XM_044075670.1	AHNAK	122805481	AHNAK nucleoprotein	142626	158605	179809	54656	57521	38433	50.4474	51.7493	56.0281	24.6327	25.367	18.491	-1.05087	9.41e-09	1.91e-07	down
XM_044070517.1	ARHGEF26	122801048	Rho guanine nucleotide exchange factor 26	2645	3065	2193	468	735	526	1.58437	1.69414	1.1574	0.356598	0.548616	0.42835	-1.58983	9.45e-09	1.92e-07	down
XM_044058799.1	KYAT1	122791030	kynurenine aminotransferase 1	255	86	74	0	0	0	1.79176	0.55148	0.452835	0	0	0	-8.99017	9.64e-09	1.95e-07	down
XM_044057628.1	DIAPH2	122790062	diaphanous related formin 2	911	1430	1247	74	187	56	1.91513	2.77189	2.30917	0.197118	0.489146	0.15892	-2.88703	9.68e-09	1.96e-07	down
XM_044081575.1	PIEZO1	122810099	piezo type mechanosensitive ion channel component 1	715	1256	1129	78	154	175	0.7418	1.20221	1.03174	0.102632	0.198491	0.246143	-2.2992	9.73e-09	1.97e-07	down
XM_044064178.1	MBLAC2	122795821	metallo-beta-lactamase domain containing 2	548	492	536	160	149	145	2.43831	2.01889	2.1009	0.906565	0.825913	0.87313	-1.17828	9.94e-09	2.01e-07	down
XM_044083647.1	ZBTB39	122811656	zinc finger and BTB domain containing 39	48	102	98	0	0	0	0.138111	0.272873	0.251098	0	0	0	-8.17148	1e-08	2.03e-07	down
XM_044084827.1	LOC122812698	122812698	tissue alpha-L-fucosidase-like	1541	1518	3230	400	312	382	13.6345	12.3845	25.1745	4.50381	3.43984	4.59526	-1.86472	1.02e-08	2.06e-07	down
XM_044083564.1	RPS18	122811606	ribosomal protein S18	14546	20139	13015	29990	28120	45304	346.898	443.051	273.448	911.346	836.188	1469.73	1.72936	1.03e-08	2.07e-07	up
XM_044056467.1	REEP3	122789198	receptor accessory protein 3	2113	2230	3285	3193	3036	3501	3.91552	3.81146	5.3621	7.5377	7.01284	8.82532	0.990861	1.04e-08	2.1e-07	not_change
XM_044069428.1	RMND5B	122799985	required for meiotic nuclear division 5 homolog B	73	195	71	0	0	0	0.341767	0.85309	0.29288	0	0	0	-8.6552	1.05e-08	2.11e-07	down
XM_044083996.1	SLC15A3	122811866	solute carrier family 15 member 3	60	61	77	0	0	0	0.281518	0.262428	0.318305	0	0	0	-7.85832	1.05e-08	2.11e-07	down
XM_044088230.1	LMO3	122815599	LIM domain only 3	168	176	48	0	0	0	1.00424	0.972163	0.251948	0	0	0	-8.89934	1.05e-08	2.11e-07	down
XM_044071006.1	LOC122801567	122801567	U2 snRNP associated SURP domain containing	1609	1786	1991	1828	2197	2439	4.36596	4.47197	4.75944	6.32012	7.43479	9.00515	0.889229	1.07e-08	2.15e-07	not_change
XM_044072786.1	LOC122803170	122803170	gamma-taxilin-like	1333	1277	1337	446	490	498	4.32983	3.82595	3.82609	1.84458	1.9844	2.19646	-0.843458	1.08e-08	2.18e-07	not_change
XM_044074058.1	PAPLN	122804280	papilin, proteoglycan like sulfated glycoprotein	310	242	280	552	441	449	0.488682	0.352006	0.388177	1.10801	0.866738	0.963052	1.40921	1.08e-08	2.16e-07	up
XM_044056334.1	PANK1	122789118	pantothenate kinase 1	854	491	537	48	71	21	1.52704	0.808653	0.845746	0.109249	0.156102	0.049608	-3.16034	1.09e-08	2.18e-07	down
XM_044061182.1	HNRNPD	122793306	heterogeneous nuclear ribonucleoprotein D	1090	330	647	39	22	55	9.44614	2.63625	4.9326	0.427332	0.234068	0.641609	-3.55345	1.09e-08	2.18e-07	down
XM_044077740.1	HERC1	122806920	HECT and RLD domain containing E3 ubiquitin protein ligase family member 1	1	0	0	31	183	86	4e-06	0	0	0.031482	0.187594	0.095514	8.73102	1.09e-08	2.19e-07	up
XM_044090353.1	NOL4L	122817156	nucleolar protein 4 like	198	146	212	15	27	24	0.228626	0.15466	0.214797	0.021894	0.038222	0.037301	-2.45474	1.12e-08	2.23e-07	down
XM_044060719.1	LOC122793047	122793047	serine/threonine kinase 11 interacting protein	236	315	536	0	7	0	0.566648	0.698181	1.13693	0	0.020598	0	-6.64696	1.19e-08	2.38e-07	down
XM_044073100.1	POU2F1	122803475	POU class 2 homeobox 1	130	136	131	19	20	14	0.228211	0.220027	0.202343	0.040593	0.043194	0.032191	-2.28926	1.19e-08	2.38e-07	down
XM_044078747.1	DALRD3	122807751	DALR anticodon binding domain containing 3	507	545	776	113	54	95	2.28648	2.26713	3.08696	0.645851	0.302228	0.579209	-2.15902	1.19e-08	2.39e-07	down
XM_044065365.1	RBBP8	122796687	RB binding protein 8, endonuclease	717	832	791	215	255	175	2.3511	2.51904	2.28594	0.895974	1.04223	0.778622	-1.24178	1.2e-08	2.4e-07	down
XM_044075889.1	LOC122805627	122805627	ras-related protein Rab-1B	14127	16368	18039	14064	16040	14229	71.6118	76.5421	80.5594	90.8423	101.381	98.1187	0.495237	1.2e-08	2.4e-07	not_change
XM_044078547.1	MPHOSPH10	122807631	M-phase phosphoprotein 10	3347	4289	3442	4433	5315	4739	17.3501	20.5098	15.7174	29.2784	34.3501	33.4138	1.00145	1.21e-08	2.42e-07	up
XM_044059763.1	PRRG4	122791807	proline rich and Gla domain 4	78	94	57	0	0	0	1.02534	1.13501	0.656348	0	0	0	-8.09451	1.22e-08	2.43e-07	down
XM_044060357.1	JAK2	122792787	Janus kinase 2	532	1122	1111	44	42	117	1.01201	1.97003	1.8628	0.106372	0.098042	0.300757	-3.11874	1.22e-08	2.42e-07	down
XR_006366939.1	LOC122815223	122815223	uncharacterized LOC122815223	436	793	1010	55	20	74	3.03616	5.0945	6.19544	0.483883	0.173083	0.692755	-3.24908	1.22e-08	2.43e-07	down
XM_044054110.1	HIP1	122787408	huntingtin interacting protein 1	2117	2072	2564	3583	2886	2521	2.62183	2.3677	2.79763	5.65626	4.45726	4.24835	1.03985	1.23e-08	2.45e-07	up
XM_044075897.1	LOC122805632	122805632	zinc finger protein 850-like	1115	1483	1344	1521	2074	2062	6.04639	7.41548	6.41841	10.509	14.0188	15.2098	1.14251	1.24e-08	2.47e-07	up
XM_044083905.1	AAAS	122811812	aladin WD repeat nucleoporin	304	84	238	0	3	0	1.37326	0.347042	0.947216	0	0.014043	0	-7.10945	1.24e-08	2.46e-07	down
XM_044070324.1	LOC122800942	122800942	probetacellulin-like	1006	1912	1689	349	300	335	8.62588	15.1283	12.7589	3.81031	3.19921	3.90527	-1.59201	1.28e-08	2.54e-07	down
XM_044062878.1	DNMT3A	122794462	DNA methyltransferase 3 alpha	216	156	47	0	0	0	0.372904	0.248608	0.071191	0	0	0	-9.00534	1.29e-08	2.56e-07	down
XM_044085262.1	RASAL2	122813121	RAS protein activator like 2	841	7	1254	0	0	0	0.772458	0.005663	1.01512	0	0	0	-11.2407	1.29e-08	2.56e-07	down
XM_044087776.1	UTP20	122815340	UTP20 small subunit processome component	1262	1885	1750	2166	2194	2696	1.81433	2.50074	2.21647	3.96956	3.93463	5.27298	1.15645	1.31e-08	2.6e-07	up
XM_044084741.1	JUNB	122812330	JunB proto-oncogene, AP-1 transcription factor subunit	1559	1634	2269	2355	3063	2135	7.53282	7.28096	9.65749	14.4951	18.4534	14.0312	1.09887	1.32e-08	2.6e-07	up
XM_044085530.1	FGGY	122813285	FGGY carbohydrate kinase domain containing	92	51	88	0	0	0	0.407042	0.206307	0.341808	0	0	0	-8.09108	1.32e-08	2.6e-07	down
XM_044089668.1	USP42	122816696	ubiquitin specific peptidase 42	198	219	273	328	367	466	0.5804	0.592111	0.703944	1.22349	1.33884	1.85596	1.3829	1.32e-08	2.61e-07	up
XM_044090281.1	PIGU	122817106	phosphatidylinositol glycan anchor biosynthesis class U	533	537	814	837	833	954	2.46791	2.29565	3.3202	4.94091	4.81046	6.01414	1.11655	1.33e-08	2.62e-07	up
XM_044057498.1	CLCN5	122789990	chloride voltage-gated channel 5	2165	2185	2386	877	685	758	9.2947	8.65263	9.02333	4.79612	3.66182	4.42399	-0.914341	1.37e-08	2.7e-07	not_change
XM_044056702.1	LOC122789336	122789336	RNA/RNP complex-1-interacting phosphatase-like	305	441	318	825	581	725	6.21551	8.29007	5.7007	21.4532	14.7616	20.1074	1.62123	1.38e-08	2.73e-07	up
XM_044067359.1	PIEZO2	122798432	piezo type mechanosensitive ion channel component 2	260	561	413	820	1088	961	0.317847	0.632626	0.444604	1.27714	1.65864	1.59771	1.84375	1.39e-08	2.73e-07	up
XM_044073934.1	LOC122804204	122804204	activating transcription factor 7 interacting protein	51	98	297	0	0	0	0.09253	0.163248	0.474418	0	0	0	-8.96332	1.39e-08	2.73e-07	down
XM_044088189.1	CDKN1B	122815578	cyclin dependent kinase inhibitor 1B	144	225	168	22	10	13	0.995311	1.43645	1.02486	0.188147	0.082121	0.120814	-2.95299	1.4e-08	2.75e-07	down
XM_044082418.1	LOC122810872	122810872	urea transporter 2-like	0	3	0	84	48	148	0	0.015703	0	0.637431	0.354673	1.21111	7.16412	1.42e-08	2.8e-07	up
XM_044055168.1	ATXN7L3	122788182	ataxin 7 like 3	174	207	184	17	9	24	0.811149	0.889741	0.756151	0.096329	0.047635	0.152006	-2.87402	1.43e-08	2.82e-07	down
XM_044081469.1	COTL1	122809751	coactosin like F-actin binding protein 1	32632	47769	49792	14264	9929	10146	243.003	328.141	326.648	135.347	92.1845	102.775	-1.28722	1.46e-08	2.87e-07	down
XM_044059080.1	REST	122791364	RE1 silencing transcription factor	512	595	488	792	776	1013	0.462833	0.496517	0.388495	0.912746	0.875429	1.24646	1.31014	1.47e-08	2.89e-07	up
XM_044077435.1	DNAJB5	122806750	DnaJ heat shock protein family (Hsp40) member B5	0	0	0	79	43	26	0	0	0	0.393299	0.20849	0.134554	8.69011	1.48e-08	2.9e-07	up
XM_044057046.1	RIN2	122789628	Ras and Rab interactor 2	19	604	438	0	0	0	0.047508	1.40487	0.972742	0	0	0	-10.2474	1.51e-08	2.96e-07	down
XM_044057467.1	LOC122789967	122789967	kelch-like protein 13	589	848	1045	1565	1992	1165	2.20934	2.93466	3.45489	7.48773	9.32604	5.94827	1.5638	1.51e-08	2.97e-07	up
XM_044082472.1	LOC122810944	122810944	prosaposin-like	236	177	139	10	4	14	3.12136	2.15386	1.61054	0.152301	0.051951	0.250245	-3.69919	1.53e-08	2.99e-07	down
XM_044081166.1	VPS26B	122809572	VPS26, retromer complex component B	672	773	851	951	1251	1561	3.11254	3.3044	3.47409	5.61231	7.22562	9.836	1.33998	1.54e-08	3.01e-07	up
XM_044084750.1	RNASEH2A	122812339	ribonuclease H2 subunit A	487	469	639	689	1172	1151	4.5857	4.07261	5.30186	8.26264	13.7572	14.745	1.54503	1.54e-08	3.01e-07	up
XM_044058553.1	CCHR16.PART0H14orf93	122790884	chromosome chr16.part0 C14orf93 homolog	402	347	379	504	567	481	1.22907	0.97684	1.02023	1.96414	2.16119	2.00064	1.07473	1.56e-08	3.04e-07	up
XM_044062020.1	SLC38A2	122793964	solute carrier family 38 member 2	35	410	196	0	0	0	0.065854	0.726927	0.331356	0	0	0	-9.54243	1.57e-08	3.07e-07	down
XM_044084422.1	AKAP8L	122812127	A-kinase anchoring protein 8 like	568854	612919	667557	119995	99139	185572	3784.12	3761.11	3912.08	1017.1	822.272	1679.19	-1.56311	1.58e-08	3.08e-07	down
XM_044062898.1	FAM193A	122794476	family with sequence similarity 193 member A	533	477	581	1021	965	1886	1.22968	1.01494	1.18141	3.00485	2.7799	5.92854	1.90996	1.59e-08	3.1e-07	up
XM_044067206.1	LOC122798354	122798354	serine/threonine-protein kinase OSR1-like	385	633	574	105	112	125	0.380431	0.576762	0.499499	0.132262	0.1369	0.16763	-1.58831	1.59e-08	3.1e-07	down
XM_044069192.1	PDLIM4	122799852	PDZ and LIM domain 4	942	975	1307	197	235	105	4.16893	3.97992	5.09552	1.10807	1.29331	0.6296	-1.95847	1.6e-08	3.12e-07	down
XM_044084736.1	STX10	122812327	syntaxin 10	523	494	20	0	0	0	1.81247	1.57845	0.058284	0	0	0	-10.3269	1.61e-08	3.14e-07	down
XM_044080712.1	LOC122809313	122809313	guanylate-binding protein 1-like	44	37	65	151	524	2562	0.213787	0.167008	0.280745	0.944997	3.21736	17.1809	5.11907	1.62e-08	3.15e-07	up
XM_044080870.1	SCN2B	122809402	sodium voltage-gated channel beta subunit 2	165	159	149	6	18	7	1.74711	1.5564	1.38635	0.079191	0.235822	0.096286	-3.32812	1.62e-08	3.15e-07	down
XM_044085715.1	RPF1	122813407	ribosome production factor 1 homolog	1848	2088	2657	3014	3752	2459	13.8373	14.4244	17.5313	28.7619	35.0369	25.048	1.11423	1.63e-08	3.17e-07	up
XM_044068365.1	TOMM22	122799359	translocase of outer mitochondrial membrane 22	7960	9255	8830	9990	11521	8665	63.2411	67.8276	61.8014	101.13	114.123	93.6375	0.830235	1.66e-08	3.23e-07	not_change
XM_044074668.1	DCAF4	122804675	DDB1 and CUL4 associated factor 4	120	144	171	4	14	12	0.551464	0.613041	0.693636	0.020914	0.076514	0.075039	-3.23041	1.67e-08	3.24e-07	down
XM_044060831.1	SLC29A1	122793074	solute carrier family 29 member 1 (Augustine blood group)	50	65	100	0	0	0	0.213131	0.253025	0.37375	0	0	0	-7.95777	1.68e-08	3.26e-07	down
XM_044072644.1	ANKRD49	122802854	ankyrin repeat domain 49	224	152	356	663	870	510	2.49794	1.56075	3.49818	9.42206	12.1072	7.74073	2.12034	1.69e-08	3.26e-07	up
XM_044063030.1	PLEKHG5	122794546	pleckstrin homology and RhoGEF domain containing G5	0	12	15	334	339	138	0	0.024774	0.031532	1.02063	1.01399	0.447811	5.58251	1.7e-08	3.3e-07	up
XM_044087964.1	MCM10	122815456	minichromosome maintenance 10 replication initiation factor	966	978	975	237	249	142	3.34638	3.12488	2.97633	1.04306	1.07446	0.666914	-1.60269	1.7e-08	3.29e-07	down
XM_044061361.1	PKD2	122793389	polycystin 2, transient receptor potential cation channel	300	481	361	22	6	2	1.12853	1.66985	1.19558	0.102516	0.025504	0.009593	-4.62429	1.71e-08	3.31e-07	down
XM_044079969.1	NPR1	122808869	natriuretic peptide receptor 1	386	511	715	79	56	28	0.492286	0.601766	0.804804	0.128599	0.088863	0.048543	-2.66223	1.72e-08	3.32e-07	down
XM_044088149.1	TMEM263	122815559	transmembrane protein 263	848	719	1330	1446	1588	1539	5.60662	4.38438	7.74653	12.1827	13.0907	13.8389	1.29948	1.72e-08	3.33e-07	up
XM_044080371.1	NAA10	122809119	N-alpha-acetyltransferase 10, NatA catalytic subunit	2775	1921	2938	3375	4000	3783	18.2033	11.6225	16.9837	28.219	32.7238	33.7635	1.16876	1.73e-08	3.34e-07	up
XM_044060084.1	SF3B5	122792305	splicing factor 3b subunit 5	2417	2603	2802	3495	2952	2674	5.37412	5.33824	5.4876	9.90142	8.18189	8.0857	0.84549	1.76e-08	3.39e-07	not_change
XM_044061346.1	LIN54	122793383	lin-54 DREAM MuvB core complex component	135	186	46	0	0	0	0.297951	0.379017	0.089838	0	0	0	-8.79804	1.76e-08	3.39e-07	down
XM_044086036.1	CCHR10.PART0H1orf52	122813620	chromosome chr10.part0 C1orf52 homolog	4229	3889	4057	4465	4870	4206	15.7503	13.3613	13.3109	21.1872	22.614	21.3058	0.76756	1.76e-08	3.39e-07	not_change
XM_044058934.1	ERCC6L2	122791263	ERCC excision repair 6 like 2	789	817	987	273	339	312	0.884301	0.845273	0.974525	0.389671	0.47344	0.474827	-0.862745	1.77e-08	3.39e-07	not_change
XM_044078648.1	RASSF1	122807692	Ras association domain family member 1	351	623	477	87	71	92	1.45826	2.3923	1.75003	0.461379	0.366871	0.519052	-1.90975	1.82e-08	3.5e-07	down
XM_044081810.1	NUDT7	122810274	nudix hydrolase 7	66	45	59	148	340	196	0.347129	0.215434	0.271585	0.994056	2.24525	1.4129	2.61485	1.84e-08	3.54e-07	up
XM_044070984.1	GCC2	122801552	GRIP and coiled-coil domain containing 2	222	608	430	43	39	46	0.330999	0.83741	0.565824	0.080402	0.071256	0.093195	-2.66438	1.85e-08	3.55e-07	down
XM_044065087.1	MRPL36	122796527	mitochondrial ribosomal protein L36	209	598	32	0	0	0	2.76057	7.30722	0.363795	0	0	0	-9.9941	1.86e-08	3.56e-07	down
XM_044059463.1	PPP6R1	122791649	protein phosphatase 6 regulatory subunit 1	4076	3860	4828	4025	4701	4048	7.38557	6.45193	7.70833	9.29332	10.6215	9.97799	0.624998	1.88e-08	3.61e-07	not_change
XM_044056254.1	LDB1	122789064	LIM domain binding 1	1643	1582	1072	3239	4271	2468	6.25965	5.55787	3.59735	15.7218	20.2876	12.7862	1.8085	1.92e-08	3.68e-07	up
XM_044074553.1	PPP2R5E	122804592	protein phosphatase 2 regulatory subunit B'epsilon	2740	2747	2781	3040	3045	2680	7.43354	6.87693	6.64833	10.5112	10.3032	9.89106	0.701162	1.93e-08	3.69e-07	not_change
XM_044076412.1	BRPF1	122806176	bromodomain and PHD finger containing 1	1377	1734	1811	1641	1687	1637	3.13565	3.64326	3.63393	4.76347	4.79104	5.07328	0.639909	1.94e-08	3.71e-07	not_change
XM_044057288.1	LAMP2	122789854	lysosomal associated membrane protein 2	11909	17666	15681	3558	4975	4654	91.5495	125.278	106.201	34.8482	47.6813	48.659	-1.15536	2.01e-08	3.85e-07	down
XM_044060564.1	ARL4C	122792969	ADP ribosylation factor like GTPase 4C	1039	899	1413	293	206	282	1.78384	1.42438	2.13837	0.640392	0.440686	0.658586	-1.46391	2.01e-08	3.85e-07	down
XM_044085137.1	COG1	122813029	component of oligomeric golgi complex 1	1154	1217	1936	2553	2653	1832	4.70099	4.57219	6.94859	13.2554	13.4759	10.1554	1.34864	2.03e-08	3.86e-07	up
XM_044055636.1	LOC122788742	122788742	myoferlin-like	2237	1757	2177	331	347	128	8.29504	6.00873	7.11135	1.55969	1.60138	0.643059	-2.32484	2.05e-08	3.91e-07	down
XM_044090610.1	ZNF414	122817574	zinc finger protein 414	2193	3140	3320	3236	3653	3503	16.7934	22.1858	22.3996	31.579	34.8836	36.4968	0.896263	2.07e-08	3.95e-07	not_change
XM_044059020.1	ARHGEF11	122791316	Rho guanine nucleotide exchange factor 11	5233	4387	5508	1390	978	1518	6.02867	4.66249	5.59074	2.03977	1.40402	2.37796	-1.33573	2.12e-08	4.04e-07	down
XM_044054785.1	LOC122787869	122787869	splicing factor 3A subunit 2-like	1908	2707	3502	3717	4590	3601	30.6057	40.0473	49.4778	75.9562	91.8014	78.5567	1.193	2.15e-08	4.09e-07	up
XR_006363652.1	LOC122794547	122794547	uncharacterized LOC122794547	8	13	11	73	101	579	0.106262	0.167404	0.138393	1.38099	1.88644	11.8085	5.19438	2.15e-08	4.08e-07	up
XM_044083502.1	LOC122811574	122811574	nuclear factor 7, brain-like	0	9	0	297	346	183	0	0.0304	0	1.49467	1.70639	0.981997	7.11543	2.17e-08	4.12e-07	up
XM_044054800.1	R3HDM4	122787883	R3H domain containing 4	99	123	255	10	12	6	0.931112	1.06988	2.13082	0.110275	0.140404	0.074352	-3.43171	2.19e-08	4.17e-07	down
XM_044059136.1	PHRF1	122791396	PHD and ring finger domains 1	946	365	1037	2233	3080	2238	1.71941	0.611488	1.65993	5.17106	6.98064	5.53347	2.30931	2.21e-08	4.19e-07	up
XM_044086299.1	LOC122813793	122813793	CD276 antigen homolog	53	175	81	0	0	0	0.348521	1.06462	0.472298	0	0	0	-8.50859	2.21e-08	4.19e-07	down
XM_044062476.1	TMEM165	122794237	transmembrane protein 165	510	510	531	166	165	172	4.66763	4.30464	4.28315	1.93107	1.88166	2.14361	-1.0051	2.24e-08	4.24e-07	down
XM_044084525.1	LOC122812191	122812191	CCN family member 1-like	4042	5728	5290	6859	14014	9341	14.3676	18.7829	16.5677	31.0715	62.1172	45.1691	1.62367	2.28e-08	4.32e-07	up
XM_044078771.1	LOC122807763	122807763	ADP-ribosylation factor 4-like	3189	3410	4006	3360	3862	3170	30.0282	29.6202	33.2325	40.321	45.3417	40.6023	0.596089	2.3e-08	4.35e-07	not_change
XM_044054836.1	BAZ1B	122787911	bromodomain adjacent to zinc finger domain 1B	4307	5081	4707	4669	5315	5460	7.50719	8.17127	7.22878	10.3717	11.5532	12.9463	0.751048	2.31e-08	4.37e-07	not_change
XM_044078019.1	EDEM1	122807081	ER degradation enhancing alpha-mannosidase like protein 1	301	269	417	64	78	54	0.830001	0.684362	1.01456	0.222532	0.267779	0.200424	-1.70094	2.31e-08	4.37e-07	down
XM_044054605.1	LOC122787739	122787739	uncharacterized LOC122787739	4300	4836	4542	1399	1010	767	20.4683	21.2345	19.0462	8.48435	5.99477	4.96087	-1.48748	2.32e-08	4.38e-07	down
XM_044056855.1	LOC122789416	122789416	uncharacterized LOC122789416	2041	3055	2771	808	896	735	9.16382	12.6552	10.9615	4.62036	5.01603	4.48611	-1.06412	2.34e-08	4.42e-07	down
XM_044074130.1	RALGAPA1	122804331	Ral GTPase activating protein catalytic subunit alpha 1	95	167	156	3	6	0	0.186165	0.301597	0.268266	0.005898	0.012866	0	-4.91381	2.36e-08	4.45e-07	down
XM_044087827.1	WASHC4	122815371	WASH complex subunit 4	1392	1283	1475	488	462	535	3.34061	2.84168	3.11975	1.49306	1.38106	1.74566	-0.861072	2.36e-08	4.45e-07	not_change
XM_044070114.1	LOC122800826	122800826	phospholipid scramblase 2-like	442	751	653	139	135	139	3.23713	5.07949	4.21635	1.29355	1.22888	1.37966	-1.5306	2.37e-08	4.47e-07	down
XM_044076490.1	LOC122806237	122806237	ubiquinol-cytochrome-c reductase complex assembly factor 2	2151	2453	2669	2612	2733	2215	26.5	27.8739	28.9647	41.0028	41.973	37.1136	0.680408	2.37e-08	4.47e-07	not_change
XM_044058660.1	RIPOR1	122790953	RHO family interacting cell polarization regulator 1	528	335	402	47	13	19	1.31225	0.768149	0.88081	0.148636	0.03943	0.061953	-3.38738	2.38e-08	4.48e-07	down
XM_044057063.1	YDJC	122789649	YdjC chitooligosaccharide deacetylase homolog	46	73	131	0	0	0	0.3628	0.530289	0.909096	0	0	0	-8.16043	2.4e-08	4.51e-07	down
XM_044060196.1	EPCAM	122792404	epithelial cell adhesion molecule	10820	8982	9539	2464	3142	1862	75.3956	57.7377	58.5559	21.8761	27.2979	17.6494	-1.36696	2.41e-08	4.53e-07	down
XM_044061470.1	LOC122793454	122793454	amyloid-beta A4 precursor protein-binding family B member 2-like	45	72	87	0	0	0	0.271918	0.402546	0.463867	0	0	0	-7.88727	2.43e-08	4.56e-07	down
XM_044089113.1	RPS2	122816368	ribosomal protein S2	170995	183364	209861	88784	81350	74907	2444.11	2417.7	2642.57	1617.01	1449.77	1456.41	-0.57695	2.43e-08	4.55e-07	not_change
XM_044088240.1	DERA	122815602	deoxyribose-phosphate aldolase	131	190	294	410	594	439	1.11073	1.48443	2.19514	4.43809	6.29222	5.07306	1.87791	2.45e-08	4.59e-07	up
XM_044081427.1	LRRC29	122809723	Leucine-rich repeat-containing protein 29	88	49	77	0	0	0	0.332001	0.168097	0.25362	0	0	0	-7.98547	2.46e-08	4.6e-07	down
XM_044088380.1	GRAMD4	122815681	GRAM domain containing 4	741	680	567	157	150	115	1.76078	1.4905	1.18566	0.473666	0.443025	0.369545	-1.63179	2.53e-08	4.74e-07	down
XM_044062827.1	MAN2B2	122794443	mannosidase alpha class 2B member 2	3874	3810	3604	600	1122	883	12.947	11.7478	10.6127	2.55423	4.67235	4.01443	-1.507	2.55e-08	4.77e-07	down
XM_044090392.1	PCMTD2	122817179	protein-L-isoaspartate (D-aspartate) O-methyltransferase domain containing 2	488	773	637	15	4	42	1.73942	2.54223	2.00171	0.064304	0.016186	0.19934	-4.32148	2.59e-08	4.84e-07	down
XM_044090265.1	CBFA2T2	122817096	CBFA2/RUNX1 partner transcriptional co-repressor 2	182	40	141	0	0	0	0.465142	0.092244	0.317756	0	0	0	-8.75205	2.63e-08	4.91e-07	down
XM_044053753.1	LOC122787175	122787175	transducin-like enhancer protein 1	161	260	197	31	32	24	0.710048	1.05607	0.763116	0.171108	0.175359	0.141903	-2.20842	2.64e-08	4.94e-07	down
XM_044056675.1	CEP55	122789317	centrosomal protein 55	73	212	97	1	2	0	0.526554	1.4139	0.617922	0.000454	0.016017	0	-6.38092	2.64e-08	4.94e-07	down
XM_044059442.1	TMEM35B	122791623	transmembrane protein 35B	95	108	106	3	0	0	0.646224	0.676748	0.635805	0.020244	0	0	-6.06122	2.67e-08	4.98e-07	down
XM_044059439.1	EPS8L1	122791628	EPS8 like 1	398	572	350	71	74	47	0.632041	0.837622	0.489835	0.142168	0.145508	0.101007	-2.17512	2.68e-08	4.99e-07	down
XM_044076632.1	LOC122806315	122806315	ankyrin repeat and BTB/POZ domain-containing protein BTBD11-like	80	115	153	11	5	8	0.237232	0.312543	0.39839	0.041418	0.014791	0.030768	-3.21016	2.74e-08	5.1e-07	down
XM_044065875.1	CHD7	122797081	chromodomain helicase DNA binding protein 7	814	942	898	289	268	317	0.6639	0.708303	0.644578	0.299833	0.272061	0.351159	-0.980743	2.77e-08	5.15e-07	not_change
XM_044078879.1	GLT8D1	122807804	glycosyltransferase 8 domain containing 1	2759	3045	3691	3572	3967	3016	22.1267	22.5232	26.0772	36.5025	39.6627	32.904	0.780584	2.8e-08	5.2e-07	not_change
XM_044067014.1	RBFA	122798234	ribosome binding factor A	450	381	527	538	677	654	3.58488	2.79938	3.69556	5.46111	6.7215	7.08719	1.08549	2.84e-08	5.29e-07	up
XM_044083131.1	LOC122811351	122811351	prenylcysteine oxidase-like	69	66	74	230	196	523	0.202252	0.178557	0.190744	0.861873	0.720227	2.09645	2.81093	2.92e-08	5.42e-07	up
XM_044090371.1	LOC122817164	122817164	DNA (cytosine-5)-methyltransferase 3B-like	466	289	380	48	68	64	1.01504	0.580816	0.729175	0.132246	0.182855	0.189726	-2.04872	2.93e-08	5.43e-07	down
XM_044062557.1	LOC122794270	122794270	RNA-binding protein Nova-1-like	0	0	0	36	25	62	0	0	0	0.313988	0.210448	0.589165	8.42829	2.94e-08	5.45e-07	up
XM_044075151.1	CALCRL	122804933	calcitonin receptor like receptor	3942	8001	6913	1100	461	383	20.6737	38.7068	31.9363	7.3478	3.01434	2.72759	-2.63842	3.02e-08	5.6e-07	down
XM_044088040.1	TBK1	122815496	TANK binding kinase 1	605	593	873	953	1230	862	2.78515	2.51601	3.53845	5.58516	7.05945	5.39397	1.18764	3.02e-08	5.6e-07	up
XM_044055580.1	MMS19	122788686	MMS19 homolog, cytosolic iron-sulfur assembly component	2141	2640	3114	3343	3372	2661	7.75505	8.82118	9.93534	15.4314	15.2266	13.113	0.879606	3.03e-08	5.61e-07	not_change
XM_044075501.1	UBR3	122805396	ubiquitin protein ligase E3 component n-recognin 3	524	814	142	12	22	21	0.810054	1.16191	0.192401	0.023048	0.04193	0.043947	-4.17726	3.04e-08	5.62e-07	down
XM_044057893.1	LOC122790380	122790380	zinc finger protein 560-like	622	562	532	816	765	875	1.22964	1.02511	0.926327	2.05721	1.88607	2.35288	1.12932	3.05e-08	5.64e-07	up
XM_044086236.1	STX4	122813755	syntaxin 4	3484	3091	2628	882	736	837	11.4141	9.34226	7.58537	3.67852	3.00344	3.72961	-1.30006	3.08e-08	5.69e-07	down
XM_044088558.1	CBLL1	122815780	Cbl proto-oncogene like 1	838	906	985	1159	1306	935	4.94582	4.936	5.1235	8.72191	9.61706	7.50455	0.938513	3.08e-08	5.69e-07	not_change
XM_044082955.1	LOC122811243	122811243	tumor necrosis factor receptor superfamily member 10A-like	357	327	469	93	99	70	0.935093	0.788924	1.08239	0.307749	0.322712	0.248743	-1.50867	3.11e-08	5.75e-07	down
XM_044081890.1	LSM14A	122810322	LSM14A mRNA processing body assembly factor	5197	6531	6319	5950	7517	6518	21.2994	24.6933	22.8176	31.0754	38.4182	36.3396	0.768974	3.15e-08	5.81e-07	not_change
XM_044087371.1	LOC122815120	122815120	uncharacterized LOC122815120	2509	1774	1846	175	87	20	30.5482	19.9257	19.8036	2.71564	1.32025	0.330879	-3.83709	3.26e-08	6.02e-07	down
XM_044076950.1	CTTNBP2NL	122806479	CTTNBP2 N-terminal like	181	35	181	0	0	0	0.495519	0.086491	0.436683	0	0	0	-8.86561	3.28e-08	6.05e-07	down
XM_044059848.1	RHOQ	122791941	ras homolog family member Q	2291	2283	3090	2775	3062	2506	15.5917	14.3289	18.5259	24.0671	25.9811	23.1971	0.752408	3.29e-08	6.06e-07	not_change
XM_044086024.1	ZNHIT6	122813609	zinc finger HIT-type containing 6	0	0	0	49	129	22	0	0	0	0.316297	0.822378	0.153115	9.10564	3.29e-08	6.06e-07	up
XM_044077125.1	LOC122806582	122806582	venom prothrombin activator vestarin-D1-like	3338	3865	3254	646	522	974	42.8401	45.766	36.7927	10.5658	8.34145	16.9955	-1.66799	3.31e-08	6.08e-07	down
XM_044075490.1	PPIG	122805389	peptidylprolyl isomerase G	2066	2403	2666	3886	3409	6302	7.52281	8.07093	8.54972	18.0293	15.4744	31.2138	1.56284	3.33e-08	6.12e-07	up
XM_044088677.1	ZNF277	122815860	zinc finger protein 277	10	0	0	250	292	637	0.04263	0	0	1.50437	1.72299	4.10181	7.41058	3.33e-08	6.11e-07	up
XM_044062471.1	LOC122794233	122794233	N-acetyllactosaminide beta-1,3-N-acetylglucosaminyltransferase 2-like	157	101	126	249	436	470	0.454465	0.268668	0.320742	0.92112	1.57936	1.85442	2.19622	3.34e-08	6.13e-07	up
XM_044079290.1	WNK3	122808325	WNK lysine deficient protein kinase 3	476	274	547	70	65	69	0.39863	0.211613	0.403367	0.074534	0.067294	0.077989	-2.03962	3.35e-08	6.15e-07	down
XM_044073113.1	AKIRIN2	122803457	akirin 2	5867	8678	8152	9241	9443	8534	81.6359	111.381	99.9266	163.835	163.821	161.522	0.889794	3.39e-08	6.21e-07	not_change
XM_044057635.1	PCDH19	122790072	protocadherin 19	2241	1695	2031	436	518	275	3.28107	2.28943	2.61897	0.812664	0.943901	0.546916	-1.67038	3.43e-08	6.28e-07	down
XM_044060331.1	LOC122792757	122792757	acidic leucine-rich nuclear phosphoprotein 32 family member B-like	12626	17541	18998	18901	22461	27208	199.729	255.976	264.763	381.001	443.033	585.475	1.11367	3.43e-08	6.28e-07	up
XM_044071363.1	ATP5PF	122801780	ATP synthase peripheral stalk subunit F6	9436	10551	10499	3581	4564	3994	198.682	204.949	194.764	96.0745	119.826	114.403	-0.70972	3.44e-08	6.3e-07	not_change
XM_044074522.1	EIF5	122804574	eukaryotic translation initiation factor 5	15564	14353	17100	5927	6751	6883	47.4427	40.358	45.9198	23.019	25.6559	28.5375	-0.643651	3.45e-08	6.3e-07	not_change
XM_044088391.1	LOC122815689	122815689	copine-8	159	196	236	3	18	8	0.659042	0.750876	0.861903	0.015054	0.092535	0.040366	-3.72635	3.45e-08	6.3e-07	down
XM_044088682.1	LOC122815864	122815864	F-actin-monooxygenase MICAL2-like	68	134	54	0	0	0	0.143043	0.260329	0.098903	0	0	0	-8.25454	3.48e-08	6.36e-07	down
XM_044082620.1	KPNA6	122811063	karyopherin subunit alpha 6	1711	1892	2107	2904	4604	2480	5.52847	5.6387	5.99539	11.9536	18.5466	10.9006	1.42583	3.52e-08	6.43e-07	up
XM_044086633.1	FBRS	122814036	fibrosin	2010	1866	1863	587	726	627	4.95794	4.24578	4.04804	1.84436	2.23273	2.10155	-0.952863	3.67e-08	6.7e-07	not_change
XM_044083640.1	NACA	122811652	nascent polypeptide associated complex subunit alpha	16546	9725	10107	1919	565	1075	171.762	93.1254	92.4305	25.3719	7.30936	15.1786	-2.74858	3.74e-08	6.83e-07	down
XR_006365726.1	LOC122807851	122807851	uncharacterized LOC122807851	4240	5302	6482	5416	6552	6008	49.3894	56.9707	66.5181	80.378	95.1575	95.1907	0.799653	3.75e-08	6.84e-07	not_change
XM_044074306.1	NIN	122804451	ninein	982	1463	1090	304	334	271	1.6746	2.30164	1.6381	0.659245	0.709474	0.628461	-1.34295	3.76e-08	6.84e-07	down
XM_044069901.1	AFF4	122800457	ALF transcription elongation factor 4	683	843	870	948	1424	1055	1.15235	1.31266	1.29297	2.03741	2.99655	2.42258	1.13848	3.77e-08	6.86e-07	up
XM_044090078.1	LOC122816970	122816970	cytochrome c oxidase subunit 6C-1	880	665	1185	92	150	187	28.3984	19.7999	33.7002	3.76964	6.03745	8.2016	-2.03574	3.84e-08	6.98e-07	down
XM_044058390.1	ENTPD2	122790776	ectonucleoside triphosphate diphosphohydrolase 2	1206	1483	1565	505	374	437	5.29841	6.00805	6.05681	2.82565	2.04812	2.60745	-1.06283	3.85e-08	7e-07	down
XM_044057051.1	LOC122789641	122789641	ADP/ATP translocase 2	23572	30095	23218	6540	6517	3602	147.676	173.924	128.14	52.2069	50.9036	30.6961	-1.59554	3.88e-08	7.04e-07	down
XM_044054814.1	RANBP3	122787891	RAN binding protein 3	2782	2233	3347	3151	3956	3672	7.68371	5.6898	8.14513	11.091	13.6241	13.797	0.992612	3.89e-08	7.06e-07	not_change
XM_044071227.1	FAM76B	122801711	family with sequence similarity 76 member B	3166	4753	5410	5367	6083	6146	20.9937	29.0729	31.5993	45.3445	50.2907	55.4344	1.03846	3.9e-08	7.08e-07	up
XM_044057534.1	SHROOM4	122790007	shroom family member 4	60	94	53	0	0	0	0.056524	0.081682	0.044088	0	0	0	-7.94284	3.95e-08	7.17e-07	down
XR_006366379.1	LOC122812299	122812299	uncharacterized LOC122812299	13	69	120	621	1020	396	0.05146	0.253485	0.42384	3.18354	5.11566	2.16581	4.01089	3.99e-08	7.23e-07	up
XM_044067351.1	LOC122798425	122798425	potassium channel subfamily K member 1-like	955	1102	1069	191	290	305	4.94701	5.26422	4.8769	1.25978	1.87247	2.14696	-1.37233	4.03e-08	7.29e-07	down
XM_044090094.1	EIF6	122816984	eukaryotic translation initiation factor 6	11192	10984	12483	11294	12616	10259	64.4986	58.3943	63.3761	82.934	90.6539	80.4201	0.599843	4.03e-08	7.3e-07	not_change
XM_044069887.1	LOC122800442	122800442	folliculin-interacting protein 1-like	2014	1648	2014	535	613	670	3.16951	2.39246	2.79256	1.07267	1.20174	1.43444	-1.02423	4.04e-08	7.31e-07	down
XM_044066302.1	LOC122797781	122797781	cytochrome c1, heme protein, mitochondrial	5279	5085	5707	1599	2086	1352	175.855	156.238	167.471	67.8475	86.6382	61.2413	-1.05724	4.1e-08	7.41e-07	down
XM_044089662.1	RAI1	122816689	retinoic acid induced 1	78	58	113	245	207	175	0.169438	0.115032	0.215409	0.678027	0.560253	0.516452	1.96987	4.17e-08	7.53e-07	up
XM_044073984.1	ACTN1	122804234	actinin alpha 1	2847	2215	4360	6702	7313	4447	10.3241	7.40947	13.9291	30.9684	33.0702	21.9358	1.60857	4.18e-08	7.54e-07	up
XM_044074904.1	PRPF40A	122804796	pre-mRNA processing factor 40 homolog A	2273	1533	2421	2867	3118	3396	7.46152	4.64083	7.0031	11.9929	12.762	15.1663	1.21434	4.21e-08	7.59e-07	up
XM_044083635.1	PTGES3	122811651	prostaglandin E synthase 3	18825	24053	25028	21909	23048	21013	115.858	136.558	135.702	171.816	176.863	175.922	0.585627	4.29e-08	7.74e-07	not_change
XR_006367154.1	LOC122817149	122817149	uncharacterized LOC122817149	13	8	14	49	73	119	0.340417	0.18599	0.308649	1.63735	2.39264	4.27762	3.4102	4.3e-08	7.75e-07	up
XM_044066901.1	NUB1	122798165	negative regulator of ubiquitin like proteins 1	4081	524	188	0	0	0	6.73381	0.79662	0.273171	0	0	0	-12.5646	4.32e-08	7.77e-07	down
XM_044064209.1	DCP2	122795836	decapping mRNA 2	56	82	105	152	226	222	0.286497	0.387589	0.479137	1.00379	1.45938	1.56553	1.94313	4.35e-08	7.81e-07	up
XM_044074992.1	STEAP3	122804840	STEAP3 metalloreductase	549	598	698	158	197	124	2.29324	2.30448	2.56896	0.837166	1.02457	0.702979	-1.32152	4.37e-08	7.86e-07	down
XM_044076717.1	NRAS	122806367	NRAS proto-oncogene, GTPase	1630	1589	1668	1865	1724	1641	11.4866	10.3284	10.358	16.7549	15.1545	15.7341	0.716463	4.41e-08	7.91e-07	not_change
XM_044056459.1	LOC122789191	122789191	tumor necrosis factor receptor superfamily member 9-like	112	74	50	0	0	0	0.523877	0.319925	0.204482	0	0	0	-8.15676	4.42e-08	7.92e-07	down
XM_044087649.1	MRPL42	122815286	mitochondrial ribosomal protein L42	2659	1839	3600	4296	4597	4144	42.9233	27.385	51.1917	88.3739	92.521	90.993	1.32187	4.49e-08	8.04e-07	up
XM_044084732.1	TRMT1	122812324	tRNA methyltransferase 1	751	901	936	1161	2227	1444	2.20606	2.4413	2.42195	4.34419	8.15592	5.76793	1.51974	4.5e-08	8.06e-07	up
XM_044062384.1	TRAM2	122794177	translocation associated membrane protein 2	1811	1910	2240	3955	4615	2342	4.32997	4.21349	4.71882	12.0502	13.7622	7.61777	1.4941	4.56e-08	8.17e-07	up
XM_044081738.1	SMAD7	122810223	SMAD family member 7	819	936	915	276	270	188	2.73128	2.8813	2.68825	1.17094	1.12285	0.852465	-1.24372	4.64e-08	8.31e-07	down
XM_044063945.1	UTP15	122795661	UTP15 small subunit processome component	603	615	723	1028	993	709	3.2676	3.07802	3.45695	7.1098	6.71744	5.23211	1.11597	4.68e-08	8.37e-07	up
XM_044057286.1	LOC122789852	122789852	THO complex subunit 2-like	1365	1044	1237	1594	1935	2333	3.1652	2.23345	2.52792	4.71145	5.5955	7.36312	1.29937	4.82e-08	8.61e-07	up
XM_044077517.1	LOC122806800	122806800	RNA polymerase-associated protein LEO1-like	1139	839	1020	1535	1751	1292	2.0505	1.39195	1.61754	3.52033	3.92998	3.16423	1.22174	4.82e-08	8.61e-07	up
XM_044076361.1	CD276	122806123	CD276 molecule	110	121	173	17	17	9	1.43185	1.45311	1.97655	0.26798	0.260272	0.155334	-2.5963	4.83e-08	8.61e-07	down
XM_044079791.1	NES	122808764	nestin	9902	5240	6274	34978	31424	12679	17.5071	8.54607	9.77204	78.8022	69.2746	30.4926	2.47838	4.85e-08	8.65e-07	up
XM_044057670.1	RLIM	122790099	ring finger protein, LIM domain interacting	8573	13292	13199	13677	15651	14992	50.6334	72.4183	68.6787	102.929	115.253	120.446	0.969723	4.87e-08	8.68e-07	not_change
XM_044063869.1	LOC122795602	122795602	sialin-like	376	321	467	51	93	63	2.32358	1.82833	2.53915	0.393958	0.716777	0.525175	-1.86761	4.87e-08	8.67e-07	down
XM_044080346.1	XRCC1	122809105	X-ray repair cross complementing 1	551	605	793	709	842	891	1.7153	1.7367	2.17552	2.8148	3.26904	3.77421	0.958383	4.91e-08	8.73e-07	not_change
XM_044075167.1	POLR2K	122804944	RNA polymerase II, I and III subunit K	130	152	90	400	345	269	2.07524	2.23889	1.25999	8.15131	6.88644	5.85262	2.04802	4.92e-08	8.75e-07	up
XM_044057257.1	TAF1	122789816	TATA-box binding protein associated factor 1	33	48	119	252	293	441	0.05303	0.070244	0.167194	0.51449	0.586087	0.963844	2.97848	4.99e-08	8.88e-07	up
XM_044053979.1	LOC122787331	122787331	BTB/POZ domain-containing protein 2-like	1017	1219	1450	280	357	412	7.44002	8.22904	9.3518	2.61182	3.25032	4.10281	-1.18091	5.08e-08	9.02e-07	down
XM_044088190.1	CDKN1B	122815578	cyclin dependent kinase inhibitor 1B	620	850	894	61	86	157	4.28667	5.42399	5.44982	0.537214	0.739186	1.4738	-2.32497	5.12e-08	9.08e-07	down
XM_044055756.1	BLOC1S2	122788857	biogenesis of lysosomal organelles complex 1 subunit 2	213	292	281	57	50	36	0.817589	1.03173	0.948551	0.277509	0.236523	0.185853	-1.83252	5.15e-08	9.14e-07	down
XM_044066139.1	LOC122797320	122797320	cytochrome b5 reductase 4	458	498	587	557	754	624	3.34182	3.34793	3.76996	5.17817	6.85528	6.19137	0.951804	5.15e-08	9.14e-07	not_change
XR_006366193.1	LOC122811016	122811016	uncharacterized LOC122811016	0	0	0	43	21	73	0	0	0	0.898871	0.433118	1.64184	8.58651	5.19e-08	9.19e-07	up
XM_044071601.1	LOC122801915	122801915	ABI family member 3 binding protein	4462	2655	3023	659	553	305	5.60991	3.07905	3.34804	1.05542	0.865722	0.520133	-2.1421	5.32e-08	9.42e-07	down
XM_044071637.1	LOC122801915	122801915	ABI family member 3 binding protein	46	66	172	0	0	0	0.059539	0.078423	0.196047	0	0	0	-8.32793	5.32e-08	9.42e-07	down
XM_044073104.1	ZNHIT2	122803480	zinc finger HIT-type containing 2	2704	3598	3819	5585	4232	7238	17.8366	21.893	22.19	46.9361	34.8023	64.9404	1.38826	5.35e-08	9.46e-07	up
XM_044074785.1	TANK	122804730	TRAF family member associated NFKB activator	40	110	82	0	0	0	0.131357	0.336299	0.23787	0	0	0	-8.08008	5.35e-08	9.46e-07	down
XM_044057649.1	ZSWIM4	122790087	zinc finger SWIM-type containing 4	312	220	274	47	29	24	1.02559	0.667376	0.79482	0.194522	0.115652	0.106877	-2.39614	5.51e-08	9.74e-07	down
XM_044062567.1	CLCN3	122794284	chloride voltage-gated channel 3	174	73	254	2	5	0	0.245463	0.094891	0.31537	0.002462	0.008757	0	-5.52863	5.56e-08	9.81e-07	down
XM_044090407.1	GATA5	122817194	GATA binding protein 5	134	32	323	0	0	0	0.649378	0.142173	1.38109	0	0	0	-9.11322	5.56e-08	9.81e-07	down
XM_044064596.1	KLF6	122796264	KLF transcription factor 6	11543	11461	12708	3755	5064	4639	37.46	34.3102	36.3331	15.5259	20.4919	20.4787	-0.788603	5.57e-08	9.83e-07	not_change
XM_044064969.1	LOC122796468	122796468	zinc finger protein 2 homolog	347	632	719	915	1240	1429	1.49813	2.5153	2.7322	5.02983	6.6728	8.3912	1.72153	5.67e-08	9.98e-07	up
XM_044090530.1	LOC122817306	122817306	serine/threonine-protein kinase SMG1-like	1385	1496	1950	413	428	571	1.44716	1.4421	1.79517	0.550037	0.55758	0.810724	-1.13987	5.7e-08	1e-06	down
XM_044054921.1	LOC122787996	122787996	heat shock protein 30C-like	2	24	12	27113	4345	18	0.029338	0.361809	0.169783	584.727	91.6819	0.395386	10.3448	5.8e-08	1.02e-06	up
XM_044085543.1	KANK4	122813292	KN motif and ankyrin repeat domains 4	169	169	134	18	23	12	0.5629	0.520778	0.394228	0.07412	0.093957	0.0535	-2.55176	5.83e-08	1.03e-06	down
XM_044061712.1	MFAP3L	122793560	microfibril associated protein 3 like	53	97	54	0	0	0	0.272648	0.466181	0.247548	0	0	0	-7.91753	5.94e-08	1.04e-06	down
XM_044060728.1	FBXW2	122793051	F-box and WD repeat domain containing 2	478	385	437	823	847	567	2.32283	1.72626	1.8696	5.09441	5.13428	3.74478	1.39498	5.97e-08	1.05e-06	up
XM_044075375.1	GANAB	122805288	glucosidase II alpha subunit	1446	1442	1656	435	520	317	8.35105	7.67894	8.42472	3.19724	3.74045	2.48542	-1.2173	5.99e-08	1.05e-06	down
XM_044080675.1	BCAM	122809293	basal cell adhesion molecule (Lutheran blood group)	15861	11090	16547	4151	3927	2617	23.4743	15.141	21.5743	7.82778	7.24652	5.26837	-1.40438	6.04e-08	1.06e-06	down
XM_044069114.1	BNIP1	122799808	BCL2 interacting protein 1	1603	1553	3013	3331	3368	3389	11.8746	10.6131	19.6731	31.4529	31.1189	34.1677	1.35961	6.28e-08	1.1e-06	up
XM_044057701.1	MSN	122790123	moesin	57489	50486	52177	19075	20270	15675	106.351	86.1533	85.0331	44.9617	46.7529	39.4441	-0.930351	6.29e-08	1.1e-06	not_change
XM_044064018.1	RTKN	122795712	rhotekin	180	309	421	9	0	1	0.610779	0.965703	1.25806	0.03658	0	0.000373	-5.84373	6.29e-08	1.1e-06	down
XM_044067342.1	LOC122798422	122798422	RNA-binding protein 12B-A-like	326	485	545	27	74	56	0.66906	0.918162	0.98443	0.070232	0.188871	0.155946	-2.47969	6.3e-08	1.1e-06	down
XM_044055752.1	LOC122788853	122788853	N(4)-(Beta-N-acetylglucosaminyl)-L-asparaginase-like	230	342	367	50	32	58	2.07049	2.84721	2.91448	0.57027	0.354249	0.705324	-2.10615	6.32e-08	1.11e-06	down
XM_044077489.1	TRIP4	122806784	thyroid hormone receptor interactor 4	1314	1417	1680	1612	2272	1662	8.44098	8.39223	9.50417	13.1944	18.1959	14.5245	0.954474	6.4e-08	1.12e-06	not_change
XM_044081883.1	PEPD	122810318	peptidase D	4302	3895	5592	1547	1304	1658	29.2823	24.4506	33.5309	13.4138	11.066	15.3498	-0.979281	6.4e-08	1.12e-06	not_change
XM_044070648.1	LOC122801120	122801120	fetuin-B-like	757	1288	224	38	7	13	7.34109	11.518	1.91411	0.459198	0.076448	0.161527	-4.70164	6.42e-08	1.12e-06	down
XM_044082335.1	DNM2	122810774	dynamin 2	551	573	833	91	169	127	1.6414	1.57718	2.18774	0.342559	0.627736	0.514366	-1.70604	6.44e-08	1.12e-06	down
XM_044077473.1	PARP3	122806773	poly(ADP-ribose) polymerase family member 3	110	120	87	527	229	778	0.665494	0.670426	0.464395	4.06815	1.72744	6.40601	2.89129	6.46e-08	1.13e-06	up
XM_044056517.1	LOC122789234	122789234	mitochondrial import inner membrane translocase subunit Tim23-like	9209	10468	9612	12118	15360	10481	52.1155	54.6493	47.9216	87.3827	108.383	80.683	0.987985	6.48e-08	1.13e-06	not_change
XM_044070175.1	FAM168B	122800856	family with sequence similarity 168 member B	14731	13896	18278	14360	17200	16752	17.2887	15.0441	18.8985	21.4749	25.1691	26.745	0.669615	6.58e-08	1.15e-06	not_change
XM_044087667.1	LOC122815299	122815299	uncharacterized LOC122815299	742	557	726	951	1689	1194	4.25999	2.94846	3.67304	6.95753	12.0923	9.33035	1.53318	6.69e-08	1.16e-06	up
XM_044090764.1	MLLT1	122817695	MLLT1 super elongation complex subunit	326	474	439	518	683	646	0.791491	1.0601	0.938871	1.60064	2.06657	2.13194	1.20124	6.76e-08	1.18e-06	up
XM_044055782.1	SGPL1	122788877	sphingosine-1-phosphate lyase 1	2237	1315	1732	193	209	379	2.2031	1.19417	1.50268	0.240999	0.255471	0.50739	-2.1474	6.79e-08	1.18e-06	down
XM_044056765.1	PLAU	122789370	plasminogen activator, urokinase	351	276	366	59	26	30	1.3947	1.00905	1.28103	0.294076	0.12743	0.159924	-2.48469	6.89e-08	1.2e-06	down
XM_044078687.1	ALDH1A3	122807714	aldehyde dehydrogenase 1 family member A3	343	521	766	101	71	57	2.38817	3.35058	4.70549	0.891756	0.617474	0.534895	-2.17881	6.94e-08	1.21e-06	down
XM_044071354.1	LOC122801775	122801775	amyloid beta precursor protein	5486	275	1449	25	71	47	21.0087	0.968213	4.88738	0.121873	0.338944	0.241117	-5.11035	6.95e-08	1.21e-06	down
XM_044083176.1	SCFD2	122811373	sec1 family domain containing 2	420	871	967	1541	1423	1857	2.31806	4.43738	4.70153	10.8398	9.79351	13.9495	1.7435	7.04e-08	1.22e-06	up
XM_044064258.1	TMEM167A	122795857	transmembrane protein 167A	2800	3482	4007	3677	3539	4160	29.3086	33.617	36.9487	49.0374	46.1781	59.2197	0.778271	7.07e-08	1.22e-06	not_change
XM_044065194.1	LOC122796593	122796593	cytochrome c oxidase subunit 4 isoform 1, mitochondrial-like	0	0	0	74	19	47	0	0	0	1.31521	0.317068	0.891803	8.61831	7.07e-08	1.22e-06	up
XM_044063967.1	F2R	122795677	coagulation factor II thrombin receptor	888	1815	1545	68	217	159	2.54055	4.79101	3.89508	0.246744	0.774123	0.615486	-2.63197	7.08e-08	1.23e-06	down
XM_044054335.1	CRK	122787560	CRK proto-oncogene, adaptor protein	245	273	348	11	38	30	3.50339	3.5949	4.38559	0.200554	0.678048	0.575523	-2.82781	7.12e-08	1.23e-06	down
XM_044085832.1	SRSF11	122813492	serine and arginine rich splicing factor 11	539	339	578	1013	772	943	3.02296	1.7542	2.85633	7.24659	5.40176	7.196	1.53243	7.16e-08	1.24e-06	up
XM_044089936.1	STAU1	122816865	staufen double-stranded RNA binding protein 1	1515	902	1092	2144	2210	2104	6.6064	3.6281	4.196	11.9113	12.0182	12.4826	1.48336	7.29e-08	1.26e-06	up
XM_044083392.1	MAPK7	122811494	mitogen-activated protein kinase 7	0	6	0	791	413	33	0	0.019318	0	3.79454	1.93498	0.166691	8.28728	7.45e-08	1.29e-06	up
XM_044073334.1	FREM2	122803609	FRAS1 related extracellular matrix 2	388	404	479	42	34	8	0.426208	0.408947	0.463233	0.058251	0.045746	0.010982	-3.2964	7.46e-08	1.29e-06	down
XM_044071616.1	LOC122801915	122801915	ABI family member 3 binding protein	165	77	48	0	0	0	0.208003	0.089389	0.053006	0	0	0	-8.47068	7.48e-08	1.29e-06	down
XM_044073551.1	LOC122803862	122803862	testis development related protein	23	275	235	0	0	0	0.098323	1.12027	0.913481	0	0	0	-9.25204	7.49e-08	1.29e-06	down
XM_044067678.1	LOC122798599	122798599	rho-related GTP-binding protein RhoU-like	603	382	795	112	114	94	2.74259	1.60305	3.18694	0.645536	0.645448	0.577295	-1.84178	7.54e-08	1.3e-06	down
XM_044075972.1	LOC122805661	122805661	RNA-binding protein 4-like	8098	10489	9402	2552	1369	2264	51.6051	61.6604	52.7828	20.7206	10.876	19.6217	-1.55045	7.6e-08	1.31e-06	down
XM_044074708.1	DGLUCY	122804693	D-glutamate cyclase	269	160	294	33	33	37	0.741798	0.406971	0.714619	0.114964	0.111695	0.137285	-2.18553	7.75e-08	1.33e-06	down
XM_044057176.1	TMEM185A	122789740	transmembrane protein 185A	45	57	138	0	0	0	0.154678	0.17933	0.415458	0	0	0	-8.09311	7.88e-08	1.36e-06	down
XM_044081894.1	MYLK3	122810328	myosin light chain kinase 3	4	12	4	81	129	44	0.006845	0.023022	0.006822	0.223771	0.349402	0.129838	4.2693	7.89e-08	1.36e-06	up
XM_044057022.1	NSDHL	122789627	NAD(P) dependent steroid dehydrogenase-like	1912	2672	2582	2544	3119	2807	15.0323	19.3867	17.8909	25.4929	30.5782	30.0271	0.867178	7.96e-08	1.37e-06	not_change
XM_044083642.1	NACA	122811652	nascent polypeptide associated complex subunit alpha	5103	9180	4402	809	1165	1184	56.6151	93.9522	43.0158	11.4246	16.1109	17.8568	-1.96018	7.98e-08	1.37e-06	down
XM_044054855.1	RNF43	122787929	ring finger protein 43	56	55	51	0	0	0	0.210345	0.189737	0.169108	0	0	0	-7.58479	7.99e-08	1.37e-06	down
XM_044060247.1	CALM2	122792462	calmodulin 2	896	908	816	46	132	32	11.7736	11.0024	9.44063	0.764326	2.15381	0.571092	-3.04405	7.99e-08	1.37e-06	down
XM_044054363.1	WDR81	122787579	WD repeat domain 81	579	728	971	979	1069	1320	0.436225	0.506221	0.644866	0.94056	1.00536	1.35414	1.20485	8.11e-08	1.39e-06	up
XM_044065980.1	RNF144B	122797165	ring finger protein 144B	1045	1075	1274	1287	1688	1204	4.28034	4.0619	4.59898	6.71483	8.62146	6.70794	0.922745	8.14e-08	1.39e-06	not_change
XM_044082598.1	LOC122811052	122811052	ETS translocation variant 3-like	1534	1260	1752	1	56	7	7.88019	5.97117	7.92914	0.004398	0.356317	0.045576	-5.55322	8.15e-08	1.4e-06	down
XM_044073398.1	MOGAT2	122803643	monoacylglycerol O-acyltransferase 2	860	843	918	169	218	275	4.26754	3.86076	4.01462	1.06464	1.34575	1.85794	-1.36463	8.16e-08	1.4e-06	down
XM_044083395.1	PBDC1	122811509	polysaccharide biosynthesis domain containing 1	1165	2158	2117	3326	2786	2903	5.0539	8.63594	8.09217	18.3858	15.0694	17.1325	1.36784	8.18e-08	1.4e-06	up
XM_044075540.1	ITGA6	122805415	integrin subunit alpha 6	753	1676	1810	163	274	214	1.52705	3.13824	3.23624	0.419455	0.693203	0.589057	-2.05956	8.2e-08	1.4e-06	down
XR_006366194.1	LOC122811016	122811016	uncharacterized LOC122811016	0	0	3	163	31	102	0	0	0.02595	3.04383	0.561181	2.04026	7.32456	8.37e-08	1.43e-06	up
XM_044077402.1	CEBPZ	122806733	CCAAT enhancer binding protein zeta	1420	1768	1927	1726	2224	1840	4.96475	5.70406	5.93739	7.69283	9.69957	8.75059	0.805591	8.38e-08	1.43e-06	not_change
XM_044070233.1	TNFSF10	122800894	TNF superfamily member 10	986	907	1310	217	269	129	4.7555	4.03567	5.56732	1.33271	1.61704	0.842107	-1.75429	8.64e-08	1.47e-06	down
XM_044071806.1	USP25	122802125	ubiquitin specific peptidase 25	3728	4349	4746	5421	6897	4440	12.3964	13.3432	13.9054	22.9722	28.5993	20.0871	1.00898	8.66e-08	1.47e-06	up
XM_044085321.1	CDC73	122813166	cell division cycle 73	4123	4480	4797	1772	1660	1985	15.6017	15.6419	15.9924	8.54155	7.83334	10.2177	-0.681755	8.66e-08	1.47e-06	not_change
XM_044057160.1	LOC122789725	122789725	U3 small nucleolar RNA-associated protein 14 homolog A-like	1340	1378	1238	3241	1834	2269	6.3958	6.06631	5.20253	19.7099	10.9118	14.7295	1.50993	8.75e-08	1.49e-06	up
XM_044066029.1	NRM	122797202	nurim	321	825	1113	33	19	72	0.738441	1.75199	2.25755	0.09678	0.052441	0.223337	-3.51511	8.76e-08	1.49e-06	down
XM_044089615.1	KDELR2	122816663	KDEL endoplasmic reticulum protein retention receptor 2	18639	22175	24634	30192	39876	23533	113.772	124.86	132.466	234.823	303.482	195.389	1.13987	8.85e-08	1.5e-06	up
XM_044089965.1	EIF3L	122816861	eukaryotic translation initiation factor 3 subunit L	10495	10046	10618	13232	14421	10294	84.0131	74.1808	74.8826	134.973	143.936	112.092	0.899457	8.87e-08	1.51e-06	not_change
XR_006365866.1	LOC122809181	122809181	uncharacterized LOC122809181	39	73	15	319	488	232	0.32228	0.564957	0.108206	3.43339	5.13203	2.66175	3.61114	8.93e-08	1.52e-06	up
XM_044056385.1	ZNF365	122789151	zinc finger protein 365	0	0	0	68	0	0	0	0	0	0.523852	0	0	20.905	9.01e-08	1.53e-06	up
XM_044082902.1	LOC122811213	122811213	neuferricin	0	0	0	68	0	0	0	0	0	0.287295	0	0	20.905	9.01e-08	1.53e-06	up
XM_044053776.1	LOC122787188	122787188	mast cell protease 1A-like	0	0	0	0	0	67	0	0	0	0	0	0.467367	20.9024	9.04e-08	1.53e-06	up
XM_044065177.1	RNF152	122796584	ring finger protein 152	0	0	0	0	0	67	0	0	0	0	0	0.261498	20.9024	9.04e-08	1.53e-06	up
XM_044070468.1	LOC122801015	122801015	NACHT, LRR and PYD domains-containing protein 1a-like	0	0	0	0	0	67	0	0	0	0	0	0.155636	20.9024	9.04e-08	1.53e-06	up
XM_044083584.1	LOC122811616	122811616	RLA class II histocompatibility antigen, DP alpha-1 chain-like	0	0	0	0	0	67	0	0	0	0	0	0.708611	20.9024	9.04e-08	1.53e-06	up
XR_006364799.1	LOC122801773	122801773	uncharacterized LOC122801773	43	40	34	193	195	89	0.26024	0.226601	0.183699	1.51513	1.49766	0.738634	2.63217	9.11e-08	1.54e-06	up
XM_044079469.1	LOC122808514	122808514	uncharacterized LOC122808514	0	0	0	67	0	0	0	0	0	0.257507	0	0	20.8962	9.12e-08	1.54e-06	up
XM_044089600.1	ABAT	122816657	4-aminobutyrate aminotransferase	43	141	69	0	0	0	0.17457	0.53441	0.249036	0	0	0	-8.21821	9.12e-08	1.54e-06	down
XM_044078381.1	FAM174B	122807275	family with sequence similarity 174 member B	1124	1114	976	120	151	38	9.40812	8.59794	7.19302	1.2705	1.57222	0.429603	-2.77674	9.28e-08	1.57e-06	down
XM_044074084.1	HAUS2	122804294	HAUS augmin like complex subunit 2	128	58	146	304	401	323	1.4809	0.612869	1.48484	4.47758	5.79204	5.08345	2.25694	9.29e-08	1.57e-06	up
XM_044054253.1	TXNDC17	122787501	thioredoxin domain containing 17	4870	5249	7121	2097	1522	1791	40.127	39.9007	51.6967	22.0124	15.6331	20.0757	-1.03415	9.32e-08	1.57e-06	down
XM_044064672.1	LIMD1	122796304	LIM domain containing 1	1572	1660	2568	2782	3380	2318	7.83936	7.63522	11.2849	17.6798	21.0253	15.7302	1.18565	9.32e-08	1.57e-06	up
XM_044065583.1	NFX1	122796839	nuclear transcription factor, X-box binding 1	1448	1420	1376	1535	2018	2052	1.80821	1.63593	1.5134	2.44214	3.14239	3.4856	1.01474	9.33e-08	1.57e-06	up
XM_044059579.1	LOC122791688	122791688	forkhead box protein M1-like	702	618	737	1862	1633	893	4.22827	3.43608	3.91253	14.3086	12.2738	7.3185	1.711	9.49e-08	1.6e-06	up
XM_044056710.1	BLNK	122789339	B cell linker	252	214	287	10	0	2	0.977412	0.763945	0.978288	0.049171	0	0.007061	-5.33462	9.57e-08	1.61e-06	down
XM_044075134.1	TNS1	122804923	tensin 1	6366	4717	3843	18363	8943	12098	7.32279	5.0053	3.89437	26.9144	12.8265	18.9292	2.0013	9.67e-08	1.62e-06	up
XM_044089151.1	DEXI	122816394	Dexi homolog	38	80	238	0	0	0	0.12338	0.237889	0.68382	0	0	0	-8.63699	9.71e-08	1.63e-06	down
XM_044054369.1	SMYD4	122787583	SET and MYND domain containing 4	554	433	933	1237	1378	1054	1.79522	1.29342	2.66331	5.10499	5.56641	4.64178	1.5785	9.82e-08	1.65e-06	up
XM_044075941.1	ACADL	122805646	acyl-CoA dehydrogenase long chain	1655	1417	1458	283	379	169	6.35874	5.0206	4.93557	1.38321	1.81233	0.879412	-1.84133	9.82e-08	1.65e-06	down
XM_044058724.1	LOC122790995	122790995	zinc finger protein 618-like	180	33	123	0	0	0	0.577925	0.097785	0.348401	0	0	0	-8.64755	9.84e-08	1.65e-06	down
XM_044060462.1	FYN	122792904	FYN proto-oncogene, Src family tyrosine kinase	1511	1529	1665	388	374	192	14.2741	13.3207	13.8505	4.66625	4.39844	2.46441	-1.68394	9.96e-08	1.67e-06	down
XM_044069764.1	LOC122800277	122800277	ubiquitin-conjugating enzyme E2 G1-like	2390	2629	3266	2498	2617	2575	15.6655	15.8926	18.8594	20.8628	21.3813	22.9538	0.523269	1e-07	1.68e-06	not_change
XM_044068344.1	SLC15A4	122799350	solute carrier family 15 member 4	825	842	859	245	322	278	3	2.82669	2.75193	1.13352	1.46057	1.37549	-0.963157	1.01e-07	1.69e-06	not_change
XM_044076823.1	MFSD4A	122806412	major facilitator superfamily domain containing 4A	2137	3534	3327	845	948	726	12.3094	18.7791	16.879	6.19733	6.80298	5.68694	-1.20676	1.01e-07	1.69e-06	down
XM_044089121.1	PTX4	122816376	pentraxin 4	0	0	0	26	48	23	0	0	0	0.133695	0.243026	0.128311	8.0702	1.01e-07	1.69e-06	up
XM_044054681.1	LOC122787785	122787785	receptor activity-modifying protein 3-like	11098	16894	20807	4564	4205	2817	125.786	176.629	207.753	65.9139	59.4143	43.4176	-1.43323	1.02e-07	1.7e-06	down
XM_044058593.1	LOC122790909	122790909	dehydrogenase/reductase SDR family member 4-like	425	484	503	115	98	143	3.74719	3.93936	3.90806	1.28439	1.07606	1.71493	-1.36127	1.02e-07	1.71e-06	down
XM_044068257.1	ABCA1	122799296	ATP binding cassette subfamily A member 1	7472	10455	13417	658	670	1986	11.2672	14.544	17.8246	1.26436	1.25832	4.07311	-2.59184	1.02e-07	1.7e-06	down
XM_044090329.1	BCL2L1	122817135	BCL2 like 1	871	1133	1288	188	336	242	4.28493	5.14251	5.57989	1.17577	2.05724	1.61833	-1.47566	1.02e-07	1.7e-06	down
XM_044076515.1	NAV1	122806251	neuron navigator 1	179	259	352	46	46	33	0.328451	0.439596	0.569702	0.106814	0.105436	0.080838	-2.01608	1.04e-07	1.73e-06	down
XM_044080732.1	LOC122809330	122809330	nuclear envelope integral membrane protein 2-like	451	217	321	39	45	27	1.38267	0.612099	0.866986	0.148915	0.169474	0.108967	-2.55513	1.04e-07	1.73e-06	down
XM_044061475.1	LOC122793454	122793454	amyloid-beta A4 precursor protein-binding family B member 2-like	256	234	260	56	67	61	1.66433	1.40579	1.48641	0.457618	0.539775	0.538751	-1.40961	1.09e-07	1.81e-06	down
XM_044062655.1	RUNX2	122794342	RUNX family transcription factor 2	71	45	56	0	0	0	0.287292	0.166908	0.198829	0	0	0	-7.67588	1.09e-07	1.82e-06	down
XM_044068675.1	LOC122799545	122799545	glutathione S-transferase theta-3-like	6640	10674	13122	2567	2935	2912	85.2271	126.382	148.388	41.9745	46.9717	50.845	-1.21101	1.09e-07	1.81e-06	down
XM_044074506.1	ZFYVE21	122804565	zinc finger FYVE-type containing 21	117	127	215	268	439	540	0.948096	0.946888	1.53869	2.77674	4.45765	5.97908	2.08729	1.09e-07	1.82e-06	up
XM_044066339.1	LOC122797817	122797817	msx2-interacting protein-like	375	508	458	106	91	124	2.03092	2.53564	2.18337	0.727399	0.611872	0.913268	-1.4369	1.11e-07	1.84e-06	down
XM_044059239.1	ALDH16A1	122791497	aldehyde dehydrogenase 16 family member A1	3496	3171	2852	978	1102	975	15.8666	13.2762	11.4044	5.65358	6.23536	6.01954	-1.03305	1.13e-07	1.87e-06	down
XM_044068663.1	LOC122799534	122799534	P2X purinoceptor 2-like	1456	940	1398	254	271	139	7.59157	4.51686	6.42145	1.68548	1.75862	0.980007	-1.90074	1.13e-07	1.87e-06	down
XM_044090445.1	CSNK2A1	122817227	casein kinase 2 alpha 1	24615	28160	28207	28798	35927	26264	107.964	113.934	108.99	160.942	196.474	156.699	0.786923	1.13e-07	1.87e-06	not_change
XM_044079331.1	LSR	122808364	lipolysis stimulated lipoprotein receptor	1478	1181	1152	334	369	268	4.00423	2.95193	2.74776	1.15197	1.24562	0.986695	-1.36851	1.14e-07	1.9e-06	down
XM_044055631.1	LOC122788738	122788738	collagen alpha-1(XIII) chain-like	52	42	99	0	0	0	0.570091	0.431557	0.973374	0	0	0	-7.79754	1.16e-07	1.92e-06	down
XM_044079888.1	LOC122808820	122808820	gamma-aminobutyric acid receptor-associated protein-like 1	1763	4337	1430	9243	16561	7326	11.2311	25.4934	8.02678	75.0531	131.586	63.5058	2.73091	1.16e-07	1.92e-06	up
XR_006362902.1	LOC122789994	122789994	uncharacterized LOC122789994	0	0	0	30	21	46	0	0	0	0.125309	0.082891	0.203916	8.08489	1.16e-07	1.92e-06	up
XM_044059610.1	LEPROTL1	122791713	leptin receptor overlapping transcript like 1	63	209	191	3	0	0	0.378889	1.16513	1.01944	0.020796	0	0	-6.61399	1.17e-07	1.93e-06	down
XM_044067393.1	PLEC	122798459	plectin	36	7983	9247	0	0	0	0.03081	6.3608	7.03675	0	0	0	-14.2487	1.17e-07	1.93e-06	down
XM_044089097.1	LOC122816356	122816356	uncharacterized LOC122816356	621	467	375	45	40	10	1.38376	0.961216	0.736084	0.125718	0.109068	0.029505	-3.3542	1.17e-07	1.93e-06	down
XM_044071564.1	LOC122801886	122801886	sodium/myo-inositol cotransporter-like	245	447	125	0	0	5	1.14055	1.91846	0.511949	0	0	0.02612	-6.75075	1.18e-07	1.95e-06	down
XM_044084451.1	PGLS	122812143	6-phosphogluconolactonase	791	726	766	240	165	185	7.40515	6.27401	6.31898	2.85437	1.92616	2.34856	-1.3335	1.18e-07	1.95e-06	down
XM_044085148.1	SOX9	122813038	SRY-box transcription factor 9	2313	2233	1969	635	776	612	6.91289	6.15608	5.18419	2.41769	2.88898	2.48638	-1.08019	1.18e-07	1.94e-06	down
XR_006364199.1	LOC122797967	122797967	uncharacterized LOC122797967	0	0	0	20	32	35	0	0	0	0.2703	0.442482	0.516947	7.92007	1.18e-07	1.94e-06	up
XM_044055183.1	MAPT	122788191	microtubule associated protein tau	80	187	173	1492	284	5456	0.184913	0.401253	0.355509	4.44363	0.826471	17.3546	4.69701	1.21e-07	1.99e-06	up
XM_044059829.1	LOC122791854	122791854	ADP ribosylation factor like GTPase 14 effector protein	5379	4227	5462	1035	1023	1620	44.7932	32.4695	40.0712	10.9742	10.6197	18.3475	-1.412	1.22e-07	2.01e-06	down
XM_044084467.1	LOC122812153	122812153	E3 ubiquitin-protein ligase TRIM4-like	1588	1918	2051	2073	1912	2408	13.7989	15.3756	15.699	22.9485	20.7098	28.4655	0.831474	1.23e-07	2.02e-06	not_change
XM_044085278.1	LOC122813133	122813133	phosphodiesterase 4D interacting protein	420	240	944	0	7	15	0.505405	0.265452	1.0006	0	0.009627	0.02305	-5.5195	1.23e-07	2.03e-06	down
XM_044085304.1	EDEM3	122813152	ER degradation enhancing alpha-mannosidase like protein 3	0	0	0	211	188	6	0	0	0	0.492721	0.430097	0.014421	10.1329	1.26e-07	2.07e-06	up
XM_044059756.1	HSD17B14	122791804	hydroxysteroid 17-beta dehydrogenase 14	5089	4962	4653	1431	1829	1764	50.2978	45.2341	40.51	18.0169	22.5402	23.7118	-0.938043	1.27e-07	2.08e-06	not_change
XM_044066661.1	TGFBR2	122798038	transforming growth factor beta receptor 2	1050	911	965	250	285	171	3.57516	2.86172	2.89513	1.08405	1.20981	0.790862	-1.44094	1.29e-07	2.12e-06	down
XM_044056559.1	LOC122789262	122789262	RING finger protein 122-like	752	718	843	1256	1328	848	6.03946	5.32584	5.96508	12.859	13.3066	9.2749	1.18923	1.3e-07	2.13e-06	up
XM_044078355.1	LOC122807256	122807256	28S ribosomal protein S11, mitochondrial-like	350	367	578	617	721	572	9.81736	9.51387	14.3113	22.0927	25.2597	21.8587	1.1994	1.32e-07	2.16e-06	up
XM_044072146.1	EPHA3	122802494	EPH receptor A3	3138	4337	4956	964	1406	836	10.083	12.8543	14.0276	3.94431	5.63086	3.65253	-1.32502	1.33e-07	2.18e-06	down
XM_044056480.1	SCD	122789211	stearoyl-CoA desaturase	16723	17050	21729	2050	2095	4811	84.063	79.0613	96.2264	13.1261	13.1255	32.893	-1.99617	1.37e-07	2.25e-06	down
XM_044062819.1	RBM47	122794442	RNA binding motif protein 47	182	197	62	0	0	2	0.912801	0.912912	0.27169	0	0	0.011905	-7.20167	1.37e-07	2.24e-06	down
XM_044062975.1	PRDM16	122794515	PR/SET domain 16	61	38	115	0	0	0	0.191836	0.108438	0.317928	0	0	0	-7.94382	1.37e-07	2.24e-06	down
XM_044077237.1	LOC122806647	122806647	paired amphipathic helix protein Sin3a-like	834	669	818	252	243	228	1.53546	1.13568	1.32666	0.58991	0.558027	0.56999	-1.06508	1.42e-07	2.31e-06	down
XM_044078066.1	TAMM41	122807107	TAM41 mitochondrial translocator assembly and maintenance homolog	78	73	62	152	144	143	0.548182	0.475778	0.381949	1.36992	1.26388	1.3734	1.65354	1.42e-07	2.32e-06	up
XM_044061360.1	PKD2	122793389	polycystin 2, transient receptor potential cation channel	580	193	397	33	41	27	2.18074	0.667749	1.31535	0.154983	0.190243	0.13774	-2.93545	1.43e-07	2.34e-06	down
XM_044062362.1	LOC122794156	122794156	endonuclease 4 homolog	523	559	808	1061	982	1760	1.69169	1.66683	2.30122	4.37087	3.95938	7.74187	1.65098	1.43e-07	2.33e-06	up
XM_044062254.1	LOC122794105	122794105	hedgehog interacting protein	106	32	115	0	0	0	0.449895	0.123477	0.429934	0	0	0	-8.21223	1.44e-07	2.36e-06	down
XM_044088911.1	TFAP4	122816156	transcription factor AP-4	1711	2365	2392	779	638	726	9.36397	11.9441	11.5341	5.42916	4.35337	5.40114	-0.962272	1.45e-07	2.36e-06	not_change
XM_044073912.1	NEK9	122804211	NIMA related kinase 9	199	322	271	18	43	18	0.363937	0.543364	0.436878	0.041709	0.097031	0.043462	-2.70877	1.47e-07	2.4e-06	down
XM_044074789.1	TANK	122804730	TRAF family member associated NFKB activator	57	49	48	0	0	0	0.202645	0.159492	0.151874	0	0	0	-7.51453	1.47e-07	2.4e-06	down
XM_044081533.1	LOC122809792	122809792	carbonic anhydrase 5B, mitochondrial-like	94	105	158	17	11	11	0.499562	0.517022	0.742108	0.114842	0.068654	0.072957	-2.55173	1.48e-07	2.41e-06	down
XM_044067028.1	LRATD2	122798242	LRAT domain containing 2	17	262	311	0	0	0	0.052305	0.777264	0.880019	0	0	0	-9.38217	1.49e-07	2.42e-06	down
XM_044075220.1	CRYBA2	122804975	crystallin beta A2	0	0	0	36	23	24	0	0	0	0.570938	0.358156	0.409773	7.85653	1.5e-07	2.44e-06	up
XM_044059514.1	LOC122791672	122791672	ras association domain-containing protein 8-like	142	49	58	0	0	0	1.04837	0.33354	0.375415	0	0	0	-8.23997	1.53e-07	2.48e-06	down
XM_044069495.1	BRD8	122800029	bromodomain containing 8	46	42	77	0	0	0	0.153292	0.129592	0.229544	0	0	0	-7.58018	1.54e-07	2.49e-06	down
XM_044086650.1	LOC122814047	122814047	zinc-binding protein A33-like	150	230	220	445	356	304	2.46684	3.49576	3.20215	9.35974	7.32646	6.81503	1.51161	1.54e-07	2.5e-06	up
XM_044060344.1	NFKB1	122792772	nuclear factor kappa B subunit 1	45	65	48	0	0	0	0.179964	0.24305	0.17137	0	0	0	-7.54481	1.56e-07	2.52e-06	down
XM_044072603.1	CWF19L2	122802802	CWF19 like cell cycle control factor 2	501	556	584	761	672	996	1.32614	1.35792	1.36352	2.56791	2.21872	3.58931	1.19229	1.56e-07	2.53e-06	up
XM_044057089.1	RFX1	122789675	regulatory factor X1	507	31	695	5	5	7	0.968717	0.053926	1.16977	0.010205	0.009898	0.016937	-5.53079	1.58e-07	2.56e-06	down
XM_044070248.1	LOC122800905	122800905	putative serine protease K12H4.7	3616	3764	5399	1171	764	1240	20.666	19.8426	27.1836	8.52757	5.44462	9.63838	-1.36722	1.58e-07	2.56e-06	down
XM_044076584.1	TEAD3	122806291	TEA domain transcription factor 3	3599	2450	2424	241	467	111	5.62551	3.53217	3.33801	0.478585	0.910045	0.235876	-2.78379	1.59e-07	2.57e-06	down
XM_044086469.1	LOC122813924	122813924	zinc finger protein 665-like	175	159	236	297	550	366	0.569507	0.474901	0.675142	1.23235	2.23078	1.62141	1.71575	1.61e-07	2.6e-06	up
XM_044063837.1	LOC122795578	122795578	elongation factor 1-alpha 1	58666	85227	106080	149351	129742	261117	405.241	543.065	645.529	1314.54	1117.42	2453.5	1.75898	1.62e-07	2.62e-06	up
XM_044055459.1	MFSD12	122788383	major facilitator superfamily domain containing 12	6667	7185	6840	9435	9365	15313	59.04	58.6906	53.3536	106.452	103.402	184.454	1.34207	1.64e-07	2.64e-06	up
XM_044089970.1	GNAS	122816894	GNAS complex locus	108	113	232	15	11	6	0.332148	0.320395	0.627653	0.05506	0.040407	0.024543	-3.16842	1.64e-07	2.66e-06	down
XM_044084618.1	FGR	122812214	FGR proto-oncogene, Src family tyrosine kinase	1583	918	1564	40	13	0	3.59432	1.92208	3.12836	0.113989	0.035033	0	-5.63747	1.65e-07	2.66e-06	down
XM_044085909.1	NSUN4	122813536	NOP2/Sun RNA methyltransferase 4	1280	1545	2080	2101	1851	1964	11.591	12.9101	16.5972	24.2437	20.901	24.1985	0.910312	1.66e-07	2.68e-06	not_change
XM_044059405.1	GTF2H1	122791613	general transcription factor IIH subunit 1	409	399	556	594	544	519	1.56962	1.41179	1.87711	2.90581	2.60146	2.7057	0.912833	1.68e-07	2.7e-06	not_change
XM_044060599.1	LOC122792986	122792986	diacylglycerol kinase beta-like	409	485	376	66	100	52	0.559017	0.612567	0.453083	0.114321	0.170119	0.095115	-1.9365	1.73e-07	2.79e-06	down
XM_044069161.1	VDAC1	122799835	voltage dependent anion channel 1	26201	23883	24253	8556	9655	6863	181.884	152.935	148.314	75.673	83.565	64.7968	-0.95701	1.73e-07	2.79e-06	not_change
XM_044083096.1	SRRM1	122811326	serine and arginine repetitive matrix 1	13244	17145	21464	20302	29177	20731	44.8669	53.5796	64.0599	87.6397	123.243	95.5322	1.07086	1.73e-07	2.78e-06	up
XM_044085036.1	LOC122812953	122812953	serine/arginine repetitive matrix protein 2-like	2121	1885	1996	2355	2678	3391	7.97504	6.53847	6.61162	11.2822	12.5552	17.3469	1.10488	1.75e-07	2.82e-06	up
XM_044063109.1	RERE	122794584	arginine-glutamic acid dipeptide repeats	160	300	147	0	0	5	0.497422	0.865158	0.403932	0	0	0.02109	-6.30459	1.76e-07	2.83e-06	down
XM_044062206.1	LOC122794069	122794069	ADP-ribosyl cyclase/cyclic ADP-ribose hydrolase 2-like	1730	241	1232	0	18	1	8.02833	1.03004	5.03944	0	0.099873	0.005495	-6.82184	1.77e-07	2.83e-06	down
XM_044062872.1	DNMT3A	122794462	DNA methyltransferase 3 alpha	9	14	0	211	195	171	0.01547	0.020827	0	0.464003	0.419911	0.400386	5.21545	1.77e-07	2.84e-06	up
XM_044073028.1	ARAP1	122803421	ArfGAP with RhoGAP domain, ankyrin repeat and PH domain 1	0	0	0	21	26	31	0	0	0	0.053615	0.064549	0.083091	7.76426	1.77e-07	2.83e-06	up
XM_044077236.1	PTPN9	122806646	protein tyrosine phosphatase non-receptor type 9	78	35	291	0	0	0	0.395271	0.160362	1.30286	0	0	0	-8.81908	1.77e-07	2.83e-06	down
XM_044086066.1	PRPF38B	122813639	pre-mRNA processing factor 38B	701	918	911	1026	1230	1604	4.39829	5.31341	5.03523	8.20425	9.62411	13.6963	1.23718	1.78e-07	2.86e-06	up
XM_044071348.1	ADAMTS5	122801771	ADAM metallopeptidase with thrombospondin type 1 motif 5	382	641	494	36	11	3	0.624438	0.967392	0.710913	0.074362	0.021653	0.006618	-4.29478	1.83e-07	2.93e-06	down
XM_044058046.1	GPSM1	122790498	G protein signaling modulator 1	403	331	315	41	77	50	1.93404	1.46456	1.33004	0.245611	0.458705	0.321193	-2.04148	1.86e-07	2.97e-06	down
XM_044083140.1	PPP2R2A	122811355	protein phosphatase 2 regulatory subunit Balpha	6557	7283	8261	6383	7018	6054	37.4281	38.3457	41.5419	46.422	49.9479	47.0063	0.441711	1.88e-07	3.01e-06	not_change
XM_044087443.1	CNTN1	122815167	contactin 1	0	0	0	63	43	16	0	0	0	0.247198	0.165755	0.064768	8.40809	1.88e-07	3.01e-06	up
XM_044062426.1	LOC122794208	122794208	pleiotropic regulator 1-like	1089	1233	1361	1580	1618	1193	12.3253	12.8704	13.5682	22.7899	22.8326	18.372	0.878255	1.89e-07	3.02e-06	not_change
XM_044058043.1	WDR5	122790496	WD repeat domain 5	1664	2446	2381	2452	3488	2888	7.76964	10.5389	9.7951	14.5907	20.3122	18.3436	1.07031	1.92e-07	3.06e-06	up
XM_044057974.1	LOC122790442	122790442	discoidin domain-containing receptor 2-like	27	112	154	0	0	0	0.040896	0.156904	0.205892	0	0	0	-8.37949	1.93e-07	3.09e-06	down
XM_044080533.1	LOC122809220	122809220	hemicentin-1-like	141	255	772	0	0	6	0.503219	0.839332	2.43152	0	0	0.02755	-6.89769	1.94e-07	3.1e-06	down
XM_044088613.1	MPPED1	122815811	metallophosphoesterase domain containing 1	51	53	12	368	411	188	0.346227	0.334274	0.06896	3.24221	3.54377	1.76363	3.62663	1.95e-07	3.1e-06	up
XM_044078965.1	NEDD4	122807854	NEDD4 E3 ubiquitin protein ligase	132	185	174	7	7	0	0.20308	0.262609	0.236704	0.012466	0.011941	0	-4.51214	1.96e-07	3.13e-06	down
XM_044072274.1	EIF1AX	122802591	eukaryotic translation initiation factor 1A X-linked	32900	41072	38583	38578	36295	39197	490.279	564.614	506.527	732.548	674.381	794.556	0.642551	1.97e-07	3.14e-06	not_change
XM_044090594.1	LOC122817559	122817559	complement C1q subcomponent subunit C-like	7814	7033	10052	2802	2315	1671	78.8401	65.4616	89.3458	36.0152	29.1216	22.9215	-1.24507	1.97e-07	3.13e-06	down
XM_044067303.1	LOC122798398	122798398	39S ribosomal protein L21, mitochondrial-like	596	1284	908	1651	2422	1813	10.6693	21.213	14.313	37.6823	54.0816	44.1554	1.7011	1.98e-07	3.15e-06	up
XM_044059082.1	PTDSS2	122791365	phosphatidylserine synthase 2	313	295	255	52	37	59	1.2918	1.12423	0.927436	0.271516	0.190245	0.327182	-1.93185	1.99e-07	3.16e-06	down
XM_044087941.1	FRMD4A	122815446	FERM domain containing 4A	1341	1218	1632	2210	2220	1491	2.48835	2.08504	2.66748	5.22632	5.13654	3.76165	1.12368	1.99e-07	3.16e-06	up
XM_044055451.1	LOC122788375	122788375	heat shock protein 30C-like	17	34	87	36256	8686	38	0.152012	0.290876	0.715373	433.49	101.618	0.476954	9.04357	2e-07	3.17e-06	up
XM_044080230.1	LOC122809028	122809028	vascular cell adhesion protein 1-like	3243	4136	4768	910	1086	491	14.7827	17.3937	19.147	5.28541	6.17233	3.03994	-1.66055	2e-07	3.17e-06	down
XM_044079548.1	AP1G1	122808591	adaptor related protein complex 1 subunit gamma 1	2389	3020	3030	3489	3878	2781	6.36661	7.42592	7.1146	11.8499	12.8877	10.0837	0.889404	2.01e-07	3.19e-06	not_change
XM_044071199.1	AMDHD2	122801686	amidohydrolase domain containing 2	1377	849	1316	268	157	235	2.15818	1.22737	1.81588	0.533627	0.306017	0.500641	-1.80133	2.03e-07	3.22e-06	down
XM_044075463.1	DNAJC5G	122805370	DnaJ heat shock protein family (Hsp40) member C5 gamma	113	260	190	21	17	21	0.367208	0.784221	0.546016	0.084813	0.066767	0.093347	-2.62223	2.03e-07	3.22e-06	down
XM_044062460.1	ARFIP1	122794227	ADP ribosylation factor interacting protein 1	838	638	1124	1378	1349	1136	3.65404	2.56744	4.32158	7.66061	7.33873	6.74131	1.20461	2.04e-07	3.22e-06	up
XM_044073447.1	LOC122803757	122803757	E3 ubiquitin-protein ligase HECTD1-like	754	844	1091	62	180	134	10.7242	11.076	13.6757	1.10627	3.19227	2.59228	-2.21143	2.04e-07	3.22e-06	down
XM_044077707.1	SERF2	122806902	small EDRK-rich factor 2	4579	6685	6397	1842	1176	1634	77.2909	104.083	95.1174	39.6023	24.7344	37.503	-1.29143	2.04e-07	3.22e-06	down
XM_044073012.1	ANAPC15	122803410	anaphase promoting complex subunit 15	10	9	50	97	682	360	0.12105	0.097445	0.547913	1.5291	10.5857	6.08295	4.72846	2.05e-07	3.25e-06	up
XM_044055741.1	LOC122788849	122788849	NFU1 iron-sulfur cluster scaffold homolog, mitochondrial-like	514	399	373	910	919	630	2.55876	1.82914	1.63566	5.77438	5.7075	4.26612	1.53679	2.07e-07	3.28e-06	up
XM_044072223.1	TIMM10B	122802561	translocase of inner mitochondrial membrane 10B	1806	1723	1936	2262	3291	2105	6.64822	5.85127	6.27901	10.614	15.1119	10.5437	1.10219	2.08e-07	3.29e-06	up
XM_044084943.1	CASKIN2	122812903	CASK interacting protein 2	250	39	78	0	0	0	0.305875	0.043307	0.083589	0	0	0	-8.81373	2.11e-07	3.33e-06	down
XM_044088811.1	RBM17	122815940	RNA binding motif protein 17	435	333	625	812	1229	741	2.61157	1.84367	3.3108	6.22053	9.2134	6.06092	1.63004	2.11e-07	3.33e-06	up
XM_044089868.1	TPD52L2	122816822	TPD52 like 2	234	129	183	6	0	7	1.06055	0.537407	0.730755	0.030064	0	0.039407	-4.77203	2.11e-07	3.33e-06	down
XM_044057494.1	GALM	122789977	galactose mutarotase	662	142	753	0	8	0	3.99592	0.786681	4.00335	0	0.057456	0	-6.99908	2.14e-07	3.37e-06	down
XM_044071205.1	PCID2	122801693	PCI domain containing 2	864	916	1294	1337	1252	1102	5.10518	4.99705	6.73924	10.0746	9.23083	8.8603	0.899752	2.14e-07	3.37e-06	not_change
XM_044078818.1	MAPK6	122807784	mitogen-activated protein kinase 6	1832	1996	2556	670	419	371	6.00666	6.03876	7.38503	2.79845	1.70977	1.65448	-1.49366	2.14e-07	3.37e-06	down
XM_044082531.1	ZDHHC13	122811018	zinc finger DHHC-type palmitoyltransferase 13	36	51	76	0	0	0	0.208424	0.272099	0.388863	0	0	0	-7.55704	2.14e-07	3.37e-06	down
XM_044076528.1	LOC122806261	122806261	serine/threonine-protein kinase pim-1-like	391	598	456	112	68	72	2.23184	3.15169	2.29586	0.810662	0.484127	0.557435	-1.89662	2.16e-07	3.4e-06	down
XM_044088972.1	B4GALT5	122816228	beta-1,4-galactosyltransferase 5	792	727	873	180	86	75	7.63887	6.46819	7.42468	2.20405	1.02682	0.983796	-2.18421	2.17e-07	3.41e-06	down
XM_044056004.1	OAT	122788954	ornithine aminotransferase	1464	5896	2525	351	367	310	4.69679	17.4522	7.1377	1.43227	1.46659	1.34962	-2.64474	2.19e-07	3.44e-06	down
XM_044058429.1	DHRS1	122790807	dehydrogenase/reductase 1	1342	1198	1491	1878	2947	1702	16.8375	13.8685	16.4828	30.0319	46.1239	29.0559	1.31187	2.21e-07	3.46e-06	up
XM_044087532.1	ARFGAP3	122815220	ADP ribosylation factor GTPase activating protein 3	3166	3598	4092	3926	5103	3608	16.1304	16.9124	18.3671	25.4928	32.4243	25.0086	0.843531	2.22e-07	3.49e-06	not_change
XM_044055382.1	FOXN2	122788295	forkhead box N2	43	41	78	0	0	0	0.137224	0.121573	0.223326	0	0	0	-7.54995	2.23e-07	3.5e-06	down
XM_044082944.1	LOC122811238	122811238	uncharacterized LOC122811238	90	143	233	329	445	365	0.228563	0.335935	0.524548	1.07103	1.41686	1.26788	1.9433	2.23e-07	3.49e-06	up
XM_044077803.1	EFL1	122806953	elongation factor like GTPase 1	586	589	801	1099	1441	794	1.94429	1.80262	2.33981	4.64505	5.9616	3.58167	1.38162	2.25e-07	3.53e-06	up
XM_044068533.1	NCOR2	122799464	nuclear receptor corepressor 2	79	51	166	0	1	0	0.121825	0.072694	0.226158	0	0.001662	0	-7.44422	2.26e-07	3.54e-06	down
XM_044069710.1	ZNF131	122800211	zinc finger protein 131	2551	3792	3494	4234	5765	3947	8.13535	11.1552	9.8168	17.2075	22.9268	17.121	1.12694	2.27e-07	3.55e-06	up
XM_044084977.1	MRPL58	122812919	mitochondrial ribosomal protein L58	3690	6086	5914	7089	6672	6898	58.6552	89.2622	82.8302	143.61	132.266	149.176	1.03126	2.27e-07	3.56e-06	up
XM_044058453.1	LOC122790821	122790821	disabled homolog 2-interacting protein-like	387	557	479	110	82	56	0.391964	0.520595	0.427719	0.141381	0.103239	0.076909	-1.89722	2.29e-07	3.58e-06	down
XM_044085925.1	LOC122813547	122813547	nuclear autoantigenic sperm protein	89	273	359	703	1379	852	0.48756	1.38948	1.74224	4.93854	9.4852	6.39203	2.68232	2.29e-07	3.58e-06	up
XM_044066987.1	NFATC1	122798220	nuclear factor of activated T cells 1	337	96	108	0	3	0	0.867976	0.227848	0.244676	0	0.0079	0	-6.94368	2.3e-07	3.59e-06	down
XM_044071366.1	ATP5PF	122801780	ATP synthase peripheral stalk subunit F6	770	856	888	303	222	225	14.9746	15.3613	15.2121	7.50441	5.38706	5.9521	-1.12047	2.31e-07	3.61e-06	down
XM_044063922.1	SLC38A9	122795646	solute carrier family 38 member 9	236	42	69	0	0	0	0.70539	0.114954	0.179951	0	0	0	-8.73494	2.34e-07	3.65e-06	down
XM_044070514.1	MME	122801045	membrane metalloendopeptidase	912	1120	2711	207	263	187	1.29307	1.46516	3.38763	0.372812	0.464227	0.359219	-2.18407	2.34e-07	3.65e-06	down
XM_044077738.1	DAPK2	122806919	death associated protein kinase 2	0	0	0	33	19	90	0	0	0	0.10621	0.059084	0.312559	8.63951	2.34e-07	3.65e-06	up
XM_044068575.1	LOC122799480	122799480	N-lysine methyltransferase KMT5A-like	165	113	221	281	430	438	1.09801	0.695778	1.301	2.38954	3.58085	3.9865	1.83616	2.36e-07	3.68e-06	up
XM_044085663.1	BTBD8	122813374	BTB domain containing 8	197	176	24	0	0	0	0.436478	0.359699	0.04663	0	0	0	-8.93413	2.36e-07	3.68e-06	down
XM_044089049.1	SYT17	122816315	synaptotagmin 17	94	115	33	0	0	0	0.471242	0.53277	0.146476	0	0	0	-8.19725	2.37e-07	3.68e-06	down
XM_044065931.1	LOC122797132	122797132	pyruvate dehydrogenase (acetyl-transferring) kinase isozyme 2, mitochondrial-like	596	1697	537	83	91	43	2.58429	6.78726	2.04821	0.456834	0.491931	0.251906	-3.10474	2.4e-07	3.73e-06	down
XM_044068623.1	SH2B3	122799509	SH2B adaptor protein 3	168	439	302	23	29	39	0.62357	1.51131	0.992554	0.10789	0.134556	0.195889	-2.68844	2.4e-07	3.73e-06	down
XM_044055452.1	LOC122788376	122788376	heat shock protein 30C-like	18	69	32	45811	4741	38	0.178779	0.659794	0.28987	610.517	61.8187	0.528675	9.36772	2.41e-07	3.74e-06	up
XM_044073622.1	NRDE2	122803944	NRDE-2, necessary for RNA interference, domain containing	24	61	75	173	188	186	0.04772	0.115325	0.13474	0.45198	0.483227	0.520609	2.42717	2.44e-07	3.79e-06	up
XM_044079256.1	GRHL1	122808281	grainyhead like transcription factor 1	91	71	37	0	0	0	0.456744	0.331745	0.162319	0	0	0	-7.91325	2.44e-07	3.79e-06	down
XM_044064925.1	SNX25	122796449	sorting nexin 25	721	537	545	137	134	151	2.39241	1.64221	1.5918	0.578232	0.551191	0.679996	-1.48865	2.45e-07	3.8e-06	down
XM_044054400.1	KIAA0100	122787606	bridge-like lipid transfer protein family member 2	653	728	812	74	172	142	0.935955	0.963545	1.02599	0.1346	0.307813	0.275459	-1.87769	2.46e-07	3.81e-06	down
XM_044077408.1	OMD	122806737	osteomodulin	139	191	175	346	394	237	0.205633	0.261329	0.228458	0.653709	0.728051	0.478254	1.57305	2.48e-07	3.84e-06	up
XM_044068334.1	SUDS3	122799342	SDS3 homolog, SIN3A corepressor complex component	3421	3918	3994	3490	3708	4110	23.7199	25.0586	24.3963	30.8345	32.0528	38.7616	0.620299	2.52e-07	3.9e-06	not_change
XM_044081155.1	TLCD5	122809564	TLC domain containing 5	96	106	164	11	12	18	0.833444	0.85465	1.26148	0.11945	0.127788	0.202855	-2.51458	2.52e-07	3.9e-06	down
XM_044078662.1	CLPX	122807699	caseinolytic mitochondrial matrix peptidase chaperone subunit X	2710	3023	3285	710	419	837	8.25954	8.49821	8.82025	2.75418	1.59143	3.46659	-1.56587	2.53e-07	3.91e-06	down
XM_044087036.1	LOC122814456	122814456	nuclear factor 7, brain-like	306	261	294	66	80	62	3.95647	3.10959	3.34425	1.07696	1.28554	1.08022	-1.43505	2.56e-07	3.96e-06	down
XM_044071423.1	SYNJ1	122801807	synaptojanin 1	256	205	174	16	31	29	0.315134	0.232908	0.188288	0.024617	0.047396	0.04703	-2.46495	2.57e-07	3.97e-06	down
XM_044068922.1	MPHOSPH9	122799691	M-phase phosphoprotein 9	5	0	0	99	71	181	0.010942	0	0	0.330034	0.231574	0.645523	6.68782	2.59e-07	3.99e-06	up
XM_044088085.1	NUP50	122815523	nucleoporin 50	1107	1682	1824	1813	2330	2028	7.05092	9.88013	10.2308	14.7128	18.5026	17.5677	1.0537	2.59e-07	3.99e-06	up
XM_044089178.1	RSL1D1	122816410	ribosomal L1 domain containing 1	1290	1784	1740	2360	2282	1714	6.35861	8.11492	7.55694	14.8318	14.0335	11.4974	1.0273	2.6e-07	4e-06	up
XM_044058438.1	LOC122790814	122790814	NOTCH regulated ankyrin repeat protein	1321	1223	2151	410	458	448	3.81137	3.25349	5.46692	1.50636	1.64602	1.75804	-1.19297	2.62e-07	4.03e-06	down
XM_044059980.1	LOC122792232	122792232	lysophospholipid acyltransferase 2-like	36	36	49	84	151	103	0.195138	0.181227	0.235259	0.588501	1.03155	0.76786	2.10742	2.62e-07	4.04e-06	up
XM_044068991.1	LOC122799732	122799732	TGF-beta-activated kinase 1 and MAP3K7-binding protein 2-like	579	547	732	723	898	675	5.31331	4.62711	5.91412	8.45328	10.2737	8.41896	0.931254	2.64e-07	4.07e-06	not_change
XM_044080388.1	CXXC1	122809126	CXXC finger protein 1	872	595	1163	1486	1355	1845	4.2461	2.67219	4.9889	9.22047	8.2264	12.2198	1.47089	2.65e-07	4.08e-06	up
XM_044088840.1	NRF1	122815959	nuclear respiratory factor 1	174	38	71	0	0	0	0.60352	0.121997	0.216717	0	0	0	-8.42613	2.65e-07	4.08e-06	down
XM_044090216.1	MANBAL	122817063	mannosidase beta like	56	36	61	125	281	156	0.515599	0.300069	0.493829	1.46791	3.23155	1.95036	2.49301	2.66e-07	4.1e-06	up
XM_044065439.1	AQP4	122796730	aquaporin 4	4089	4656	1509	425	331	450	18.5285	19.4606	6.02216	2.44896	1.86497	2.76838	-2.50495	2.7e-07	4.15e-06	down
XM_044071099.1	CD47	122801621	CD47 molecule	1465	2761	1884	327	137	334	11.6561	20.2692	13.2072	3.31392	1.35492	3.60646	-2.30632	2.71e-07	4.17e-06	down
XM_044076754.1	LOC122806392	122806392	forkhead box protein P4-like	229	25	129	0	0	0	0.302052	0.029504	0.14988	0	0	0	-8.84729	2.73e-07	4.2e-06	down
XM_044057587.1	FMR1	122790036	Fragile X messenger ribonucleoprotein 1	1462	1354	1427	1432	1765	1583	5.18772	4.43352	4.46284	6.47581	7.81256	7.64021	0.786629	2.74e-07	4.2e-06	not_change
XM_044064870.1	CUL1	122796416	cullin 1	4831	4832	5374	11714	5971	8879	19.249	17.7619	18.866	59.4758	29.6673	48.1286	1.44877	2.75e-07	4.21e-06	up
XM_044082677.1	LOC122811100	122811100	dispanin subfamily A member 2b-like	9551	8422	10679	3578	3085	2348	128.075	104.176	126.153	61.1328	51.5735	42.8171	-1.04609	2.77e-07	4.24e-06	down
XM_044055994.1	MICU1	122788949	mitochondrial calcium uptake 1	2029	2931	3060	845	886	612	13.5942	18.1176	18.0644	7.20993	7.40294	5.57294	-1.14495	2.82e-07	4.32e-06	down
XM_044090011.1	LOC122816928	122816928	serine incorporator 1-like	13103	11485	16613	5286	5782	5346	27.1995	21.9924	30.3808	13.9812	14.9641	15.0935	-0.698731	2.82e-07	4.32e-06	not_change
XM_044054727.1	LOC122787820	122787820	heat shock protein 30C-like	35	48	493	190617	51717	284	0.366085	0.469434	4.62216	2589.8	687.549	4.1115	9.45971	2.84e-07	4.34e-06	up
XM_044065348.1	LOC122796674	122796674	tRNA selenocysteine 1-associated protein 1-like	298	401	430	627	545	453	2.6581	3.30547	3.38141	7.13326	6.0674	5.49969	1.15634	2.85e-07	4.36e-06	up
XM_044059398.1	CLEC11A	122791609	C-type lectin domain containing 11A	2531	2619	2984	9884	9803	3328	6.71124	6.40727	6.97168	33.3991	32.4139	12.0044	2.11981	2.89e-07	4.41e-06	up
XM_044067631.1	LOC122798571	122798571	progranulin-like	1077	298	654	68	33	52	1.92097	0.489271	1.02748	0.153647	0.072388	0.123858	-3.12746	2.89e-07	4.41e-06	down
XM_044088706.1	MET	122815878	MET proto-oncogene, receptor tyrosine kinase	2105	1800	1067	249	335	297	3.54966	2.79888	1.58504	0.53313	0.702822	0.679142	-1.91048	2.93e-07	4.47e-06	down
XM_044073193.1	GJB2	122803541	gap junction protein beta 2	234	310	319	51	66	75	1.74987	2.14319	2.10126	0.483532	0.611835	0.75668	-1.53989	2.95e-07	4.5e-06	down
XM_044070762.1	TTC14	122801208	tetratricopeptide repeat domain 14	20	24	45	80	115	151	0.105224	0.113989	0.207595	0.54413	0.762434	1.09631	2.61067	2.99e-07	4.56e-06	up
XM_044075322.1	LOC122805094	122805094	40S ribosomal protein SA	1778	2896	3026	123	340	435	22.7417	34.1795	34.1137	1.99513	5.42288	7.55943	-2.46519	2.99e-07	4.55e-06	down
XM_044076540.1	LOC122806267	122806267	SRSF protein kinase 1-like	5435	5510	6766	5934	9743	8763	26.4535	24.7367	29.0127	36.8009	59.128	58.0206	1.08874	3.01e-07	4.59e-06	up
XM_044061688.1	LOC122793545	122793545	ATPase family protein 2 homolog	90	249	188	617	921	397	0.658969	1.68139	1.21541	5.77266	8.435	3.96206	2.50502	3.03e-07	4.61e-06	up
XM_044066783.1	CBX3	122798102	chromobox 3	117	73	16	481	609	710	1.47412	0.847226	0.169508	7.77325	9.63469	12.2666	3.68211	3.06e-07	4.65e-06	up
XM_044076830.1	RAB29	122806418	RAB29, member RAS oncogene family	234	211	282	24	15	41	0.461222	0.383838	0.488707	0.058497	0.035394	0.108918	-2.5503	3.06e-07	4.65e-06	down
XM_044088529.1	PUS7	122815765	pseudouridine synthase 7	700	594	863	1073	1189	812	2.71277	2.12283	2.94726	5.29831	5.74618	4.28058	1.13694	3.07e-07	4.67e-06	up
XM_044075994.1	LOC122805670	122805670	serine/threonine-protein kinase D3-like	368	763	530	23	81	41	1.22596	2.34896	1.55653	0.09774	0.333186	0.182718	-2.90371	3.09e-07	4.7e-06	down
XM_044058216.1	ABCA2	122790682	ATP binding cassette subfamily A member 2	1038	1338	2163	171	205	349	1.01189	1.20288	1.85762	0.211886	0.249161	0.461804	-1.99213	3.12e-07	4.74e-06	down
XM_044082494.1	LOC122810967	122810967	ataxin-8-like	436	643	512	774	755	1005	10.3016	14.0186	10.6626	23.3314	22.2757	32.3473	1.2943	3.12e-07	4.73e-06	up
XM_044070459.1	TRIM59	122801012	tripartite motif containing 59	88	90	80	4	4	0	0.197624	0.185953	0.156977	0.008714	0.009012	0	-4.40348	3.14e-07	4.76e-06	down
XM_044069159.1	SLC35A1	122799828	solute carrier family 35 member A1	0	0	0	62	32	17	0	0	0	0.572769	0.285951	0.160963	8.27514	3.15e-07	4.77e-06	up
XM_044056545.1	TRIM8	122789252	tripartite motif containing 8	4361	5306	5633	8279	5506	6617	15.5521	17.4531	17.6948	37.618	24.4805	32.0991	1.04594	3.16e-07	4.79e-06	up
XM_044075887.1	PACS1	122805625	phosphofurin acidic cluster sorting protein 1	445	347	528	96	115	120	0.893206	0.641667	0.933281	0.244962	0.287886	0.327084	-1.36874	3.16e-07	4.79e-06	down
XM_044056076.1	BAG3	122788984	BAG cochaperone 3	4089	2789	3594	38795	19857	5109	10.5414	6.63271	8.16286	127.453	63.8324	17.9156	3.21965	3.23e-07	4.9e-06	up
XM_044061074.1	GNG10	122793228	G protein subunit gamma 10	2144	2306	3010	2501	2386	2448	23.6402	23.4489	29.2325	35.1343	32.7964	36.7117	0.608871	3.3e-07	4.99e-06	not_change
XM_044084145.1	CDK2AP2	122811951	cyclin dependent kinase 2 associated protein 2	154	279	278	375	755	617	1.62099	2.70624	2.57436	5.02844	9.91974	8.83517	1.92932	3.31e-07	5.01e-06	up
XM_044078357.1	TBCB	122807234	tubulin folding cofactor B	2313	3276	3310	6780	6883	3462	16.6664	21.7786	21.0168	62.2628	61.8572	33.9393	1.57097	3.32e-07	5.02e-06	up
XR_006363485.1	LOC122793513	122793513	uncharacterized LOC122793513	1095	1236	1647	2099	1532	1655	26.0622	27.1255	34.5297	63.6468	45.4567	53.5626	1.04825	3.35e-07	5.06e-06	up
XM_044080635.1	POGZ	122809260	pogo transposable element derived with ZNF domain	1362	1999	1635	2104	2050	2149	3.56834	4.83043	3.77397	7.02272	6.69406	7.65606	0.957521	3.37e-07	5.09e-06	not_change
XM_044089979.1	PRELID3B	122816902	PRELI domain containing 3B	86	106	143	643	2630	240	0.393694	0.447991	0.57764	3.76462	15.0759	1.49763	4.00746	3.37e-07	5.08e-06	up
XM_044085059.1	CLN3	122812968	CLN3 lysosomal/endosomal transmembrane protein, battenin	145	143	200	4	17	15	0.660188	0.603084	0.803845	0.020227	0.092035	0.090193	-3.13321	3.4e-07	5.13e-06	down
XM_044085620.1	PALMD	122813351	palmdelphin	24	144	122	0	0	0	0.056702	0.319513	0.258478	0	0	0	-8.38162	3.46e-07	5.21e-06	down
XM_044071594.1	ZBTB11	122801909	zinc finger and BTB domain containing 11	536	400	545	650	743	913	1.52398	1.04973	1.36478	2.35475	2.6332	3.53074	1.25958	3.48e-07	5.24e-06	up
XM_044075150.1	LOC122804932	122804932	carboxy-terminal domain RNA polymerase II polypeptide A small phosphatase 1-like	313	844	792	62	45	95	1.17782	2.92772	2.62473	0.294656	0.207154	0.481498	-2.6185	3.49e-07	5.26e-06	down
XM_044076376.1	EIF3J	122806140	eukaryotic translation initiation factor 3 subunit J	8025	9447	9751	8375	11391	10946	62.4127	67.7793	66.8141	83.0007	110.464	115.801	0.796795	3.49e-07	5.25e-06	not_change
XM_044086310.1	LOC122813797	122813797	dual specificity protein phosphatase 14-like	601	619	1164	1750	1395	1202	7.14184	6.79469	12.2024	26.5257	20.6891	19.4455	1.5178	3.51e-07	5.28e-06	up
XM_044069729.1	SUPT5H	122800237	SPT5 homolog, DSIF elongation factor subunit	1512	1377	1573	325	536	403	5.27814	4.43473	4.84034	1.44382	2.33368	1.91284	-1.20476	3.52e-07	5.29e-06	down
XM_044089877.1	ZBTB46	122816828	zinc finger and BTB domain containing 46	383	745	733	65	77	126	1.97633	3.54433	3.33082	0.424636	0.494822	0.881163	-2.15385	3.59e-07	5.39e-06	down
XM_044071220.1	CCDC82	122801704	coiled-coil domain containing 82	164	151	93	0	0	4	1.09249	0.92651	0.545028	0	0	0.031013	-6.07074	3.59e-07	5.39e-06	down
XM_044065024.1	GEMIN6	122796494	gem nuclear organelle associated protein 6	331	268	454	506	569	732	2.60157	1.94018	3.14663	5.06864	5.58428	7.83874	1.41488	3.61e-07	5.42e-06	up
XM_044059445.1	SRP72	122791632	signal recognition particle 72	1092	1119	1266	1337	1914	1293	6.04504	5.71829	6.17435	9.43537	13.2171	9.74262	1.00532	3.63e-07	5.44e-06	up
XM_044080330.1	EMD	122809099	emerin	1720	1378	519	9940	11747	2590	2.39852	1.77274	0.637364	17.6642	20.4262	4.91286	3.31008	3.66e-07	5.48e-06	up
XM_044066979.1	BRD1	122798214	bromodomain containing 1	60	137	393	3	0	4	0.177187	0.37403	1.02543	0.0109	0	0.012628	-5.68913	3.69e-07	5.53e-06	down
XM_044077590.1	SECISBP2L	122806839	SECIS binding protein 2 like	488	786	1168	1248	1852	1745	1.5715	2.33469	3.31304	5.11999	7.43835	7.64842	1.64008	3.7e-07	5.54e-06	up
XM_044076212.1	FXR2	122805973	FMR1 autosomal homolog 2	5549	9419	8875	9858	11900	13854	12.7208	19.9181	17.9236	28.796	34.0141	43.2018	1.21213	3.72e-07	5.57e-06	up
XM_044058698.1	SH2D3C	122790974	SH2 domain containing 3C	79	94	102	14	9	9	0.239138	0.26398	0.272496	0.053187	0.03424	0.033758	-2.47453	3.74e-07	5.59e-06	down
XM_044061864.1	UBR2	122793647	ubiquitin protein ligase E3 component n-recognin 2	204	331	269	0	0	7	0.431251	0.645351	0.500299	0	0	0.019416	-6.20615	3.74e-07	5.6e-06	down
XM_044055875.1	ETAA1	122788899	ETAA1 activator of ATR kinase	924	716	898	997	1062	1074	3.29365	2.35188	2.81842	4.52873	4.71823	5.20413	0.921195	3.75e-07	5.61e-06	not_change
XM_044090190.1	CHD6	122817048	chromodomain helicase DNA binding protein 6	0	0	0	27	40	17	0	0	0	0.039165	0.058276	0.025639	7.86351	3.79e-07	5.65e-06	up
XM_044062005.1	SMOX	122793956	spermine oxidase	1096	1124	1576	366	244	187	6.28162	5.94266	7.96014	2.66851	1.74177	1.45355	-1.61576	3.8e-07	5.68e-06	down
XM_044088237.1	MGST1	122815600	microsomal glutathione S-transferase 1	1916	3131	2378	494	690	700	30.6538	46.2051	33.5119	10.0518	13.7589	15.2239	-1.3582	3.82e-07	5.7e-06	down
XM_044082091.1	FNBP4	122810509	formin binding protein 4	1554	1207	1875	1786	1983	2020	1.35737	0.972463	1.44316	1.9879	2.16051	2.40107	0.948479	3.83e-07	5.71e-06	not_change
XM_044082488.1	FAM167B	122810957	family with sequence similarity 167 member B	19586	36312	22254	5129	4304	1895	133.389	228.123	133.513	44.501	36.542	17.553	-2.17242	3.85e-07	5.74e-06	down
XM_044057956.1	SH3GLB2	122790427	SH3 domain containing GRB2 like, endophilin B2	39	118	127	1	0	2	0.305589	0.868965	0.892235	0.005414	0	0.013749	-5.90416	3.86e-07	5.75e-06	down
XM_044054721.1	LOC122787814	122787814	signal transducer and activator of transcription 5B-like	177	273	170	5	9	22	0.577261	0.821853	0.488869	0.01776	0.033845	0.096427	-3.49056	3.94e-07	5.87e-06	down
XM_044077213.1	ICE2	122806630	interactor of little elongation complex ELL subunit 2	756	630	1221	1202	1505	1464	2.02626	1.5582	2.88482	4.10634	5.03386	5.3407	1.32008	3.96e-07	5.9e-06	up
XM_044066176.1	LOC122797632	122797632	integrator complex subunit 8-like	1456	1379	2226	2779	4133	2176	7.78402	6.80394	10.4887	18.9408	27.5649	15.8288	1.47703	3.98e-07	5.92e-06	up
XM_044067854.1	LOC122798753	122798753	zinc finger protein 84-like	59	44	42	0	0	0	0.267579	0.18256	0.169715	0	0	0	-7.43469	3.98e-07	5.92e-06	down
XM_044083692.1	IDNK	122811689	IDNK gluconokinase	0	0	0	19	28	90	0	0	0	0.128055	0.190174	0.674177	8.58416	3.99e-07	5.92e-06	up
XM_044071639.1	LOC122801915	122801915	ABI family member 3 binding protein	49	37	51	0	0	0	0.06314	0.043855	0.058695	0	0	0	-7.33484	4e-07	5.95e-06	down
XM_044089185.1	SLC9A3R2	122816415	SLC9A3 regulator 2	380	804	746	90	113	131	2.02509	3.95167	3.49999	0.605184	0.750033	0.946293	-1.89181	4.06e-07	6.02e-06	down
XM_044083447.1	DAZAP2	122811542	DAZ associated protein 2	28720	28567	29810	11750	10475	12678	108.668	99.7107	99.3676	56.649	49.4146	65.253	-0.698785	4.09e-07	6.06e-06	not_change
XM_044065209.1	OTULINL	122796605	OTU deubiquitinase with linear linkage specificity like	41	66	42	0	0	0	0.344936	0.512245	0.305673	0	0	0	-7.46286	4.13e-07	6.13e-06	down
XM_044066100.1	LOC122797253	122797253	prothymosin alpha-like	844	861	941	290	252	178	23.0353	21.6728	22.643	10.0684	8.57745	6.58369	-1.25671	4.14e-07	6.14e-06	down
XM_044082783.1	COL16A1	122811139	collagen type XVI alpha 1 chain	910	7	203	0	0	0	1.5053	0.009238	0.294788	0	0	0	-10.4411	4.14e-07	6.13e-06	down
XM_044072851.1	LOC122803258	122803258	remodeling and spacing factor 1-like	102	146	161	245	293	198	0.384906	0.506639	0.536349	1.18082	1.37896	1.01756	1.4783	4.19e-07	6.2e-06	up
XM_044054988.1	LOC122788066	122788066	supervillin-like	1557	1406	1779	477	606	397	3.46026	2.8816	3.4828	1.34815	1.67774	1.19871	-1.05954	4.23e-07	6.26e-06	down
XM_044064674.1	HECA	122796297	hdc homolog, cell cycle regulator	2553	2597	2825	2283	2591	2568	11.7493	11.0225	11.4525	13.3837	14.8676	16.0724	0.521241	4.23e-07	6.26e-06	not_change
XM_044089179.1	GSPT1	122816411	G1 to S phase transition 1	15682	20375	20093	19488	18373	21480	81.3643	97.516	91.8395	128.837	118.856	151.599	0.707305	4.23e-07	6.26e-06	not_change
XM_044060988.1	SERHL2	122793170	serine hydrolase like 2	380	164	321	649	740	748	1.09747	0.43506	0.814729	2.3861	2.6632	2.9392	1.91733	4.31e-07	6.37e-06	up
XM_044084647.1	LOC122812258	122812258	nuclear factor interleukin-3-regulated protein-like	71	80	217	6	2	1	0.5219	0.543695	1.41923	0.053117	0.009845	0.001047	-4.6769	4.33e-07	6.4e-06	down
XR_006365513.1	LOC122806494	122806494	uncharacterized LOC122806494	157	138	182	26	30	35	4.99272	4.0635	5.12162	1.05233	1.19337	1.50657	-1.76465	4.33e-07	6.39e-06	down
XM_044055022.1	MSL1	122788091	MSL complex subunit 1	2	0	0	273	6	427	0.002668	0	0	0.828939	0.016601	1.38262	9.04011	4.35e-07	6.42e-06	up
XM_044088301.1	CELF2	122815632	CUGBP Elav-like family member 2	55	38	47	0	0	0	0.100779	0.063855	0.076509	0	0	0	-7.37531	4.35e-07	6.42e-06	down
XM_044066008.1	LOC122797185	122797185	serine-rich adhesin for platelets-like	1614	577	410	6462	6919	2642	1.85713	0.611971	0.41484	9.47511	9.92751	4.13453	3.17792	4.37e-07	6.44e-06	up
XM_044066452.1	LOC122797933	122797933	zinc finger protein 271-like	125	132	126	20	13	8	0.607473	0.592408	0.53905	0.119804	0.078423	0.050911	-2.60623	4.37e-07	6.44e-06	down
XM_044069421.1	PCDH1	122799982	protocadherin 1	392	680	1082	81	17	37	0.430966	0.689371	1.04787	0.112192	0.02306	0.054065	-3.32536	4.41e-07	6.49e-06	down
XM_044078383.1	FAM174B	122807275	family with sequence similarity 174 member B	107	213	100	7	6	13	0.893248	1.64323	0.7366	0.069186	0.058111	0.137548	-3.40089	4.41e-07	6.5e-06	down
XM_044056386.1	ZNF365	122789151	zinc finger protein 365	108	127	85	949	575	205	0.678847	0.738792	0.470076	7.63522	4.5255	1.75751	3.03917	4.44e-07	6.53e-06	up
XM_044083849.1	EIF4B	122811787	eukaryotic translation initiation factor 4B	441	512	777	829	954	1383	1.68159	1.80036	2.61198	4.02793	4.53923	7.17753	1.51743	4.48e-07	6.58e-06	up
XM_044074300.1	MAP4K5	122804447	mitogen-activated protein kinase kinase kinase kinase 5	21	96	459	0	0	0	0.012812	0.054992	0.252413	0	0	0	-9.30051	4.49e-07	6.6e-06	down
XM_044084371.1	KANSL3	122812095	KAT8 regulatory NSL complex subunit 3	1169	2479	2463	3119	4150	4205	4.12	8.06071	7.64633	14.007	18.2401	20.1637	1.54997	4.5e-07	6.61e-06	up
XM_044057137.1	HDX	122789705	highly divergent homeobox	424	386	432	499	775	584	1.24224	1.04229	1.11541	1.86339	2.83305	2.33045	1.19557	4.56e-07	6.7e-06	up
XM_044054996.1	LOC122788073	122788073	keratin, type I cytoskeletal 19-like	0	0	0	33	21	20	0	0	0	0.203027	0.125379	0.130738	7.69056	4.64e-07	6.81e-06	up
XM_044058371.1	MIGA2	122790761	mitoguardin 2	341	386	471	450	436	431	0.663406	0.691574	0.806898	1.11477	1.05779	1.13918	0.767408	4.68e-07	6.86e-06	not_change
XM_044059955.1	LOC122792214	122792214	protein argonaute-1	354	342	396	106	102	72	0.3113	0.277159	0.306683	0.11879	0.111831	0.086134	-1.34224	4.86e-07	7.11e-06	down
XM_044070548.1	P2RY13	122801061	purinergic receptor P2Y13	55	31	81	0	0	0	0.380046	0.19229	0.4937	0	0	0	-7.59927	4.88e-07	7.14e-06	down
XM_044083711.1	MCRS1	122811695	microspherule protein 1	1824	1769	2084	1742	2154	1825	11.2814	10.0976	11.357	13.7349	16.6148	15.3568	0.632622	4.92e-07	7.19e-06	not_change
XM_044086279.1	YPEL3	122813781	yippee like 3	2177	2596	3621	532	444	830	8.23102	9.05458	12.0614	2.56016	2.08942	4.26782	-1.57115	4.97e-07	7.27e-06	down
XM_044058015.1	LOC122790475	122790475	zinc finger protein 521-like	51	24	50	123	124	166	0.092249	0.040316	0.079737	0.286324	0.282946	0.412094	2.34751	5.01e-07	7.32e-06	up
XM_044062984.1	LOC122794522	122794522	tumor necrosis factor receptor superfamily member 14-like	612	768	832	89	157	186	3.76794	4.35903	4.51109	0.69604	1.19912	1.55784	-1.72807	5.01e-07	7.32e-06	down
XM_044074052.1	LOC122804274	122804274	serine palmitoyltransferase 2-like	3210	3397	3987	1399	1631	1642	5.89845	5.75789	6.45272	3.27411	3.7364	4.10297	-0.554952	5.01e-07	7.32e-06	not_change
XM_044060204.1	EPCAM	122792404	epithelial cell adhesion molecule	53	40	43	0	0	0	0.407561	0.282204	0.295583	0	0	0	-7.33632	5.02e-07	7.32e-06	down
XM_044060106.1	RPA2	122792316	replication protein A2	67	29	165	0	0	0	0.391892	0.154948	0.859936	0	0	0	-8.21092	5.03e-07	7.33e-06	down
XM_044069718.1	LOC122800225	122800225	ubiquitin carboxyl-terminal hydrolase 36-like	1359	1720	1740	1824	1610	1636	3.77847	4.41047	4.26259	6.46046	5.57969	6.18595	0.700476	5.03e-07	7.33e-06	not_change
XM_044056690.1	HHEX	122789327	hematopoietically expressed homeobox	378	388	540	743	606	520	2.73414	2.58636	3.44176	6.85127	5.46215	5.11076	1.15155	5.09e-07	7.41e-06	up
XM_044072894.1	HIPK1	122803325	homeodomain interacting protein kinase 1	104	104	109	3	5	12	0.15847	0.145811	0.145831	0.003891	0.008874	0.023524	-3.36417	5.09e-07	7.41e-06	down
XM_044090118.1	LOC122817007	122817007	dysbindin domain-containing protein 2-like	7290	7973	7714	23965	29813	9200	61.1917	61.7407	57.0438	256.348	312.058	105.053	2.06555	5.1e-07	7.41e-06	up
XM_044063739.1	STX7	122795534	syntaxin 7	0	0	0	13	188	38	0	0	0	0.089823	1.29642	0.28566	9.35501	5.11e-07	7.43e-06	up
XM_044080878.1	KPNA2	122809406	karyopherin subunit alpha 2	233	261	288	2806	2651	322	1.53872	1.58548	1.67518	23.6285	21.8415	2.89484	3.50445	5.12e-07	7.44e-06	up
XM_044060081.1	MACO1	122792303	macoilin 1	2632	2683	2680	2663	2763	2455	8.51775	8.00876	7.64077	10.9808	11.1482	10.8069	0.596133	5.15e-07	7.48e-06	not_change
XM_044074182.1	CCDC32	122804363	coiled-coil domain containing 32	3207	3604	3911	3674	3649	3067	12.4573	12.9158	13.3846	18.1881	17.6746	16.209	0.579051	5.22e-07	7.58e-06	not_change
XM_044055314.1	CBX1	122788256	chromobox 1	2636	2438	2484	3357	3753	2608	17.7504	15.1404	14.735	28.8012	31.5097	23.8822	0.974379	5.26e-07	7.63e-06	not_change
XM_044067622.1	LOC122798566	122798566	tropomyosin alpha-1 chain	6678	3843	4350	607	643	150	72.8639	38.6813	41.8134	8.43567	8.74488	2.21635	-2.81742	5.26e-07	7.63e-06	down
XM_044084804.1	DHCR7	122812371	7-dehydrocholesterol reductase	5520	7154	5872	1992	1893	2337	39.0258	46.6574	36.5731	17.9459	16.6861	22.4728	-0.9565	5.27e-07	7.64e-06	not_change
XM_044079202.1	TARS2	122808239	threonyl-tRNA synthetase 2, mitochondrial	208	173	238	370	351	264	1.04052	0.797707	1.04783	2.36477	2.19361	1.79541	1.29407	5.35e-07	7.76e-06	up
XM_044068463.1	ZNRF3	122799422	zinc and ring finger 3	344	695	644	31	75	16	0.835265	1.55824	1.37707	0.095801	0.226962	0.051488	-3.16259	5.41e-07	7.84e-06	down
XM_044062144.1	PGM2	122794033	phosphoglucomutase 2	286	146	295	34	29	18	1.33351	0.625974	1.21235	0.201662	0.16774	0.108256	-2.54418	5.43e-07	7.87e-06	down
XM_044078263.1	FES	122807206	FES proto-oncogene, tyrosine kinase	494	589	588	590	741	601	1.77036	1.94949	1.85658	2.69483	3.31291	2.93161	0.830586	5.49e-07	7.94e-06	not_change
XM_044055843.1	ACSL5	122788893	acyl-CoA synthetase long chain family member 5	1043	724	1510	3823	2471	1724	4.48841	2.87179	5.72202	20.9633	13.2549	10.0917	1.93165	5.51e-07	7.97e-06	up
XM_044059467.1	MYBPC2	122791652	myosin binding protein C2	0	0	0	18	26	73	0	0	0	0.060625	0.082514	0.26051	8.35547	5.57e-07	8.05e-06	up
XM_044083981.1	LOC122811857	122811857	uncharacterized LOC122811857	93	42	44	0	0	0	0.36967	0.15186	0.152593	0	0	0	-7.75663	5.65e-07	8.17e-06	down
XM_044066674.1	WAC	122798049	WW domain containing adaptor with coiled-coil	3408	3502	3698	3163	3137	3265	12.3077	11.6677	11.7652	14.5561	14.125	16.0389	0.471707	5.7e-07	8.23e-06	not_change
XM_044085406.1	MPL	122813220	MPL proto-oncogene, thrombopoietin receptor	447	645	796	794	1441	1392	1.49832	1.99544	2.35054	3.39183	6.02649	6.3518	1.57955	5.73e-07	8.27e-06	up
XM_044057674.1	VAMP7	122790103	vesicle associated membrane protein 7	5301	5679	6339	4737	5593	5013	9.99271	9.87399	10.5268	11.378	13.145	12.8527	0.448567	5.79e-07	8.36e-06	not_change
XM_044078008.1	CHL1	122807070	cell adhesion molecule L1 like	245	738	6	0	0	0	0.7323	2.0389	0.01447	0	0	0	-10.2365	5.83e-07	8.41e-06	down
XM_044061912.1	LOC122793692	122793692	disco-interacting protein 2 homolog A-like	1080	1044	1160	416	381	301	1.89442	1.68987	1.79253	0.930521	0.833905	0.71749	-0.960643	5.86e-07	8.45e-06	not_change
XM_044072137.1	ZNF654	122802490	zinc finger protein 654	539	550	550	92	165	128	0.778145	0.732029	0.699513	0.168472	0.296417	0.250983	-1.4766	5.88e-07	8.47e-06	down
XM_044078251.1	B4GAT1	122807198	beta-1,4-glucuronyltransferase 1	181	143	153	13	23	26	1.26652	0.922557	0.942096	0.113951	0.201055	0.247625	-2.33424	5.88e-07	8.47e-06	down
XM_044075458.1	CENPH	122805365	centromere protein H	577	610	1347	1947	2232	1392	6.85633	6.69359	14.1155	29.5231	33.1196	22.5218	1.79335	5.9e-07	8.49e-06	up
XM_044089574.1	EPN2	122816644	epsin 2	31	77	54	0	0	0	0.066682	0.15166	0.101491	0	0	0	-7.56717	5.91e-07	8.5e-06	down
XM_044078822.1	LOC122807786	122807786	mitochondrial inner membrane protease ATP23 homolog	345	379	414	609	461	459	6.23131	6.31126	6.5885	13.9968	10.3824	11.2702	1.05252	5.92e-07	8.5e-06	up
XM_044076519.1	LAD1	122806255	ladinin 1	2918	2884	2928	1030	1281	996	10.7824	9.83282	9.53273	4.84875	5.90202	5.00705	-0.786079	5.93e-07	8.52e-06	not_change
XM_044083823.1	LOC122811768	122811768	aquaporin-2-like	13197	15876	10925	3886	4160	2869	54.2697	60.2266	39.5776	20.3623	21.3298	16.046	-1.26919	5.95e-07	8.54e-06	down
XM_044086328.1	LOC122813805	122813805	nuclear FMR1 interacting protein 2-like	18936	25697	20408	28471	26403	24146	97.482	122.032	92.5568	186.762	169.475	169.088	0.898455	5.95e-07	8.54e-06	not_change
XM_044056620.1	SAR1A	122789300	secretion associated Ras related GTPase 1A	209	137	88	3516	1469	253	0.501868	0.303218	0.186399	10.7766	4.40495	0.826172	4.17689	5.98e-07	8.58e-06	up
XM_044083700.1	GKAP1	122811691	G kinase anchoring protein 1	114	68	32	0	0	0	0.720632	0.394436	0.175516	0	0	0	-8.03124	5.99e-07	8.6e-06	down
XM_044081460.1	BCAR1	122809745	BCAR1 scaffold protein, Cas family member	1264	2589	2761	4304	5126	3273	4.09678	7.74252	7.88631	17.7812	20.7237	14.4384	1.58268	6.06e-07	8.68e-06	up
XM_044065198.1	BCL2	122796594	BCL2 apoptosis regulator	687	409	385	49	53	14	4.13389	2.26971	2.03827	0.372453	0.397575	0.110156	-3.08869	6.08e-07	8.71e-06	down
XM_044053892.1	POLRMT	122787273	RNA polymerase mitochondrial	501	538	640	573	770	794	1.20185	1.18969	1.35291	1.75023	2.30351	2.58998	0.974772	6.1e-07	8.73e-06	not_change
XM_044078042.1	OGG1	122807097	8-oxoguanine DNA glycosylase	161	152	155	209	267	224	1.1231	0.980183	0.949765	1.85597	2.31973	2.12697	1.19535	6.1e-07	8.73e-06	up
XM_044068976.1	MYOT	122799722	myotilin	103	126	108	0	6	5	0.286357	0.321784	0.264597	0	0.019763	0.015149	-4.32647	6.12e-07	8.75e-06	down
XM_044085522.1	OMA1	122813281	OMA1 zinc metallopeptidase	369	281	352	683	524	1077	2.21472	1.5544	1.86071	5.22661	3.92523	8.80442	1.81109	6.12e-07	8.75e-06	up
XM_044084689.1	LOC122812287	122812287	basement membrane-specific heparan sulfate proteoglycan core protein-like	32	54	179	0	0	0	0.140892	0.21891	0.696121	0	0	0	-8.2115	6.17e-07	8.81e-06	down
XM_044066629.1	DTNA	122798022	dystrobrevin alpha	101	42	44	0	0	0	0.461658	0.175216	0.173841	0	0	0	-7.82342	6.2e-07	8.85e-06	down
XM_044063318.1	LOC122794689	122794689	uncharacterized LOC122794689	35	250	800	7	4	6	0.048128	0.325596	0.996272	0.012015	0.006984	0.010774	-5.27478	6.23e-07	8.9e-06	down
XM_044068534.1	NCOR2	122799464	nuclear receptor corepressor 2	74	26	153	0	0	0	0.115893	0.037534	0.212379	0	0	0	-8.17432	6.25e-07	8.92e-06	down
XM_044079480.1	SLC37A2	122808525	solute carrier family 37 member 2	891	989	900	130	267	137	13.9427	14.2747	12.4136	2.58951	5.1969	2.91425	-1.7722	6.36e-07	9.07e-06	down
XM_044074328.1	RTRAF	122804458	RNA transcription, translation and transport factor	10226	13782	12951	12027	14132	12636	124.406	154.672	138.808	186.451	214.373	209.11	0.69353	6.37e-07	9.08e-06	not_change
XM_044082888.1	PSMC3	122811205	proteasome 26S subunit, ATPase 3	13855	10752	12000	13663	18868	16301	113.657	81.3647	86.7214	142.82	192.987	181.898	1.02436	6.42e-07	9.14e-06	up
XM_044089424.1	LOC122816560	122816560	cytochrome c oxidase subunit 6B1	727	1134	819	1457	1734	3067	17.9333	25.8128	17.8023	45.8175	53.3752	102.994	1.8451	6.47e-07	9.21e-06	up
[truncated: 7,811 more rows]
