# Supplementary material for: Aestivation induces widespread transcriptional changes in the African lungfish
Source: Front Genet. 2023 Jan 17;14:1096929. doi: 10.3389/fgene.2023.1096929 (PMC9886888; doi:10.3389/fgene.2023.1096929)
Supplement: Supplementary file 3 [file Table4.XLSX]

## Sheet: GO
Supplementary Table S4.GO enrichment analysis and KEGG enrichment analysis for differentially expressed genes.
Organ	Level	GO_ID	ONTOLOGY	Description	GeneRatio	BgRatio	pvalue	p.adjust	qvalue	geneID	Count
gill	up	GO:0006397	BP	mRNA processing	59/758	459/12287	5.24451e-08	0.000173425	0.000173425	APTX/BRD4/CCNH/CDC27/CPSF2/CSTF3/DHX15/DHX8/DNAJC17/DNAJC8/ECD/EFTUD2/ERCC2/GCFC2/GEMIN2/GTF2F2/GTF2H1/HNRNPA1/IGF2BP2/IWS1/KIN/LSM11/MNAT1/NRDE2/PAPOLA/PCF11/POLR2J/POLR2K/PPIG/PPIL1/PPIL2/PPWD1/PRMT5/PRPF3/PRPF6/PSPC1/RBM17/RBM25/RBM6/RBM7/RNPC3/RSRC2/SART3/SF3B5/SLU7/SNRNP25/SNRNP48/SNRPD3/SREK1/SRRM1/SRRT/TBRG4/TCERG1/THOC5/TXNL4A/WBP11/WDR83/ZC3H14/ZC3H3	59
gill	up	GO:0008380	BP	RNA splicing	54/758	416/12287	1.42382e-07	0.000173425	0.000173425	AFF2/APTX/BRD4/CDC27/CPSF2/CSTF3/DHX15/DHX8/DNAJC17/DNAJC8/ECD/EFTUD2/GCFC2/GEMIN2/GTF2F2/HNRNPA1/IGF2BP2/JUNB/KIN/NRDE2/PAPOLA/PCF11/POLR2J/POLR2K/PPIG/PPIL1/PPIL2/PPWD1/PRMT5/PRPF3/PRPF6/PSPC1/RBM17/RBM25/RBM6/RBM7/RNPC3/RSRC2/SART3/SF3B5/SLU7/SNRNP25/SNRNP48/SNRPD3/SREK1/SRRM1/SRRT/TCERG1/TEP1/TRPT1/TXNL4A/WBP11/WDR83/ZPR1	54
gill	up	GO:0000377	BP	RNA splicing, via transesterification reactions with bulged adenosine as nucleophile	49/758	362/12287	1.51909e-07	0.000173425	0.000173425	APTX/BRD4/CDC27/CPSF2/CSTF3/DHX15/DHX8/DNAJC17/DNAJC8/ECD/EFTUD2/GCFC2/GEMIN2/GTF2F2/HNRNPA1/IGF2BP2/KIN/NRDE2/PAPOLA/PCF11/POLR2J/POLR2K/PPIG/PPIL1/PPIL2/PPWD1/PRMT5/PRPF3/PRPF6/PSPC1/RBM17/RBM25/RBM6/RBM7/RNPC3/RSRC2/SART3/SF3B5/SLU7/SNRNP25/SNRNP48/SNRPD3/SREK1/SRRM1/SRRT/TCERG1/TXNL4A/WBP11/WDR83	49
gill	up	GO:0000398	BP	mRNA splicing, via spliceosome	49/758	362/12287	1.51909e-07	0.000173425	0.000173425	APTX/BRD4/CDC27/CPSF2/CSTF3/DHX15/DHX8/DNAJC17/DNAJC8/ECD/EFTUD2/GCFC2/GEMIN2/GTF2F2/HNRNPA1/IGF2BP2/KIN/NRDE2/PAPOLA/PCF11/POLR2J/POLR2K/PPIG/PPIL1/PPIL2/PPWD1/PRMT5/PRPF3/PRPF6/PSPC1/RBM17/RBM25/RBM6/RBM7/RNPC3/RSRC2/SART3/SF3B5/SLU7/SNRNP25/SNRNP48/SNRPD3/SREK1/SRRM1/SRRT/TCERG1/TXNL4A/WBP11/WDR83	49
gill	up	GO:0000375	BP	RNA splicing, via transesterification reactions	49/758	363/12287	1.65513e-07	0.000173425	0.000173425	APTX/BRD4/CDC27/CPSF2/CSTF3/DHX15/DHX8/DNAJC17/DNAJC8/ECD/EFTUD2/GCFC2/GEMIN2/GTF2F2/HNRNPA1/IGF2BP2/KIN/NRDE2/PAPOLA/PCF11/POLR2J/POLR2K/PPIG/PPIL1/PPIL2/PPWD1/PRMT5/PRPF3/PRPF6/PSPC1/RBM17/RBM25/RBM6/RBM7/RNPC3/RSRC2/SART3/SF3B5/SLU7/SNRNP25/SNRNP48/SNRPD3/SREK1/SRRM1/SRRT/TCERG1/TXNL4A/WBP11/WDR83	49
gill	up	GO:0034470	BP	ncRNA processing	41/758	339/12287	2.60231e-05	0.0227225	0.0227225	BMS1/DDX27/DHX15/EXOSC8/GTPBP4/HEATR1/INTS12/INTS7/KRR1/LTV1/LYAR/METTL1/METTL2A/METTL6/MRPL1/MRPS11/NAF1/NOL6/NOL8/NOL9/NSUN4/POP4/PUS7/PUSL1/RPL7L1/RPUSD1/RRP36/RRP7A/SHQ1/SMAD1/SRRT/TPRKB/TRDMT1/TRMT1/TRMT11/TRMT44/TRMT5/TRMU/TRPT1/UTP20/WDR3	41
gill	up	GO:0090575	CC	RNA polymerase II transcription regulator complex	25/756	168/12331	3.2155e-05	0.00963107	0.00931893	ASCC2/ATF1/BCL9L/CBFB/CCNH/CEBPA/CEBPB/COPS2/E2F4/ERCC2/FOS/GEMIN2/GTF2F2/GTF2H1/JUN/JUNB/MED12/MEIS1/MNAT1/PPARG/RXRA/SUPT3H/TAF1/TCF7L2/TLE4	25
gill	up	GO:0005681	CC	spliceosomal complex	24/756	162/12331	4.95065e-05	0.00963107	0.00931893	DHX15/DHX8/EFTUD2/GCFC2/HNRNPA1/NRDE2/PPIL1/PPWD1/PRPF3/PRPF6/PSPC1/RBM25/RHEB/RNPC3/RSRC2/SF3B5/SLU7/SNRNP25/SNRNP48/SNRPD3/SRRM1/TEP1/WBP11/WDR83	24
gill	up	GO:0030686	CC	90S preribosome	9/756	30/12331	5.18729e-05	0.00963107	0.00931893	BMS1/CMSS1/HEATR1/NOC2L/NOL6/RRP36/RRP7A/UTP20/WDR3	9
gill	up	GO:0032806	CC	carboxy-terminal domain protein kinase complex	7/756	19/12331	8.3218e-05	0.0115881	0.0112125	BRD4/CCNH/CCNT2/ERCC2/GTF2F2/GTF2H1/MNAT1	7
gill	up	GO:0051879	MF	Hsp90 protein binding	12/671	48/10773	2.69518e-05	0.0196478	0.0186677	AHSA1/CDC37/CHORDC1/FKBP4/HDAC6/NOD2/NOS2/PPID/STIP1/TSC2/UNC45B/USP19	12
gill	up	GO:0051087	MF	chaperone binding	17/671	96/10773	7.88806e-05	0.0271922	0.0258356	AHSA1/BAG2/CDC37/CLU/DNAJA1/DNAJA4/DNAJB2/ERP29/FGB/HSPD1/HYOU1/PHC2/PLG/ST13/STIP1/TBCA/TIMM44	17
gill	up	GO:0001216	MF	DNA-binding transcription activator activity	46/671	426/10773	0.000170213	0.0271922	0.0258356	ATF1/ATF3/CEBPA/CEBPB/CEBPD/CREB5/CREBRF/DMTF1/E2F4/EGR1/EGR2/ESR2/ETV4/FOS/FOXC1/FOXJ3/FOXO3/GMEB1/GMEB2/HNF1A/HOXB2/JUN/JUNB/KLF5/MACC1/MEIS1/MEOX2/MIXL1/MTF1/NFATC2/NR2E3/NR4A2/OTX1/PLAGL2/PPARG/PRDM4/SMAD1/SSBP3/TCF20/TCF7L2/TFAP2C/TFEB/TFEC/ZBTB17/ZNF131/ZNF143	46
gill	up	GO:0001228	MF	DNA-binding transcription activator activity, RNA polymerase II-specific	46/671	426/10773	0.000170213	0.0271922	0.0258356	ATF1/ATF3/CEBPA/CEBPB/CEBPD/CREB5/CREBRF/DMTF1/E2F4/EGR1/EGR2/ESR2/ETV4/FOS/FOXC1/FOXJ3/FOXO3/GMEB1/GMEB2/HNF1A/HOXB2/JUN/JUNB/KLF5/MACC1/MEIS1/MEOX2/MIXL1/MTF1/NFATC2/NR2E3/NR4A2/OTX1/PLAGL2/PPARG/PRDM4/SMAD1/SSBP3/TCF20/TCF7L2/TFAP2C/TFEB/TFEC/ZBTB17/ZNF131/ZNF143	46
gill	up	GO:0002039	MF	p53 binding	14/671	75/10773	0.000186504	0.0271922	0.0258356	AXIN1/BRD4/HSPD1/NOC2L/PRMT5/RFWD3/SMYD2/TAF1/TEP1/TP53BP2/USP10/ZMAT3/ZNF385A/ZNF385D	14
gill	up	GO:0000978	MF	RNA polymerase II cis-regulatory region sequence-specific DNA binding	47/671	444/10773	0.000230779	0.0280397	0.0266408	ATF3/CEBPA/CEBPB/CEBPD/DMTF1/E2F4/EGR2/ESR2/ETV4/FOS/FOXO3/FOXP2/FOXP3/GCFC2/GMEB1/GMEB2/HDAC6/HHEX/HNF1A/JUN/JUNB/KLF5/MEIS1/MEOX2/MIXL1/MTF1/NFATC2/NR2E3/NR4A2/OTX1/PPARG/PRDM4/PRMT5/PROX1/PSPC1/RXRA/SMAD1/SSBP3/TCF20/TCF7L2/TFAP2C/TFEB/TFEC/THAP1/ZBTB17/ZGPAT/ZNF143	47
gill	up	GO:0140640	MF	catalytic activity, acting on a nucleic acid	48/671	461/10773	0.000291814	0.0303903	0.0288742	APTX/CNOT3/DCLRE1B/DCP2/DDX18/DDX24/DDX27/DHX15/DHX30/DHX8/ERCC2/ERCC6/FAN1/GEN1/MBD4/METTL1/METTL2A/METTL4/METTL6/METTL8/MSH3/NSUN4/OGG1/POLA2/POLD2/POLR2J/POLR2K/POLR3C/POP4/PRIM2/PSTK/RAD18/RAD51C/RPP38/SARS2/SLU7/SMG5/TATDN1/TOP3B/TRDMT1/TREX2/TRMT1/TRMT11/TRMT44/TRMT61A/TRPT1/YARS2/ZC3H3	48
gill	up	GO:0008175	MF	tRNA methyltransferase activity	7/671	23/10773	0.000358461	0.0326648	0.0310352	METTL1/METTL2A/METTL6/TRDMT1/TRMT1/TRMT11/TRMT44	7
gill	up	GO:0000987	MF	cis-regulatory region sequence-specific DNA binding	47/671	460/10773	0.000514264	0.0416554	0.0395773	ATF3/CEBPA/CEBPB/CEBPD/DMTF1/E2F4/EGR2/ESR2/ETV4/FOS/FOXO3/FOXP2/FOXP3/GCFC2/GMEB1/GMEB2/HDAC6/HHEX/HNF1A/JUN/JUNB/KLF5/MEIS1/MEOX2/MIXL1/MTF1/NFATC2/NR2E3/NR4A2/OTX1/PPARG/PRDM4/PRMT5/PROX1/PSPC1/RXRA/SMAD1/SSBP3/TCF20/TCF7L2/TFAP2C/TFEB/TFEC/THAP1/ZBTB17/ZGPAT/ZNF143	47
gill	up	GO:0031072	MF	heat shock protein binding	18/671	124/10773	0.000643639	0.0469213	0.0445804	AHSA1/BAG2/CDC37/CHORDC1/DNAJA1/DNAJB2/DNAJC8/FKBP4/HDAC6/METTL18/NOD2/NOS2/PPID/ST13/STIP1/TSC2/UNC45B/USP19	18
gill	up	GO:0008173	MF	RNA methyltransferase activity	10/671	49/10773	0.000736135	0.0474366	0.0450701	METTL1/METTL2A/METTL6/METTL8/NSUN4/TRDMT1/TRMT1/TRMT11/TRMT44/TRMT61A	10
gill	up	GO:0016018	MF	cyclosporin A binding	5/671	13/10773	0.000780849	0.0474366	0.0450701	PPIC/PPID/PPIG/PPIL1/PPWD1	5
lung	up	GO:0006397	BP	mRNA processing	66/725	459/12287	1.00289e-11	5.11074e-08	5.10947e-08	NRDE2/PLCB1/RBMX2/APTX/LSM11/SNRNP48/TXNL4A/ISY1/DNAJC17/RBM6/GCFC2/PNPT1/SRPK2/TGS1/PPIL1/PRPF38B/PTCD2/RNGTT/MNAT1/WDR83/SNRNP25/METTL16/CCNH/PRPF4B/ZFP64/SREK1/NCBP1/POLR2K/DNAJC8/CDC27/METTL3/ZMAT5/RBM25/IWS1/POLR2J/PSPC1/CSTF3/SNRPB2/PPIG/PRPF3/GTF2F2/AURKAIP1/ECD/KIN/CD2BP2/EFTUD2/PPIL2/RSRC2/TCERG1/CACTIN/RBM17/CFAP20/GEMIN2/SLU7/CDK9/DHX8/TBRG4/PAPOLA/PHRF1/PPWD1/FXR2/PRCC/CPSF2/SRRT/SNRP…	66
lung	up	GO:0000375	BP	RNA splicing, via transesterification reactions	54/725	363/12287	2.36001e-10	6.01331e-07	6.01182e-07	NRDE2/RBMX2/APTX/SNRNP48/TXNL4A/ISY1/DNAJC17/RBM6/GCFC2/SRPK2/TGS1/PPIL1/PRPF38B/WDR83/SNRNP25/METTL16/PRPF4B/ZFP64/SREK1/NCBP1/POLR2K/DNAJC8/CDC27/METTL3/ZMAT5/RBM25/POLR2J/PSPC1/CSTF3/SNRPB2/PPIG/PRPF3/GTF2F2/ECD/KIN/CD2BP2/EFTUD2/PPIL2/RSRC2/TCERG1/CACTIN/RBM17/CFAP20/GEMIN2/SLU7/MPHOSPH10/DHX8/PAPOLA/PPWD1/PRCC/CPSF2/SRRT/SNRPD3/SRRM1	54
lung	up	GO:0000377	BP	RNA splicing, via transesterification reactions with bulged adenosine as nucleophile	53/725	362/12287	6.29101e-10	6.67142e-07	6.66977e-07	NRDE2/RBMX2/APTX/SNRNP48/TXNL4A/ISY1/DNAJC17/RBM6/GCFC2/SRPK2/TGS1/PPIL1/PRPF38B/WDR83/SNRNP25/METTL16/PRPF4B/ZFP64/SREK1/NCBP1/POLR2K/DNAJC8/CDC27/METTL3/ZMAT5/RBM25/POLR2J/PSPC1/CSTF3/SNRPB2/PPIG/PRPF3/GTF2F2/ECD/KIN/CD2BP2/EFTUD2/PPIL2/RSRC2/TCERG1/CACTIN/RBM17/CFAP20/GEMIN2/SLU7/DHX8/PAPOLA/PPWD1/PRCC/CPSF2/SRRT/SNRPD3/SRRM1	53
lung	up	GO:0000398	BP	mRNA splicing, via spliceosome	53/725	362/12287	6.29101e-10	6.67142e-07	6.66977e-07	NRDE2/RBMX2/APTX/SNRNP48/TXNL4A/ISY1/DNAJC17/RBM6/GCFC2/SRPK2/TGS1/PPIL1/PRPF38B/WDR83/SNRNP25/METTL16/PRPF4B/ZFP64/SREK1/NCBP1/POLR2K/DNAJC8/CDC27/METTL3/ZMAT5/RBM25/POLR2J/PSPC1/CSTF3/SNRPB2/PPIG/PRPF3/GTF2F2/ECD/KIN/CD2BP2/EFTUD2/PPIL2/RSRC2/TCERG1/CACTIN/RBM17/CFAP20/GEMIN2/SLU7/DHX8/PAPOLA/PPWD1/PRCC/CPSF2/SRRT/SNRPD3/SRRM1	53
lung	up	GO:0008380	BP	RNA splicing	58/725	416/12287	6.54574e-10	6.67142e-07	6.66977e-07	NRDE2/RBMX2/APTX/TRPT1/SNRNP48/TXNL4A/ISY1/DNAJC17/RBM6/GCFC2/SRPK2/TGS1/PPIL1/PRPF38B/ZPR1/WDR83/SNRNP25/METTL16/PRPF4B/ZFP64/SREK1/NCBP1/POLR2K/DNAJC8/CDC27/METTL3/ZMAT5/JUNB/RBM25/RRP1B/POLR2J/PSPC1/CSTF3/SNRPB2/PPIG/PRPF3/GTF2F2/ECD/KIN/CD2BP2/EFTUD2/PPIL2/RSRC2/TCERG1/CACTIN/RBM17/CFAP20/GEMIN2/SLU7/MPHOSPH10/DHX8/PAPOLA/PPWD1/PRCC/CPSF2/SRRT/SNRPD3/SRRM1	58
lung	up	GO:0140053	BP	mitochondrial gene expression	30/725	156/12287	7.29134e-09	6.19278e-06	6.19124e-06	ALKBH1/NSUN3/SARS2/GFM2/CDK5RAP1/TRMT5/TRMU/PNPT1/TFB1M/POLRMT/MRPL1/FOXO3/MRPS11/MRPL43/NGRN/PTCD3/MRPL3/MRPS35/MRPS33/AURKAIP1/MRPL37/MRPL38/SHMT2/MRPL17/TBRG4/MRPS18A/MRPL42/MALSU1/MRPL45/MRPL28	30
lung	up	GO:0022613	BP	ribonucleoprotein complex biogenesis	52/725	406/12287	9.16905e-08	5.96896e-05	5.96748e-05	DHX30/SHQ1/NSUN3/TXNL4A/ISY1/RPL3L/NAF1/RBM6/EXOSC8/NOL8/GCFC2/WDR74/SRPK2/TGS1/EDC3/NOM1/NUFIP1/TFB1M/MRPL1/METTL16/UTP15/RRP36/MRPS11/RPUSD1/BMS1/RRS1/RRP7A/NCBP1/ZNF622/RRP1B/HEATR1/WDR3/PRPF3/DDX27/RPF1/CD2BP2/NOL9/UTP20/GEMIN2/SLU7/MPHOSPH10/LYAR/UTP3/LIMD1/NOC2L/SDAD1/MALSU1/OGFOD1/GTPBP4/LTV1/EIF2S2/SNRPD3	52
lung	up	GO:0034470	BP	ncRNA processing	46/725	339/12287	9.37043e-08	5.96896e-05	5.96748e-05	PUSL1/ALKBH1/SHQ1/NSUN3/TRPT1/METTL6/CDK5RAP1/NAF1/EXOSC8/TRMT5/TRMU/NOL8/PTCD1/TRDMT1/METTL1/TFB1M/MRPL1/TRMT1/METTL16/UTP15/RRP36/INTS12/MRPS11/RPUSD1/BMS1/RRS1/RRP7A/METTL2A/PUS7/NCBP1/METTL3/RRP1B/HEATR1/WDR3/DDX27/RPF1/NOL9/INTS7/UTP20/MPHOSPH10/LYAR/UTP3/GTPBP4/LTV1/SSB/SRRT	46
lung	up	GO:0006414	BP	translational elongation	22/725	117/12287	1.09982e-06	0.000622743	0.000622589	ALKBH1/PSTK/USP16/MRPL1/MRPS11/SECISBP2L/MRPL43/PTCD3/MRPL3/MRPS35/MRPS33/SECISBP2/AURKAIP1/MRPL37/EFTUD2/MRPL38/MRPL17/MRPS18A/MRPL42/MRPL45/TUFM/MRPL28	22
lung	up	GO:0032543	BP	mitochondrial translation	23/725	127/12287	1.25141e-06	0.000637719	0.000637561	ALKBH1/NSUN3/SARS2/GFM2/CDK5RAP1/MRPL1/MRPS11/MRPL43/NGRN/PTCD3/MRPL3/MRPS35/MRPS33/AURKAIP1/MRPL37/MRPL38/SHMT2/MRPL17/MRPS18A/MRPL42/MALSU1/MRPL45/MRPL28	23
lung	up	GO:0042254	BP	ribosome biogenesis	35/725	251/12287	1.73649e-06	0.00080447	0.000804271	DHX30/SHQ1/NSUN3/RPL3L/NAF1/EXOSC8/NOL8/WDR74/NOM1/TFB1M/MRPL1/METTL16/UTP15/RRP36/MRPS11/RPUSD1/BMS1/RRS1/RRP7A/ZNF622/RRP1B/HEATR1/WDR3/DDX27/RPF1/NOL9/UTP20/MPHOSPH10/LYAR/UTP3/NOC2L/SDAD1/MALSU1/GTPBP4/LTV1	35
lung	up	GO:0006364	BP	rRNA processing	27/725	176/12287	4.38927e-06	0.00186398	0.00186352	SHQ1/NSUN3/NAF1/EXOSC8/NOL8/TFB1M/MRPL1/METTL16/UTP15/RRP36/MRPS11/RPUSD1/BMS1/RRS1/RRP7A/RRP1B/HEATR1/WDR3/DDX27/RPF1/NOL9/UTP20/MPHOSPH10/LYAR/UTP3/GTPBP4/LTV1	27
lung	up	GO:0006415	BP	translational termination	17/725	88/12287	1.24611e-05	0.00488473	0.00488352	GFM2/MRPL1/MRPS11/MRPL43/PTCD3/MRPL3/MRPS35/MRPS33/AURKAIP1/MRPL37/MRPL38/MRPL17/MRPS18A/MRPL42/OGFOD1/MRPL45/MRPL28	17
lung	up	GO:0070126	BP	mitochondrial translational termination	16/725	81/12287	1.66667e-05	0.00606668	0.00606518	GFM2/MRPL1/MRPS11/MRPL43/PTCD3/MRPL3/MRPS35/MRPS33/AURKAIP1/MRPL37/MRPL38/MRPL17/MRPS18A/MRPL42/MRPL45/MRPL28	16
lung	up	GO:0009451	BP	RNA modification	22/725	138/12287	1.80081e-05	0.00611796	0.00611644	PUSL1/ALKBH1/NSUN3/METTL6/CDK5RAP1/NAF1/TRMT5/TRMU/TGS1/PTCD1/TRDMT1/METTL1/TFB1M/MRPL1/TRMT1/METTL16/RPUSD1/METTL2A/PUS7/CBLL1/METTL3/SSB	22
lung	up	GO:0006400	BP	tRNA modification	14/725	69/12287	4.07522e-05	0.0129796	0.0129763	PUSL1/ALKBH1/NSUN3/METTL6/CDK5RAP1/TRMT5/TRMU/TRDMT1/METTL1/TRMT1/RPUSD1/METTL2A/PUS7/SSB	14
lung	up	GO:0070125	BP	mitochondrial translational elongation	15/725	79/12287	4.95023e-05	0.0148391	0.0148354	MRPL1/MRPS11/MRPL43/PTCD3/MRPL3/MRPS35/MRPS33/AURKAIP1/MRPL37/MRPL38/MRPL17/MRPS18A/MRPL42/MRPL45/MRPL28	15
lung	up	GO:0006281	BP	DNA repair	46/725	436/12287	8.68801e-05	0.0242865	0.0242804	ESCO2/ZRANB3/FANCB/ZNF365/ALKBH1/MBD4/APTX/PMS1/GEN1/OGG1/POLL/RFWD3/MLH1/FANCA/TERF2/ISY1/XPA/FANCI/ZSWIM7/IGHMBP2/ASCC1/NCAPD3/MSH6/ERCC6/RAD51C/FANCL/MNAT1/MMS22L/ACTR5/CCNH/XRCC1/POLD2/TMEM161A/POLR2K/TP53BP1/NBN/RNF168/POLR2J/RBM17/COPS2/CDK9/NCOA6/EYA2/ASCC2/USP10/PPP4C	46
lung	up	GO:0016072	BP	rRNA metabolic process	28/725	219/12287	9.055e-05	0.0242865	0.0242804	SHQ1/NSUN3/NAF1/EXOSC8/NOL8/TFB1M/MRPL1/METTL16/UTP15/RRP36/MRPS11/RPUSD1/BMS1/RRS1/RRP7A/RRP1B/HEATR1/WDR3/DDX27/RPF1/NOL9/UTP20/MPHOSPH10/DEDD2/LYAR/UTP3/GTPBP4/LTV1	28
lung	up	GO:1904029	BP	regulation of cyclin-dependent protein kinase activity	14/725	75/12287	0.000106365	0.0271018	0.0270951	CDC25C/HHEX/CDK20/PROX1/CDK5RAP1/CCNL1/MAPRE3/MNAT1/CCNH/CKS2/CDC37/GTPBP4/CCND2/CCNG1	14
lung	up	GO:0008033	BP	tRNA processing	16/725	97/12287	0.000162724	0.0394878	0.039478	PUSL1/ALKBH1/NSUN3/TRPT1/METTL6/CDK5RAP1/TRMT5/TRMU/PTCD1/TRDMT1/METTL1/TRMT1/RPUSD1/METTL2A/PUS7/SSB	16
lung	up	GO:0000079	BP	regulation of cyclin-dependent protein serine/threonine kinase activity	13/725	70/12287	0.000196447	0.0455042	0.0454929	CDC25C/HHEX/PROX1/CDK5RAP1/CCNL1/MAPRE3/MNAT1/CCNH/CKS2/CDC37/GTPBP4/CCND2/CCNG1	13
lung	up	GO:0042274	BP	ribosomal small subunit biogenesis	13/725	71/12287	0.000227734	0.0486794	0.0486674	NOM1/UTP15/RRP36/MRPS11/BMS1/RRS1/RRP7A/HEATR1/WDR3/UTP20/MPHOSPH10/UTP3/LTV1	13
lung	up	GO:0001510	BP	RNA methylation	12/725	62/12287	0.00022926	0.0486794	0.0486674	NSUN3/METTL6/TRMT5/TGS1/TRDMT1/METTL1/TFB1M/TRMT1/METTL16/METTL2A/CBLL1/METTL3	12
lung	up	GO:0030684	CC	preribosome	15/724	71/12331	1.23051e-05	0.00658325	0.00624324	WDR74/RRP36/BMS1/RRS1/RRP7A/ZNF622/RRP1B/HEATR1/WDR3/RPF1/UTP20/MPHOSPH10/UTP3/NOC2L/LTV1	15
lung	up	GO:0005681	CC	spliceosomal complex	23/724	162/12331	7.15238e-05	0.0191326	0.0181445	NRDE2/RBMX2/SNRNP48/ISY1/GCFC2/PPIL1/PRPF38B/WDR83/SNRNP25/PRPF4B/ZMAT5/RBM25/PSPC1/SNRPB2/PRPF3/EFTUD2/RSRC2/CACTIN/SLU7/DHX8/PPWD1/SNRPD3/SRRM1	23
lung	up	GO:0000313	CC	organellar ribosome	14/724	81/12331	0.000236761	0.0239158	0.0226806	NSUN3/MRPL1/MRPS11/MRPL43/MRPL3/MRPS35/MRPS33/MRPL37/MRPL38/MRPL17/MRPS18A/MRPL42/MRPL45/MRPL28	14
lung	up	GO:0005761	CC	mitochondrial ribosome	14/724	81/12331	0.000236761	0.0239158	0.0226806	NSUN3/MRPL1/MRPS11/MRPL43/MRPL3/MRPS35/MRPS33/MRPL37/MRPL38/MRPL17/MRPS18A/MRPL42/MRPL45/MRPL28	14
lung	up	GO:0030686	CC	90S preribosome	8/724	30/12331	0.000250221	0.0239158	0.0226806	RRP36/BMS1/RRP7A/HEATR1/WDR3/UTP20/MPHOSPH10/NOC2L	8
lung	up	GO:0005759	CC	mitochondrial matrix	42/724	408/12331	0.000268215	0.0239158	0.0226806	HYKK/DHX30/NSUN3/SARS2/GFM2/ARG2/MLYCD/TRMT5/AMT/PTCD1/TFB1M/POLRMT/MRPL1/TK2/MRPS11/DHTKD1/MRPL43/TIMM44/LYRM7/CBR4/MRPL3/PDSS1/PPA2/MRPS35/MCCC2/MRPS33/FAHD1/MRPL37/SUOX/MRPL38/SHMT2/MRPL17/TBRG4/OXCT1/MRPS18A/MRPL42/MALSU1/MRPL45/TUFM/GSTZ1/MRPL28/HSPD1	42
lung	up	GO:1990391	CC	DNA repair complex	8/724	31/12331	0.000320096	0.0244645	0.023201	PMS1/MLH1/XPA/ZSWIM7/MSH6/XRCC1/TP53BP1/RNF168	8
lung	up	GO:0000315	CC	organellar large ribosomal subunit	10/724	51/12331	0.000650765	0.0386844	0.0366864	NSUN3/MRPL1/MRPL43/MRPL3/MRPL37/MRPL38/MRPL17/MRPL42/MRPL45/MRPL28	10
lung	up	GO:0005762	CC	mitochondrial large ribosomal subunit	10/724	51/12331	0.000650765	0.0386844	0.0366864	NSUN3/MRPL1/MRPL43/MRPL3/MRPL37/MRPL38/MRPL17/MRPL42/MRPL45/MRPL28	10
lung	up	GO:0030880	CC	RNA polymerase complex	18/724	133/12331	0.000760263	0.040674	0.0385733	TAF1/ZNF609/MLLT3/POLA2/MLLT1/POLR1E/RPAP2/POLR3C/MNAT1/POLRMT/INTS12/CCNH/POLR2K/TAF3/POLR2J/RPAP1/GTF2F2/INTS7	18
gill	down	GO:0035220	BP	wing disc development	75/1026	448/12287	3.25887e-09	1.97455e-05	1.68261e-05	ACVR1/ACVR1B/ARHGEF11/ARID2/ATAD1/ATOH8/ATXN1/BMP1/BNC2/BTK/CABLES1/CHRD/CSNK1E/DCHS1/DLL1/DOK2/DTX1/DVL1/DVL2/EBF3/EGFL7/EGFL8/EGFR/FHOD3/FRY/FZD7/GLI3/GSK3A/GSK3B/HIVEP1/HS6ST1/HSBP1L1/ITGA5/ITGA7/LFNG/LPIN1/LRP5/LRP6/MAPK14/NDST2/NDST4/NEDD4/NEDD4L/NOTCH1/NOTCH3/NOTUM/PANK1/PCIF1/PLEKHG1/PPP1R12C/PRICKLE1/PRKX/PSEN1/PTCH1/PTCH2/PXN/QKI/RAB11FIP4/ROCK2/RPS28/SLC35D1/SMAD6/SMAD7/SRF/STARD8/STK17…	75
gill	down	GO:0001525	BP	angiogenesis	73/1026	439/12287	7.16402e-09	2.17034e-05	1.84945e-05	ACE/ACVR1/ADAMTS9/ADM/AMOT/APLNR/AQP1/CTSH/CXCL12/CXCR4/DLL1/E2F7/EGF/EGLN1/EIF2AK3/EMILIN1/EPGN/EPHB2/EPN1/F3/FGFBP1/FGFR1/FLT1/FLT4/FMNL3/FZD8/GPNMB/GPR4/HEY1/HGF/HMGB1/HS6ST1/IGFBP2/ITGA5/LAMA5/MAPK14/MCAM/MMP14/MMP9/NDNF/NOTCH1/NOTCH3/NPR1/NRP1/PRKX/PTN/PTPRB/PTPRM/PXN/RAPGEF3/RGCC/ROBO4/ROCK2/RSPO3/RUNX1/SASH1/SFRP1/SH2B3/SOX18/SP1/SPHK1/SRF/SULF1/TAL1/TGFBI/TGFBR1/TGFBR2/THBS1/TIE1/TSPAN12/…	73
gill	down	GO:0048737	BP	imaginal disc-derived appendage development	68/1026	408/12287	2.17625e-08	2.53088e-05	2.15668e-05	ACVR1/ACVR1B/ARAP1/ARAP3/ARHGAP23/ARHGEF11/ARID2/ATOH8/ATXN1/BMP1/BNC2/BTK/CABLES1/CHRD/CSNK1E/DCHS1/DLL1/DOK2/DTX1/DVL1/DVL2/EBF3/EGFL7/EGFL8/EGFR/FHOD3/FRY/FZD7/GSK3A/GSK3B/HIVEP1/HS6ST1/ITGA5/ITGA7/KALRN/LFNG/LPIN1/LRP5/LRP6/MAPK14/MLLT6/NDST2/NDST4/NEDD4/NEDD4L/NOTCH1/NOTCH3/PANK1/PLEKHG1/PPP1R12C/PRICKLE1/PRKX/PTCH1/PTCH2/QKI/ROCK2/SLC35D1/SMAD6/SMAD7/SRF/STARD8/STK17B/STK38L/TEAD3/TGFBR1/TR…	68
gill	down	GO:0007476	BP	imaginal disc-derived wing morphogenesis	60/1026	342/12287	2.24854e-08	2.53088e-05	2.15668e-05	ACVR1/ACVR1B/ARHGEF11/ARID2/ATOH8/ATXN1/BMP1/BNC2/BTK/CABLES1/CHRD/CSNK1E/DCHS1/DLL1/DOK2/DVL1/DVL2/EBF3/EGFL7/EGFL8/EGFR/FHOD3/FRY/FZD7/GSK3A/GSK3B/HIVEP1/HS6ST1/ITGA5/ITGA7/LFNG/LPIN1/LRP5/LRP6/MAPK14/NDST2/NDST4/NEDD4/NEDD4L/NOTCH1/NOTCH3/PANK1/PLEKHG1/PPP1R12C/PRICKLE1/PRKX/PTCH1/PTCH2/QKI/ROCK2/SLC35D1/SMAD6/SMAD7/SRF/STARD8/STK17B/STK38L/TEAD3/TGFBR1/WWP1	60
gill	down	GO:0035114	BP	imaginal disc-derived appendage morphogenesis	67/1026	401/12287	2.50624e-08	2.53088e-05	2.15668e-05	ACVR1/ACVR1B/ARAP1/ARAP3/ARHGAP23/ARHGEF11/ARID2/ATOH8/ATXN1/BMP1/BNC2/BTK/CABLES1/CHRD/CSNK1E/DCHS1/DLL1/DOK2/DTX1/DVL1/DVL2/EBF3/EGFL7/EGFL8/EGFR/FHOD3/FRY/FZD7/GSK3A/GSK3B/HIVEP1/HS6ST1/ITGA5/ITGA7/KALRN/LFNG/LPIN1/LRP5/LRP6/MAPK14/NDST2/NDST4/NEDD4/NEDD4L/NOTCH1/NOTCH3/PANK1/PLEKHG1/PPP1R12C/PRICKLE1/PRKX/PTCH1/PTCH2/QKI/ROCK2/SLC35D1/SMAD6/SMAD7/SRF/STARD8/STK17B/STK38L/TEAD3/TGFBR1/TRIO/WWP…	67
gill	down	GO:0035120	BP	post-embryonic appendage morphogenesis	67/1026	401/12287	2.50624e-08	2.53088e-05	2.15668e-05	ACVR1/ACVR1B/ARAP1/ARAP3/ARHGAP23/ARHGEF11/ARID2/ATOH8/ATXN1/BMP1/BNC2/BTK/CABLES1/CHRD/CSNK1E/DCHS1/DLL1/DOK2/DTX1/DVL1/DVL2/EBF3/EGFL7/EGFL8/EGFR/FHOD3/FRY/FZD7/GSK3A/GSK3B/HIVEP1/HS6ST1/ITGA5/ITGA7/KALRN/LFNG/LPIN1/LRP5/LRP6/MAPK14/NDST2/NDST4/NEDD4/NEDD4L/NOTCH1/NOTCH3/PANK1/PLEKHG1/PPP1R12C/PRICKLE1/PRKX/PTCH1/PTCH2/QKI/ROCK2/SLC35D1/SMAD6/SMAD7/SRF/STARD8/STK17B/STK38L/TEAD3/TGFBR1/TRIO/WWP…	67
gill	down	GO:0031589	BP	cell-substrate adhesion	53/1026	293/12287	5.3332e-08	4.07054e-05	3.4687e-05	ADAMTS9/AXL/BCL6/CD44/CD63/COL8A1/CORO1A/DDR1/DOCK5/EDIL3/EGFL6/EGFLAM/EMILIN1/FHOD3/FMN1/FREM1/FZD7/GSK3B/ITGA1/ITGA2/ITGA4/ITGA5/ITGA7/ITGA9/ITGB4/JAK2/KANK1/LAMA5/MINK1/MMP14/NDNF/NOTCH1/NPNT/NRP1/PREX1/PRKX/PTN/PTPRJ/PXN/ROCK2/RPL29/SFRP1/SLC9A1/SMAD6/SPOCK2/SRCIN1/SRF/THBS1/TIAM1/TRPM7/UNC13D/VIT/VWA2	53
gill	down	GO:0048563	BP	post-embryonic animal organ morphogenesis	77/1026	495/12287	5.37454e-08	4.07054e-05	3.4687e-05	ACVR1/ACVR1B/ARAP1/ARAP3/ARHGAP23/ARHGEF11/ARID2/ATOH8/ATXN1/BMP1/BNC2/BTK/CABLES1/CHRD/CSNK1E/DCHS1/DLL1/DOK2/DTX1/DVL1/DVL2/EBF3/EFEMP1/EGFL7/EGFL8/EGFR/FHOD3/FLT1/FLT4/FRY/FZD7/GSK3A/GSK3B/HIVEP1/HS6ST1/ITGA5/ITGA7/JAK1/JAK2/KALRN/LFNG/LPIN1/LRP5/LRP6/MAP2K7/MAPK14/MFAP2/MMP14/NDST2/NDST4/NEDD4/NEDD4L/NOTCH1/NOTCH3/PANK1/PLEKHG1/PPP1R12C/PRICKLE1/PRKX/PSEN1/PTCH1/PTCH2/QKI/ROCK2/SLC35D1/SMAD6/…	77
gill	down	GO:0007472	BP	wing disc morphogenesis	60/1026	352/12287	6.59586e-08	4.44048e-05	3.78394e-05	ACVR1/ACVR1B/ARHGEF11/ARID2/ATOH8/ATXN1/BMP1/BNC2/BTK/CABLES1/CHRD/CSNK1E/DCHS1/DLL1/DOK2/DVL1/DVL2/EBF3/EGFL7/EGFL8/EGFR/FHOD3/FRY/FZD7/GSK3A/GSK3B/HIVEP1/HS6ST1/ITGA5/ITGA7/LFNG/LPIN1/LRP5/LRP6/MAPK14/NDST2/NDST4/NEDD4/NEDD4L/NOTCH1/NOTCH3/PANK1/PLEKHG1/PPP1R12C/PRICKLE1/PRKX/PTCH1/PTCH2/QKI/ROCK2/SLC35D1/SMAD6/SMAD7/SRF/STARD8/STK17B/STK38L/TEAD3/TGFBR1/WWP1	60
gill	down	GO:0007560	BP	imaginal disc morphogenesis	74/1026	482/12287	1.69232e-07	0.000102537	8.7377e-05	ACVR1/ACVR1B/ARAP1/ARAP3/ARHGAP23/ARHGEF11/ARID2/ATOH8/ATXN1/BMP1/BNC2/BTK/CABLES1/CHRD/CSNK1E/DCHS1/DLL1/DOK2/DTX1/DVL1/DVL2/EBF3/EGFL7/EGFL8/EGFR/FHOD3/FLT1/FLT4/FRY/FZD7/GSK3A/GSK3B/HIVEP1/HS6ST1/ITGA5/ITGA7/JAK1/JAK2/KALRN/LFNG/LPIN1/LRP5/LRP6/MAP2K7/MAPK14/MMP14/NDST2/NDST4/NEDD4/NEDD4L/NOTCH1/NOTCH3/PANK1/PLEKHG1/PPP1R12C/PRICKLE1/PRKX/PTCH1/PTCH2/QKI/ROCK2/SLC35D1/SMAD6/SMAD7/SRF/STARD8/ST…	74
gill	down	GO:2000147	BP	positive regulation of cell motility	72/1026	469/12287	2.50362e-07	0.000137904	0.000117515	ABCC1/ACKR3/ACP5/ACVR1/ACVR1B/AMOT/AQP1/ATOH8/BMPR2/CAMK2D/CCR6/CD151/CORO1A/CTSH/CXCL12/CXCR4/DIAPH1/DOCK5/EGF/EGFR/ELMO3/F2R/F2RL1/F3/FGFBP1/FGFR1/FHOD3/FLT1/FLT4/FZD8/GPNMB/GSK3A/GSK3B/HDAC4/HGF/HMGB1/INSR/IRS2/ITGA2/ITGA4/ITGA5/JAK2/LYN/MAP2K2/MAPK14/MCAM/MMP14/MMP9/MYC/MYO5A/NOTCH1/NRP1/PHPT1/PODXL/PREX1/PTPRJ/RAPGEF3/ROCK2/SASH1/SELENOK/SLC8A1/SP1/SPHK1/SPOCK2/STX4/TACR1/TGFBR1/TGFBR2/THBS1…	72
gill	down	GO:0060560	BP	developmental growth involved in morphogenesis	65/1026	410/12287	3.01431e-07	0.000152198	0.000129695	ARHGEF11/BMPR2/BNC2/CELSR1/CXCL12/CXCR4/DDR1/DOK2/DUSP8/DVL1/DVL2/FAM151B/FAM53B/FEZ2/FMN1/FMNL2/FMNL3/FZD7/FZD8/GSK3B/ITGA4/ITGA9/JADE2/KALRN/LRP5/LRP6/MAP2K7/MAP3K12/MAP3K13/MAPK14/MEGF8/MGLL/NEDD4L/NIN/NIPA2/NIPAL1/NOTCH1/NRN1L/NRP1/PLXNA3/PLXNA4/PPP1R12C/PRICKLE1/PTPN4/RARG/RDH10/RIN2/ROCK2/SFRP1/SIX4/SLC12A2/SLC9A6/SLIT1/SMAD6/SMAD7/SPG11/SPRY1/SRF/TGFBR2/TIAM1/TRIO/TRPC5/ULK1/VANGL2/WNT5B	65
gill	down	GO:0030335	BP	positive regulation of cell migration	69/1026	453/12287	6.03313e-07	0.00028119	0.000239615	ABCC1/ACKR3/ACP5/ACVR1/ACVR1B/AMOT/AQP1/ATOH8/BMPR2/CAMK2D/CCR6/CD151/CORO1A/CTSH/CXCL12/CXCR4/DIAPH1/DOCK5/EGF/EGFR/ELMO3/F2R/F2RL1/F3/FGFBP1/FGFR1/FHOD3/FLT1/FLT4/FZD8/GPNMB/GSK3A/GSK3B/HDAC4/HGF/HMGB1/INSR/IRS2/ITGA2/ITGA4/ITGA5/JAK2/LYN/MAPK14/MCAM/MMP14/MMP9/MYC/MYO5A/NOTCH1/NRP1/PODXL/PREX1/PTPRJ/RAPGEF3/ROCK2/SASH1/SELENOK/SLC8A1/SP1/SPHK1/STX4/TACR1/TGFBR1/TGFBR2/THBS1/TIAM1/TRPV4/WNT5B	69
gill	down	GO:0001701	BP	in utero embryonic development	59/1026	373/12287	1.15432e-06	0.000499572	0.000425709	ACVR1/ACVR1B/ADA/ADM/AMD1/AMOT/AR/B9D1/DLL1/DUSP3/E2F7/EGFR/EGLN1/ELF3/EOMES/EPN1/FGFR1/FLVCR1/GLI3/GNA12/GRHL2/HEG1/HEY1/HS6ST1/ICMT/INPP5K/ITGA4/KAT2A/KLF1/LIG4/MAPK8IP3/MGAT1/MTSS1/MYC/NCOA1/NOTCH1/OCRL/PCGF2/PKD2/PTCH1/PTPRR/RBBP8/RDH10/RSPO3/RUNX1/SLC39A3/SLC8A1/SOX18/SOX5/SOX6/SP1/SPIC/SRF/TANC2/TGFBR1/TGFBR2/TGFBR3/TIE1/VASH2	59
gill	down	GO:0001655	BP	urogenital system development	65/1026	427/12287	1.31475e-06	0.000531071	0.000452551	ACE/ACVR1/AQP1/AR/BCL6/CD44/CDKN1B/CHRD/CTSH/DCHS1/DLL1/DOCK5/EGF/EGFR/EPHB2/FAT4/FGFR1/FLT1/FLT4/FMN1/GCNT4/GFRA1/GLI3/GLIS2/GPR4/HEY1/HIVEP1/IFT88/ITGB4/LAMA5/LRP4/LZTS2/MMP9/MTSS1/MYC/NDRG1/NOTCH1/NOTCH3/NPNT/NRP1/PCSK9/PKD2/PODXL/PRKCI/PRKX/PTCH1/RARG/RDH10/RP2/SFRP1/SGPL1/SIX4/SMAD6/SMAD7/SOX7/SPRY1/STARD8/SULF1/TANC2/TET2/TGFBR1/TTC8/VANGL2/WFS1/WNK4	65
gill	down	GO:0072001	BP	renal system development	60/1026	386/12287	1.68869e-06	0.000622835	0.000530747	ACE/AQP1/BCL6/CD44/CHRD/CTSH/DCHS1/DLL1/DOCK5/EGF/EGFR/FAT4/FGFR1/FLT1/FLT4/FMN1/GCNT4/GFRA1/GLI3/GLIS2/GPR4/HEY1/HIVEP1/IFT88/ITGB4/LAMA5/LRP4/LZTS2/MMP9/MTSS1/MYC/NDRG1/NOTCH1/NOTCH3/NPNT/NRP1/PCSK9/PKD2/PODXL/PRKCI/PRKX/PTCH1/RDH10/RP2/SFRP1/SGPL1/SIX4/SMAD6/SMAD7/SOX7/SPRY1/STARD8/SULF1/TANC2/TET2/TGFBR1/TTC8/VANGL2/WFS1/WNK4	60
gill	down	GO:0001503	BP	ossification	53/1026	326/12287	1.74752e-06	0.000622835	0.000530747	ACAN/ACHE/ACP5/ACVR1/ALPL/ANKH/ASPN/BMPR2/CALCR/CHRD/CHSY1/CSGALNACT1/DCHS1/DHRS3/EGFR/EIF2AK3/FAT4/FBN2/FGFR1/FGFR3/GLI3/GPNMB/HDAC4/HEY1/HGF/LRP4/LRP5/LRP6/MAPK14/MEF2D/MMP14/MMP9/MTSS1/NOTCH1/NPNT/PENK/PHOSPHO1/PLA2G4A/PTCH1/PTCH2/PTN/RUNX1/RUNX2/SATB2/SFRP1/SLC26A2/SLC40A1/SLC8A1/SMAD6/SP1/TACR1/TGFBR3/ZHX3	53
gill	down	GO:1903825	BP	organic acid transmembrane transport	34/1026	174/12287	2.23713e-06	0.000691308	0.000589096	ABCC1/ABCD3/ACACB/CLN8/CPT1A/IRS2/MFSD2A/MID1IP1/MYC/PSEN1/SLC12A2/SLC13A3/SLC16A10/SLC16A13/SLC16A2/SLC16A4/SLC16A9/SLC17A8/SLC23A2/SLC26A2/SLC26A4/SLC35D1/SLC38A1/SLC38A3/SLC38A7/SLC38A9/SLC3A2/SLC43A1/SLC5A6/SLC7A10/SLC7A11/SLC7A2/SLCO2A1/THBS1	34
gill	down	GO:1905039	BP	carboxylic acid transmembrane transport	34/1026	174/12287	2.23713e-06	0.000691308	0.000589096	ABCC1/ABCD3/ACACB/CLN8/CPT1A/IRS2/MFSD2A/MID1IP1/MYC/PSEN1/SLC12A2/SLC13A3/SLC16A10/SLC16A13/SLC16A2/SLC16A4/SLC16A9/SLC17A8/SLC23A2/SLC26A2/SLC26A4/SLC35D1/SLC38A1/SLC38A3/SLC38A7/SLC38A9/SLC3A2/SLC43A1/SLC5A6/SLC7A10/SLC7A11/SLC7A2/SLCO2A1/THBS1	34
gill	down	GO:0007369	BP	gastrulation	55/1026	346/12287	2.28192e-06	0.000691308	0.000589096	ACVR1/ALG5/AMOT/ARHGAP23/ARHGEF11/ARRB2/ATOH8/BMP1/BMPR2/CELSR1/CHRD/COL5A1/COL6A1/COL8A1/CXCL12/CXCR4/DEF6/DOCK5/DVL1/DVL2/EGFR/EOMES/EXOC4/FGFR1/FOXI1/FYN/FZD7/ITGA2/ITGA4/ITGA5/ITGA7/ITGB4/JAK1/JAK2/LRP5/LRP6/MEGF8/MMP14/MMP9/NDST2/NDST4/NOTCH1/PRICKLE1/ROCK2/SFRP1/SLIT1/SOX7/SRF/SYTL5/TAL1/TGFBR2/TRIB1/UGCG/VANGL2/WNT5B	55
gill	down	GO:0043405	BP	regulation of MAP kinase activity	54/1026	339/12287	2.64327e-06	0.000762647	0.000649887	AKAP13/CD81/CXCR4/DUSP3/DUSP8/DVL2/EGF/EGFR/EPGN/EPHB2/ERN2/F2R/FGFR1/FLT1/FZD8/GSK3A/GSK3B/HGF/INPP5K/INSR/ITGA1/JAK2/KIDINS220/LYN/MAP2K2/MAP2K7/MAP3K12/MAP3K13/MAP3K2/MAP3K5/MAP3K8/MAPK14/MAPK8IP3/MINK1/MST1R/NRG1/PAQR3/PIK3R5/PSEN1/PTPRJ/PXN/RAPGEF1/SASH1/SFRP1/SORL1/SPRY1/TAOK1/TAOK2/TGFBR1/THBS1/TIAM1/TRAF2/TRIB1/VANGL2	54
gill	down	GO:0098656	BP	anion transmembrane transport	52/1026	323/12287	2.94294e-06	0.000785837	0.000669648	ABCA1/ABCC1/ABCC5/ACACB/ADAMTS8/ANKH/ANO3/ANO5/ANO8/BSND/CLCN2/CLN8/CPT1A/IRS2/MFSD10/MFSD2A/MID1IP1/MYC/PSEN1/SLC12A2/SLC13A3/SLC13A4/SLC16A10/SLC16A13/SLC16A2/SLC16A4/SLC16A9/SLC17A8/SLC23A2/SLC26A2/SLC26A4/SLC2A1/SLC35A1/SLC35C2/SLC35D1/SLC38A1/SLC38A3/SLC38A7/SLC38A9/SLC3A2/SLC43A1/SLC44A4/SLC4A1/SLC4A4/SLC4A7/SLC5A6/SLC7A10/SLC7A11/SLC7A2/SLCO2A1/THBS1/TTYH3	52
gill	down	GO:0032231	BP	regulation of actin filament bundle assembly	26/1026	117/12287	2.99451e-06	0.000785837	0.000669648	ALMS1/AMOT/ARAP1/ARHGAP28/DVL1/DVL2/FHOD3/FZD7/INPP5K/ITGA5/KANK4/MAP2K7/MTSS1/NRP1/PDLIM4/PPM1E/PXN/RAPGEF3/RGCC/ROCK2/SFRP1/SLC9A1/TACR1/TGFBR1/TGFBR2/TTC8	26
gill	down	GO:0035051	BP	cardiocyte differentiation	36/1026	192/12287	3.11274e-06	0.000785837	0.000669648	ACVR1/AKAP13/ARRB2/CAMK2D/COL14A1/DLL1/EGFR/EOMES/EPN1/FHOD3/FZD7/GSK3A/GSK3B/IFT88/KAT2A/LRP6/MEF2A/NEDD4/NEDD4L/NOTCH1/NOTCH3/NR3C1/NRG1/PRICKLE1/PTCH2/SLC8A1/SLC9A1/SMAD6/SORBS2/SOX18/SOX6/SPRY1/SRF/TEAD3/TGFBR3/VANGL2	36
gill	down	GO:0051056	BP	regulation of small GTPase mediated signal transduction	52/1026	325/12287	3.54232e-06	0.000858517	0.000731583	ABCA1/AKAP13/AMOT/ARAP1/ARAP3/ARHGAP18/ARHGAP23/ARHGAP26/ARHGAP28/ARHGAP32/ARHGAP39/ARHGAP40/ARHGAP42/ARHGEF1/ARHGEF11/ARHGEF17/ARHGEF9/BCL6/CAMK2D/CCDC125/CDC42BPA/CGNL1/DENND1B/DENND4A/DENND5A/DEPDC7/EPHB2/EPS8L1/F2R/F2RL1/F2RL2/GPR4/ICMT/KALRN/KANK1/NDRG1/NFAT5/NOTCH1/NRP1/OCRL/OPHN1/PLEKHG1/PREX1/RASGRF2/RHOBTB1/RIN2/SBF1/SPRY1/STARD8/SYDE2/TIAM1/TRIO	52
gill	down	GO:0003007	BP	heart morphogenesis	52/1026	331/12287	6.09236e-06	0.00141976	0.00120984	ACVR1/ARID2/ARNT2/ATOH8/BMPR2/CHRD/COL5A1/DCHS1/DHRS3/DLL1/DPF3/DVL1/DVL2/EGLN1/EPOR/FAT4/GLI3/GRHL2/GSK3A/HEG1/HEY1/IFT88/INSR/LRP6/MAPK14/MEGF8/MKS1/MMP14/NDRG4/NEDD4/NEDD4L/NOTCH1/NRG1/NRP1/PKD2/PSEN1/PTCH1/RP2/SLC8A1/SLIT1/SMAD6/SMAD7/SOX18/SPRY1/SRF/TAL1/TEAD3/TGFBR1/TGFBR2/TGFBR3/THBS1/VANGL2	52
gill	down	GO:0007009	BP	plasma membrane organization	26/1026	122/12287	6.76819e-06	0.00151883	0.00129427	ALG5/ANO3/AR/CAV2/COL5A1/CXCR4/DIAPH1/DIAPH2/DYSF/EXOC4/FAT4/GPAM/GRHL2/MBOAT2/NDRG1/PACSIN1/SH3TC2/SNX33/SNX9/SOX5/SOX6/STX2/STX3/STX4/TIE1/VASH2	26
gill	down	GO:0001822	BP	kidney development	49/1026	307/12287	7.23079e-06	0.00156469	0.00133335	ACE/AQP1/CD44/CTSH/DCHS1/DLL1/EGF/FAT4/FGFR1/FMN1/GCNT4/GFRA1/GLI3/GLIS2/GPR4/HEY1/IFT88/LAMA5/LRP4/LZTS2/MMP9/MTSS1/MYC/NDRG1/NOTCH1/NOTCH3/NPNT/NRP1/PCSK9/PKD2/PODXL/PRKCI/PRKX/PTCH1/RDH10/RP2/SFRP1/SGPL1/SIX4/SMAD6/SMAD7/SOX7/SPRY1/SULF1/TET2/TGFBR1/VANGL2/WFS1/WNK4	49
gill	down	GO:0090130	BP	tissue migration	67/1026	468/12287	7.81616e-06	0.00157745	0.00134422	ADAMTS9/ALG5/AMOT/AQP1/ARSB/ATOH8/BMPR2/CCR6/CD63/CTSH/CXCL12/CXCR4/DLL1/DOCK5/DVL1/DVL2/EGFR/ELMO3/EXOC4/FGFBP1/FGFR1/FLT1/FLT4/FZD7/GIPC1/GRHL2/HMGB1/ITGA2/ITGA5/ITGA7/JAK1/JAK2/MAP2K2/MAP2K7/MCC/MMP9/NDST2/NDST4/NOTCH1/NOTCH3/NRP1/PRKX/PTCH1/PTCH2/PTPRG/PTPRM/PTPRR/PXN/RAB3GAP2/RGCC/RIN2/ROCK2/SASH1/SLC39A7/SLIT1/SOX18/SP1/SRF/STARD8/TACR1/TANC2/TGFBR1/TGFBR2/TGFBR3/THBS1/TWF1/VANGL2	67
gill	down	GO:0042074	BP	cell migration involved in gastrulation	16/1026	56/12287	8.4418e-06	0.00157745	0.00134422	ALG5/AMOT/CHRD/CXCL12/CXCR4/DEF6/JAK1/JAK2/LRP5/LRP6/MEGF8/NDST2/NDST4/SLIT1/VANGL2/WNT5B	16
gill	down	GO:0045746	BP	negative regulation of Notch signaling pathway	23/1026	102/12287	8.51358e-06	0.00157745	0.00134422	ARRB2/BCL6/CELSR1/DLK2/DTX1/DVL1/DVL2/EGF/EGFL7/EGFR/FZD7/HEY1/LFNG/MMP14/NEDD4/NEDD4L/NOTCH3/PRICKLE1/SLC35C1/UVRAG/VAV2/WWP1/WWP2	23
gill	down	GO:0042067	BP	establishment of ommatidial planar polarity	19/1026	75/12287	8.67358e-06	0.00157745	0.00134422	CELSR1/CSNK1E/DCHS1/DLL1/DVL1/DVL2/EGFR/FMNL2/FMNL3/FZD7/GRHL2/JAK1/JAK2/NOTCH1/NOTCH3/PRICKLE1/ROCK2/USP54/VANGL2	19
gill	down	GO:0061326	BP	renal tubule development	31/1026	162/12287	9.68311e-06	0.00157745	0.00134422	AQP1/BCL6/CD44/CHRD/DCHS1/DLL1/DOCK5/EGFR/FAT4/FLT1/FLT4/FMN1/GLI3/HEY1/HIVEP1/LAMA5/MTSS1/MYC/NOTCH1/NOTCH3/NPNT/PKD2/PRKCI/PTCH1/SIX4/SMAD6/SMAD7/STARD8/TANC2/TTC8/WNK4	31
gill	down	GO:0045446	BP	endothelial cell differentiation	24/1026	110/12287	9.94635e-06	0.00157745	0.00134422	ACVR1/ATOH8/BMPR2/CXCR4/DLL1/F2RL1/FLT4/HAPLN2/HEG1/HEY1/IFT88/LAMA5/MARVELD2/MYD88/NOTCH1/NRG1/NRP1/PTN/RAPGEF1/RAPGEF3/ROCK2/SOX18/TAL1/TGFBR1	24
gill	down	GO:0045927	BP	positive regulation of growth	68/1026	481/12287	1.02618e-05	0.00157745	0.00134422	ACACB/ACVR1/ARRB2/BMPR2/CACNA2D2/CD81/CELSR1/CNNM4/CSNK1E/CXCL12/CXCR4/DERL2/DIO3/DLL1/DVL1/DVL2/EGFR/EGLN1/EXOC4/FGFR1/FLT4/FZD7/GLCE/GPAM/GSK3B/HS6ST1/IGFBP2/INO80/INSR/INSRR/KALRN/MAP2K7/MAP3K12/MAP3K13/MAPK14/MEGF8/MMP14/MTM1/NEDD4L/NIPA2/NIPAL1/NOTCH1/NR3C1/NRG1/NRP1/PACSIN1/PEX5/PRICKLE1/RICTOR/SCD/SFRP1/SLC44A4/SLC9A1/SPHK1/SRF/SYNJ1/SYTL5/TFCP2L1/TGFBR1/TGFBR2/TGFBR3/TRIO/TRPC5/TSHR/VANGL…	68
gill	down	GO:0001736	BP	establishment of planar polarity	34/1026	186/12287	1.02952e-05	0.00157745	0.00134422	ALMS1/ARRB2/CELSR1/CSNK1E/DCHS1/DLL1/DVL1/DVL2/EGFR/FAT4/FMNL2/FMNL3/FZD3/FZD6/FZD7/GIPC1/GIPC2/GRHL2/JAK1/JAK2/LRP6/MAP2K7/MKS1/NOTCH1/NOTCH3/PRICKLE1/ROCK2/RSPO3/SFRP1/SYTL5/TIAM1/TTC8/USP54/VANGL2	34
gill	down	GO:0007164	BP	establishment of tissue polarity	34/1026	186/12287	1.02952e-05	0.00157745	0.00134422	ALMS1/ARRB2/CELSR1/CSNK1E/DCHS1/DLL1/DVL1/DVL2/EGFR/FAT4/FMNL2/FMNL3/FZD3/FZD6/FZD7/GIPC1/GIPC2/GRHL2/JAK1/JAK2/LRP6/MAP2K7/MKS1/NOTCH1/NOTCH3/PRICKLE1/ROCK2/RSPO3/SFRP1/SYTL5/TIAM1/TTC8/USP54/VANGL2	34
gill	down	GO:0048705	BP	skeletal system morphogenesis	43/1026	260/12287	1.06151e-05	0.00157745	0.00134422	ACAN/ACP5/ALPL/BMP1/BMPR2/CHSY1/CSGALNACT1/DHRS3/FBN2/FGFR1/FGFR3/FLVCR1/FMN1/FREM1/GLI3/GRHL2/INSIG1/LRP5/LRP6/MAPK14/MEF2D/MEGF8/MMP14/MYC/PCGF2/PHOSPHO1/PLXNA3/PRRX2/PSEN1/RARG/RDH10/RUNX2/SATB2/SFRP1/SGPL1/SIX4/SLC39A3/SULF1/TGFBR1/TGFBR2/THBS1/TRPV4/WNT5B	43
gill	down	GO:0061138	BP	morphogenesis of a branching epithelium	43/1026	260/12287	1.06151e-05	0.00157745	0.00134422	ACVR1/ADM/AR/ATP6V0B/ATP6V0D2/CD44/CELSR1/CTSH/CXCL12/CXCR4/DCHS1/DDR1/EGF/FAT4/FGFR1/FLT1/GLI3/GRHL2/HGF/LAMA5/LMNB2/LRP5/LRP6/MKS1/MMP14/MYC/NOTCH1/NPNT/NRP1/PKD2/PRKCI/PTCH1/PXN/RDH10/RSPO3/SFRP1/SIX4/SLC12A2/SPRY1/SRF/SULF1/TGFBR2/VANGL2	43
gill	down	GO:0051271	BP	negative regulation of cellular component movement	45/1026	277/12287	1.06969e-05	0.00157745	0.00134422	ABHD2/ACAN/ADA/ADAMTS9/ARAP3/ARID2/CCDC125/CD63/CDKN1B/CHRD/CNIH2/CXCL12/EGFL7/EMILIN1/GSK3B/HMGB1/ITGA4/ITGA9/KANK1/KIF26A/LRCH1/MCC/NDRG4/NOTCH1/NRP1/PLXNA3/PODN/PPARGC1A/PTN/PTPRG/PTPRJ/PTPRM/PTPRR/RGCC/ROBO4/SFRP1/SLIT1/SMAD7/SRF/SULF1/TGFBR3/THBS1/TIE1/TP53INP1/TRIB1	45
gill	down	GO:0110020	BP	regulation of actomyosin structure organization	26/1026	125/12287	1.075e-05	0.00157745	0.00134422	AKAP13/ALMS1/AMOT/ARAP1/ARHGAP28/FHOD3/INPP5K/ITGA5/KANK4/LMNB2/NEDD4/NEDD4L/NRP1/OCRL/PDLIM4/PPM1E/PXN/RAPGEF3/RGCC/ROCK2/SFRP1/SLC9A1/TACR1/TGFBR1/TGFBR2/TTC8	26
gill	down	GO:0048588	BP	developmental cell growth	57/1026	382/12287	1.09346e-05	0.00157745	0.00134422	BMPR2/CAMK2D/CELSR1/COL14A1/CXCL12/CXCR4/DDR1/DUSP8/DVL1/DVL2/FAM151B/FAM53B/FEZ2/FMNL2/FMNL3/FZD7/FZD8/GSK3A/GSK3B/ITGA4/ITGA9/JADE2/KALRN/KCNH1/MAP2K7/MAP3K12/MAP3K13/MAPK14/MEGF8/MGLL/NEDD4L/NIN/NIPA2/NIPAL1/NR3C1/NRN1L/NRP1/PLXNA3/PLXNA4/PPP1R12C/PRICKLE1/PTPN4/RARG/RIN2/SLC9A6/SLIT1/SORBS2/SPG11/SRF/TGFBR2/TIAM1/TRIO/TRPC5/UBR4/ULK1/VANGL2/WNT5B	57
gill	down	GO:0046777	BP	protein autophosphorylation	43/1026	262/12287	1.29093e-05	0.001819	0.00155006	ACE/ACVR1B/BMX/BTK/CAMK2D/CAMKK2/CSNK1E/DAPK1/DDR1/EGFR/EIF2AK3/EPHB2/FGFR1/FGFR3/FGFR4/FLT1/FLT4/FRK/FYN/GPNMB/GSK3B/INSR/INSRR/JAK1/JAK2/LYN/MAP2K2/MAP3K12/MAP3K13/MAPK14/MINK1/NEK6/NRG1/PRKX/SIK2/STK17B/TAOK1/TGFBR1/TNK1/TOM1L1/TRPM7/ULK1/WNK3	43
gill	down	GO:0060027	BP	convergent extension involved in gastrulation	12/1026	35/12287	1.47217e-05	0.00202724	0.00172751	CHRD/DEF6/DVL1/DVL2/FYN/FZD7/JAK1/JAK2/PRICKLE1/SFRP1/VANGL2/WNT5B	12
gill	down	GO:0001763	BP	morphogenesis of a branching structure	45/1026	282/12287	1.70606e-05	0.00226105	0.00192675	ACVR1/ADM/AR/ATP6V0B/ATP6V0D2/CD44/CELSR1/CTSH/CXCL12/CXCR4/DCHS1/DDR1/EGF/FAT4/FGFR1/FLT1/GLI3/GRHL2/HGF/LAMA5/LMNB2/LRP5/LRP6/MKS1/MMP14/MYC/NOTCH1/NPNT/NRP1/PKD2/PLXNA3/PLXNA4/PRKCI/PTCH1/PXN/RDH10/RSPO3/SFRP1/SIX4/SLC12A2/SPRY1/SRF/SULF1/TGFBR2/VANGL2	45
gill	down	GO:0009100	BP	glycoprotein metabolic process	53/1026	352/12287	1.7166e-05	0.00226105	0.00192675	ACAN/ACOT8/ADAMTS9/ALG5/ARSB/B3GNT7/BMPR2/CHSY1/COG3/CSGALNACT1/DERL2/DOLK/DPM1/DSE/EDEM1/EDEM3/EGFLAM/GALNT2/GALNT6/GALNT7/GCNT4/GLCE/GPC1/HS6ST1/INSR/ITM2A/LFNG/MAN2B1/MAN2B2/MGAT1/MGAT5/NDNF/NDST2/NDST4/PMM1/PMM2/PSEN1/RNF185/SLC35C1/SLC35C2/SLC35D1/SPOCK2/SRD5A3/ST3GAL5/ST6GALNAC5/ST8SIA2/ST8SIA4/SULF1/TET2/TMEM165/VANGL2/XYLT1/XYLT2	53
gill	down	GO:0007365	BP	periodic partitioning	18/1026	72/12287	1.81189e-05	0.0023358	0.00199044	CELSR1/DVL1/DVL2/EBF3/EGFR/FZD7/FZD8/GLI3/GSK3A/GSK3B/JAK1/JAK2/LRP5/LRP6/NDST2/NDST4/SLC35D1/STK36	18
gill	down	GO:0030324	BP	lung development	36/1026	208/12287	2.00408e-05	0.00252974	0.00215571	ACE/ADA/ARG1/ASAH1/ATXN1/BMPR2/CELSR1/CLCN2/CTSH/FGFR1/FGFR3/FGFR4/FLT4/GLI3/GRHL2/HEG1/HMGB1/HS6ST1/IFT88/LAMA5/MAP2K2/MAPK8IP3/MMP14/NOTCH1/NR3C1/PTN/RC3H2/RDH10/SP1/SPRY1/SREBF1/SRF/TGFBR1/TGFBR2/VANGL2/WWP1	36
gill	down	GO:0001738	BP	morphogenesis of a polarized epithelium	37/1026	217/12287	2.1749e-05	0.00268933	0.00229171	ALMS1/ARRB2/CELSR1/CSNK1E/DCHS1/DLL1/DVL1/DVL2/EGFR/FAT4/FMNL2/FMNL3/FZD3/FZD6/FZD7/GIPC1/GIPC2/GRHL2/JAK1/JAK2/LAMA5/LRP6/MAP2K7/MKS1/NOTCH1/NOTCH3/OPHN1/PRICKLE1/PRKCI/ROCK2/RSPO3/SFRP1/SYTL5/TIAM1/TTC8/USP54/VANGL2	37
gill	down	GO:0048634	BP	regulation of muscle organ development	31/1026	169/12287	2.32878e-05	0.00279069	0.00237808	ACVR1/ARNTL/ARRB2/ATOH8/COL14A1/DLL1/FGFR1/FZD7/GPC1/GSK3A/GSK3B/HDAC4/LRP6/MAPK14/MEF2A/MTM1/NEDD4/NEDD4L/NOTCH1/NR3C1/NRG1/PTCH2/SIRT2/SIX4/SMAD6/SMAD7/SOX6/TGFBR1/TGFBR2/TGFBR3/USP2	31
gill	down	GO:0018108	BP	peptidyl-tyrosine phosphorylation	52/1026	347/12287	2.34899e-05	0.00279069	0.00237808	ACE/ADRA2C/ARRB2/AXL/BMX/BTK/CAMKK2/CAV2/CD44/CD81/DDR1/DGKQ/DVL2/EFEMP1/EGF/EGFR/EPGN/EPHB2/FAM72A/FGFR1/FGFR3/FGFR4/FLT1/FLT4/FRK/FYN/GFRA1/HGF/INSR/INSRR/ITGA5/JAK1/JAK2/LRP4/LRP8/LRRK1/LYN/MST1R/NRG1/NRP1/PSEN1/PTPN4/PXN/RICTOR/SFRP1/SRCIN1/STAP2/TAL1/TIE1/TNK1/TWF1/VLDLR	52
gill	down	GO:0090132	BP	epithelium migration	64/1026	457/12287	2.52039e-05	0.00293674	0.00250254	ADAMTS9/AMOT/AQP1/ARSB/ATOH8/BMPR2/CCR6/CD63/CTSH/DLL1/DOCK5/DVL1/DVL2/EGFR/ELMO3/EXOC4/FGFBP1/FGFR1/FLT1/FLT4/FZD7/GIPC1/GRHL2/HMGB1/ITGA2/ITGA5/ITGA7/JAK1/JAK2/MAP2K2/MAP2K7/MCC/MMP9/NDST2/NDST4/NOTCH1/NOTCH3/NRP1/PRKX/PTCH1/PTCH2/PTPRG/PTPRM/PTPRR/PXN/RAB3GAP2/RGCC/RIN2/ROCK2/SASH1/SLC39A7/SLIT1/SOX18/SP1/SRF/STARD8/TACR1/TANC2/TGFBR1/TGFBR2/TGFBR3/THBS1/TWF1/VANGL2	64
gill	down	GO:0046486	BP	glycerolipid metabolic process	60/1026	421/12287	2.67231e-05	0.0029805	0.00253983	ABHD2/ACHE/AGAP2/AGPAT1/ARF3/BMX/CDS1/CERS6/CHKA/CPT1A/DGKD/DGKQ/DPM1/EGF/EGFR/FAM126A/FASN/FGFR1/FGFR3/FGFR4/FYN/GDE1/GPAM/HGF/INPP5K/INSIG1/IRS2/LCLAT1/LDLR/LIPE/LPCAT4/LPGAT1/LPIN1/MBOAT2/MFSD2A/MGLL/MTM1/MTMR1/MTMR14/NOTUM/NRG1/OCRL/PCSK9/PHOSPHO1/PI4K2A/PIGV/PIK3R5/PLA2G4A/PLBD1/PLCB3/PLCB4/PLCD4/PNPLA2/PTDSS1/PTDSS2/SBF1/SCD/SLC44A4/SREBF1/SYNJ1	60
gill	down	GO:0035218	BP	leg disc development	27/1026	139/12287	2.70641e-05	0.0029805	0.00253983	ARAP1/ARAP3/ARHGAP23/ARID2/BNC2/DCHS1/DLL1/DTX1/DVL1/DVL2/EGFR/HMGB1/KALRN/LFNG/LRP5/LRP6/NOTCH1/NOTCH3/PLEKHG1/PRICKLE1/PXN/STK17B/TEAD3/TGFB1I1/TRIO/WWP1/ZNF362	27
gill	down	GO:0110053	BP	regulation of actin filament organization	43/1026	270/12287	2.74239e-05	0.0029805	0.00253983	ALMS1/AMOT/ARAP1/ARHGAP18/ARHGAP28/BTK/CORO1A/CSNK1E/DIAPH1/DIAPH2/DVL1/DVL2/F2RL1/FHOD3/FMN1/FZD7/INPP5K/ITGA5/KALRN/KANK1/KANK4/LMNB2/LMOD1/MAP2K7/MTSS1/NRP1/NUP98/PDLIM4/PPM1E/PREX1/PXN/RAPGEF3/RGCC/RICTOR/ROCK2/SFRP1/SLC9A1/TACR1/TGFBR1/TGFBR2/TRIO/TTC8/TWF1	43
gill	down	GO:0018212	BP	peptidyl-tyrosine modification	52/1026	349/12287	2.75472e-05	0.0029805	0.00253983	ACE/ADRA2C/ARRB2/AXL/BMX/BTK/CAMKK2/CAV2/CD44/CD81/DDR1/DGKQ/DVL2/EFEMP1/EGF/EGFR/EPGN/EPHB2/FAM72A/FGFR1/FGFR3/FGFR4/FLT1/FLT4/FRK/FYN/GFRA1/HGF/INSR/INSRR/ITGA5/JAK1/JAK2/LRP4/LRP8/LRRK1/LYN/MST1R/NRG1/NRP1/PSEN1/PTPN4/PXN/RICTOR/SFRP1/SRCIN1/STAP2/TAL1/TIE1/TNK1/TWF1/VLDLR	52
gill	down	GO:0051492	BP	regulation of stress fiber assembly	21/1026	95/12287	2.85745e-05	0.00303742	0.00258833	ALMS1/AMOT/ARAP1/ARHGAP28/FHOD3/INPP5K/ITGA5/KANK4/NRP1/PDLIM4/PPM1E/PXN/RAPGEF3/RGCC/ROCK2/SFRP1/SLC9A1/TACR1/TGFBR1/TGFBR2/TTC8	21
gill	down	GO:1902903	BP	regulation of supramolecular fiber organization	56/1026	386/12287	2.97359e-05	0.00304939	0.00259853	AKAP13/ALMS1/AMOT/ARAP1/ARHGAP18/ARHGAP28/ARHGEF11/BTK/CDKN1B/CORO1A/CSNK1E/DIAPH1/DIAPH2/DVL1/DVL2/EMILIN1/EML2/F2RL1/FHOD3/FMN1/FZD7/INPP5K/ITGA5/KALRN/KANK1/KANK4/LDLR/LMNB2/LMOD1/MAP2K7/MID1IP1/MTSS1/NEDD4/NEDD4L/NIN/NRP1/NUP98/PDLIM4/PPM1E/PREX1/PSEN1/PXN/RAPGEF3/RGCC/RICTOR/ROCK2/SFRP1/SLC9A1/TACR1/TAOK1/TGFBR1/TGFBR2/TRIO/TRPV4/TTC8/TWF1	56
gill	down	GO:0030323	BP	respiratory tube development	36/1026	212/12287	3.06223e-05	0.00304939	0.00259853	ACE/ADA/ARG1/ASAH1/ATXN1/BMPR2/CELSR1/CLCN2/CTSH/FGFR1/FGFR3/FGFR4/FLT4/GLI3/GRHL2/HEG1/HMGB1/HS6ST1/IFT88/LAMA5/MAP2K2/MAPK8IP3/MMP14/NOTCH1/NR3C1/PTN/RC3H2/RDH10/SP1/SPRY1/SREBF1/SRF/TGFBR1/TGFBR2/VANGL2/WWP1	36
gill	down	GO:0007565	BP	female pregnancy	35/1026	204/12287	3.14732e-05	0.00304939	0.00259853	ACE/ACVR1B/ADM/ADRA2C/AR/ARG1/BMPR2/CORIN/DDR1/ENDOU/EPN1/EPOR/FAS/FGFR1/FLT1/FOSL2/IGFBP2/ITGB4/LIPE/MMP9/NR3C1/PAPPA/PLA2G4A/RPL29/SLC2A1/SLC38A1/SLC38A3/SP1/SPHK1/STOX2/STX2/TEAD3/TFCP2L1/TGFBR1/TGFBR2	35
gill	down	GO:0008654	BP	phospholipid biosynthetic process	45/1026	289/12287	3.18941e-05	0.00304939	0.00259853	ACHE/AGAP2/AGPAT1/ARF3/BMX/CDS1/CHKA/DGKQ/DOLK/DPM1/EGF/EGFR/FADS1/FAM126A/FGFR1/FGFR3/FGFR4/FYN/GPAM/HGF/IDI1/INPP5K/IRS2/LCLAT1/LPCAT4/LPIN1/MFSD2A/MTM1/MTMR1/MTMR14/NRG1/OCRL/PHOSPHO1/PI4K2A/PIGV/PIK3R5/PLA2G4A/PLCB4/PTDSS1/PTDSS2/SBF1/SLC44A4/SPTLC1/SRD5A3/SYNJ1	45
gill	down	GO:0008038	BP	neuron recognition	31/1026	172/12287	3.32478e-05	0.00304939	0.00259853	ARHGAP39/BMP1/BZW2/CELSR1/CRTAC1/CXCR4/DVL1/DVL2/EGFL7/EGFL8/EPHB2/FAM151B/FEZ2/FRY/FZD8/ITGA5/ITGA7/MEGF8/MMP14/NEDD4/NEDD4L/NRP1/PLXNA4/PRICKLE1/PTPRG/SLIT1/SPON1/STK38L/SULF1/VANGL2/WDFY3	31
gill	down	GO:0022612	BP	gland morphogenesis	41/1026	255/12287	3.34325e-05	0.00304939	0.00259853	AR/ARG1/ARNT2/BRWD3/BTK/CD44/DDR1/DIAPH1/DIAPH2/DVL1/DVL2/EDAR/EGFR/ELF3/FGFR1/FHOD3/FLT1/FLT4/FZD7/FZD8/GLI3/HGF/ITGA5/ITGA7/LAMA5/LRP5/LRP6/NOTCH1/NR3C1/NRP1/PTCH1/PTN/RARG/ROCK2/SFRP1/SLC12A2/SULF1/SYTL5/TET2/TGFBR2/WNT5B	41
gill	down	GO:0015711	BP	organic anion transport	59/1026	415/12287	3.35008e-05	0.00304939	0.00259853	ABAT/ABCA1/ABCC1/ABCC5/ABCD3/ACACB/ACE/ANO3/AQP1/ATP10A/ATP9A/CA7/CLN3/CLN8/CPT1A/G6PC3/GIPC1/GLS/LDLR/MFSD10/MFSD2A/MID1IP1/MYC/NCOA1/NR3C1/PLA2G4A/PSEN1/RHAG/SLC12A2/SLC13A3/SLC16A10/SLC16A13/SLC16A2/SLC16A4/SLC16A9/SLC17A8/SLC23A2/SLC26A2/SLC26A4/SLC2A1/SLC35A1/SLC35C2/SLC35D1/SLC38A1/SLC38A3/SLC38A7/SLC38A9/SLC3A2/SLC43A1/SLC44A4/SLC4A1/SLC4A4/SLC4A7/SLC5A6/SLC7A10/SLC7A11/SLC7A2/SLCO2A1/SYNJ1	59
gill	down	GO:0010631	BP	epithelial cell migration	63/1026	452/12287	3.37297e-05	0.00304939	0.00259853	ADAMTS9/AMOT/AQP1/ARSB/ATOH8/BMPR2/CCR6/CD63/CTSH/DLL1/DOCK5/DVL1/DVL2/EGFR/ELMO3/EXOC4/FGFBP1/FGFR1/FLT1/FLT4/FZD7/GIPC1/HMGB1/ITGA2/ITGA5/ITGA7/JAK1/JAK2/MAP2K2/MAP2K7/MCC/MMP9/NDST2/NDST4/NOTCH1/NOTCH3/NRP1/PRKX/PTCH1/PTCH2/PTPRG/PTPRM/PTPRR/PXN/RAB3GAP2/RGCC/RIN2/ROCK2/SASH1/SLC39A7/SLIT1/SOX18/SP1/SRF/STARD8/TACR1/TANC2/TGFBR1/TGFBR2/TGFBR3/THBS1/TWF1/VANGL2	63
gill	down	GO:0045773	BP	positive regulation of axon extension	21/1026	96/12287	3.37479e-05	0.00304939	0.00259853	BMPR2/CELSR1/CXCL12/DVL1/DVL2/FZD7/GSK3B/KALRN/MAP2K7/MAP3K12/MAP3K13/MEGF8/NIPA2/NIPAL1/NRP1/PRICKLE1/SRF/TRIO/TRPC5/VANGL2/WNT5B	21
gill	down	GO:0008587	BP	imaginal disc-derived wing margin morphogenesis	19/1026	82/12287	3.39898e-05	0.00304939	0.00259853	ARID2/DLL1/DVL1/DVL2/GSK3A/GSK3B/HS6ST1/ITGA5/ITGA7/LFNG/LRP5/LRP6/NDST2/NDST4/NOTCH1/NOTCH3/QKI/SRF/WWP1	19
gill	down	GO:0035023	BP	regulation of Rho protein signal transduction	20/1026	89/12287	3.42232e-05	0.00304939	0.00259853	ABCA1/AKAP13/ARAP3/ARHGAP42/ARHGEF11/ARHGEF17/BCL6/CCDC125/EPS8L1/F2R/F2RL1/F2RL2/GPR4/KALRN/KANK1/NRP1/OPHN1/PLEKHG1/STARD8/TRIO	20
gill	down	GO:0007266	BP	Rho protein signal transduction	28/1026	149/12287	3.63267e-05	0.00314497	0.00267998	ABCA1/AKAP13/ARAP3/ARHGAP23/ARHGAP26/ARHGAP32/ARHGAP42/ARHGEF1/ARHGEF11/ARHGEF17/BCL6/CCDC125/CELSR1/EPS8L1/F2R/F2RL1/F2RL2/GNA12/GPR4/KALRN/KANK1/NRP1/OPHN1/PLEKHG1/ROCK2/STARD8/TRIO/VANGL2	28
gill	down	GO:0003158	BP	endothelium development	25/1026	126/12287	3.66951e-05	0.00314497	0.00267998	ACVR1/ATOH8/BMPR2/CXCR4/DLL1/F2RL1/FLT4/HAPLN2/HEG1/HEY1/IFT88/LAMA5/MARVELD2/MYD88/NOTCH1/NRG1/NRP1/PTN/RAPGEF1/RAPGEF3/ROCK2/SLC40A1/SOX18/TAL1/TGFBR1	25
gill	down	GO:0030198	BP	extracellular matrix organization	49/1026	326/12287	3.7105e-05	0.00314497	0.00267998	ACAN/ADAMTS5/ADAMTS9/BMP1/CD44/COL14A1/COL5A1/COL6A1/COL8A1/COL9A3/CSGALNACT1/DDR1/DENND4A/EGFL6/EGFLAM/ELF3/EMILIN1/FBN2/FGFR4/HAPLN1/HAPLN2/HTRA1/ITGA1/ITGA2/ITGA4/ITGA5/ITGA7/ITGA9/ITGB4/KIF9/LAMA5/MAP2K7/MFAP2/MMP11/MMP14/MMP9/MPZL3/NDNF/NOTCH1/NPNT/RGCC/SPOCK2/SULF1/TGFBI/TGFBR1/THBS1/TNFRSF1B/VANGL2/VIT	49
gill	down	GO:0050673	BP	epithelial cell proliferation	55/1026	380/12287	3.73721e-05	0.00314497	0.00267998	AGAP2/ALMS1/APLNR/AR/ARG1/ATOH8/BCL11B/BMPR2/CAV2/CDKN1B/COL8A1/CXCL12/EGFL7/EGFR/EPGN/F3/FGFBP1/FGFR1/FGFR3/FLT1/FLT4/FZD7/HEY1/HMGB1/HTRA1/IFT88/IRF6/ITGA4/LRP6/MAP2K2/MCC/MMP14/MTSS1/MYC/NOTCH1/NOTCH3/NRP1/PRKX/PSEN1/PTCH1/PTN/PTPRM/RGCC/RICTOR/SFRP1/SIDT2/SIX4/SP1/SULF1/TACR1/TGFBR1/TGFBR3/THBS1/VASH2/WDR13	55
gill	down	GO:0043406	BP	positive regulation of MAP kinase activity	42/1026	265/12287	3.80709e-05	0.00315989	0.00269269	AKAP13/CD81/CXCR4/DUSP8/DVL2/EGF/EGFR/EPGN/ERN2/F2R/FGFR1/FLT1/FZD8/HGF/INSR/ITGA1/JAK2/KIDINS220/MAP2K2/MAP2K7/MAP3K12/MAP3K13/MAP3K2/MAP3K5/MAP3K8/MAPK14/MAPK8IP3/MINK1/MST1R/NRG1/PIK3R5/PSEN1/PXN/RAPGEF1/SASH1/TAOK1/TAOK2/TGFBR1/THBS1/TIAM1/TRAF2/VANGL2	42
gill	down	GO:0001936	BP	regulation of endothelial cell proliferation	24/1026	119/12287	3.9551e-05	0.00323837	0.00275957	APLNR/ARG1/ATOH8/BMPR2/CAV2/CXCL12/EGFL7/F3/FGFBP1/FGFR1/FGFR3/FLT1/FLT4/HMGB1/ITGA4/NRP1/PTPRM/RGCC/RICTOR/SP1/SULF1/TGFBR1/THBS1/VASH2	24
gill	down	GO:0060173	BP	limb development	35/1026	207/12287	4.30883e-05	0.00348096	0.00296629	ARNT2/B9D1/BMPR2/DYNC2H1/FBN2/FGFR1/FLVCR1/FMN1/FREM2/FZD6/GLI3/GNA12/GRHL2/HS6ST1/IFT88/ITGB4/KAT2A/LRP4/LRP5/LRP6/MEGF8/MKS1/NOTCH1/PDLIM4/POU2F1/PRRX2/PSEN1/PTCH1/PTN/RARG/RC3H2/RDH10/RUNX2/SLC39A3/SULF1	35
gill	down	GO:0006644	BP	phospholipid metabolic process	60/1026	429/12287	4.67906e-05	0.0036798	0.00313573	ACHE/AGAP2/AGPAT1/ARF3/BMX/CD81/CDS1/CHKA/CLN3/CLN8/DGKQ/DOLK/DPM1/EGF/EGFR/FADS1/FAM126A/FGFR1/FGFR3/FGFR4/FLT1/FYN/GDE1/GPAM/HGF/IDI1/INPP5K/IRS2/LCLAT1/LDLR/LPCAT4/LPGAT1/LPIN1/LYN/LYST/MBOAT2/MFSD2A/MTM1/MTMR1/MTMR14/NOTUM/NRG1/OCRL/PCSK9/PHOSPHO1/PI4K2A/PIGV/PIK3R5/PLA2G4A/PLBD1/PLCB3/PLCB4/PLCD4/PTDSS1/PTDSS2/SBF1/SLC44A4/SPTLC1/SRD5A3/SYNJ1	60
gill	down	GO:1901861	BP	regulation of muscle tissue development	29/1026	159/12287	4.71261e-05	0.0036798	0.00313573	ACVR1/ARNTL/ARRB2/ATOH8/COL14A1/DLL1/FGFR1/FZD7/GPC1/GSK3A/GSK3B/HDAC4/LRP6/MAPK14/MEF2A/MTM1/NEDD4/NEDD4L/NOTCH1/NR3C1/NRG1/PPARGC1A/SIRT2/SIX4/SOX6/TGFBR1/TGFBR2/TGFBR3/USP2	29
gill	down	GO:0032956	BP	regulation of actin cytoskeleton organization	52/1026	356/12287	4.73716e-05	0.0036798	0.00313573	AKAP13/ALMS1/AMOT/ARAP1/ARHGAP18/ARHGAP28/ARHGEF11/BTK/CELSR1/CORO1A/CSNK1E/DIAPH1/DIAPH2/DVL1/DVL2/F2RL1/FHOD3/FMN1/FZD7/INPP5K/ITGA5/KALRN/KANK1/KANK4/LMNB2/LMOD1/MAP2K7/MTSS1/NEDD4/NEDD4L/NRP1/NUP98/OCRL/PDLIM4/PHPT1/PPM1E/PREX1/PXN/RAPGEF3/RGCC/RICTOR/ROCK2/SFRP1/SLC9A1/TACR1/TAOK1/TGFBR1/TGFBR2/TRIO/TTC8/TWF1/VANGL2	52
gill	down	GO:0030336	BP	negative regulation of cell migration	39/1026	242/12287	4.89789e-05	0.00375649	0.00320108	ABHD2/ACAN/ADA/ADAMTS9/ARAP3/ARID2/CD63/CHRD/CXCL12/EGFL7/EMILIN1/GSK3B/HMGB1/ITGA4/ITGA9/KANK1/KIF26A/LRCH1/MCC/NDRG4/NOTCH1/PODN/PPARGC1A/PTN/PTPRG/PTPRJ/PTPRM/PTPRR/RGCC/ROBO4/SFRP1/SMAD7/SRF/SULF1/TGFBR3/THBS1/TIE1/TP53INP1/TRIB1	39
gill	down	GO:0007367	BP	segment polarity determination	16/1026	64/12287	5.2373e-05	0.0039666	0.00338013	CELSR1/DVL1/DVL2/EBF3/EGFR/FZD7/FZD8/GLI3/GSK3A/GSK3B/LRP5/LRP6/NDST2/NDST4/SLC35D1/STK36	16
gill	down	GO:2000027	BP	regulation of animal organ morphogenesis	48/1026	323/12287	5.94588e-05	0.00441112	0.00375892	ACVR1/AR/ARNT2/ARRB2/ASPN/BMPR2/CELSR1/CHRD/DCHS1/DIO3/DVL1/DVL2/EGFR/FGFR1/FGFR4/FOXI1/FZD3/FZD6/FZD7/HGF/HIVEP1/IFT88/LRP6/MKS1/MYC/NEDD4/NEDD4L/NOTCH1/NOTCH3/PLCB4/PPP1R12C/PRICKLE1/PRKCI/PTN/ROCK2/RSPO3/RUNX2/SFRP1/SIX4/SPRY1/SULF1/TEAD3/TGFBR1/TGFBR2/TIAM1/UGCG/USP54/VANGL2	48
gill	down	GO:0030038	BP	contractile actin filament bundle assembly	22/1026	107/12287	6.04262e-05	0.00441112	0.00375892	ALMS1/AMOT/ARAP1/ARHGAP28/FHOD3/INPP5K/ITGA5/KANK4/NRP1/PDLIM4/PPM1E/PXN/RAPGEF3/RGCC/ROCK2/SFRP1/SLC9A1/SRF/TACR1/TGFBR1/TGFBR2/TTC8	22
gill	down	GO:0043149	BP	stress fiber assembly	22/1026	107/12287	6.04262e-05	0.00441112	0.00375892	ALMS1/AMOT/ARAP1/ARHGAP28/FHOD3/INPP5K/ITGA5/KANK4/NRP1/PDLIM4/PPM1E/PXN/RAPGEF3/RGCC/ROCK2/SFRP1/SLC9A1/SRF/TACR1/TGFBR1/TGFBR2/TTC8	22
gill	down	GO:0010976	BP	positive regulation of neuron projection development	56/1026	396/12287	6.13473e-05	0.00442504	0.00377078	ACHE/ARSB/BMPR2/CELSR1/CXCL12/CXCR4/DDR1/DVL1/DVL2/EPOR/FAM151B/FGFR1/FYN/FZD7/GSK3B/HGF/HMGB1/KALRN/KIDINS220/LRP6/LRP8/LYN/MAP2K2/MAP2K7/MAP3K12/MAP3K13/MAPK6/MEGF8/METRN/NDNF/NDRG4/NEDD4L/NEU1/NIN/NIPA2/NIPAL1/NR3C1/NRG1/NRP1/PACSIN1/PLCB4/PRICKLE1/PRKCI/PSEN1/PTN/QKI/RAPGEF1/SNAP91/SPHK1/SRF/TIAM1/TRIO/TRPC5/VANGL2/VLDLR/WNT5B	56
gill	down	GO:0007447	BP	imaginal disc pattern formation	25/1026	130/12287	6.31015e-05	0.00449802	0.00383297	ACVR1/ATAD1/BNC2/DCHS1/DLL1/EGFR/GLI3/HIVEP1/LFNG/LRP5/LRP6/NOTCH1/NOTCH3/NOTUM/PCIF1/PSEN1/PTCH1/PTCH2/RAB11FIP4/SLC35D1/SMAD6/SMAD7/SULF1/TMEM259/WWP1	25
gill	down	GO:2000146	BP	negative regulation of cell motility	40/1026	254/12287	6.689e-05	0.00471263	0.00401586	ABHD2/ACAN/ADA/ADAMTS9/ARAP3/ARID2/CCDC125/CD63/CHRD/CXCL12/EGFL7/EMILIN1/GSK3B/HMGB1/ITGA4/ITGA9/KANK1/KIF26A/LRCH1/MCC/NDRG4/NOTCH1/PODN/PPARGC1A/PTN/PTPRG/PTPRJ/PTPRM/PTPRR/RGCC/ROBO4/SFRP1/SMAD7/SRF/SULF1/TGFBR3/THBS1/TIE1/TP53INP1/TRIB1	40
gill	down	GO:0045765	BP	regulation of angiogenesis	41/1026	263/12287	6.88433e-05	0.0047945	0.00408562	ADAMTS9/ADM/AMOT/APLNR/AQP1/CTSH/CXCR4/DLL1/EGLN1/EMILIN1/EPN1/F3/FGFBP1/FLT1/GPNMB/GPR4/HGF/HMGB1/ITGA5/MMP9/NOTCH1/NPR1/NRP1/PTN/PTPRM/PXN/RAPGEF3/RGCC/ROCK2/RUNX1/SASH1/SFRP1/SH2B3/SP1/SPHK1/SULF1/TGFBR2/THBS1/TIE1/TSPAN12/VASH2	41
gill	down	GO:0048738	BP	cardiac muscle tissue development	39/1026	246/12287	7.08086e-05	0.00485916	0.00414072	ACVR1/ADAMTS9/AKAP13/ARID2/ARRB2/CAMK2D/COL14A1/DLL1/DPF3/EGLN1/EPOR/FGFR1/FHOD3/FZD7/GSK3A/GSK3B/HEG1/HEY1/IFT88/KAT2A/LRP6/MAPK14/MEF2A/NDRG4/NEDD4/NEDD4L/NOTCH1/NR3C1/NRG1/SLC8A1/SLC9A1/SMAD7/SORBS2/SOX6/SRF/TEAD3/TGFBR1/TGFBR2/TGFBR3	39
gill	down	GO:0001704	BP	formation of primary germ layer	32/1026	187/12287	7.13758e-05	0.00485916	0.00414072	ACVR1/ALG5/ATOH8/BMPR2/CHRD/COL5A1/COL6A1/COL8A1/CXCL12/CXCR4/DVL1/DVL2/EOMES/EXOC4/FGFR1/FOXI1/FZD7/ITGA2/ITGA4/ITGA5/ITGA7/ITGB4/MMP14/MMP9/NDST2/NDST4/NOTCH1/SLIT1/SOX7/SRF/TAL1/UGCG	32
gill	down	GO:0001935	BP	endothelial cell proliferation	26/1026	139/12287	7.38996e-05	0.00497508	0.0042395	APLNR/ARG1/ATOH8/BMPR2/CAV2/CXCL12/EGFL7/F3/FGFBP1/FGFR1/FGFR3/FLT1/FLT4/HMGB1/ITGA4/MMP14/NRP1/PRKX/PTPRM/RGCC/RICTOR/SP1/SULF1/TGFBR1/THBS1/VASH2	26
gill	down	GO:0043087	BP	regulation of GTPase activity	58/1026	418/12287	7.80937e-05	0.00519967	0.00443088	AGAP2/AGAP3/AMOT/ARAP1/ARAP3/ARHGAP18/ARHGAP23/ARHGAP26/ARHGAP28/ARHGAP32/ARHGAP39/ARHGAP40/ARHGAP42/ARHGEF38/ARRB2/BCL6/CAV2/CCDC125/DENND4A/DEPDC7/DOCK5/DVL2/ELMO3/F2R/F2RL1/GIPC1/GPSM1/GSK3B/KALRN/LRCH1/NRP1/OCRL/OPHN1/PLCB4/PREX1/PREX2/PXN/RAB3GAP2/RALGAPA1/RALGAPA2/RALGAPB/RAPGEF1/RAPGEF3/RGS5/RICTOR/RP2/SFRP1/SNX13/SNX9/SPRY1/STARD8/SYDE2/TBC1D2/TBC1D8B/TGFB1I1/TIAM1/TTC8/VAV2	58
gill	down	GO:0050731	BP	positive regulation of peptidyl-tyrosine phosphorylation	29/1026	164/12287	8.42207e-05	0.00554666	0.00472657	ACE/ADRA2C/ARRB2/CAV2/CD44/CD81/DGKQ/DVL2/EGF/EPGN/FGFR3/FLT1/FLT4/FYN/GFRA1/HGF/ITGA5/JAK2/LRP4/LRP8/LRRK1/LYN/NRG1/NRP1/RICTOR/SRCIN1/STAP2/TAL1/VLDLR	29
gill	down	GO:0048639	BP	positive regulation of developmental growth	51/1026	355/12287	8.63278e-05	0.00557389	0.00474977	ACACB/ACVR1/BMPR2/CACNA2D2/CELSR1/CNNM4/CXCL12/CXCR4/DIO3/DLL1/DVL1/DVL2/EXOC4/FGFR1/FZD7/GLCE/GPAM/GSK3B/HS6ST1/INSR/INSRR/KALRN/MAP2K7/MAP3K12/MAP3K13/MAPK14/MEGF8/MTM1/NEDD4L/NIPA2/NIPAL1/NOTCH1/NR3C1/NRG1/NRP1/PACSIN1/PEX5/PRICKLE1/RICTOR/SCD/SRF/SYNJ1/SYTL5/TGFBR2/TGFBR3/TRIO/TRPC5/TSHR/VANGL2/WDFY3/WNT5B	51
gill	down	GO:0048754	BP	branching morphogenesis of an epithelial tube	37/1026	231/12287	8.64739e-05	0.00557389	0.00474977	ACVR1/AR/ATP6V0B/ATP6V0D2/CD44/CELSR1/CTSH/CXCL12/CXCR4/DCHS1/DDR1/EGF/FAT4/FLT1/GLI3/GRHL2/LAMA5/LMNB2/LRP5/LRP6/MKS1/MMP14/MYC/NOTCH1/NPNT/NRP1/PKD2/PRKCI/PTCH1/PXN/RDH10/SIX4/SLC12A2/SPRY1/SRF/TGFBR2/VANGL2	37
gill	down	GO:0006650	BP	glycerophospholipid metabolic process	48/1026	328/12287	8.75764e-05	0.00558553	0.00475969	ACHE/AGAP2/AGPAT1/ARF3/BMX/CDS1/CHKA/DGKQ/DPM1/EGF/EGFR/FAM126A/FGFR1/FGFR3/FGFR4/FYN/GDE1/GPAM/HGF/INPP5K/IRS2/LCLAT1/LDLR/LPCAT4/LPGAT1/LPIN1/MBOAT2/MFSD2A/MTM1/MTMR1/MTMR14/NOTUM/NRG1/OCRL/PHOSPHO1/PI4K2A/PIGV/PIK3R5/PLA2G4A/PLBD1/PLCB3/PLCB4/PLCD4/PTDSS1/PTDSS2/SBF1/SLC44A4/SYNJ1	48
gill	down	GO:0006898	BP	receptor-mediated endocytosis	41/1026	266/12287	8.92182e-05	0.00561531	0.00478507	ABCA1/ACHE/ACKR3/ADM/AGAP2/AGAP3/ARRB2/ATAD1/BICD1/CAV2/CD63/CD81/CLN3/DLL1/EGF/EGFR/EPN1/FCHO2/GRIA1/ITGA4/LDLR/LRP6/LRP8/M6PR/NEDD4/NEDD4L/NOTCH1/PCSK9/PLCB4/PTCH1/PTCH2/SCARF2/SNAP91/SNX9/SORL1/SYNJ1/TGFBR2/ULK1/UVRAG/VLDLR/WWP1	41
gill	down	GO:0061333	BP	renal tubule morphogenesis	24/1026	125/12287	9.01848e-05	0.00561531	0.00478507	BCL6/CD44/DCHS1/EGFR/FAT4/FLT1/FLT4/FMN1/GLI3/HEY1/HIVEP1/LAMA5/MTSS1/MYC/NOTCH1/NOTCH3/NPNT/PKD2/PTCH1/SIX4/SMAD6/SMAD7/STARD8/WNK4	24
gill	down	GO:0043062	BP	extracellular structure organization	53/1026	374/12287	9.08236e-05	0.00561531	0.00478507	ABCA1/ACAN/ADAMTS5/ADAMTS9/BMP1/BTK/CD44/COL14A1/COL5A1/COL6A1/COL8A1/COL9A3/CSGALNACT1/DDR1/DENND4A/EGFL6/EGFLAM/ELF3/EMILIN1/FBN2/FGFR4/HAPLN1/HAPLN2/HTRA1/ITGA1/ITGA2/ITGA4/ITGA5/ITGA7/ITGA9/ITGB4/KIF9/KLHL2/LAMA5/MAP2K7/MFAP2/MMP11/MMP14/MMP9/MPZL3/NDNF/NOTCH1/NPNT/PPP1R12C/RGCC/SPOCK2/SULF1/TGFBI/TGFBR1/THBS1/TNFRSF1B/VANGL2/VIT	53
gill	down	GO:0035567	BP	non-canonical Wnt signaling pathway	22/1026	110/12287	9.33511e-05	0.00565251	0.00481677	ARRB2/CELSR1/CSNK1E/DVL1/DVL2/FZD3/FZD6/FZD7/FZD8/GSK3A/GSK3B/LRP6/MKS1/MOV10/PLCB3/PRICKLE1/ROCK2/RSPO3/SFRP1/TIAM1/VANGL2/WNT5B	22
gill	down	GO:1903036	BP	positive regulation of response to wounding	22/1026	110/12287	9.33511e-05	0.00565251	0.00481677	CXCR4/DDR1/DIAPH1/DIAPH2/EGFR/ENPP4/F2R/F3/HMGB1/KANK1/MAP2K7/MAP3K12/MAP3K13/MYC/NIPA2/NIPAL1/NRG1/PLCB4/PTPRJ/ROCK2/TGFBR2/THBS1	22
gill	down	GO:0044706	BP	multi-multicellular organism process	40/1026	258/12287	9.50753e-05	0.00565251	0.00481677	ACE/ACVR1B/ADM/ADRA2C/AR/ARG1/ARNTL/BMPR2/CAV2/CORIN/DDR1/ENDOU/EPN1/EPOR/FAS/FGFR1/FLT1/FOSL2/IGFBP2/ITGB4/KALRN/LIPE/MMP9/NR3C1/PAPPA/PKD2/PLA2G4A/RPL29/SLC2A1/SLC38A1/SLC38A3/SP1/SPHK1/STOX2/STX2/TACR1/TEAD3/TFCP2L1/TGFBR1/TGFBR2	40
gill	down	GO:0016202	BP	regulation of striated muscle tissue development	28/1026	157/12287	9.51569e-05	0.00565251	0.00481677	ACVR1/ARNTL/ARRB2/ATOH8/COL14A1/DLL1/FGFR1/FZD7/GPC1/GSK3A/GSK3B/HDAC4/LRP6/MAPK14/MEF2A/MTM1/NEDD4/NEDD4L/NOTCH1/NR3C1/NRG1/SIRT2/SIX4/SOX6/TGFBR1/TGFBR2/TGFBR3/USP2	28
gill	down	GO:0007015	BP	actin filament organization	60/1026	440/12287	9.71898e-05	0.00571721	0.00487191	ACVR1/ALMS1/AMOT/ARAP1/ARHGAP18/ARHGAP28/ARHGEF11/BTK/CGNL1/CORO1A/CSNK1E/DIAPH1/DIAPH2/DLL1/DVL1/DVL2/ELMO3/F2RL1/FHOD3/FMN1/FMNL3/FRY/FZD7/INPP5K/ITGA5/ITGA7/JAK2/KALRN/KANK1/KANK4/LMNB2/LMOD1/MAP2K7/MTSS1/NOTCH1/NOTCH3/NRP1/NUP98/PDLIM4/PPM1E/PREX1/PRKCI/PXN/RAPGEF3/RGCC/RICTOR/RND1/ROCK2/SFRP1/SLC9A1/SRF/SYTL5/TACR1/TGFBR1/TGFBR2/TRIO/TRPV4/TTC8/TWF1/VANGL2	60
gill	down	GO:1990138	BP	neuron projection extension	44/1026	294/12287	0.0001011	0.00589004	0.00501918	BMPR2/CELSR1/CXCL12/CXCR4/DDR1/DUSP8/DVL1/DVL2/FAM151B/FAM53B/FEZ2/FMNL2/FMNL3/FZD7/FZD8/GSK3B/JADE2/KALRN/MAP2K7/MAP3K12/MAP3K13/MEGF8/MGLL/NEDD4L/NIPA2/NIPAL1/NRN1L/NRP1/PLXNA3/PLXNA4/PPP1R12C/PRICKLE1/PTPN4/RIN2/SLC9A6/SLIT1/SPG11/SRF/TIAM1/TRIO/TRPC5/ULK1/VANGL2/WNT5B	44
gill	down	GO:0050772	BP	positive regulation of axonogenesis	27/1026	150/12287	0.00010723	0.00618767	0.0052728	ACHE/BMPR2/CELSR1/CXCL12/DVL1/DVL2/FZD7/GSK3B/KALRN/MAP2K2/MAP2K7/MAP3K12/MAP3K13/MEGF8/METRN/NIN/NIPA2/NIPAL1/NRP1/PRICKLE1/SNAP91/SRF/TIAM1/TRIO/TRPC5/VANGL2/WNT5B	27
gill	down	GO:0050678	BP	regulation of epithelial cell proliferation	46/1026	313/12287	0.000110253	0.0063021	0.00537032	AGAP2/APLNR/AR/ARG1/ATOH8/BCL11B/BMPR2/CAV2/CDKN1B/CXCL12/EGFL7/EGFR/EPGN/F3/FGFBP1/FGFR1/FGFR3/FLT1/FLT4/FZD7/HEY1/HMGB1/HTRA1/IFT88/ITGA4/LRP6/MCC/MTSS1/MYC/NOTCH1/NRP1/PTCH1/PTN/PTPRM/RGCC/RICTOR/SFRP1/SIX4/SP1/SULF1/TACR1/TGFBR1/TGFBR3/THBS1/VASH2/WDR13	46
gill	down	GO:0090288	BP	negative regulation of cellular response to growth factor stimulus	29/1026	167/12287	0.000117471	0.00665195	0.00566843	ACVR1/ASPN/CAV2/CHRD/DYNC2H1/EMILIN1/FAM72A/FBN2/GPC1/HTRA1/LPIN1/MMP14/NEDD4/NIPA2/NIPAL1/NOTCH1/RARG/RASL11B/SFRP1/SMAD6/SMAD7/SPRY1/STK36/SULF1/TGFB1I1/TGFBR1/TGFBR2/TGFBR3/THBS1	29
gill	down	GO:0060349	BP	bone morphogenesis	20/1026	97/12287	0.000123727	0.00694129	0.005915	ACP5/ALPL/BMPR2/CHSY1/CSGALNACT1/DHRS3/FGFR3/FREM1/GLI3/INSIG1/LRP5/MEF2D/MEGF8/MMP14/PHOSPHO1/RARG/RUNX2/TGFBR2/THBS1/TRPV4	20
gill	down	GO:0090287	BP	regulation of cellular response to growth factor stimulus	48/1026	333/12287	0.000127333	0.00707809	0.00603157	ACVR1/ACVR1B/ASPN/BMP1/BMPR2/CAV2/CD63/CHRD/DLL1/DSTYK/DYNC2H1/EMILIN1/FAM72A/FBN2/FGFBP1/FGFR1/FLT1/FLT4/GIPC1/GPC1/HTRA1/ITGA5/LPIN1/MAPK14/MMP14/NEDD4/NIPA2/NIPAL1/NOTCH1/NPNT/NRP1/PSEN1/RARG/RASL11B/RUNX2/SFRP1/SMAD6/SMAD7/SPRY1/STK36/SULF1/TGFB1I1/TGFBR1/TGFBR2/TGFBR3/THBS1/ULK1/ZNF423	48
gill	down	GO:0045785	BP	positive regulation of cell adhesion	51/1026	361/12287	0.000132648	0.0073065	0.00622621	ADA/BCL6/CD44/CD63/CHRD/COL8A1/CORO1A/CXCL12/DOCK5/EDIL3/EGFL6/EGFLAM/EMILIN1/FHOD3/FMN1/FYN/GLI3/GPAM/GSK3B/HMGB1/IGFBP2/ITGA2/ITGA4/ITGA5/JAK2/LYN/MAP3K8/MYO10/NDNF/NPNT/NRG1/NRP1/PIEZO1/PODXL/PREX1/PTN/PTPRJ/RUNX1/SELENOK/SFRP1/SLC4A1/SLIT1/SMAD7/SPOCK2/STX3/STX4/TGFBR2/THBS1/UNC13D/VIT/ZBTB7B	51
gill	down	GO:0060026	BP	convergent extension	13/1026	49/12287	0.000136012	0.0074243	0.00632659	CHRD/DEF6/DVL1/DVL2/FYN/FZD7/JAK1/JAK2/LRP6/PRICKLE1/SFRP1/VANGL2/WNT5B	13
gill	down	GO:0045017	BP	glycerolipid biosynthetic process	43/1026	290/12287	0.000149392	0.00808184	0.00688691	ACHE/AGAP2/AGPAT1/ARF3/BMX/CDS1/CHKA/DGKQ/DPM1/EGF/EGFR/FAM126A/FASN/FGFR1/FGFR3/FGFR4/FYN/GPAM/HGF/INPP5K/IRS2/LCLAT1/LDLR/LPCAT4/LPIN1/MFSD2A/MTM1/MTMR1/MTMR14/NRG1/OCRL/PHOSPHO1/PI4K2A/PIGV/PIK3R5/PLA2G4A/PLCB4/PTDSS1/PTDSS2/SBF1/SLC44A4/SREBF1/SYNJ1	43
gill	down	GO:0008593	BP	regulation of Notch signaling pathway	35/1026	220/12287	0.000152469	0.00817532	0.00696657	ARRB2/ATP6V0D2/BCL6/CELSR1/CLN3/DLK2/DLL1/DMXL1/DMXL2/DTX1/DVL1/DVL2/EGF/EGFL7/EGFR/ELF3/EPN1/FZD7/HEY1/LFNG/MMP14/NEDD4/NEDD4L/NOTCH1/NOTCH3/PRICKLE1/PRKCI/PSEN1/SLC35C1/SLC35C2/TSPAN14/UVRAG/VAV2/WWP1/WWP2	35
gill	down	GO:0043583	BP	ear development	39/1026	255/12287	0.000155356	0.00825703	0.0070362	ALMS1/CDKN1B/CELSR1/CHRD/DCHS1/DDR1/DLL1/DVL1/DVL2/EPHB2/FAT4/FGFR1/FGFR3/FOXI1/FREM2/FZD3/FZD6/GLI3/HEY1/IFT88/IGFBP7/INSIG1/KCNQ1/MKS1/MYC/NOTCH1/PACSIN1/PRRX2/RDH10/SIX4/SLC17A8/SLC44A4/SLC4A7/SLC9A3R2/TSHR/TTC8/USH1G/VANGL2/WNT5B	39
gill	down	GO:0048839	BP	inner ear development	36/1026	229/12287	0.000157703	0.00830889	0.0070804	ALMS1/CDKN1B/CELSR1/CHRD/DCHS1/DLL1/DVL1/DVL2/EPHB2/FAT4/FGFR1/FGFR3/FOXI1/FREM2/FZD3/FZD6/GLI3/HEY1/IFT88/IGFBP7/INSIG1/KCNQ1/MKS1/NOTCH1/PACSIN1/PRRX2/SIX4/SLC17A8/SLC44A4/SLC4A7/SLC9A3R2/TSHR/TTC8/USH1G/VANGL2/WNT5B	36
gill	down	GO:0007219	BP	Notch signaling pathway	44/1026	300/12287	0.000161765	0.00844943	0.00720016	AKT1S1/ARRB2/ATP6V0D2/BCL6/CDKN1B/CELSR1/CLN3/DLK2/DLL1/DMXL1/DMXL2/DTX1/DVL1/DVL2/EGF/EGFL7/EGFR/ELF3/EPN1/FAT4/FZD7/HEY1/IFT88/LFNG/MMP14/MYC/NEDD4/NEDD4L/NOTCH1/NOTCH3/POU2F1/PRICKLE1/PRKCI/PSEN1/SLC35C1/SLC35C2/SORBS2/TGFBR2/TSPAN14/UVRAG/VAV2/WWP1/WWP2/ZNF423	44
gill	down	GO:0043547	BP	positive regulation of GTPase activity	49/1026	346/12287	0.000168248	0.00871293	0.0074247	AGAP2/AGAP3/ARAP1/ARAP3/ARHGAP18/ARHGAP23/ARHGAP26/ARHGAP28/ARHGAP32/ARHGAP39/ARHGAP40/ARHGAP42/ARHGEF38/CAV2/CCDC125/DENND4A/DEPDC7/DOCK5/DVL2/ELMO3/F2R/F2RL1/GIPC1/GPSM1/GSK3B/KALRN/NRP1/OCRL/OPHN1/PLCB4/PREX1/PREX2/RAB3GAP2/RALGAPA1/RALGAPA2/RALGAPB/RAPGEF1/RAPGEF3/RGS5/RP2/SFRP1/SNX13/SNX9/STARD8/SYDE2/TBC1D2/TBC1D8B/TIAM1/VAV2	49
gill	down	GO:0008045	BP	motor neuron axon guidance	24/1026	130/12287	0.000170211	0.00873988	0.00744766	BMP1/CDK5R1/CXCL12/CXCR4/DDR1/DVL1/DVL2/E2F7/FLT4/FZD8/GIPC1/GIPC2/KALRN/MMP14/NOTCH1/NOTCH3/NRP1/PLXNA3/PLXNA4/PTPRG/SLIT1/SPON1/SULF1/TRIO	24
gill	down	GO:0040013	BP	negative regulation of locomotion	44/1026	301/12287	0.000174597	0.00886973	0.00755831	ABHD2/ACAN/ADA/ADAMTS9/ARAP3/ARID2/CCDC125/CD63/CHRD/CXCL12/DGKQ/EGFL7/EMILIN1/GSK3B/HMGB1/ITGA4/ITGA9/KANK1/KIF26A/LRCH1/MCC/NDRG4/NOTCH1/NRP1/PLXNA3/PODN/PPARGC1A/PTN/PTPRG/PTPRJ/PTPRM/PTPRR/RGCC/ROBO4/SFRP1/SLIT1/SMAD7/SRF/SULF1/TGFBR3/THBS1/TIE1/TP53INP1/TRIB1	44
gill	down	GO:0071900	BP	regulation of protein serine/threonine kinase activity	63/1026	478/12287	0.000175667	0.00886973	0.00755831	AKAP13/CASP3/CD81/CDK5R1/CDKN1B/CXCR4/DUSP3/DUSP8/DVL2/EGF/EGFR/EPGN/EPHB2/ERN2/F2R/FGFR1/FLT1/FZD8/GSK3A/GSK3B/HGF/INPP5K/INSR/ITGA1/JAK2/KIDINS220/LRP5/LRP6/LYN/MAP2K2/MAP2K7/MAP3K12/MAP3K13/MAP3K2/MAP3K5/MAP3K8/MAPK14/MAPK8IP3/MINK1/MST1R/NRG1/PAQR3/PIK3R5/PKD2/PSEN1/PTPRJ/PXN/RAPGEF1/RGCC/RICTOR/SASH1/SFRP1/SORL1/SPRY1/TAOK1/TAOK2/TGFBR1/THBS1/TIAM1/TRAF2/TRIB1/UVRAG/VANGL2	63
gill	down	GO:0046474	BP	glycerophospholipid biosynthetic process	39/1026	257/12287	0.00018355	0.00919117	0.00783222	ACHE/AGAP2/AGPAT1/ARF3/BMX/CDS1/CHKA/DGKQ/DPM1/EGF/EGFR/FAM126A/FGFR1/FGFR3/FGFR4/FYN/GPAM/HGF/INPP5K/IRS2/LCLAT1/LPCAT4/LPIN1/MFSD2A/MTM1/MTMR1/MTMR14/NRG1/OCRL/PHOSPHO1/PI4K2A/PIGV/PIK3R5/PLA2G4A/PTDSS1/PTDSS2/SBF1/SLC44A4/SYNJ1	39
gill	down	GO:0010632	BP	regulation of epithelial cell migration	34/1026	214/12287	0.000193346	0.00960235	0.00818261	ADAMTS9/AMOT/AQP1/ARSB/ATOH8/BMPR2/CCR6/CD63/CTSH/DOCK5/FGFBP1/FGFR1/FLT4/HMGB1/ITGA2/MCC/MMP9/NOTCH1/NRP1/PTCH1/PTCH2/PTPRG/PTPRM/PTPRR/RGCC/ROCK2/SASH1/SLC39A7/SLIT1/SP1/TACR1/TGFBR2/TGFBR3/THBS1	34
gill	down	GO:0044332	BP	Wnt signaling pathway involved in dorsal/ventral axis specification	6/1026	12/12287	0.000198787	0.0097923	0.00834448	EGF/LRP4/LRP5/LRP6/RSPO3/SFRP1	6
gill	down	GO:0035222	BP	wing disc pattern formation	19/1026	93/12287	0.000205592	0.0100458	0.00856051	ACVR1/ATAD1/DCHS1/DLL1/EGFR/GLI3/HIVEP1/LFNG/NOTCH1/NOTCH3/NOTUM/PCIF1/PSEN1/PTCH1/PTCH2/RAB11FIP4/SULF1/TMEM259/WWP1	19
gill	down	GO:0042476	BP	odontogenesis	22/1026	116/12287	0.000210021	0.0101404	0.00864114	ADM/ALPL/AQP1/ASPN/BCL11B/CNNM4/DLL1/EDAR/GLI3/HTRA1/IFT88/ITGB4/LAMA5/LHX8/LRP4/LRP6/MYO5A/NFIC/PRKCI/ROGDI/RUNX2/WDR72	22
gill	down	GO:0038083	BP	peptidyl-tyrosine autophosphorylation	13/1026	51/12287	0.000210875	0.0101404	0.00864114	ACE/BMX/BTK/DDR1/EGFR/FRK/FYN/INSR/JAK1/JAK2/LYN/NRG1/TNK1	13
gill	down	GO:0001938	BP	positive regulation of endothelial cell proliferation	18/1026	86/12287	0.000218105	0.0103526	0.00882197	APLNR/ARG1/BMPR2/CAV2/CXCL12/EGFL7/F3/FGFBP1/FGFR1/FGFR3/FLT4/HMGB1/ITGA4/NRP1/RICTOR/SP1/TGFBR1/VASH2	18
gill	down	GO:0048872	BP	homeostasis of number of cells	43/1026	295/12287	0.000219603	0.0103526	0.00882197	ACE/ACVR1B/ADA/ANK1/AXL/BCL6/BPGM/CASP3/CD44/COL14A1/CORO1A/F2R/FAS/FLT1/FLT4/FLVCR1/GCNT4/GPAM/HMGB1/IFT88/JAK2/KLF1/KLF13/LYN/MAP2K7/MAPK14/NOTCH1/NOTCH3/RC3H2/RHAG/RPS14/SLC39A3/SLC40A1/SOX6/SP1/SRF/TAL1/TAOK1/TAOK2/TET2/TGFBR3/TSC22D4/VPS54	43
gill	down	GO:0014812	BP	muscle cell migration	20/1026	101/12287	0.000220414	0.0103526	0.00882197	ACE/CAMK2D/DDR1/DOCK5/F3/HDAC4/HMGB1/ITGA2/KALRN/MYC/MYO5A/NDRG4/NRP1/PPARGC1A/RAPGEF3/SIX4/SORL1/TACR1/TRIB1/VANGL2	20
gill	down	GO:0036293	BP	response to decreased oxygen levels	55/1026	406/12287	0.00022298	0.0103926	0.00885599	ABAT/ACE/ADA/ADM/ALKBH5/APAF1/AQP1/ARNT2/BNIP3L/CAMK2D/CASP3/CPEB4/CXCR4/EGLN1/EPOR/ERN2/FAS/FLT1/FOSL2/FUNDC1/HMOX2/LDLR/MMP14/MMP9/MSI1/MYC/NDNF/NDRG1/NOTCH1/NRP1/PENK/PMM1/PMM2/PPARGC1A/PSEN1/PTN/RBX1/RGCC/SCNN1B/SFRP1/SIRT2/SLC29A1/SLC2A8/SLC8A1/SLC9A1/SNX33/SNX9/SREBF1/SRF/TGFBR1/TGFBR2/TGFBR3/THBS1/TRPC5/VLDLR	55
gill	down	GO:0035987	BP	endodermal cell differentiation	14/1026	58/12287	0.000227129	0.0105052	0.00895195	COL5A1/COL6A1/COL8A1/DVL1/DVL2/EOMES/FGFR1/FOXI1/ITGA4/ITGA5/ITGA7/MMP14/MMP9/NOTCH1	14
gill	down	GO:0008078	BP	mesodermal cell migration	12/1026	45/12287	0.000232133	0.0105751	0.00901156	ALG5/CXCL12/CXCR4/ITGA7/KALRN/KIF26A/NDST2/NDST4/PRKCI/QKI/SLIT1/TRIO	12
gill	down	GO:0009225	BP	nucleotide-sugar metabolic process	12/1026	45/12287	0.000232133	0.0105751	0.00901156	AMDHD2/CSGALNACT1/DPM1/EXTL2/GALT/GSK3A/MGAT1/PMM1/PMM2/SLC35D1/XYLT1/XYLT2	12
gill	down	GO:0060071	BP	Wnt signaling pathway, planar cell polarity pathway	15/1026	65/12287	0.000234191	0.0105893	0.00902363	ARRB2/CELSR1/DVL1/DVL2/FZD3/FZD6/FZD7/LRP6/MKS1/PRICKLE1/ROCK2/RSPO3/SFRP1/TIAM1/VANGL2	15
gill	down	GO:0007424	BP	open tracheal system development	40/1026	269/12287	0.000236236	0.0106026	0.009035	ARHGEF11/ATP6V0B/ATP6V0D2/BTK/CELSR1/DCHS1/DIAPH1/DIAPH2/DLL1/DMXL1/DMXL2/DVL1/DVL2/EGFR/FZD7/GLI3/GRHL2/HS6ST1/ITGA4/ITGA5/ITGA7/ITGA9/JAK1/JAK2/LMNB2/MMP14/NDST2/NDST4/NOTCH1/NOTCH3/PRKCI/PTCH1/PTCH2/SLC39A7/SLIT1/SRF/STARD8/SYTL5/VAV2/ZNF423	40
gill	down	GO:0010811	BP	positive regulation of cell-substrate adhesion	22/1026	117/12287	0.000238697	0.0106343	0.00906197	COL8A1/DOCK5/EDIL3/EGFL6/EGFLAM/EMILIN1/FHOD3/FMN1/GSK3B/ITGA5/JAK2/NDNF/NPNT/NRP1/PREX1/PTN/PTPRJ/SFRP1/SPOCK2/THBS1/UNC13D/VIT	22
gill	down	GO:0010810	BP	regulation of cell-substrate adhesion	31/1026	191/12287	0.000247744	0.0109568	0.00933682	BCL6/COL8A1/DDR1/DOCK5/EDIL3/EGFL6/EGFLAM/EMILIN1/FHOD3/FMN1/FZD7/GSK3B/ITGA5/JAK2/KANK1/MINK1/MMP14/NDNF/NOTCH1/NPNT/NRP1/PREX1/PTN/PTPRJ/ROCK2/SFRP1/SLC9A1/SPOCK2/THBS1/UNC13D/VIT	31
gill	down	GO:0015849	BP	organic acid transport	44/1026	306/12287	0.000253615	0.0109723	0.00935002	ABAT/ABCC1/ABCD3/ACACB/ACE/ARG1/CLN3/CLN8/CPT1A/GIPC1/GLS/IRS2/MFSD2A/MID1IP1/MYC/NCOA1/NR3C1/PLA2G4A/PSEN1/SLC12A2/SLC13A3/SLC16A10/SLC16A13/SLC16A2/SLC16A4/SLC16A9/SLC17A8/SLC23A2/SLC26A2/SLC26A4/SLC35D1/SLC38A1/SLC38A3/SLC38A7/SLC38A9/SLC3A2/SLC43A1/SLC5A6/SLC7A10/SLC7A11/SLC7A2/SLCO2A1/SYNJ1/THBS1	44
gill	down	GO:0071559	BP	response to transforming growth factor beta	39/1026	261/12287	0.00025413	0.0109723	0.00935002	ACVR1/ACVR1B/APAF1/ARAP1/ARG1/ARRB2/ASPN/BMP1/CAV2/CHRD/DYNC2H1/EMILIN1/FBN2/FNDC4/FYN/GIPC1/HIVEP1/HTRA1/NPNT/NR3C1/PENK/PPARGC1A/PSEN1/PXN/RAPGEF3/RASL11B/ROCK2/RUNX1/SFRP1/SMAD6/SMAD7/SOX5/SOX6/TGFB1I1/TGFBR1/TGFBR2/TGFBR3/THBS1/UGCG	39
gill	down	GO:0001946	BP	lymphangiogenesis	8/1026	22/12287	0.000254206	0.0109723	0.00935002	BMPR2/E2F7/FLT4/PKD2/PSEN1/PTPN14/SOX18/WNT5B	8
gill	down	GO:1902001	BP	fatty acid transmembrane transport	7/1026	17/12287	0.000255338	0.0109723	0.00935002	ABCC1/ABCD3/ACACB/CPT1A/IRS2/MID1IP1/THBS1	7
gill	down	GO:0031098	BP	stress-activated protein kinase signaling cascade	48/1026	343/12287	0.000259379	0.0110674	0.00943107	BTK/CLN3/DOK2/DUSP3/DUSP8/DVL2/EDAR/EGFR/EIF2AK3/ERN2/F2RL1/FAS/FGFR3/FLT4/FZD7/FZD8/GSK3A/GSK3B/HGF/HMGB1/LYN/MAP2K2/MAP2K7/MAP3K12/MAP3K13/MAP3K14/MAP3K2/MAP3K5/MAP3K8/MAPK14/MAPK8IP3/MINK1/MYC/MYD88/NEK6/NOTCH1/NOTCH3/PHLPP1/SASH1/SEMA4C/SFRP1/TAOK1/TAOK2/TIAM1/TRAF2/TRIB1/TRPV4/VANGL2	48
gill	down	GO:0042475	BP	odontogenesis of dentin-containing tooth	17/1026	80/12287	0.000267382	0.0113291	0.00965409	ADM/BCL11B/CNNM4/DLL1/EDAR/GLI3/HTRA1/IFT88/ITGB4/LAMA5/LHX8/LRP4/LRP6/NFIC/ROGDI/RUNX2/WDR72	17
gill	down	GO:0048675	BP	axon extension	37/1026	244/12287	0.000269847	0.0113542	0.00967542	BMPR2/CELSR1/CXCL12/DUSP8/DVL1/DVL2/FAM53B/FEZ2/FMNL2/FMNL3/FZD7/FZD8/GSK3B/KALRN/MAP2K7/MAP3K12/MAP3K13/MEGF8/MGLL/NIPA2/NIPAL1/NRP1/PLXNA3/PLXNA4/PPP1R12C/PRICKLE1/PTPN4/RIN2/SLC9A6/SLIT1/SPG11/SRF/TRIO/TRPC5/ULK1/VANGL2/WNT5B	37
gill	down	GO:0007160	BP	cell-matrix adhesion	31/1026	192/12287	0.000272428	0.0113837	0.00970062	ADAMTS9/BCL6/CD44/CD63/DDR1/EMILIN1/FMN1/FREM1/GSK3B/ITGA1/ITGA2/ITGA4/ITGA5/ITGA7/ITGA9/ITGB4/LAMA5/MINK1/MMP14/NPNT/NRP1/PTPRJ/PXN/ROCK2/SFRP1/SLC9A1/SRF/THBS1/TIAM1/TRPM7/VWA2	31
gill	down	GO:0045229	BP	external encapsulating structure organization	54/1026	400/12287	0.000276773	0.0114861	0.00978783	ACAN/ADAMTS5/ADAMTS9/BMP1/CD44/COL14A1/COL5A1/COL6A1/COL8A1/COL9A3/CSGALNACT1/DDR1/DENND4A/EGFL6/EGFLAM/EGFR/ELF3/EMILIN1/FBN2/FGFR4/HAPLN1/HAPLN2/HTRA1/ITGA1/ITGA2/ITGA4/ITGA5/ITGA7/ITGA9/ITGB4/KIF9/LAMA5/LIN54/MAP2K7/MFAP2/MMP11/MMP14/MMP9/MPZL3/NDNF/NOTCH1/NOTCH3/NPNT/PXN/RGCC/SPOCK2/SULF1/TGFB1I1/TGFBI/TGFBR1/THBS1/TNFRSF1B/VANGL2/VIT	54
gill	down	GO:1905207	BP	regulation of cardiocyte differentiation	15/1026	66/12287	0.000280062	0.0115435	0.00983676	ARRB2/COL14A1/DLL1/EGFR/EPN1/FZD7/GSK3A/GSK3B/NEDD4/NEDD4L/NOTCH1/NOTCH3/NR3C1/PRICKLE1/SOX6	15
gill	down	GO:0090162	BP	establishment of epithelial cell polarity	12/1026	46/12287	0.000290517	0.0117978	0.0100535	DCHS1/DVL1/DVL2/FZD7/GSK3A/GSK3B/HEY1/MYO18A/OPHN1/PRKCI/SIPA1L3/VANGL2	12
gill	down	GO:0033002	BP	muscle cell proliferation	33/1026	210/12287	0.000293661	0.0117978	0.0100535	ARID2/CAMK2D/CDKN1B/EGFR/FGFR1/FLT1/GPC1/GSK3B/HDAC4/ITGA2/JAK2/KALRN/MAP3K5/MAPK14/MEF2D/MMP9/MYC/MYD88/NDRG4/NOTCH1/NOTCH3/NPR1/NPR3/NRG1/PPARGC1A/RGS5/SULF1/TACR1/TGFBR1/TGFBR2/TGFBR3/THBS1/TRIB1	33
gill	down	GO:0014909	BP	smooth muscle cell migration	18/1026	88/12287	0.000294804	0.0117978	0.0100535	ACE/CAMK2D/DDR1/DOCK5/F3/HDAC4/HMGB1/ITGA2/KALRN/MYC/MYO5A/NDRG4/NRP1/PPARGC1A/RAPGEF3/SORL1/TACR1/TRIB1	18
gill	down	GO:0055024	BP	regulation of cardiac muscle tissue development	18/1026	88/12287	0.000294804	0.0117978	0.0100535	ARRB2/COL14A1/DLL1/FGFR1/FZD7/GSK3A/GSK3B/LRP6/MAPK14/NEDD4/NEDD4L/NOTCH1/NR3C1/NRG1/SOX6/TGFBR1/TGFBR2/TGFBR3	18
gill	down	GO:0071560	BP	cellular response to transforming growth factor beta stimulus	38/1026	254/12287	0.000295968	0.0117978	0.0100535	ACVR1/ACVR1B/APAF1/ARAP1/ARG1/ARRB2/ASPN/BMP1/CAV2/CHRD/DYNC2H1/EMILIN1/FBN2/FYN/GIPC1/HIVEP1/HTRA1/NPNT/NR3C1/PENK/PPARGC1A/PSEN1/PXN/RAPGEF3/RASL11B/ROCK2/RUNX1/SFRP1/SMAD6/SMAD7/SOX5/SOX6/TGFB1I1/TGFBR1/TGFBR2/TGFBR3/THBS1/UGCG	38
gill	down	GO:0030307	BP	positive regulation of cell growth	38/1026	255/12287	0.000320591	0.0126681	0.0107951	BMPR2/CD81/CELSR1/CSNK1E/CXCL12/CXCR4/DERL2/DVL1/DVL2/EGFR/EGLN1/FLT4/FZD7/GSK3B/INO80/KALRN/MAP2K7/MAP3K12/MAP3K13/MEGF8/MMP14/NEDD4L/NIPA2/NIPAL1/NR3C1/NRG1/NRP1/PRICKLE1/SFRP1/SLC44A4/SLC9A1/SPHK1/SRF/TGFBR1/TRIO/TRPC5/VANGL2/WNT5B	38
gill	down	GO:0061448	BP	connective tissue development	41/1026	282/12287	0.000321982	0.0126681	0.0107951	AACS/ACAN/BMP1/BMPR2/CD44/CHSY1/COL5A1/CSGALNACT1/EFEMP1/EIF2AK3/FGFR1/FGFR3/GLI3/GPR4/LMNB2/LRP5/LRP6/MAPK14/MEF2D/MMP14/NOTCH1/NRP1/PPARGC1A/PRRX2/PTN/RARG/RUNX1/RUNX2/SATB2/SIX4/SMAD6/SOX5/SOX6/SRF/SULF1/TGFBR1/TGFBR2/THBS1/TRPV4/WNT5B/ZBTB7A	41
gill	down	GO:0050679	BP	positive regulation of epithelial cell proliferation	29/1026	177/12287	0.000329416	0.012877	0.0109731	AGAP2/APLNR/AR/ARG1/BMPR2/CAV2/CXCL12/EGFL7/EGFR/EPGN/F3/FGFBP1/FGFR1/FGFR3/FLT4/FZD7/HMGB1/HTRA1/ITGA4/MYC/NOTCH1/NRP1/PTN/RICTOR/SFRP1/SP1/TACR1/TGFBR1/VASH2	29
gill	down	GO:0032233	BP	positive regulation of actin filament bundle assembly	15/1026	67/12287	0.000333466	0.0129517	0.0110368	AMOT/FHOD3/MAP2K7/MTSS1/NRP1/PDLIM4/PPM1E/PXN/RAPGEF3/RGCC/ROCK2/SFRP1/TACR1/TGFBR1/TGFBR2	15
gill	down	GO:1901342	BP	regulation of vasculature development	42/1026	292/12287	0.000345037	0.0133158	0.011347	ADAMTS9/ADM/AMOT/APLNR/AQP1/CTSH/CXCR4/DLL1/EGLN1/EMILIN1/EPN1/F3/FGFBP1/FLT1/GPNMB/GPR4/HEY1/HGF/HMGB1/ITGA5/MMP9/NOTCH1/NPR1/NRP1/PTN/PTPRM/PXN/RAPGEF3/RGCC/ROCK2/RUNX1/SASH1/SFRP1/SH2B3/SP1/SPHK1/SULF1/TGFBR2/THBS1/TIE1/TSPAN12/VASH2	42
gill	down	GO:0060828	BP	regulation of canonical Wnt signaling pathway	40/1026	274/12287	0.00034811	0.0133493	0.0113756	ARNTL/CDK14/CSNK1E/DKK2/DVL1/DVL2/EGF/EGFR/FAM53B/FGFR3/FZD6/FZD7/GLI3/GSK3A/GSK3B/IGFBP2/KANK1/LRP4/LRP5/LRP6/LRRK1/LZTS2/MAPK14/MCC/MKS1/MMP14/NOTCH1/NOTUM/PRICKLE1/PSEN1/RBX1/RSPO3/SFRP1/SMAD6/SOX7/SSBP4/SULF1/TMEM198/WNK3/WNT5B	40
gill	down	GO:0045610	BP	regulation of hemocyte differentiation	12/1026	47/12287	0.000360894	0.0135725	0.0115657	ARRB2/EBF3/EGFR/FLT1/FLT4/GSK3A/GSK3B/JAK1/JAK2/MAP2K7/NOTCH1/NOTCH3	12
gill	down	GO:0061383	BP	trabecula morphogenesis	12/1026	47/12287	0.000360894	0.0135725	0.0115657	EGLN1/FBN2/FGFR3/HEG1/HEY1/NOTCH1/NRG1/SFRP1/SLC40A1/SRF/TGFBR1/TGFBR3	12
gill	down	GO:0001783	BP	B cell apoptotic process	8/1026	23/12287	0.000361465	0.0135725	0.0115657	ADA/BCL6/BTK/CD44/IRS2/LYN/MYC/TNFRSF21	8
gill	down	GO:0006029	BP	proteoglycan metabolic process	19/1026	97/12287	0.000362888	0.0135725	0.0115657	ACAN/ARSB/BMPR2/CHSY1/CSGALNACT1/DSE/EGFLAM/GLCE/GPC1/HS6ST1/NDNF/NDST2/NDST4/SLC35D1/SPOCK2/SULF1/VANGL2/XYLT1/XYLT2	19
gill	down	GO:1905276	BP	regulation of epithelial tube formation	7/1026	18/12287	0.000387868	0.0143561	0.0122335	CELSR1/DVL1/DVL2/LRP6/SFRP1/SIX4/VANGL2	7
gill	down	GO:0032147	BP	activation of protein kinase activity	48/1026	349/12287	0.000388579	0.0143561	0.0122335	ADRA2C/AGAP2/CAMKK2/CD81/CDK5R1/CXCR4/DGKQ/DUSP8/EGF/EGFR/EPGN/ERN2/F2R/FLT1/FLT4/HGF/HMGB1/INSR/ITGA1/JAK2/KIDINS220/MAP2K2/MAP2K7/MAP3K12/MAP3K13/MAP3K14/MAP3K2/MAP3K5/MAP3K8/MAPK14/MAPK8IP3/MINK1/NEK6/NRG1/PSEN1/PXN/RAPGEF1/RGCC/RICTOR/TAOK1/TAOK2/TGFBR1/TGFBR2/THBS1/TNFSF15/TOM1L1/TRAF2/VLDLR	48
gill	down	GO:0043588	BP	skin development	33/1026	214/12287	0.000416852	0.0153073	0.0130441	ABCB6/ACVR1B/APCDD1/BCL11B/CASP3/CELSR1/COL5A1/DDR1/DLL1/EDAR/EGFR/FGFR1/FOSL2/FZD3/FZD6/GRHL2/IRF6/ITGA2/ITGB4/KAZN/LAMA5/LRP4/MYO5A/NOTCH1/PSEN1/PTCH2/PTN/ROCK2/RUNX1/SCD/SOX18/SRF/VANGL2	33
gill	down	GO:0009101	BP	glycoprotein biosynthetic process	41/1026	286/12287	0.000433028	0.0158055	0.0134686	ACAN/ACOT8/ALG5/B3GNT7/BMPR2/CHSY1/COG3/CSGALNACT1/DOLK/DPM1/DSE/GALNT2/GALNT6/GALNT7/GCNT4/GLCE/HS6ST1/INSR/ITM2A/LFNG/MGAT1/MGAT5/NDST2/NDST4/PMM1/PMM2/PSEN1/SLC35C1/SLC35C2/SLC35D1/SRD5A3/ST3GAL5/ST6GALNAC5/ST8SIA2/ST8SIA4/SULF1/TET2/TMEM165/VANGL2/XYLT1/XYLT2	41
gill	down	GO:0051216	BP	cartilage development	32/1026	206/12287	0.000444054	0.0161109	0.0137289	ACAN/BMP1/BMPR2/CD44/CHSY1/CSGALNACT1/EFEMP1/EIF2AK3/FGFR1/FGFR3/GLI3/LRP6/MAPK14/MEF2D/NRP1/PRRX2/PTN/RARG/RUNX1/RUNX2/SATB2/SMAD6/SOX5/SOX6/SRF/SULF1/TGFBR1/TGFBR2/THBS1/TRPV4/WNT5B/ZBTB7A	32
gill	down	GO:0060411	BP	cardiac septum morphogenesis	16/1026	76/12287	0.000448309	0.0161585	0.0137695	ACVR1/BMPR2/DHRS3/EGLN1/HEY1/IFT88/LRP6/MKS1/NOTCH1/NRP1/SMAD6/SMAD7/TGFBR1/TGFBR2/TGFBR3/VANGL2	16
gill	down	GO:0071902	BP	positive regulation of protein serine/threonine kinase activity	47/1026	342/12287	0.00045306	0.0161585	0.0137695	AKAP13/CD81/CDK5R1/CDKN1B/CXCR4/DUSP8/DVL2/EGF/EGFR/EPGN/ERN2/F2R/FGFR1/FLT1/FZD8/HGF/INSR/ITGA1/JAK2/KIDINS220/MAP2K2/MAP2K7/MAP3K12/MAP3K13/MAP3K2/MAP3K5/MAP3K8/MAPK14/MAPK8IP3/MINK1/MST1R/NRG1/PIK3R5/PKD2/PSEN1/PXN/RAPGEF1/RGCC/RICTOR/SASH1/TAOK1/TAOK2/TGFBR1/THBS1/TIAM1/TRAF2/VANGL2	47
gill	down	GO:0055067	BP	monovalent inorganic cation homeostasis	26/1026	155/12287	0.000453367	0.0161585	0.0137695	ACE/ATP6V0B/ATP6V0D2/BSND/CA7/CAMK2D/CLN3/CORIN/DMXL1/DMXL2/NEDD4L/NPR1/RHBG/RHCG/SCNN1A/SCNN1B/SLC26A2/SLC26A4/SLC4A1/SLC4A4/SLC4A7/SLC8A1/SLC9A1/SLC9A6/TACR1/TMEM165	26
gill	down	GO:0060070	BP	canonical Wnt signaling pathway	45/1026	324/12287	0.000471713	0.0167141	0.0142428	ARNTL/CDK14/CSNK1E/DKK2/DVL1/DVL2/EGF/EGFR/FAM53B/FGFR3/FZD3/FZD6/FZD7/FZD8/GLI3/GSK3A/GSK3B/IGFBP2/KANK1/LRP4/LRP5/LRP6/LRRK1/LZTS2/MAPK14/MCC/MKS1/MMP14/MYC/NOTCH1/NOTUM/PRICKLE1/PSEN1/RARG/RBX1/RSPO3/SFRP1/SMAD6/SOX7/SSBP4/SULF1/TMEM198/VANGL2/WNK3/WNT5B	45
gill	down	GO:0051403	BP	stress-activated MAPK cascade	44/1026	315/12287	0.000480129	0.016851	0.0143595	BTK/CLN3/DUSP3/DUSP8/DVL2/EDAR/EGFR/EIF2AK3/ERN2/F2RL1/FAS/FGFR3/FLT4/FZD7/FZD8/GSK3A/GSK3B/HGF/HMGB1/MAP2K2/MAP2K7/MAP3K12/MAP3K13/MAP3K2/MAP3K5/MAP3K8/MAPK14/MAPK8IP3/MINK1/MYC/MYD88/NOTCH1/NOTCH3/PHLPP1/SASH1/SEMA4C/SFRP1/TAOK1/TAOK2/TIAM1/TRAF2/TRIB1/TRPV4/VANGL2	44
gill	down	GO:0001666	BP	response to hypoxia	52/1026	390/12287	0.000481139	0.016851	0.0143595	ABAT/ACE/ADA/ADM/ALKBH5/APAF1/AQP1/ARNT2/BNIP3L/CAMK2D/CASP3/CXCR4/EGLN1/EPOR/ERN2/FAS/FLT1/FOSL2/FUNDC1/HMOX2/LDLR/MMP14/MMP9/MSI1/MYC/NDNF/NDRG1/NOTCH1/NRP1/PENK/PMM1/PMM2/PPARGC1A/PSEN1/PTN/RBX1/RGCC/SCNN1B/SFRP1/SIRT2/SLC29A1/SLC2A8/SLC8A1/SLC9A1/SNX33/SNX9/SRF/TGFBR1/TGFBR2/TGFBR3/THBS1/VLDLR	52
gill	down	GO:0002062	BP	chondrocyte differentiation	20/1026	107/12287	0.000488247	0.0170016	0.0144879	ACAN/BMPR2/CHSY1/EFEMP1/EIF2AK3/FGFR1/FGFR3/GLI3/MAPK14/MEF2D/RARG/RUNX1/RUNX2/SMAD6/SOX5/SOX6/SULF1/TGFBR1/TGFBR2/WNT5B	20
gill	down	GO:0050921	BP	positive regulation of chemotaxis	26/1026	156/12287	0.000501896	0.0173112	0.0147517	BMPR2/CCR6/CELSR1/CXCL12/DVL1/DVL2/F2RL1/F3/FGFR1/FZD7/HMGB1/IFT88/ITGA2/MAPK14/MEGF8/NRP1/PRICKLE1/PTPRJ/SLIT1/STX3/STX4/THBS1/TIAM1/TRPV4/VANGL2/WNT5B	26
gill	down	GO:0036303	BP	lymph vessel morphogenesis	8/1026	24/12287	0.00050285	0.0173112	0.0147517	BMPR2/E2F7/FLT4/PKD2/PSEN1/PTPN14/SOX18/WNT5B	8
gill	down	GO:0050878	BP	regulation of body fluid levels	54/1026	410/12287	0.000509733	0.017449	0.0148691	ABAT/ADA/ADCY6/ADM/APLNR/AQP1/ARRB2/AXL/C1QTNF1/CHRM3/CLCN2/DGKD/DGKQ/EIF2AK3/ENPP4/ENTPD1/EPHB2/F2R/F2RL1/F2RL2/F3/FYN/FZD6/GNA12/HEG1/INPP5K/ITGA2/ITPR3/JAK2/KALRN/LYN/LYST/NBEAL2/NPR1/NPR3/P2RX5/PIK3R5/PTPRJ/SCD/SCNN1A/SCNN1B/SH2B3/SLC29A1/SLC7A11/SRF/TACR1/THBS1/TRPC5/TRPC6/TRPV4/WFS1/WNK3/WNK4/ZBTB7B	54
gill	down	GO:0050866	BP	negative regulation of cell activation	25/1026	148/12287	0.000519814	0.0176687	0.0150563	ABAT/ARG1/AXL/BCL6/BTK/C1QTNF1/CASP3/CD44/DTX1/DUSP3/EMILIN1/FAS/GLI3/GPNMB/HMGB1/HMGB3/IL13RA2/LDLR/LYN/RC3H2/RUNX1/SFRP1/SMAD7/TNFRSF21/ZBTB7B	25
gill	down	GO:0032970	BP	regulation of actin filament-based process	53/1026	401/12287	0.000526453	0.0176687	0.0150563	AKAP13/ALMS1/AMOT/ARAP1/ARHGAP18/ARHGAP28/ARHGEF11/BTK/CAMK2D/CELSR1/CORO1A/CSNK1E/DIAPH1/DIAPH2/DVL1/DVL2/F2RL1/FHOD3/FMN1/FZD7/INPP5K/ITGA5/KALRN/KANK1/KANK4/LMNB2/LMOD1/MAP2K7/MTSS1/NEDD4/NEDD4L/NRP1/NUP98/OCRL/PDLIM4/PHPT1/PPM1E/PREX1/PXN/RAPGEF3/RGCC/RICTOR/ROCK2/SFRP1/SLC9A1/TACR1/TAOK1/TGFBR1/TGFBR2/TRIO/TTC8/TWF1/VANGL2	53
gill	down	GO:0046488	BP	phosphatidylinositol metabolic process	32/1026	208/12287	0.000527816	0.0176687	0.0150563	AGAP2/ARF3/BMX/CDS1/DPM1/EGF/EGFR/FAM126A/FGFR1/FGFR3/FGFR4/FYN/HGF/INPP5K/IRS2/LCLAT1/MTM1/MTMR1/MTMR14/NOTUM/NRG1/OCRL/PI4K2A/PIGV/PIK3R5/PLA2G4A/PLBD1/PLCB3/PLCB4/PLCD4/SBF1/SYNJ1	32
gill	down	GO:1902905	BP	positive regulation of supramolecular fiber organization	32/1026	208/12287	0.000527816	0.0176687	0.0150563	AMOT/CDKN1B/CSNK1E/DIAPH1/DIAPH2/F2RL1/FHOD3/FMN1/KALRN/LMNB2/LMOD1/MAP2K7/MTSS1/NEDD4/NEDD4L/NIN/NRP1/NUP98/PDLIM4/PPM1E/PSEN1/PXN/RAPGEF3/RGCC/RICTOR/ROCK2/SFRP1/TACR1/TGFBR1/TGFBR2/TRIO/TRPV4	32
gill	down	GO:0043277	BP	apoptotic cell clearance	19/1026	100/12287	0.000541448	0.0180255	0.0153603	AXL/DOCK5/ELMO3/GSK3A/GSK3B/HMGB1/ITGA4/ITGA5/ITGA9/KALRN/MAP2K7/MTM1/MTMR1/PLEKHG1/SNX33/SNX9/SPG11/THBS1/TRIO	19
gill	down	GO:0032365	BP	intracellular lipid transport	9/1026	30/12287	0.000544778	0.0180372	0.0153703	ABCA1/ABCA2/ABCD3/ACACB/CPT1A/LDLR/LRP6/MID1IP1/PCSK9	9
gill	down	GO:0051250	BP	negative regulation of lymphocyte activation	20/1026	108/12287	0.000553217	0.0182171	0.0155236	ARG1/AXL/BCL6/BTK/CASP3/CD44/DTX1/DUSP3/FAS/GLI3/GPNMB/HMGB1/HMGB3/LYN/RC3H2/RUNX1/SFRP1/SMAD7/TNFRSF21/ZBTB7B	20
gill	down	GO:0060019	BP	radial glial cell differentiation	6/1026	14/12287	0.000558231	0.0182828	0.0155797	GLI3/GPR157/LRP6/METTL14/NOTCH1/POU2F1	6
gill	down	GO:0061098	BP	positive regulation of protein tyrosine kinase activity	14/1026	63/12287	0.00056519	0.0184112	0.0156891	ACE/ADRA2C/DGKQ/DVL2/EGF/EPGN/FLT1/FLT4/FYN/LRP8/NRG1/SRCIN1/TAL1/VLDLR	14
gill	down	GO:0002011	BP	morphogenesis of an epithelial sheet	16/1026	78/12287	0.000607815	0.0196408	0.0167368	CD151/CD44/COL5A1/DDR1/DVL1/DVL2/FHOD3/ITGA4/ITGA5/ITGA9/LRP6/MEGF8/NOTCH1/SCNN1B/SRF/VANGL2	16
gill	down	GO:0003206	BP	cardiac chamber morphogenesis	23/1026	133/12287	0.000610557	0.0196408	0.0167368	ACVR1/ARNT2/BMPR2/DHRS3/EGLN1/EPOR/GRHL2/GSK3A/HEG1/HEY1/IFT88/LRP6/MKS1/NOTCH1/NRG1/NRP1/SMAD6/SMAD7/SRF/TGFBR1/TGFBR2/TGFBR3/VANGL2	23
gill	down	GO:0046942	BP	carboxylic acid transport	41/1026	291/12287	0.000619103	0.0196408	0.0167368	ABAT/ABCC1/ABCD3/ACACB/ACE/CLN3/CLN8/CPT1A/GIPC1/GLS/MFSD2A/MID1IP1/MYC/NCOA1/NR3C1/PLA2G4A/PSEN1/SLC12A2/SLC13A3/SLC16A10/SLC16A13/SLC16A2/SLC16A4/SLC16A9/SLC17A8/SLC23A2/SLC26A2/SLC26A4/SLC35D1/SLC38A1/SLC38A3/SLC38A7/SLC38A9/SLC3A2/SLC43A1/SLC5A6/SLC7A10/SLC7A11/SLC7A2/SLCO2A1/SYNJ1	41
gill	down	GO:0010799	BP	regulation of peptidyl-threonine phosphorylation	11/1026	43/12287	0.000619143	0.0196408	0.0167368	DGKQ/EGF/GSK3A/GSK3B/INPP5K/SIRT2/SMAD7/SPHK1/TRPC5/TRPC6/WNK3	11
gill	down	GO:0060412	BP	ventricular septum morphogenesis	11/1026	43/12287	0.000619143	0.0196408	0.0167368	ACVR1/BMPR2/EGLN1/HEY1/LRP6/NOTCH1/SMAD7/TGFBR1/TGFBR2/TGFBR3/VANGL2	11
gill	down	GO:0048659	BP	smooth muscle cell proliferation	25/1026	150/12287	0.00063808	0.020101	0.017129	CAMK2D/CDKN1B/EGFR/FLT1/GSK3B/HDAC4/ITGA2/JAK2/KALRN/MAP3K5/MEF2D/MMP9/MYC/MYD88/NDRG4/NOTCH3/NPR1/NPR3/PPARGC1A/RGS5/SULF1/TACR1/TGFBR2/THBS1/TRIB1	25
gill	down	GO:0001706	BP	endoderm formation	15/1026	71/12287	0.000643603	0.020101	0.017129	COL5A1/COL6A1/COL8A1/DVL1/DVL2/EOMES/FGFR1/FOXI1/ITGA4/ITGA5/ITGA7/MMP14/MMP9/NOTCH1/SOX7	15
gill	down	GO:0003382	BP	epithelial cell morphogenesis	15/1026	71/12287	0.000643603	0.020101	0.017129	AR/ARHGEF11/BCL11B/DIAPH1/DIAPH2/GRHL2/GSK3A/GSK3B/HEG1/IFT88/JAK1/JAK2/PRKCI/ROCK2/SIPA1L3	15
gill	down	GO:0021885	BP	forebrain cell migration	14/1026	64/12287	0.000668856	0.0206765	0.0176194	AXL/CXCL12/CXCR4/EGFR/FGFR1/GLI3/LRP6/LRP8/NRP1/PEX5/PSEN1/SLIT1/SOCS7/SRF	14
gill	down	GO:0048635	BP	negative regulation of muscle organ development	14/1026	64/12287	0.000668856	0.0206765	0.0176194	DLL1/FZD7/GPC1/GSK3A/HDAC4/LRP6/PTCH2/SIRT2/SIX4/SMAD6/SMAD7/SOX6/TGFBR2/USP2	14
gill	down	GO:0006687	BP	glycosphingolipid metabolic process	13/1026	57/12287	0.000677965	0.0207145	0.0176518	ASAH1/B3GALT4/B4GALNT1/CLN3/CTSA/GBA2/GLA/NEU1/ST3GAL5/ST6GALNAC5/ST8SIA2/ST8SIA4/UGCG	13
gill	down	GO:0018210	BP	peptidyl-threonine modification	23/1026	134/12287	0.000680232	0.0207145	0.0176518	ACVR1/ACVR1B/CAMK2D/CAMKK2/DGKQ/EGF/GALNT2/GSK3A/GSK3B/INPP5K/MAP3K12/PHKG2/PSKH1/ROCK2/SIRT2/SMAD7/SPHK1/TGFBR1/TGFBR2/TRPC5/TRPC6/ULK1/WNK3	23
gill	down	GO:0060122	BP	inner ear receptor cell stereocilium organization	10/1026	37/12287	0.000680342	0.0207145	0.0176518	ALMS1/FAT4/HEY1/IFT88/MKS1/PACSIN1/TSHR/TTC8/USH1G/VANGL2	10
gill	down	GO:0018107	BP	peptidyl-threonine phosphorylation	22/1026	126/12287	0.000695067	0.0210571	0.0179437	ACVR1/ACVR1B/CAMK2D/CAMKK2/DGKQ/EGF/GSK3A/GSK3B/INPP5K/MAP3K12/PHKG2/PSKH1/ROCK2/SIRT2/SMAD7/SPHK1/TGFBR1/TGFBR2/TRPC5/TRPC6/ULK1/WNK3	22
gill	down	GO:0090270	BP	regulation of fibroblast growth factor production	5/1026	10/12287	0.000709259	0.0213801	0.018219	FGFR1/FGFR4/HEG1/RGCC/ROCK2	5
gill	down	GO:0070302	BP	regulation of stress-activated protein kinase signaling cascade	38/1026	266/12287	0.000739462	0.0221802	0.0189008	CLN3/DUSP3/DUSP8/DVL2/EDAR/EGFR/EIF2AK3/ERN2/F2RL1/FAS/FLT4/FZD7/FZD8/GSK3A/GSK3B/HGF/HMGB1/LYN/MAP2K2/MAP2K7/MAP3K2/MAP3K5/MAPK8IP3/MINK1/MYC/MYD88/NOTCH1/NOTCH3/PHLPP1/SASH1/SEMA4C/SFRP1/TAOK1/TAOK2/TIAM1/TRAF2/TRPV4/VANGL2	38
gill	down	GO:0030512	BP	negative regulation of transforming growth factor beta receptor signaling pathway	15/1026	72/12287	0.000751427	0.0222604	0.0189691	ACVR1/ASPN/CAV2/CHRD/DYNC2H1/EMILIN1/FBN2/HTRA1/RASL11B/SMAD6/SMAD7/TGFB1I1/TGFBR1/TGFBR2/TGFBR3	15
gill	down	GO:0060976	BP	coronary vasculature development	15/1026	72/12287	0.000751427	0.0222604	0.0189691	ACE/APLNR/ARID2/DYNC2H1/EPOR/FGFR1/MEGF8/NOTCH1/NRP1/PRICKLE1/SMAD6/SRF/TGFBR1/TGFBR3/VANGL2	15
gill	down	GO:0031032	BP	actomyosin structure organization	41/1026	294/12287	0.000762098	0.0222604	0.0189691	ACHE/AKAP13/ALMS1/AMOT/ARAP1/ARHGAP28/CDC42BPA/DIAPH1/DIAPH2/EXOC4/FHOD3/INPP5K/ITGA5/KANK4/LMNB2/LMOD1/MEF2A/MYO18A/NEDD4/NEDD4L/NRP1/OCRL/PDLIM4/PPM1E/PXN/QKI/RAB11FIP4/RAPGEF1/RAPGEF3/RGCC/ROCK2/SFRP1/SIX4/SLC9A1/SRF/TACR1/TANC2/TGFBR1/TGFBR2/TRPM7/TTC8	41
gill	down	GO:0030201	BP	heparan sulfate proteoglycan metabolic process	11/1026	44/12287	0.000764178	0.0222604	0.0189691	CSGALNACT1/GLCE/GPC1/HS6ST1/NDST2/NDST4/SLC35D1/SULF1/VANGL2/XYLT1/XYLT2	11
gill	down	GO:0045620	BP	negative regulation of lymphocyte differentiation	11/1026	44/12287	0.000764178	0.0222604	0.0189691	BCL6/CD44/DTX1/GLI3/HMGB1/HMGB3/RC3H2/RUNX1/SFRP1/SMAD7/ZBTB7B	11
gill	down	GO:1902669	BP	positive regulation of axon guidance	11/1026	44/12287	0.000764178	0.0222604	0.0189691	BMPR2/CELSR1/CXCL12/DVL1/DVL2/FZD7/MEGF8/NRP1/PRICKLE1/VANGL2/WNT5B	11
gill	down	GO:0001570	BP	vasculogenesis	18/1026	95/12287	0.000776379	0.0225076	0.0191798	ADM/AMOT/APLNR/EGFL7/EPOR/FGFR1/HEG1/HEY1/NOTCH1/NRP1/PTPRJ/QKI/SGPL1/SOX18/TAL1/TGFBR2/TGFBR3/TIE1	18
gill	down	GO:1903522	BP	regulation of blood circulation	39/1026	276/12287	0.000785506	0.0226092	0.0192664	ACE/ADA/ADM/ADRA2C/ARHGAP42/ARNTL/ATP2B1/BMPR2/CACNA1H/CACNA2D2/CAMK2D/CHRM2/CHRM3/CORIN/DOCK5/EGFR/F2R/F2RL1/GSK3A/HDAC4/ITPR3/JAK2/KCNH1/KCNQ1/MEF2A/NPR1/PKD2/PSEN1/QKI/SCN2B/SLC8A1/SLC9A1/SMAD6/SMAD7/SOX5/SOX6/SREBF1/TACR1/TMEM65	39
gill	down	GO:0090303	BP	positive regulation of wound healing	14/1026	65/12287	0.000788175	0.0226092	0.0192664	CXCR4/DIAPH1/DIAPH2/EGFR/ENPP4/F2R/F3/HMGB1/KANK1/MYC/PTPRJ/ROCK2/TGFBR2/THBS1	14
gill	down	GO:0021915	BP	neural tube development	31/1026	204/12287	0.000791081	0.0226092	0.0192664	ADM/APAF1/CELSR1/CHRD/DCHS1/DLL1/DVL1/DVL2/FZD3/FZD6/GLI3/GRHL2/HEY1/IPMK/KAT2A/LRP6/MKS1/NOTCH1/NOTUM/NUP133/PKD2/PRICKLE1/PRKCI/PSEN1/PTCH1/PTN/RARG/ROCK2/SEMA4C/SFRP1/VANGL2	31
gill	down	GO:0051496	BP	positive regulation of stress fiber assembly	13/1026	58/12287	0.000808207	0.0227405	0.0193782	AMOT/FHOD3/NRP1/PDLIM4/PPM1E/PXN/RAPGEF3/RGCC/ROCK2/SFRP1/TACR1/TGFBR1/TGFBR2	13
gill	down	GO:0048660	BP	regulation of smooth muscle cell proliferation	24/1026	144/12287	0.000811529	0.0227405	0.0193782	CAMK2D/CDKN1B/EGFR/FLT1/GSK3B/HDAC4/ITGA2/JAK2/MAP3K5/MEF2D/MMP9/MYC/MYD88/NDRG4/NOTCH3/NPR1/NPR3/PPARGC1A/RGS5/SULF1/TACR1/TGFBR2/THBS1/TRIB1	24
gill	down	GO:1901863	BP	positive regulation of muscle tissue development	16/1026	80/12287	0.000813506	0.0227405	0.0193782	ARNTL/ARRB2/DLL1/FGFR1/GPC1/GSK3B/MAPK14/MTM1/NEDD4/NEDD4L/NOTCH1/NR3C1/NRG1/PPARGC1A/TGFBR3/USP2	16
gill	down	GO:0002902	BP	regulation of B cell apoptotic process	7/1026	20/12287	0.000814438	0.0227405	0.0193782	ADA/BCL6/BTK/CD44/IRS2/LYN/MYC	7
gill	down	GO:0046639	BP	negative regulation of alpha-beta T cell differentiation	7/1026	20/12287	0.000814438	0.0227405	0.0193782	BCL6/GLI3/HMGB1/RC3H2/RUNX1/SMAD7/ZBTB7B	7
gill	down	GO:0010769	BP	regulation of cell morphogenesis involved in differentiation	59/1026	467/12287	0.000828898	0.023038	0.0196318	ACHE/ARHGEF11/BICD1/BMPR2/CELSR1/CXCL12/DOCK5/DUSP8/DVL1/DVL2/EBF3/EPHB2/FAM151B/FEZ2/FHOD3/FRY/FZD7/GSK3B/KALRN/KANK1/KIF13B/LRP4/LRP8/LZTS3/MAP2K2/MAP2K7/MAP3K12/MAP3K13/MAPK14/MEGF8/METRN/MGLL/NEDD4/NIN/NIPA2/NIPAL1/NRP1/PLXNA3/PLXNA4/PREX1/PRICKLE1/PSEN1/ROCK2/SARM1/SLC8B1/SLIT1/SNAP91/SRCIN1/SRF/STARD8/STK38L/TIAM1/TRIO/TRPC5/TRPC6/ULK1/UNC13D/VANGL2/WNT5B	59
gill	down	GO:0090101	BP	negative regulation of transmembrane receptor protein serine/threonine kinase signaling pathway	23/1026	136/12287	0.000840544	0.0232551	0.0198167	ACVR1/ASPN/CAV2/CHRD/DYNC2H1/EMILIN1/FBN2/HTRA1/LPIN1/NIPA2/NIPAL1/NOTCH1/RARG/RASL11B/SFRP1/SMAD6/SMAD7/SPNS1/STK36/TGFB1I1/TGFBR1/TGFBR2/TGFBR3	23
gill	down	GO:0001702	BP	gastrulation with mouth forming second	10/1026	38/12287	0.000855203	0.0232936	0.0198496	ACVR1/AMOT/CELSR1/CHRD/DVL2/FYN/LRP5/LRP6/MEGF8/SRF	10
gill	down	GO:0002695	BP	negative regulation of leukocyte activation	22/1026	128/12287	0.00086495	0.0232936	0.0198496	ARG1/AXL/BCL6/BTK/CASP3/CD44/DTX1/DUSP3/FAS/GLI3/GPNMB/HMGB1/HMGB3/IL13RA2/LDLR/LYN/RC3H2/RUNX1/SFRP1/SMAD7/TNFRSF21/ZBTB7B	22
gill	down	GO:0031532	BP	actin cytoskeleton reorganization	22/1026	128/12287	0.00086495	0.0232936	0.0198496	ARAP1/ARHGEF11/CDC42BPA/DIAPH1/DIAPH2/ELMO3/FRY/HMGB1/INSRR/KALRN/LPIN1/MINK1/NRP1/PDLIM4/PHPT1/RAB11FIP4/RAPGEF3/RICTOR/ROCK2/TRIO/TRPV4/VAV2	22
gill	down	GO:0033631	BP	cell-cell adhesion mediated by integrin	6/1026	15/12287	0.000865004	0.0232936	0.0198496	ADA/ITGA5/ITGA7/NPNT/PIEZO1/PODXL	6
gill	down	GO:0090178	BP	regulation of establishment of planar polarity involved in neural tube closure	6/1026	15/12287	0.000865004	0.0232936	0.0198496	CELSR1/DVL1/DVL2/LRP6/SFRP1/VANGL2	6
gill	down	GO:0090179	BP	planar cell polarity pathway involved in neural tube closure	6/1026	15/12287	0.000865004	0.0232936	0.0198496	CELSR1/DVL1/DVL2/LRP6/SFRP1/VANGL2	6
gill	down	GO:0035214	BP	eye-antennal disc development	15/1026	73/12287	0.000874199	0.023437	0.0199718	ACVR1B/BNC2/DLL1/EGFR/FRY/JAK1/JAK2/NOTCH1/NOTCH3/PTCH1/PTCH2/SMAD6/SMAD7/STK38L/TGFBR1	15
gill	down	GO:0035725	BP	sodium ion transmembrane transport	29/1026	188/12287	0.000903582	0.0241181	0.0205521	CACNA1H/CAMK2D/CNNM4/GRIA1/HCN1/NEDD4/NEDD4L/PCSK9/PKD2/SCN2B/SCNN1A/SCNN1B/SLC12A2/SLC13A3/SLC13A4/SLC17A8/SLC23A2/SLC38A1/SLC3A2/SLC41A1/SLC4A1/SLC4A4/SLC4A7/SLC5A6/SLC8A1/SLC8B1/SLC9A1/SLC9A6/WNK3	29
gill	down	GO:0042063	BP	gliogenesis	49/1026	372/12287	0.000908333	0.0241385	0.0205696	APCDD1/ARNT2/ASPA/ATXN1/CXCR4/DLL1/DTX1/EFEMP1/EGFR/EXOC4/FGFR3/FLT1/GLI3/GPC1/GPR157/KCNH1/LDLR/LRP6/LRP8/LYN/METRN/METTL14/MMP14/MYC/NDRG1/NOTCH1/NOTCH3/NRG1/PENK/POU2F1/PRKCI/PSEN1/PTN/PTPRJ/QKI/SH3TC2/SIRT2/SLC45A3/SLIT1/SOCS7/SOX5/SOX6/SPNS1/SYNJ1/TAL1/TIAM1/TNFRSF21/TSPAN2/UBR4	49
gill	down	GO:2000050	BP	regulation of non-canonical Wnt signaling pathway	9/1026	32/12287	0.000917421	0.0242567	0.0206703	CSNK1E/LRP6/MKS1/ROCK2/RSPO3/SFRP1/TIAM1/VANGL2/WNT5B	9
gill	down	GO:0060348	BP	bone development	30/1026	197/12287	0.000920787	0.0242567	0.0206703	ACP5/AKAP13/ALPL/BMPR2/BNC2/CHSY1/CSGALNACT1/DCHS1/DHRS3/FAT4/FGFR3/FREM1/GLI3/INSIG1/LRP5/LRRK1/MEF2D/MEGF8/MMP14/NBEAL2/PHOSPHO1/PRPSAP2/RARG/RUNX2/SRF/SULF1/TAL1/TGFBR2/THBS1/TRPV4	30
gill	down	GO:0055007	BP	cardiac muscle cell differentiation	23/1026	137/12287	0.000932297	0.0243612	0.0207593	ACVR1/AKAP13/ARRB2/CAMK2D/COL14A1/DLL1/FHOD3/FZD7/GSK3A/GSK3B/IFT88/KAT2A/MEF2A/NEDD4/NEDD4L/NR3C1/NRG1/SLC8A1/SLC9A1/SORBS2/SOX6/SRF/TEAD3	23
gill	down	GO:2000826	BP	regulation of heart morphogenesis	11/1026	45/12287	0.00093631	0.0243612	0.0207593	ACVR1/BMPR2/CHRD/LRP6/MKS1/NEDD4/NEDD4L/NOTCH1/TEAD3/TGFBR1/TGFBR2	11
gill	down	GO:0014910	BP	regulation of smooth muscle cell migration	16/1026	81/12287	0.000936814	0.0243612	0.0207593	ACE/CAMK2D/DOCK5/F3/HDAC4/HMGB1/ITGA2/MYC/MYO5A/NDRG4/NRP1/PPARGC1A/RAPGEF3/SORL1/TACR1/TRIB1	16
gill	down	GO:0042386	BP	hemocyte differentiation	13/1026	59/12287	0.000958821	0.0247594	0.0210986	ARRB2/EBF3/EGFR/FLT1/FLT4/GSK3A/GSK3B/JAK1/JAK2/MAP2K2/MAP2K7/NOTCH1/NOTCH3	13
gill	down	GO:0016331	BP	morphogenesis of embryonic epithelium	45/1026	335/12287	0.000964386	0.0247594	0.0210986	ADM/APAF1/AR/ARHGEF11/BTK/CELSR1/DOCK5/DOK2/DVL1/DVL2/EGFR/EPHB2/FZD3/FZD6/GRHL2/HEY1/HIVEP1/IPMK/ITGA4/ITGA9/KAT2A/LAMA5/LRP6/MAP2K7/MKS1/MMP14/NOTCH1/NOTCH3/PPP1R12C/PRICKLE1/PRKCI/PTCH1/RARG/RDH10/ROCK2/SEMA4C/SFRP1/SIX4/STARD8/SULF1/SYTL5/TGFB1I1/TNK1/VANGL2/VAV2	45
gill	down	GO:1903131	BP	mononuclear cell differentiation	45/1026	335/12287	0.000964386	0.0247594	0.0210986	ADA/AXL/BCL11B/BCL6/BMX/BTK/CCR6/CD44/CORO1A/DLL1/DTX1/EOMES/F2RL1/FAS/FZD7/FZD8/GLI3/HDAC4/HMGB1/HMGB3/ITGA4/ITM2A/JAK1/KAT2A/KLF6/LFNG/LIG4/LYN/MINK1/MMP14/MYC/PREX1/PSEN1/RC3H2/RUNX1/RUNX2/SFRP1/SH2B3/SMAD7/SRF/TGFBR2/TSHR/WWP1/ZBTB46/ZBTB7B	45
gill	down	GO:0050806	BP	positive regulation of synaptic transmission	31/1026	207/12287	0.00101221	0.0258024	0.0219875	ABAT/ARRB2/BICD1/CA7/CHRM3/DVL1/EGFR/EPHB2/FBXW9/GRIA1/GSK3B/INSR/INSRR/ITPR3/KALRN/NCS1/PLCB4/PSEN1/PTN/RAB3B/RASGRF2/SLC17A8/SNX33/SNX9/SPHK1/STARD8/STX3/STX4/SYNJ1/TACR1/TRIO	31
gill	down	GO:1903845	BP	negative regulation of cellular response to transforming growth factor beta stimulus	15/1026	74/12287	0.00101353	0.0258024	0.0219875	ACVR1/ASPN/CAV2/CHRD/DYNC2H1/EMILIN1/FBN2/HTRA1/RASL11B/SMAD6/SMAD7/TGFB1I1/TGFBR1/TGFBR2/TGFBR3	15
gill	down	GO:0032868	BP	response to insulin	47/1026	355/12287	0.00102768	0.0260532	0.0222012	ABCC5/ADM/AR/ARNT2/ATP6V0D2/CAV2/CDK2/FADS1/FLT1/FLT4/GPAM/GSK3A/GSK3B/HDAC4/HMGB1/IGFBP2/INPP5K/INSIG1/INSR/INSRR/IRS2/KANK1/LPIN1/LYN/MAP2K2/MYC/MYO5A/NR3C1/PCSK9/PRKCI/PTPRE/RBX1/RICTOR/SIK2/SLC2A1/SLC2A8/SLC9A1/SOCS7/SOGA1/SORT1/SP1/SREBF1/TRIB1/TRPV4/VLDLR/VWA2/ZBTB7B	47
gill	down	GO:0002683	BP	negative regulation of immune system process	50/1026	384/12287	0.00104661	0.0264224	0.0225158	ADA/ADRA2C/ARG1/ARRB2/AXL/BCL6/BTK/CASP3/CD44/CXCL12/DLL1/DTX1/DUSP3/EMILIN1/F2RL1/FAS/GLI3/GPAM/GPNMB/HMGB1/HMGB3/HTRA1/IL13RA2/KLF13/LDLR/LMNB2/LRCH1/LYN/MAPK14/MYC/NMI/NOTCH1/NOTCH3/PHPT1/POU2F1/PTPRJ/RC3H2/RUNX1/SARM1/SFRP1/SMAD7/TAL1/TGFBR2/THBS1/TNFRSF21/TRIB1/TSC22D4/USP2/ZBTB46/ZBTB7B	50
gill	down	GO:0000302	BP	response to reactive oxygen species	37/1026	262/12287	0.00106963	0.0268916	0.0229156	ADA/AGAP3/AQP1/ARG1/AXL/BTK/CAMKK2/CASP3/EGFR/EGLN1/EPOR/ERCC6L2/F3/FAS/FYN/GLRX2/GSK3B/HGF/INSR/INSRR/KLF6/MAP3K5/MAPK14/MMP9/PCGF2/PKD2/PLA2G4A/PPARGC1A/PXN/SLC4A1/SLC8A1/SPHK1/TACR1/THBS1/TRAF2/TRPC6/WFS1	37
gill	down	GO:0009612	BP	response to mechanical stimulus	40/1026	290/12287	0.0010889	0.0272571	0.0232271	ACAN/ANO3/AQP1/CROCC/CXCL12/CXCR4/DENND5A/ENTPD1/F3/FAS/FBXW9/FOSL2/FYN/GSK3B/HDAC4/IGFBP2/IL13RA2/ITGA2/KALRN/LOXHD1/MAP3K14/MAP3K2/MAPK14/MMP14/MMP9/MYC/MYD88/PIEZO1/PKD2/PSPH/PXN/SLC12A2/SLC17A8/SLC2A1/SLC8A1/SLC9A1/TACR1/TGFBR2/THBS1/TRPV4	40
gill	down	GO:0072073	BP	kidney epithelium development	24/1026	147/12287	0.00109316	0.0272571	0.0232271	AQP1/CD44/DCHS1/DLL1/FAT4/FGFR1/FMN1/GLI3/HEY1/LAMA5/MTSS1/MYC/NOTCH1/NPNT/PKD2/PODXL/PRKCI/PTCH1/SFRP1/SIX4/SMAD6/SMAD7/SPRY1/WNK4	24
gill	down	GO:0050730	BP	regulation of peptidyl-tyrosine phosphorylation	33/1026	226/12287	0.00110269	0.0273819	0.0233334	ACE/ADRA2C/ARRB2/CAV2/CD44/CD81/DGKQ/DVL2/EGF/EGFR/EPGN/FAM72A/FGFR3/FLT1/FLT4/FYN/GFRA1/HGF/ITGA5/JAK2/LRP4/LRP8/LRRK1/LYN/NRG1/NRP1/PSEN1/RICTOR/SFRP1/SRCIN1/STAP2/TAL1/VLDLR	33
gill	down	GO:0060840	BP	artery development	18/1026	98/12287	0.00113274	0.0277157	0.0236179	ADAMTS9/ARID2/BMPR2/CXCR4/GLI3/HEY1/NOTCH1/NOTCH3/NRP1/PKD2/PRICKLE1/PRRX2/RAPGEF3/SMAD6/SMAD7/SRF/TAL1/TGFBR1	18
gill	down	GO:0006688	BP	glycosphingolipid biosynthetic process	7/1026	21/12287	0.00113443	0.0277157	0.0236179	B3GALT4/B4GALNT1/ST3GAL5/ST6GALNAC5/ST8SIA2/ST8SIA4/UGCG	7
gill	down	GO:0045117	BP	azole transmembrane transport	7/1026	21/12287	0.00113443	0.0277157	0.0236179	ADA/BTK/LYN/SLC35F3/SLC38A3/SLC38A7/SLC44A4	7
gill	down	GO:2000515	BP	negative regulation of CD4-positive, alpha-beta T cell activation	7/1026	21/12287	0.00113443	0.0277157	0.0236179	BCL6/CD44/HMGB1/RC3H2/RUNX1/SMAD7/ZBTB7B	7
gill	down	GO:0050920	BP	regulation of chemotaxis	36/1026	254/12287	0.00116279	0.0282257	0.0240524	BMPR2/CCR6/CELSR1/CXCL12/CXCR4/DVL1/DVL2/EPHB2/F2RL1/F3/FGFR1/FZD7/HMGB1/IFT88/ITGA2/LYN/MAP3K12/MAP3K13/MAPK14/MEGF8/MTUS1/NOTCH1/NRP1/PLXNA3/PLXNA4/PRICKLE1/PTPRJ/SLC8B1/SLIT1/STX3/STX4/THBS1/TIAM1/TRPV4/VANGL2/WNT5B	36
gill	down	GO:0001945	BP	lymph vessel development	9/1026	33/12287	0.00116928	0.0282257	0.0240524	BMPR2/E2F7/FLT4/HEG1/PKD2/PSEN1/PTPN14/SOX18/WNT5B	9
gill	down	GO:0060977	BP	coronary vasculature morphogenesis	9/1026	33/12287	0.00116928	0.0282257	0.0240524	ACE/ARID2/EPOR/FGFR1/NOTCH1/NRP1/SMAD6/TGFBR1/TGFBR3	9
gill	down	GO:0050770	BP	regulation of axonogenesis	42/1026	310/12287	0.00118503	0.0284269	0.0242239	ACHE/ARHGEF11/BMPR2/CELSR1/CXCL12/DUSP8/DVL1/DVL2/EPHB2/FEZ2/FZD7/GSK3B/KALRN/KIF13B/LRP4/MAP2K2/MAP2K7/MAP3K12/MAP3K13/MAPK14/MEGF8/METRN/MGLL/NIN/NIPA2/NIPAL1/NRP1/PLXNA3/PLXNA4/PRICKLE1/PSEN1/ROCK2/SLC8B1/SLIT1/SNAP91/SRF/TIAM1/TRIO/TRPC5/ULK1/VANGL2/WNT5B	42
gill	down	GO:0035108	BP	limb morphogenesis	26/1026	165/12287	0.00118699	0.0284269	0.0242239	B9D1/DYNC2H1/FBN2/FGFR1/FLVCR1/FMN1/FREM2/FZD6/GLI3/GNA12/GRHL2/IFT88/LRP4/LRP5/LRP6/MEGF8/MKS1/NOTCH1/POU2F1/PRRX2/PSEN1/PTCH1/RARG/RDH10/RUNX2/SULF1	26
gill	down	GO:0003183	BP	mitral valve morphogenesis	5/1026	11/12287	0.00121119	0.0286663	0.0244279	ACVR1/BMPR2/DCHS1/NOTCH1/SMAD6	5
gill	down	GO:0048076	BP	regulation of compound eye pigmentation	5/1026	11/12287	0.00121119	0.0286663	0.0244279	DVL1/DVL2/LRP5/LRP6/NOTUM	5
gill	down	GO:0090269	BP	fibroblast growth factor production	5/1026	11/12287	0.00121119	0.0286663	0.0244279	FGFR1/FGFR4/HEG1/RGCC/ROCK2	5
gill	down	GO:0090175	BP	regulation of establishment of planar polarity	16/1026	83/12287	0.00123145	0.0290326	0.02474	ARRB2/CELSR1/DCHS1/DVL1/DVL2/FZD3/FZD6/FZD7/LRP6/MKS1/PRICKLE1/ROCK2/RSPO3/SFRP1/TIAM1/VANGL2	16
gill	down	GO:0007480	BP	imaginal disc-derived leg morphogenesis	20/1026	115/12287	0.00125509	0.0294752	0.0251172	ARAP1/ARAP3/ARHGAP23/ARID2/DCHS1/DLL1/DTX1/DVL1/DVL2/KALRN/LFNG/NOTCH1/NOTCH3/PLEKHG1/PRICKLE1/STK17B/TEAD3/TRIO/WWP1/ZNF362	20
gill	down	GO:0072080	BP	nephron tubule development	18/1026	99/12287	0.00127891	0.0296655	0.0252793	AQP1/CD44/DCHS1/DLL1/FAT4/FMN1/GLI3/HEY1/LAMA5/MTSS1/MYC/NOTCH1/NPNT/PKD2/PRKCI/PTCH1/SIX4/WNK4	18
gill	down	GO:0001573	BP	ganglioside metabolic process	6/1026	16/12287	0.00128692	0.0296655	0.0252793	B3GALT4/B4GALNT1/NEU1/ST3GAL5/ST8SIA2/ST8SIA4	6
gill	down	GO:0043371	BP	negative regulation of CD4-positive, alpha-beta T cell differentiation	6/1026	16/12287	0.00128692	0.0296655	0.0252793	BCL6/HMGB1/RC3H2/RUNX1/SMAD7/ZBTB7B	6
gill	down	GO:0090177	BP	establishment of planar polarity involved in neural tube closure	6/1026	16/12287	0.00128692	0.0296655	0.0252793	CELSR1/DVL1/DVL2/LRP6/SFRP1/VANGL2	6
gill	down	GO:0042110	BP	T cell activation	49/1026	378/12287	0.00128767	0.0296655	0.0252793	ADA/ARG1/BCL11B/BCL6/BMX/CASP3/CCR6/CD151/CD44/CORO1A/CXCL12/CXCR4/DTX1/DUSP3/EOMES/F2RL1/FAS/FYN/FZD7/FZD8/GLI3/GPAM/GPNMB/HMGB1/IGFBP2/JAK1/KAT2A/KIF13B/LFNG/LIG4/LYN/MAP3K8/MINK1/NEDD4/PREX1/PSEN1/RAB29/RC3H2/RUNX1/RUNX2/SELENOK/SH2B3/SLC4A1/SMAD7/SRF/TGFBR2/TNFRSF21/WWP1/ZBTB7B	49
gill	down	GO:0034614	BP	cellular response to reactive oxygen species	26/1026	166/12287	0.00129865	0.0298049	0.0253982	AGAP3/AQP1/ARG1/AXL/BTK/CAMKK2/EGFR/EPOR/ERCC6L2/F3/FAS/GSK3B/HGF/KLF6/MAP3K5/MAPK14/MMP9/PCGF2/PKD2/PXN/SLC8A1/SPHK1/THBS1/TRAF2/TRPC6/WFS1	26
gill	down	GO:0032872	BP	regulation of stress-activated MAPK cascade	37/1026	265/12287	0.00131865	0.0301498	0.0256921	CLN3/DUSP3/DUSP8/DVL2/EDAR/EGFR/EIF2AK3/ERN2/F2RL1/FAS/FLT4/FZD7/FZD8/GSK3A/GSK3B/HGF/HMGB1/MAP2K2/MAP2K7/MAP3K2/MAP3K5/MAPK8IP3/MINK1/MYC/MYD88/NOTCH1/NOTCH3/PHLPP1/SASH1/SEMA4C/SFRP1/TAOK1/TAOK2/TIAM1/TRAF2/TRPV4/VANGL2	37
gill	down	GO:0048190	BP	wing disc dorsal/ventral pattern formation	13/1026	61/12287	0.00133103	0.0303184	0.0258357	ATAD1/DLL1/HIVEP1/LFNG/NOTCH1/NOTCH3/NOTUM/PCIF1/PSEN1/RAB11FIP4/SULF1/TMEM259/WWP1	13
gill	down	GO:0006633	BP	fatty acid biosynthetic process	21/1026	124/12287	0.00136168	0.030876	0.0263109	ABCD3/ACACB/ACADL/ACSS1/ELOVL2/ELOVL4/FADS1/FASN/INSIG1/LPGAT1/LTC4S/MID1IP1/MYO5A/OXSM/PECR/PLA2G4A/QKI/SCD/SLC45A3/SPHK1/SREBF1	21
gill	down	GO:0050982	BP	detection of mechanical stimulus	12/1026	54/12287	0.00137558	0.030876	0.0263109	ANO3/CXCL12/CXCR4/DENND5A/FBXW9/FYN/ITGA2/LOXHD1/MYC/PIEZO1/PKD2/SLC12A2	12
gill	down	GO:1901136	BP	carbohydrate derivative catabolic process	25/1026	158/12287	0.00137712	0.030876	0.0263109	ACAN/ADA/ADAMTS9/AMDHD2/ARSB/CD44/EDEM1/EDEM3/ENPP4/GALT/GBA2/GLA/GPC1/GSK3A/HINT1/KERA/MGAT1/NEIL1/NEU1/NT5C/NT5C3A/PDE10A/SAMHD1/SLC9A1/UGCG	25
gill	down	GO:0035148	BP	tube formation	32/1026	220/12287	0.00138857	0.030876	0.0263109	ADM/APAF1/ATOH8/BCL6/CELSR1/CHRD/DMXL1/DMXL2/DVL1/DVL2/EDAR/FZD3/FZD6/GRHL2/HEY1/IPMK/KAT2A/LRP6/MKS1/MMP14/NOTCH1/PODXL/PRICKLE1/PRKCI/PTCH1/RARG/ROCK2/SEMA4C/SFRP1/SIX4/SYTL5/VANGL2	32
gill	down	GO:1903034	BP	regulation of response to wounding	31/1026	211/12287	0.00138982	0.030876	0.0263109	ABAT/C1QTNF1/CXCR4/DDR1/DIAPH1/DIAPH2/DUSP8/EGFR/ENPP4/F2R/F2RL1/F3/GRHL2/HMGB1/KANK1/LYN/MAP2K2/MAP2K7/MAP3K12/MAP3K13/MYC/NIPA2/NIPAL1/NRG1/P2RX5/PLCB4/PTPRJ/ROCK2/TGFBR2/THBS1/XYLT1	31
gill	down	GO:0030326	BP	embryonic limb morphogenesis	23/1026	141/12287	0.00139118	0.030876	0.0263109	B9D1/DYNC2H1/FBN2/FGFR1/FLVCR1/FREM2/FZD6/GLI3/GNA12/GRHL2/IFT88/LRP4/LRP5/LRP6/MEGF8/MKS1/NOTCH1/PRRX2/PSEN1/PTCH1/RARG/RDH10/RUNX2	23
gill	down	GO:0048645	BP	animal organ formation	23/1026	141/12287	0.00139118	0.030876	0.0263109	AR/ATOH8/DVL1/DVL2/FGFR1/FGFR4/FZD7/GLI3/HIVEP1/IFT88/ITGA7/MAP2K2/MKS1/NEDD4/NEDD4L/NOTCH1/NOTCH3/RAB11FIP4/RDH10/SLIT1/SPRY1/SULF1/TGFBR2	23
gill	down	GO:1903510	BP	mucopolysaccharide metabolic process	20/1026	116/12287	0.00140047	0.0309687	0.0263899	ABCC5/ACAN/ARSB/B3GNT7/CD44/CHSY1/CSGALNACT1/DSE/EGF/EGFLAM/GLCE/HGF/KERA/NDNF/SLC35D1/SLC9A1/SPOCK2/SULF1/XYLT1/XYLT2	20
gill	down	GO:0030203	BP	glycosaminoglycan metabolic process	24/1026	150/12287	0.00145546	0.0320677	0.0273264	ABCC5/ACAN/ARSB/B3GNT7/CD44/CHSY1/CSGALNACT1/DSE/EGF/EGFLAM/GLCE/GPC1/HGF/HS6ST1/KERA/NDNF/NDST2/NDST4/SLC35D1/SLC9A1/SPOCK2/SULF1/XYLT1/XYLT2	24
gill	down	GO:0061387	BP	regulation of extent of cell growth	29/1026	194/12287	0.00149118	0.0327358	0.0278957	BMPR2/CELSR1/CXCL12/DUSP8/DVL1/DVL2/FEZ2/FZD7/GSK3B/KALRN/MAP2K7/MAP3K12/MAP3K13/MAPK14/MEGF8/MGLL/NIPA2/NIPAL1/NRP1/PLXNA3/PLXNA4/PRICKLE1/SLIT1/SRF/TRIO/TRPC5/ULK1/VANGL2/WNT5B	29
gill	down	GO:0070482	BP	response to oxygen levels	56/1026	449/12287	0.00150257	0.0328668	0.0280073	ABAT/ACE/ADA/ADM/ALKBH5/APAF1/AQP1/ARNT2/ATP6V0D2/BNIP3L/CAMK2D/CASP3/CPEB4/CXCR4/EGLN1/EPOR/ERN2/FAS/FLT1/FOSL2/FUNDC1/HMOX2/LDLR/MMP14/MMP9/MSI1/MYC/NDNF/NDRG1/NOTCH1/NRP1/PENK/PMM1/PMM2/PPARGC1A/PSEN1/PTN/RBX1/RGCC/SCNN1B/SFRP1/SIRT2/SLC29A1/SLC2A8/SLC8A1/SLC9A1/SNX33/SNX9/SREBF1/SRF/TGFBR1/TGFBR2/TGFBR3/THBS1/TRPC5/VLDLR	56
gill	down	GO:0014706	BP	striated muscle tissue development	54/1026	430/12287	0.00155244	0.033835	0.0288324	ACVR1/ADAMTS9/AKAP13/ARID2/ARNTL/ARRB2/ATOH8/CAMK2D/CAV2/COL14A1/DLL1/DPF3/EGLN1/EOMES/EPOR/FGFR1/FHOD3/FZD7/GPC1/GSK3A/GSK3B/HDAC4/HEG1/HEY1/IFT88/ITGA7/KAT2A/LRP6/MAPK14/MEF2A/MEF2D/MTM1/MYC/NDRG4/NEDD4/NEDD4L/NOTCH1/NOTCH3/NR3C1/NRG1/P2RX5/SIRT2/SIX4/SLC8A1/SLC9A1/SMAD7/SORBS2/SOX6/SRF/TEAD3/TGFBR1/TGFBR2/TGFBR3/USP2	54
gill	down	GO:0022029	BP	telencephalon cell migration	13/1026	62/12287	0.00155801	0.033835	0.0288324	CXCL12/CXCR4/EGFR/FGFR1/GLI3/LRP6/LRP8/NRP1/PEX5/PSEN1/SLIT1/SOCS7/SRF	13
gill	down	GO:0030516	BP	regulation of axon extension	27/1026	177/12287	0.00158062	0.0341389	0.0290914	BMPR2/CELSR1/CXCL12/DUSP8/DVL1/DVL2/FEZ2/FZD7/GSK3B/KALRN/MAP2K7/MAP3K12/MAP3K13/MEGF8/MGLL/NIPA2/NIPAL1/NRP1/PLXNA3/PLXNA4/PRICKLE1/SLIT1/SRF/TRIO/TRPC5/VANGL2/WNT5B	27
gill	down	GO:0051402	BP	neuron apoptotic process	38/1026	277/12287	0.00158327	0.0341389	0.0290914	AGAP2/AKT1S1/APAF1/ARRB2/AXL/CACFD1/CASP3/CLN3/CORO1A/CPEB4/DIO3/EPOR/F2R/FAS/FGFR3/FYN/GLI3/GSK3A/GSK3B/HDAC4/ITGA1/JAK2/LIG4/MAP2K7/MAP3K12/NDNF/NOTCH1/NOTCH3/NR3C1/NRP1/PCSK9/PPARGC1A/PRKCI/PSEN1/SIX4/SLC30A10/TNFRSF21/WFS1	38
gill	down	GO:0015012	BP	heparan sulfate proteoglycan biosynthetic process	10/1026	41/12287	0.00161224	0.0345492	0.029441	CSGALNACT1/GLCE/HS6ST1/NDST2/NDST4/SLC35D1/SULF1/VANGL2/XYLT1/XYLT2	10
gill	down	GO:0006814	BP	sodium ion transport	32/1026	222/12287	0.0016137	0.0345492	0.029441	CACNA1H/CAMK2D/CNNM4/GRIA1/HCN1/NEDD4/NEDD4L/PCSK9/PKD2/PPME1/SCN2B/SCNN1A/SCNN1B/SLC12A2/SLC13A3/SLC13A4/SLC17A8/SLC23A2/SLC38A1/SLC38A7/SLC3A2/SLC41A1/SLC4A1/SLC4A4/SLC4A7/SLC5A6/SLC8A1/SLC8B1/SLC9A1/SLC9A6/WNK3/WNK4	32
gill	down	GO:0001843	BP	neural tube closure	18/1026	101/12287	0.0016197	0.0345555	0.0294464	ADM/APAF1/CELSR1/DVL1/DVL2/FZD3/FZD6/GRHL2/KAT2A/LRP6/MKS1/PRICKLE1/PTCH1/RARG/ROCK2/SEMA4C/SFRP1/VANGL2	18
gill	down	GO:0031290	BP	retinal ganglion cell axon guidance	11/1026	48/12287	0.00165418	0.0351672	0.0299677	ARHGAP32/DVL1/DVL2/EPHB2/FZD8/NRP1/PTCH2/PTPRM/SLIT1/SMAD6/SMAD7	11
gill	down	GO:0060537	BP	muscle tissue development	56/1026	451/12287	0.00166378	0.0352478	0.0300363	ACVR1/ADAMTS9/AKAP13/ARID2/ARNTL/ARRB2/ATOH8/CAMK2D/CAV2/COL14A1/DLL1/DPF3/EGLN1/EOMES/EPOR/FGFR1/FHOD3/FZD7/GPC1/GSK3A/GSK3B/HDAC4/HEG1/HEY1/IFT88/ITGA7/KAT2A/LRP6/MAPK14/MEF2A/MEF2D/MTM1/MYC/NDRG4/NEDD4/NEDD4L/NOTCH1/NOTCH3/NR3C1/NRG1/P2RX5/PKD2/PPARGC1A/SIRT2/SIX4/SLC8A1/SLC9A1/SMAD7/SORBS2/SOX6/SRF/TEAD3/TGFBR1/TGFBR2/TGFBR3/USP2	56
gill	down	GO:0007498	BP	mesoderm development	35/1026	250/12287	0.00167633	0.035267	0.0300527	ACVR1/ACVR1B/ALG5/BMPR2/BMX/BTK/CHRD/CXCL12/CXCR4/DLL1/EFHD1/EOMES/EXOC4/FGFR1/FOXI1/FZD7/ITGA2/ITGB4/JAK2/MEF2A/NDST2/NDST4/NOTCH1/NOTCH3/NUP133/PRKCI/QKI/RARG/RASL11B/SIX4/SLIT1/SRF/TAL1/TIE1/UGCG	35
gill	down	GO:0043523	BP	regulation of neuron apoptotic process	35/1026	250/12287	0.00167633	0.035267	0.0300527	AGAP2/AKT1S1/ARRB2/AXL/CACFD1/CASP3/CLN3/CORO1A/CPEB4/EPOR/F2R/FAS/FGFR3/FYN/GLI3/GSK3A/GSK3B/HDAC4/ITGA1/JAK2/LIG4/MAP2K7/MAP3K12/NDNF/NOTCH1/NOTCH3/NR3C1/NRP1/PCSK9/PPARGC1A/PRKCI/PSEN1/SIX4/SLC30A10/WFS1	35
gill	down	GO:0072006	BP	nephron development	23/1026	143/12287	0.00168557	0.0352784	0.0300623	AQP1/CD44/DCHS1/DLL1/FAT4/FMN1/GLI3/GPR4/HEY1/LAMA5/MTSS1/MYC/NOTCH1/NOTCH3/NPNT/PKD2/PODXL/PRKCI/PTCH1/SIX4/SULF1/VANGL2/WNK4	23
gill	down	GO:0043525	BP	positive regulation of neuron apoptotic process	14/1026	70/12287	0.00168852	0.0352784	0.0300623	CACFD1/CASP3/FAS/FGFR3/GLI3/GSK3A/GSK3B/HDAC4/ITGA1/MAP2K7/NOTCH1/NOTCH3/NR3C1/PCSK9	14
gill	down	GO:0007478	BP	leg disc morphogenesis	20/1026	118/12287	0.00173461	0.0361168	0.0307768	ARAP1/ARAP3/ARHGAP23/ARID2/DCHS1/DLL1/DTX1/DVL1/DVL2/KALRN/LFNG/NOTCH1/NOTCH3/PLEKHG1/PRICKLE1/STK17B/TEAD3/TRIO/WWP1/ZNF362	20
gill	down	GO:0030168	BP	platelet activation	19/1026	110/12287	0.00178351	0.0370079	0.0315362	ABAT/ARRB2/AXL/C1QTNF1/DGKD/DGKQ/ENTPD1/F2R/F2RL2/FYN/FZD6/GNA12/ITPR3/LYN/PIK3R5/PTPRJ/SLC7A11/SRF/TRPC6	19
gill	down	GO:0045581	BP	negative regulation of T cell differentiation	9/1026	35/12287	0.00183971	0.0376615	0.0320931	BCL6/CD44/DTX1/GLI3/HMGB1/RC3H2/RUNX1/SMAD7/ZBTB7B	9
gill	down	GO:0048821	BP	erythrocyte development	9/1026	35/12287	0.00183971	0.0376615	0.0320931	ANK1/BCL6/BPGM/KLF1/RHAG/SLC40A1/SOX6/SRF/TAL1	9
gill	down	GO:0007509	BP	mesoderm migration involved in gastrulation	6/1026	17/12287	0.00184959	0.0376615	0.0320931	ALG5/CXCL12/CXCR4/NDST2/NDST4/SLIT1	6
gill	down	GO:0010770	BP	positive regulation of cell morphogenesis involved in differentiation	33/1026	233/12287	0.00184988	0.0376615	0.0320931	ACHE/BMPR2/CELSR1/CXCL12/DOCK5/DVL1/DVL2/FAM151B/FHOD3/FZD7/GSK3B/KALRN/LRP8/MAP2K2/MAP2K7/MAP3K12/MAP3K13/MEGF8/METRN/NIN/NIPA2/NIPAL1/NRP1/PREX1/PRICKLE1/SNAP91/SRF/TIAM1/TRIO/TRPC5/UNC13D/VANGL2/WNT5B	33
gill	down	GO:0007265	BP	Ras protein signal transduction	51/1026	404/12287	0.00185168	0.0376615	0.0320931	ABCA1/AKAP13/ARAP3/ARHGAP23/ARHGAP26/ARHGAP32/ARHGAP42/ARHGEF1/ARHGEF11/ARHGEF17/BCL6/CAMK2D/CCDC125/CELSR1/DENND1B/DENND4A/DENND5A/DOK2/EPHB2/EPS8L1/F2R/F2RL1/F2RL2/GNA12/GPR4/ICMT/KALRN/KANK1/MAP2K2/NDRG1/NFAT5/NOTCH1/NRP1/OPHN1/PLEKHG1/PTPRR/RAB3B/RALGAPA2/RALGAPB/RAPGEF1/RAPGEF3/RIN2/RIT1/ROCK2/SBF1/SPRY1/STARD8/TIAM1/TRIO/ULK1/VANGL2	51
gill	down	GO:0030218	BP	erythrocyte differentiation	21/1026	127/12287	0.00185231	0.0376615	0.0320931	ACE/ACVR1B/ANK1/BCL6/BPGM/CASP3/FLVCR1/HMGB1/JAK2/KLF1/KLF13/LYN/MAPK14/RHAG/RPS14/SLC40A1/SOX6/SP1/SRF/TAL1/TGFBR3	21
gill	down	GO:0046578	BP	regulation of Ras protein signal transduction	32/1026	224/12287	0.00186979	0.0378898	0.0322876	ABCA1/AKAP13/ARAP3/ARHGAP42/ARHGEF11/ARHGEF17/BCL6/CAMK2D/CCDC125/DENND1B/DENND4A/DENND5A/EPHB2/EPS8L1/F2R/F2RL1/F2RL2/GPR4/ICMT/KALRN/KANK1/NDRG1/NFAT5/NOTCH1/NRP1/OPHN1/PLEKHG1/RIN2/SBF1/SPRY1/STARD8/TRIO	32
gill	down	GO:0007455	BP	eye-antennal disc morphogenesis	12/1026	56/12287	0.00191812	0.0384265	0.0327451	ACVR1B/DLL1/EGFR/FRY/JAK1/JAK2/NOTCH1/NOTCH3/PTCH1/PTCH2/STK38L/TGFBR1	12
gill	down	GO:0010463	BP	mesenchymal cell proliferation	12/1026	56/12287	0.00191812	0.0384265	0.0327451	CHRD/DCHS1/FAT4/FGFR1/HMGB1/IRS2/LRP5/LRP6/MYC/PRRX2/PTN/TGFBR2	12
gill	down	GO:0043652	BP	engulfment of apoptotic cell	12/1026	56/12287	0.00191812	0.0384265	0.0327451	DOCK5/ELMO3/GSK3A/GSK3B/ITGA5/KALRN/MAP2K7/MTM1/MTMR1/PLEKHG1/THBS1/TRIO	12
gill	down	GO:0017015	BP	regulation of transforming growth factor beta receptor signaling pathway	20/1026	119/12287	0.00192558	0.0384265	0.0327451	ACVR1/ASPN/BMP1/CAV2/CHRD/DYNC2H1/EMILIN1/FBN2/GIPC1/HTRA1/NPNT/PSEN1/RASL11B/SMAD6/SMAD7/TGFB1I1/TGFBR1/TGFBR2/TGFBR3/THBS1	20
gill	down	GO:0003174	BP	mitral valve development	5/1026	12/12287	0.00193433	0.0384265	0.0327451	ACVR1/BMPR2/DCHS1/NOTCH1/SMAD6	5
gill	down	GO:0090254	BP	cell elongation involved in imaginal disc-derived wing morphogenesis	5/1026	12/12287	0.00193433	0.0384265	0.0327451	ARHGEF11/LRP5/LRP6/SMAD6/SMAD7	5
gill	down	GO:0034101	BP	erythrocyte homeostasis	22/1026	136/12287	0.00195099	0.0386309	0.0329192	ACE/ACVR1B/ANK1/AXL/BCL6/BPGM/CASP3/FLVCR1/HMGB1/JAK2/KLF1/KLF13/LYN/MAPK14/RHAG/RPS14/SLC40A1/SOX6/SP1/SRF/TAL1/TGFBR3	22
gill	down	GO:0003171	BP	atrioventricular valve development	8/1026	29/12287	0.00201629	0.0396716	0.033806	ACVR1/BMPR2/DCHS1/HEY1/NOTCH1/PKD2/SMAD6/TGFBR2	8
gill	down	GO:0002521	BP	leukocyte differentiation	55/1026	445/12287	0.00202147	0.0396716	0.033806	ACP5/ADA/AXL/BCL11B/BCL6/BMX/BTK/CALCR/CCR6/CD44/CORO1A/DLL1/DTX1/EOMES/F2RL1/FAS/FGFR3/FZD7/FZD8/GLI3/HDAC4/HMGB1/HMGB3/ITGA4/ITM2A/JAK1/KAT2A/KLF6/LFNG/LIG4/LRRK1/LYN/MAPK14/MINK1/MMP14/MMP9/MYC/PREX1/PSEN1/RC3H2/RUNX1/RUNX2/SFRP1/SH2B3/SMAD7/SRF/TAL1/TGFBR2/TRIB1/TSHR/TSPAN2/WWP1/ZBTB46/ZBTB7A/ZBTB7B	55
gill	down	GO:0045844	BP	positive regulation of striated muscle tissue development	15/1026	79/12287	0.00202319	0.0396716	0.033806	ARNTL/ARRB2/DLL1/FGFR1/GPC1/GSK3B/MAPK14/MTM1/NEDD4/NEDD4L/NOTCH1/NR3C1/NRG1/TGFBR3/USP2	15
gill	down	GO:0060606	BP	tube closure	18/1026	103/12287	0.00203422	0.0396833	0.033816	ADM/APAF1/CELSR1/DVL1/DVL2/FZD3/FZD6/GRHL2/KAT2A/LRP6/MKS1/PRICKLE1/PTCH1/RARG/ROCK2/SEMA4C/SFRP1/VANGL2	18
gill	down	GO:0007254	BP	JNK cascade	35/1026	253/12287	0.00205865	0.0396833	0.033816	BTK/CLN3/DUSP3/DUSP8/DVL2/EDAR/EGFR/EIF2AK3/ERN2/F2RL1/FLT4/FZD7/FZD8/GSK3A/GSK3B/HMGB1/MAP2K7/MAP3K12/MAP3K13/MAP3K2/MAP3K5/MAPK8IP3/MINK1/MYD88/NOTCH1/NOTCH3/PHLPP1/SASH1/SFRP1/TAOK1/TIAM1/TRAF2/TRIB1/TRPV4/VANGL2	35
gill	down	GO:0001657	BP	ureteric bud development	17/1026	95/12287	0.00206	0.0396833	0.033816	CD44/DCHS1/FAT4/FGFR1/FMN1/GLI3/HEY1/LAMA5/MYC/NPNT/PKD2/PTCH1/SFRP1/SIX4/SMAD6/SMAD7/SPRY1	17
gill	down	GO:0042249	BP	establishment of planar polarity of embryonic epithelium	7/1026	23/12287	0.00206308	0.0396833	0.033816	CELSR1/DVL1/DVL2/LRP6/SFRP1/SYTL5/VANGL2	7
gill	down	GO:0061526	BP	acetylcholine secretion	7/1026	23/12287	0.00206308	0.0396833	0.033816	CHRM3/KALRN/MEF2A/PLCB4/SLC44A4/SPHK1/TRIO	7
gill	down	GO:0070723	BP	response to cholesterol	7/1026	23/12287	0.00206308	0.0396833	0.033816	AACS/ABCA2/ACP5/LRP6/PTCH1/TGFBR1/TGFBR2	7
gill	down	GO:0043050	BP	pharyngeal pumping	13/1026	64/12287	0.00210858	0.0403025	0.0343437	ACVR1B/CACNA1H/CHRM3/NFIC/PLCB4/PPFIBP1/PXN/RAB3B/SLC17A8/TAOK1/TAOK2/TGFB1I1/TGFBR1	13
gill	down	GO:0072002	BP	Malpighian tubule development	13/1026	64/12287	0.00210858	0.0403025	0.0343437	BCL6/CHRD/DOCK5/EGFR/FLT1/FLT4/HIVEP1/NOTCH1/NOTCH3/SMAD6/SMAD7/STARD8/TANC2	13
gill	down	GO:0060350	BP	endochondral bone morphogenesis	12/1026	57/12287	0.00224883	0.0428479	0.0365127	ALPL/BMPR2/CSGALNACT1/FGFR3/MEF2D/MMP14/PHOSPHO1/RARG/RUNX2/TGFBR2/THBS1/TRPV4	12
gill	down	GO:0030098	BP	lymphocyte differentiation	40/1026	302/12287	0.00233634	0.0443759	0.0378148	ADA/AXL/BCL11B/BCL6/BMX/BTK/CCR6/CD44/CORO1A/DLL1/DTX1/EOMES/FAS/FZD7/FZD8/GLI3/HDAC4/HMGB1/HMGB3/ITGA4/ITM2A/JAK1/KAT2A/KLF6/LFNG/LIG4/MINK1/MMP14/PREX1/RC3H2/RUNX1/RUNX2/SFRP1/SH2B3/SMAD7/SRF/TGFBR2/TSHR/WWP1/ZBTB7B	40
gill	down	GO:1903844	BP	regulation of cellular response to transforming growth factor beta stimulus	20/1026	121/12287	0.00236125	0.0446779	0.0380721	ACVR1/ASPN/BMP1/CAV2/CHRD/DYNC2H1/EMILIN1/FBN2/GIPC1/HTRA1/NPNT/PSEN1/RASL11B/SMAD6/SMAD7/TGFB1I1/TGFBR1/TGFBR2/TGFBR3/THBS1	20
gill	down	GO:2000725	BP	regulation of cardiac muscle cell differentiation	10/1026	43/12287	0.00236699	0.0446779	0.0380721	ARRB2/COL14A1/DLL1/FZD7/GSK3A/GSK3B/NEDD4/NEDD4L/NR3C1/SOX6	10
gill	down	GO:1902667	BP	regulation of axon guidance	18/1026	105/12287	0.00253446	0.0468847	0.0399526	BMPR2/CELSR1/CXCL12/DVL1/DVL2/EPHB2/FZD7/MAP3K12/MAP3K13/MEGF8/NRP1/PLXNA3/PLXNA4/PRICKLE1/SLC8B1/SLIT1/VANGL2/WNT5B	18
gill	down	GO:0002063	BP	chondrocyte development	8/1026	30/12287	0.00255138	0.0468847	0.0399526	ACAN/BMPR2/CHSY1/EIF2AK3/RARG/RUNX2/SULF1/TGFBR2	8
gill	down	GO:0045992	BP	negative regulation of embryonic development	8/1026	30/12287	0.00255138	0.0468847	0.0399526	COL5A1/FGFR1/FOXI1/FZD3/FZD7/LFNG/LRP6/SULF1	8
gill	down	GO:0046636	BP	negative regulation of alpha-beta T cell activation	8/1026	30/12287	0.00255138	0.0468847	0.0399526	BCL6/CD44/GLI3/HMGB1/RC3H2/RUNX1/SMAD7/ZBTB7B	8
gill	down	GO:0006940	BP	regulation of smooth muscle contraction	14/1026	73/12287	0.0025558	0.0468847	0.0399526	ABAT/ADA/ADRA2C/ARHGAP42/CHRM2/CHRM3/DOCK5/F2R/FLT1/ITGA2/NPNT/SPHK1/SRF/TACR1	14
gill	down	GO:0050900	BP	leukocyte migration	39/1026	294/12287	0.0025603	0.0468847	0.0399526	ADA/CCR6/CD44/CORO1A/CXCL12/CXCR4/DOK2/EMILIN1/ESAM/F2RL1/FLT1/FYN/GPC1/HMGB1/HSD3B7/ITGA1/ITGA2/ITGA4/ITGA5/ITGA9/LRCH1/LYN/LYST/MAPK14/MMP14/MMP9/MTUS1/MYD88/PODXL/PREX1/PTPRJ/SELENOK/SLC3A2/SLC7A10/SLC7A11/SLC8B1/TACR1/THBS1/TRPV4	39
gill	down	GO:0042303	BP	molting cycle	29/1026	201/12287	0.00257004	0.0468847	0.0399526	ACVR1B/APCDD1/ARNTL/CELSR1/DENND5A/EDAR/EGFR/FZD3/FZD6/FZD7/FZD8/GSK3A/GSK3B/LAMA5/LRP4/MAP3K5/MAPK14/MLLT6/MPZL3/MYO5A/NEK6/NOTCH1/PTCH1/PTCH2/RNF185/RUNX1/SLC2A1/SOX18/VANGL2	29
gill	down	GO:0051017	BP	actin filament bundle assembly	27/1026	183/12287	0.00257923	0.0468847	0.0399526	ALMS1/AMOT/ARAP1/ARHGAP28/DVL1/DVL2/FHOD3/FZD7/INPP5K/ITGA5/KANK4/MAP2K7/MTSS1/NRP1/PDLIM4/PPM1E/PXN/RAPGEF3/RGCC/ROCK2/SFRP1/SLC9A1/SRF/TACR1/TGFBR1/TGFBR2/TTC8	27
gill	down	GO:0030278	BP	regulation of ossification	28/1026	192/12287	0.00258003	0.0468847	0.0399526	ACVR1/ANKH/BMPR2/CALCR/CHRD/CHSY1/DHRS3/FBN2/FGFR1/FGFR3/GLI3/HDAC4/HEY1/HGF/LRP4/LRP5/LRP6/MAPK14/NOTCH1/NPNT/PLA2G4A/PTCH1/RUNX2/SFRP1/SLC8A1/SMAD6/TACR1/ZHX3	28
gill	down	GO:0015693	BP	magnesium ion transport	6/1026	18/12287	0.00258046	0.0468847	0.0399526	CNNM4/NIPA2/NIPAL1/NIPAL4/SLC41A1/ZDHHC13	6
gill	down	GO:0048103	BP	somatic stem cell division	17/1026	97/12287	0.00259224	0.0468847	0.0399526	AGAP2/AGAP3/FGFR1/FZD7/GPSM1/JAK1/JAK2/LBH/LRP6/NOTCH1/PRKCI/PTCH1/PTCH2/SOX5/SOX6/TEAD3/VANGL2	17
gill	down	GO:0048661	BP	positive regulation of smooth muscle cell proliferation	17/1026	97/12287	0.00259224	0.0468847	0.0399526	CAMK2D/EGFR/FLT1/GSK3B/HDAC4/ITGA2/JAK2/MAP3K5/MEF2D/MMP9/MYC/MYD88/NOTCH3/PPARGC1A/SULF1/TGFBR2/THBS1	17
gill	down	GO:0072163	BP	mesonephric epithelium development	17/1026	97/12287	0.00259224	0.0468847	0.0399526	CD44/DCHS1/FAT4/FGFR1/FMN1/GLI3/HEY1/LAMA5/MYC/NPNT/PKD2/PTCH1/SFRP1/SIX4/SMAD6/SMAD7/SPRY1	17
gill	down	GO:0072164	BP	mesonephric tubule development	17/1026	97/12287	0.00259224	0.0468847	0.0399526	CD44/DCHS1/FAT4/FGFR1/FMN1/GLI3/HEY1/LAMA5/MYC/NPNT/PKD2/PTCH1/SFRP1/SIX4/SMAD6/SMAD7/SPRY1	17
gill	down	GO:0090257	BP	regulation of muscle system process	36/1026	266/12287	0.00261827	0.0472145	0.0402337	ABAT/ADA/ADRA2C/AKAP13/ARHGAP42/CAMK2D/CHRM2/CHRM3/COL14A1/DOCK5/F2R/FBXW9/FLT1/GSK3A/GSK3B/HDAC4/ITGA2/KCNQ1/MEF2A/NEDD4/NOTCH1/NPNT/NR3C1/PKD2/PPARGC1A/ROCK2/RUNX1/SLC8A1/SLC9A1/SMAD7/SPHK1/SRF/SYNJ1/TACR1/TNFRSF1B/TWF1	36
gill	down	GO:0035113	BP	embryonic appendage morphogenesis	23/1026	148/12287	0.00266304	0.0475154	0.0404901	B9D1/DYNC2H1/FBN2/FGFR1/FLVCR1/FREM2/FZD6/GLI3/GNA12/GRHL2/IFT88/LRP4/LRP5/LRP6/MEGF8/MKS1/NOTCH1/PRRX2/PSEN1/PTCH1/RARG/RDH10/RUNX2	23
gill	down	GO:0045766	BP	positive regulation of angiogenesis	23/1026	148/12287	0.00266304	0.0475154	0.0404901	ADM/APLNR/AQP1/CTSH/CXCR4/DLL1/F3/FGFBP1/FLT1/HGF/HMGB1/ITGA5/MMP9/NRP1/PXN/RAPGEF3/RUNX1/SASH1/SP1/SPHK1/TGFBR2/THBS1/VASH2	23
gill	down	GO:0090090	BP	negative regulation of canonical Wnt signaling pathway	23/1026	148/12287	0.00266304	0.0475154	0.0404901	DKK2/DVL1/DVL2/FZD6/GLI3/GSK3A/GSK3B/IGFBP2/LRP4/LRP6/LZTS2/MAPK14/MCC/MMP14/NOTCH1/NOTUM/PRICKLE1/RBX1/RSPO3/SFRP1/SMAD6/SULF1/WNT5B	23
gill	down	GO:0001958	BP	endochondral ossification	7/1026	24/12287	0.00270553	0.0475154	0.0404901	ALPL/CSGALNACT1/FGFR3/MEF2D/MMP14/PHOSPHO1/RUNX2	7
gill	down	GO:0002701	BP	negative regulation of production of molecular mediator of immune response	7/1026	24/12287	0.00270553	0.0475154	0.0404901	ARG1/BCL6/IL13RA2/POU2F1/SMAD7/TGFBR2/USP2	7
gill	down	GO:0007448	BP	anterior/posterior pattern specification, imaginal disc	7/1026	24/12287	0.00270553	0.0475154	0.0404901	ACVR1/GLI3/HIVEP1/PTCH1/PTCH2/SMAD6/SMAD7	7
gill	down	GO:0036075	BP	replacement ossification	7/1026	24/12287	0.00270553	0.0475154	0.0404901	ALPL/CSGALNACT1/FGFR3/MEF2D/MMP14/PHOSPHO1/RUNX2	7
gill	down	GO:0060343	BP	trabecula formation	7/1026	24/12287	0.00270553	0.0475154	0.0404901	EGLN1/FBN2/HEY1/SFRP1/SLC40A1/SRF/TGFBR3	7
gill	down	GO:0070861	BP	regulation of protein exit from endoplasmic reticulum	7/1026	24/12287	0.00270553	0.0475154	0.0404901	BCAP31/DERL2/EDEM1/GCC2/INSIG1/SORL1/YOD1	7
gill	down	GO:0002053	BP	positive regulation of mesenchymal cell proliferation	9/1026	37/12287	0.00278659	0.0485655	0.0413849	CHRD/FGFR1/HMGB1/IRS2/LRP5/LRP6/MYC/PRRX2/TGFBR2	9
gill	down	GO:0048808	BP	male genitalia morphogenesis	9/1026	37/12287	0.00278659	0.0485655	0.0413849	AR/FLT1/FLT4/KALRN/MAP2K7/NOTCH1/NOTCH3/TRIO/UVRAG	9
gill	down	GO:0007431	BP	salivary gland development	27/1026	184/12287	0.00278937	0.0485655	0.0413849	BRWD3/BTK/CLCN2/DIAPH1/DIAPH2/DVL1/DVL2/EDAR/EGFR/FGFR1/FHOD3/FLT1/FLT4/FZD7/FZD8/HGF/HIVEP1/ITGA4/ITGA5/ITGA7/ITGA9/LAMA5/NRP1/SLIT1/SYTL5/TFCP2L1/WNT5B	27
gill	down	GO:0016318	BP	ommatidial rotation	10/1026	44/12287	0.00283841	0.0492777	0.0419918	CELSR1/DCHS1/EGFR/FMNL2/FMNL3/FZD7/JAK1/JAK2/USP54/VANGL2	10
gill	down	GO:0051495	BP	positive regulation of cytoskeleton organization	32/1026	230/12287	0.00285913	0.0494957	0.0421776	AMOT/CDKN1B/CSNK1E/DIAPH1/DIAPH2/F2RL1/FHOD3/FMN1/KALRN/LMNB2/LMOD1/MAP2K7/MTSS1/NEDD4/NEDD4L/NIN/NRP1/NUP98/PDLIM4/PLXNA3/PPM1E/PXN/RAPGEF3/RGCC/RICTOR/ROCK2/SFRP1/TACR1/TGFBR1/TGFBR2/TRIO/TRPV4	32
gill	down	GO:0010324	BP	membrane invagination	20/1026	123/12287	0.00287712	0.0496652	0.0423221	ABCA1/DOCK5/ELMO3/F2RL1/FCHO2/GSK3A/GSK3B/ITGA2/ITGA5/KALRN/MAP2K7/MTM1/MTMR1/PACSIN1/PLEKHG1/RINT1/SNX33/SNX9/THBS1/TRIO	20
gill	down	GO:0014897	BP	striated muscle hypertrophy	17/1026	98/12287	0.00289855	0.049893	0.0425161	AKAP13/AR/CAMK2D/CAMTA2/COL14A1/GSK3A/GSK3B/HDAC4/MEF2A/NOTCH1/NR3C1/ROCK2/SLC9A1/SORBS2/TIAM1/TNFRSF1B/TWF1	17
gill	down	GO:0046328	BP	regulation of JNK cascade	31/1026	221/12287	0.00290697	0.0498962	0.0425189	CLN3/DUSP3/DUSP8/DVL2/EDAR/EGFR/EIF2AK3/ERN2/F2RL1/FLT4/FZD7/FZD8/GSK3A/GSK3B/HMGB1/MAP2K7/MAP3K2/MAP3K5/MAPK8IP3/MINK1/MYD88/NOTCH1/NOTCH3/PHLPP1/SASH1/SFRP1/TAOK1/TIAM1/TRAF2/TRPV4/VANGL2	31
gill	down	GO:0003281	BP	ventricular septum development	14/1026	74/12287	0.00291567	0.0499041	0.0425256	ACVR1/BMPR2/CXCR4/EGLN1/HEG1/HEY1/LRP6/NOTCH1/SMAD6/SMAD7/TGFBR1/TGFBR2/TGFBR3/VANGL2	14
gill	down	GO:0030202	BP	heparin metabolic process	5/1026	13/12287	0.00292882	0.0499879	0.042597	CSGALNACT1/GLCE/SULF1/XYLT1/XYLT2	5
gill	down	GO:0045178	CC	basal part of cell	57/1022	303/12331	2.9094e-09	9.03204e-07	8.33386e-07	ABCC1/ACE/ANK1/AQP1/ARHGEF11/ARRB2/ATP2B1/BMPR2/BSND/CD44/CD81/CHRM3/CLCN2/CNNM4/DDR1/DSTYK/EGFR/ENTPD1/EXOC4/HCN1/ITGA1/ITGA2/ITGA4/ITGA5/ITGA7/ITGA9/ITGB4/KCNQ1/LDLR/MARVELD2/NDRG4/PKD2/RAPGEF3/RHBG/RHCG/SLC12A2/SLC16A10/SLC23A2/SLC29A1/SLC2A1/SLC38A3/SLC40A1/SLC41A1/SLC4A1/SLC4A4/SLC4A7/SLC8A1/SLC9A1/STARD8/STX2/STX4/TAOK1/TAOK2/TGFBR1/TRPM7/TSHR/VANGL2	57
gill	down	GO:0009925	CC	basal plasma membrane	52/1022	268/12331	4.84725e-09	9.03204e-07	8.33386e-07	ABCC1/ACE/ANK1/AQP1/ARRB2/ATP2B1/BMPR2/BSND/CD44/CD81/CHRM3/CLCN2/CNNM4/DDR1/DSTYK/EGFR/ENTPD1/EXOC4/HCN1/ITGA4/ITGA5/ITGA7/ITGA9/ITGB4/KCNQ1/LDLR/MARVELD2/NDRG4/PKD2/RAPGEF3/RHBG/RHCG/SLC12A2/SLC16A10/SLC23A2/SLC29A1/SLC2A1/SLC38A3/SLC40A1/SLC41A1/SLC4A1/SLC4A4/SLC4A7/SLC8A1/SLC9A1/STARD8/STX2/STX4/TGFBR1/TRPM7/TSHR/VANGL2	52
gill	down	GO:0016323	CC	basolateral plasma membrane	52/1022	268/12331	4.84725e-09	9.03204e-07	8.33386e-07	ABCC1/ACE/ANK1/AQP1/ARRB2/ATP2B1/BMPR2/BSND/CD44/CD81/CHRM3/CLCN2/CNNM4/DDR1/DSTYK/EGFR/ENTPD1/EXOC4/HCN1/ITGA4/ITGA5/ITGA7/ITGA9/ITGB4/KCNQ1/LDLR/MARVELD2/NDRG4/PKD2/RAPGEF3/RHBG/RHCG/SLC12A2/SLC16A10/SLC23A2/SLC29A1/SLC2A1/SLC38A3/SLC40A1/SLC41A1/SLC4A1/SLC4A4/SLC4A7/SLC8A1/SLC9A1/STARD8/STX2/STX4/TGFBR1/TRPM7/TSHR/VANGL2	52
gill	down	GO:0043235	CC	receptor complex	49/1022	286/12331	7.3592e-07	0.000102845	9.4895e-05	ACVR1/ACVR1B/CALCR/CD44/CNIH2/DDR1/EGF/EGFR/EMILIN1/FGFR1/FLT1/FLT4/GFRA1/GRIA1/GRIN3A/INSR/INSRR/ITGA1/ITGA2/ITGA4/ITGA5/ITGA7/ITGA9/ITGB4/ITPR3/KCTD12/LDLR/LIFR/LRP4/LRP5/LRP6/LRP8/LYN/NOTCH1/NOTCH3/NPR1/NRP1/NT5DC3/PLXNA3/PLXNA4/PTPRB/RNF31/TGFBR1/TGFBR2/TGFBR3/TRAF2/TRIL/TSHR/VLDLR	49
gill	down	GO:0031012	CC	extracellular matrix	47/1022	272/12331	9.64244e-07	0.000107802	9.94694e-05	ACAN/ACHE/ADAMTS5/ADAMTS9/ALPL/ASPN/CD151/COL14A1/COL5A1/COL6A1/COL8A1/EFEMP1/EGFL6/EGFLAM/EMILIN1/EMILIN3/ENTPD1/F3/FBN2/FREM1/FREM2/GPC1/HAPLN1/HAPLN2/HMCN1/HTRA1/ITGB4/KERA/LAMA5/MFAP2/MMP11/MMP23B/NDNF/NPNT/PHOSPHO1/PTN/RUNX1/SFRP1/SPOCK2/SPON1/TGFBI/TGFBR2/TGFBR3/THBS1/VIT/VWA2/WNT5B	47
gill	down	GO:0030312	CC	external encapsulating structure	47/1022	276/12331	1.4765e-06	0.000137561	0.000126927	ACAN/ACHE/ADAMTS5/ADAMTS9/ALPL/ASPN/CD151/COL14A1/COL5A1/COL6A1/COL8A1/EFEMP1/EGFL6/EGFLAM/EMILIN1/EMILIN3/ENTPD1/F3/FBN2/FREM1/FREM2/GPC1/HAPLN1/HAPLN2/HMCN1/HTRA1/ITGB4/KERA/LAMA5/MFAP2/MMP11/MMP23B/NDNF/NPNT/PHOSPHO1/PTN/RUNX1/SFRP1/SPOCK2/SPON1/TGFBI/TGFBR2/TGFBR3/THBS1/VIT/VWA2/WNT5B	47
gill	down	GO:0062023	CC	collagen-containing extracellular matrix	26/1022	139/12331	6.52771e-05	0.00398279	0.00367492	ACAN/ACHE/CD151/COL14A1/COL5A1/COL8A1/EFEMP1/EGFL6/EGFLAM/EMILIN1/ENTPD1/F3/FREM1/FREM2/HMCN1/ITGB4/LAMA5/NPNT/PTN/RUNX1/SFRP1/SPON1/TGFBI/TGFBR3/VIT/VWA2	26
gill	down	GO:0005901	CC	caveola	18/1022	80/12331	7.43999e-05	0.00398279	0.00367492	AQP1/BMPR2/CACNA1H/CAV2/CLN3/F2R/INSR/JAK2/LDLR/LIPE/LRP6/LRP8/PTCH1/SLC2A1/SLC8A1/STX4/TGFBR1/TGFBR2	18
gill	down	GO:0016324	CC	apical plasma membrane	50/1022	348/12331	8.36274e-05	0.00398279	0.00367492	AQP1/ARHGEF11/ATP2B1/ATP6V0D2/BMPR2/CAV2/CD44/CD81/CLCN2/CLN3/DLL1/DSTYK/EGFR/EXOC4/F2RL2/FAS/FZD3/IGFBP2/ITGA4/ITGA7/ITGA9/MARVELD2/NEK6/NOTCH1/NRG1/PODXL/PRKCI/PSEN1/PTCH1/PTCH2/RHBG/RHCG/SCNN1A/SCNN1B/SLC12A2/SLC23A2/SLC26A2/SLC26A4/SLC29A1/SLC2A1/SLC3A2/SLC44A4/SLC4A7/SLC9A1/SLC9A3R2/STX3/STX4/SYTL5/TGFBR1/VANGL2	50
gill	down	GO:0098552	CC	side of membrane	60/1022	441/12331	8.4193e-05	0.00398279	0.00367492	ABCA1/ACE/ADA/AMOT/ATP2B1/BCAP31/BMX/BTK/CAV2/CCR6/CD44/CXCL12/CXCR4/DIAPH1/DIAPH2/EPN1/EPOR/F3/FAS/FGFR3/FRK/FYN/GFRA1/GNA12/GNG7/HEG1/INSR/ITGA1/ITGA2/ITGA4/ITGA5/JAK1/JAK2/KALRN/LDLR/LYN/MAP2K2/MAP3K5/MCAM/MMP14/MTSS1/PCSK9/PGM5/PKD2/PTPN4/RNF31/ROBO4/RPL29/RPS28/SCNN1A/SCNN1B/SNX9/TGFBR2/TGFBR3/THBS1/TIAM1/TNK1/TRAF2/TRIO/TRPM8	60
gill	down	GO:0045121	CC	membrane raft	45/1022	303/12331	8.54981e-05	0.00398279	0.00367492	ABCA1/ADCY6/AQP1/ATP2B1/BMPR2/BTK/CACNA1H/CASP3/CAV2/CLN3/CMTM8/DLL1/EGFR/F2R/FAS/FYN/GPC1/GSK3B/HMGB1/INSR/ITGA1/JAK2/KCNQ1/LDLR/LIPE/LRP6/LRP8/LYN/NEDD4/PI4K2A/PSEN1/PTCH1/SLC2A1/SLC8A1/SLC9A1/STX2/STX4/SULF1/TGFBR1/TGFBR2/TNFRSF1B/TRAF2/TRPC5/TRPM8/TSHR	45
gill	down	GO:0098857	CC	membrane microdomain	45/1022	303/12331	8.54981e-05	0.00398279	0.00367492	ABCA1/ADCY6/AQP1/ATP2B1/BMPR2/BTK/CACNA1H/CASP3/CAV2/CLN3/CMTM8/DLL1/EGFR/F2R/FAS/FYN/GPC1/GSK3B/HMGB1/INSR/ITGA1/JAK2/KCNQ1/LDLR/LIPE/LRP6/LRP8/LYN/NEDD4/PI4K2A/PSEN1/PTCH1/SLC2A1/SLC8A1/SLC9A1/STX2/STX4/SULF1/TGFBR1/TGFBR2/TNFRSF1B/TRAF2/TRPC5/TRPM8/TSHR	45
gill	down	GO:0008305	CC	integrin complex	9/1022	26/12331	0.000152392	0.00655286	0.00604633	EMILIN1/ITGA1/ITGA2/ITGA4/ITGA5/ITGA7/ITGA9/ITGB4/LYN	9
gill	down	GO:0005604	CC	basement membrane	20/1022	103/12331	0.000262753	0.0104914	0.00968038	ACAN/ACHE/CD151/COL5A1/COL8A1/EFEMP1/EGFL6/EGFLAM/ENTPD1/FREM1/FREM2/HMCN1/ITGB4/LAMA5/NPNT/PTN/RUNX1/SPON1/TGFBI/VWA2	20
gill	down	GO:0098636	CC	protein complex involved in cell adhesion	9/1022	28/12331	0.000289525	0.0107896	0.0099556	EMILIN1/ITGA1/ITGA2/ITGA4/ITGA5/ITGA7/ITGA9/ITGB4/LYN	9
gill	down	GO:0005769	CC	early endosome	41/1022	292/12331	0.000572163	0.0199899	0.0184447	ATP6V0D2/ATP9A/BMPR2/CLN3/CORO1A/CXCR4/DERL2/DIAPH2/DYSF/EGFR/F2R/F2RL1/GRIA1/HMGB1/KCNH1/KCNQ1/KIF13B/LDLR/LRP6/MAP2K2/NIPA2/NRP1/OCRL/PACSIN1/PCSK9/PDLIM4/PI4K2A/RAB29/RAPGEF1/SLC30A10/SLC9A6/SNX13/SNX31/SNX8/SORL1/SORT1/ST8SIA2/TMEM165/TOM1/USH1G/UVRAG	41
gill	down	GO:0005938	CC	cell cortex	52/1022	405/12331	0.000976747	0.0319787	0.0295067	AKAP13/ANK1/ARHGAP18/ARHGAP28/ARHGAP32/ARHGEF11/ARHGEF9/CHKA/CORO1A/DENND4A/DIAPH1/DIAPH2/DLL1/DOK2/DVL1/DVL2/EXOC4/FRY/GIPC1/GPSM1/HMCN1/ITGB4/LRCH1/LRCH3/MAP2K2/MTM1/MTMR1/MYO10/NEDD4/PKD2/PPP1R12C/PRKCI/PSEN1/PTPN14/RAB11FIP4/RIN2/ROCK2/SBF1/SCNN1A/SLC2A1/SLC4A1/SNX33/SNX9/STARD8/STK38L/TAOK1/TAOK2/TRAF2/TRPV4/USP2/WWP1/ZHX3	52
gill	down	GO:0055037	CC	recycling endosome	25/1022	156/12331	0.00102972	0.0319787	0.0295067	ATP9A/AVL9/BLOC1S2/BMPR2/DENND4A/FZD7/GRIA1/LDLR/MYO5A/NDRG1/OCRL/PACSIN1/PANK1/PDLIM4/PSEN1/RAB11FIP4/RAB29/SBF1/SH3TC2/SLC30A10/SLC9A6/SORL1/ST8SIA2/ULK1/UNC13D	25
gill	down	GO:0009897	CC	external side of plasma membrane	30/1022	201/12331	0.00113702	0.0334522	0.0308663	ABCA1/ACE/ADA/AMOT/CCR6/CD44/CXCL12/CXCR4/EPOR/F3/FAS/GFRA1/HEG1/INSR/ITGA1/ITGA2/ITGA4/ITGA5/LDLR/MAP3K5/MCAM/MMP14/PCSK9/ROBO4/SCNN1A/SCNN1B/TGFBR2/TGFBR3/THBS1/TRPM8	30
gill	down	GO:0044853	CC	plasma membrane raft	18/1022	100/12331	0.00132408	0.0370081	0.0341474	AQP1/BMPR2/CACNA1H/CAV2/CLN3/F2R/INSR/JAK2/LDLR/LIPE/LRP6/LRP8/PTCH1/SLC2A1/SLC8A1/STX4/TGFBR1/TGFBR2	18
gill	down	GO:0035324	CC	female germline ring canal	5/1022	12/12331	0.0018704	0.0497883	0.0459397	GPAM/GSK3A/GSK3B/KLHL2/LPIN1	5
gill	down	GO:0019199	MF	transmembrane receptor protein kinase activity	21/891	75/10773	4.14142e-07	0.000360718	0.00031562	ACVR1/ACVR1B/AXL/BMPR2/DDR1/EFEMP1/EGFR/EPHB2/FGFR1/FGFR3/FGFR4/FLT1/FLT4/INSR/INSRR/MST1R/NRP1/TGFBR1/TGFBR2/TGFBR3/TIE1	21
gill	down	GO:0005178	MF	integrin binding	25/891	118/10773	9.39183e-06	0.00334262	0.00292472	ADAMTS5/ADAMTS8/CD151/CD81/COL5A1/CXCL12/EDIL3/EGFL6/EGFR/EMILIN1/GFRA1/GPNMB/GSK3B/HMGB1/ITGA2/ITGA5/ITGA7/LAMA5/LYN/MMP14/NPNT/NRG1/PXN/TGFBI/THBS1	25
gill	down	GO:0019838	MF	growth factor binding	24/891	112/10773	1.1513e-05	0.00334262	0.00292472	ACVR1/BMPR2/COL5A1/COL6A1/EGFR/FGFBP1/FGFR1/FGFR3/FGFR4/FLT1/FLT4/GPC1/IGFBP2/INSR/INSRR/LIFR/NRP1/PTN/RPL37/SORT1/TGFBR1/TGFBR2/TGFBR3/THBS1	24
gill	down	GO:0005518	MF	collagen binding	16/891	60/10773	1.94003e-05	0.00357678	0.0031296	ACHE/C1QTNF1/CD44/CHRD/COL14A1/DDR1/GPC1/ITGA1/ITGA2/ITGA9/MMP9/MRC2/PODN/SMAD7/TGFBI/THBS1	16
gill	down	GO:0042813	MF	Wnt-activated receptor activity	9/891	21/10773	2.05326e-05	0.00357678	0.0031296	EGF/FZD3/FZD6/FZD7/FZD8/LRP4/LRP5/LRP6/SFRP1	9
gill	down	GO:0004713	MF	protein tyrosine kinase activity	28/891	150/10773	3.4062e-05	0.00494466	0.00432647	AXL/BMX/BTK/CAMKK2/DDR1/EFEMP1/EGF/EGFR/EPHB2/FGFR1/FGFR3/FGFR4/FLT1/FLT4/FRK/FYN/HGF/INSR/INSRR/JAK1/JAK2/LYN/MST1R/NRG1/NRP1/TIE1/TNK1/TWF1	28
gill	down	GO:0005539	MF	glycosaminoglycan binding	28/891	155/10773	6.27045e-05	0.00701327	0.00613645	ACAN/ADAMTS5/CD44/CHRD/COL25A1/COL5A1/EGFLAM/EXTL2/FGFBP1/FGFR1/FGFR4/GPNMB/HAPLN1/HAPLN2/HAPLN3/HMGB1/NDNF/PTCH1/PTN/RPL29/RSPO3/SFRP1/SLIT1/SPOCK2/TGFBR2/TGFBR3/THBS1/VIT	28
gill	down	GO:0004714	MF	transmembrane receptor protein tyrosine kinase activity	15/891	59/10773	6.44158e-05	0.00701327	0.00613645	AXL/DDR1/EFEMP1/EGFR/EPHB2/FGFR1/FGFR3/FGFR4/FLT1/FLT4/INSR/INSRR/MST1R/NRP1/TIE1	15
gill	down	GO:0008509	MF	anion transmembrane transporter activity	44/891	296/10773	9.23266e-05	0.00893516	0.00781806	ABCA1/ABCC1/ABCC5/ADAMTS8/ANKH/ANO3/ANO5/ANO8/BSND/CLCN2/MFSD10/MFSD2A/SLC12A2/SLC13A3/SLC13A4/SLC16A10/SLC16A13/SLC16A2/SLC16A4/SLC16A9/SLC17A8/SLC23A2/SLC26A2/SLC26A4/SLC2A1/SLC35A1/SLC35D1/SLC38A1/SLC38A3/SLC38A7/SLC38A9/SLC3A2/SLC43A1/SLC44A4/SLC4A1/SLC4A4/SLC4A7/SLC7A10/SLC7A11/SLC7A2/SLC9A1/SLC9A6/SLCO2A1/TTYH3	44
gill	down	GO:0008514	MF	organic anion transmembrane transporter activity	32/891	193/10773	0.000108385	0.0094403	0.00826005	ABCC1/ABCC5/MFSD10/MFSD2A/SLC12A2/SLC13A3/SLC16A10/SLC16A13/SLC16A2/SLC16A4/SLC16A9/SLC17A8/SLC23A2/SLC26A2/SLC26A4/SLC2A1/SLC35A1/SLC35D1/SLC38A1/SLC38A3/SLC38A7/SLC38A9/SLC3A2/SLC43A1/SLC44A4/SLC4A1/SLC4A4/SLC4A7/SLC7A10/SLC7A11/SLC7A2/SLCO2A1	32
gill	down	GO:0030695	MF	GTPase regulator activity	64/891	487/10773	0.000123412	0.00977202	0.0085503	AGAP2/AGAP3/AKAP13/ARAP1/ARAP3/ARHGAP18/ARHGAP23/ARHGAP26/ARHGAP28/ARHGAP32/ARHGAP39/ARHGAP40/ARHGAP42/ARHGEF1/ARHGEF11/ARHGEF17/ARHGEF38/ARHGEF9/CAMK2D/CHRM3/DENND1B/DENND4A/DENND5A/DEPDC7/DOCK5/EGF/EGFR/FGFR1/FGFR3/FGFR4/FYN/GFRA1/GIPC1/GPSM1/HGF/IRS2/JAK2/KALRN/NRG1/NRP1/OCRL/OPHN1/PLCB4/PLEKHG1/PREX1/PREX2/RAB3GAP2/RALGAPA1/RALGAPA2/RALGAPB/RAPGEF1/RAPGEF3/RASGRF2/RGS5/RIN2/RP2/SBF1/STARD8/SY…	64
gill	down	GO:0005524	MF	ATP binding	47/891	333/10773	0.000191117	0.0138719	0.0121376	ABCA1/ABCA2/ABCA3/ABCB6/ABCC1/ABCC5/ABCD3/ABCD4/ACACB/ACVR1/ACVR1B/AGAP2/BTK/CDC42BPA/CHKA/DAPK1/ERN2/FLT1/GSK3B/INSR/INSRR/LIG4/MAP2K2/MAP2K7/MAP3K5/MAPK14/MINK1/MYO18A/MYO5A/N4BP2/NEK6/P2RX5/PHKG2/PI4K2A/PRKCI/RAD54L2/SIK2/SPHK1/STK17B/STK36/STK38L/TAOK1/TAOK2/TGFBR1/TWF1/WNK3/WNK4	47
gill	down	GO:0015081	MF	sodium ion transmembrane transporter activity	25/891	144/10773	0.000289721	0.0194113	0.0169845	CACNA1H/CNNM4/GRIA1/HCN1/MFSD2A/PKD2/SCN2B/SCNN1A/SCNN1B/SLC12A2/SLC13A3/SLC13A4/SLC17A8/SLC23A2/SLC38A1/SLC3A2/SLC41A1/SLC4A1/SLC4A4/SLC4A7/SLC5A6/SLC8A1/SLC8B1/SLC9A1/SLC9A6	25
gill	down	GO:0050839	MF	cell adhesion molecule binding	36/891	244/10773	0.000452283	0.0281385	0.0246205	ADAMTS5/ADAMTS8/CD151/CD81/CELSR1/COL5A1/CXCL12/DCHS1/EDIL3/EGFL6/EGFR/EMILIN1/FGFR1/GFRA1/GPNMB/GSK3B/HMGB1/ITGA1/ITGA2/ITGA4/ITGA5/ITGA7/ITGB4/LAMA5/LYN/MMP14/NDRG1/NPNT/NRG1/PSEN1/PTPRM/PXN/TANC2/TBC1D2/TGFBI/THBS1	36
gill	down	GO:0005024	MF	transforming growth factor beta-activated receptor activity	6/891	14/10773	0.000529264	0.0286758	0.0250907	ACVR1/ACVR1B/BMPR2/TGFBR1/TGFBR2/TGFBR3	6
gill	down	GO:0030228	MF	lipoprotein particle receptor activity	7/891	19/10773	0.000536795	0.0286758	0.0250907	LDLR/LRP6/LRP8/PTCH1/PTCH2/SORL1/VLDLR	7
gill	down	GO:0032559	MF	adenyl ribonucleotide binding	51/891	389/10773	0.000627029	0.0286758	0.0250907	ABCA1/ABCA2/ABCA3/ABCB6/ABCC1/ABCC5/ABCD3/ABCD4/ACACB/ACADL/ACVR1/ACVR1B/AGAP2/BTK/CDC42BPA/CHKA/DAPK1/ERN2/FLT1/GSK3B/HCN1/INSR/INSRR/LIG4/MAP2K2/MAP2K7/MAP3K5/MAPK14/MINK1/MYO18A/MYO5A/N4BP2/NEK6/P2RX5/PDE10A/PHKG2/PI4K2A/PRKCI/RAD54L2/RAPGEF3/SIK2/SPHK1/STK17B/STK36/STK38L/TAOK1/TAOK2/TGFBR1/TWF1/WNK3/WNK4	51
gill	down	GO:0004674	MF	protein serine/threonine kinase activity	50/891	380/10773	0.000650699	0.0286758	0.0250907	ACVR1/ACVR1B/BMPR2/CAMK2D/CAMKK2/CDC42BPA/CDK14/CDK2/CDKN1B/CSNK1E/DAPK1/DSTYK/EGFR/EIF2AK3/ERN2/GSK3A/GSK3B/KALRN/LRRK1/MAP2K2/MAP2K7/MAP3K12/MAP3K13/MAP3K14/MAP3K2/MAP3K5/MAP3K8/MAPK14/MAPK6/MINK1/NEK6/PHKA2/PHKG2/PRKCI/PRKX/PSKH1/ROCK2/SIK2/STK17B/STK36/STK38L/TAOK1/TAOK2/TGFBR1/TGFBR2/TGFBR3/TRIO/ULK1/WNK3/WNK4	50
gill	down	GO:0016868	MF	intramolecular transferase activity, phosphotransferases	5/891	10/10773	0.000677705	0.0286758	0.0250907	BPGM/PGM2/PGM5/PMM1/PMM2	5
gill	down	GO:0030554	MF	adenyl nucleotide binding	52/891	400/10773	0.000678998	0.0286758	0.0250907	ABCA1/ABCA2/ABCA3/ABCB6/ABCC1/ABCC5/ABCD3/ABCD4/ACACB/ACADL/ACVR1/ACVR1B/AGAP2/BTK/CDC42BPA/CHKA/DAPK1/ERN2/FLT1/GRPEL2/GSK3B/HCN1/INSR/INSRR/LIG4/MAP2K2/MAP2K7/MAP3K5/MAPK14/MINK1/MYO18A/MYO5A/N4BP2/NEK6/P2RX5/PDE10A/PHKG2/PI4K2A/PRKCI/RAD54L2/RAPGEF3/SIK2/SPHK1/STK17B/STK36/STK38L/TAOK1/TAOK2/TGFBR1/TWF1/WNK3/WNK4	52
gill	down	GO:0046873	MF	metal ion transmembrane transporter activity	53/891	410/10773	0.00069138	0.0286758	0.0250907	ABCB6/AQP1/ATP13A3/ATP2B1/CACFD1/CACNA1H/CACNA2D2/CNNM4/DENND5A/GRIA1/HCN1/ITPR3/KCNH1/KCNJ15/KCNQ1/LOXHD1/LRRC52/MFSD2A/NCS1/PKD2/PSEN1/SCN2B/SCNN1A/SCNN1B/SLC12A2/SLC13A3/SLC13A4/SLC17A8/SLC23A2/SLC26A2/SLC26A4/SLC30A10/SLC38A1/SLC39A11/SLC39A3/SLC39A7/SLC3A2/SLC40A1/SLC41A1/SLC4A1/SLC4A4/SLC4A7/SLC5A6/SLC8A1/SLC8B1/SLC9A1/SLC9A6/TRPC5/TRPC6/TRPM7/TRPM8/TRPV4/ZDHHC13	53
gill	down	GO:0015291	MF	secondary active transmembrane transporter activity	28/891	179/10773	0.000749595	0.0296771	0.0259668	ANKH/MFSD2A/SLC12A2/SLC13A3/SLC13A4/SLC16A2/SLC17A8/SLC23A2/SLC26A2/SLC26A4/SLC2A8/SLC35D1/SLC38A1/SLC3A2/SLC41A1/SLC45A3/SLC45A4/SLC4A1/SLC4A4/SLC4A7/SLC5A6/SLC7A10/SLC7A11/SLC8A1/SLC8B1/SLC9A1/SLC9A6/SLCO2A1	28
gill	down	GO:0017147	MF	Wnt-protein binding	10/891	38/10773	0.000791028	0.0299559	0.0262107	APCDD1/EGF/FZD3/FZD6/FZD7/FZD8/LRP4/LRP5/LRP6/SFRP1	10
gill	down	GO:0038024	MF	cargo receptor activity	12/891	52/10773	0.000884461	0.0312778	0.0273673	ABCA1/ACKR3/EPN1/LDLR/LRP6/LRP8/PTCH1/PTCH2/SCARF2/SNAP91/SORL1/VLDLR	12
gill	down	GO:0008047	MF	enzyme activator activity	56/891	444/10773	0.000897754	0.0312778	0.0273673	AGAP2/AGAP3/APAF1/ARAP1/ARAP3/ARHGAP18/ARHGAP23/ARHGAP26/ARHGAP28/ARHGAP32/ARHGAP39/ARHGAP40/ARHGAP42/CAMKK2/CASP3/CDK5R1/CTSA/CTSH/DEPDC7/DGKQ/EGF/FLT1/FLT4/GIPC1/GPSM1/HMGB1/KALRN/MAP2K2/MMP14/NCS1/NRG1/NRP1/OCRL/OPHN1/PLCB4/PREX1/PREX2/RAB3GAP2/RALGAPA1/RALGAPA2/RALGAPB/RGCC/RGS5/RICTOR/RP2/SEC14L2/SH3PXD2A/SREBF1/STARD8/STX4/SYDE2/TAOK1/TBC1D2/TBC1D8B/TOM1L1/VLDLR	56
gill	down	GO:0005112	MF	Notch binding	9/891	33/10773	0.00108909	0.0364847	0.0319233	DLL1/DTX1/DVL1/DVL2/EGFL7/NEDD4/NEDD4L/NOTCH1/WWP1	9
gill	down	GO:0030297	MF	transmembrane receptor protein tyrosine kinase activator activity	5/891	11/10773	0.00115816	0.0373613	0.0326903	DGKQ/EGF/FLT1/FLT4/NRG1	5
gill	down	GO:0005096	MF	GTPase activator activity	32/891	221/10773	0.00126255	0.0392744	0.0343642	AGAP2/AGAP3/ARAP1/ARAP3/ARHGAP18/ARHGAP23/ARHGAP26/ARHGAP28/ARHGAP32/ARHGAP39/ARHGAP40/ARHGAP42/DEPDC7/GIPC1/GPSM1/KALRN/NRP1/OCRL/OPHN1/PLCB4/PREX1/PREX2/RAB3GAP2/RALGAPA1/RALGAPA2/RALGAPB/RGS5/RP2/STARD8/SYDE2/TBC1D2/TBC1D8B	32
gill	down	GO:0015297	MF	antiporter activity	14/891	69/10773	0.00132594	0.039824	0.0348451	SLC26A2/SLC26A4/SLC35D1/SLC3A2/SLC41A1/SLC4A1/SLC4A4/SLC4A7/SLC7A10/SLC7A11/SLC8A1/SLC8B1/SLC9A1/SLC9A6	14
gill	down	GO:0005085	MF	guanyl-nucleotide exchange factor activity	36/891	259/10773	0.00137188	0.0398302	0.0348505	AKAP13/ARHGEF1/ARHGEF11/ARHGEF17/ARHGEF38/ARHGEF9/CAMK2D/CHRM3/DENND1B/DENND4A/DENND5A/DOCK5/EGF/EGFR/FGFR1/FGFR3/FGFR4/FYN/GFRA1/HGF/IRS2/JAK2/KALRN/NRG1/PLEKHG1/PREX1/PREX2/RAB3GAP2/RAPGEF1/RAPGEF3/RASGRF2/RIN2/SBF1/TIAM1/TRIO/VAV2	36
gill	down	GO:0042578	MF	phosphoric ester hydrolase activity	42/891	317/10773	0.00149658	0.0420492	0.0367921	ACP2/ACP5/ALPL/CHRM3/DUSP3/DUSP8/F2RL2/G6PC3/GDE1/INPP5K/LPIN1/MTM1/MTMR1/MTMR14/NOTUM/NT5C/NT5C3A/NT5DC3/OCRL/PDE10A/PDPR/PHLPP1/PHOSPHO1/PHPT1/PLCB3/PLCB4/PLCD4/PPM1E/PPM1K/PSPH/PTPN14/PTPN4/PTPRB/PTPRE/PTPRG/PTPRH/PTPRJ/PTPRM/PTPRR/SAMHD1/SBF1/SYNJ1	42
gill	down	GO:0005001	MF	transmembrane receptor protein tyrosine phosphatase activity	6/891	17/10773	0.00175762	0.0456387	0.0399329	PTPRB/PTPRE/PTPRG/PTPRH/PTPRM/PTPRR	6
gill	down	GO:0019198	MF	transmembrane receptor protein phosphatase activity	6/891	17/10773	0.00175762	0.0456387	0.0399329	PTPRB/PTPRE/PTPRG/PTPRH/PTPRM/PTPRR	6
gill	down	GO:0048185	MF	activin binding	5/891	12/10773	0.001851	0.0456387	0.0399329	ACVR1/ACVR1B/SMAD7/TGFBR1/TGFBR3	5
gill	down	GO:0005342	MF	organic acid transmembrane transporter activity	22/891	137/10773	0.00188633	0.0456387	0.0399329	MFSD2A/SLC12A2/SLC13A3/SLC16A10/SLC16A13/SLC16A2/SLC16A4/SLC16A9/SLC17A8/SLC23A2/SLC26A2/SLC26A4/SLC38A1/SLC38A3/SLC38A7/SLC38A9/SLC3A2/SLC43A1/SLC7A10/SLC7A11/SLC7A2/SLCO2A1	22
gill	down	GO:0046943	MF	carboxylic acid transmembrane transporter activity	22/891	137/10773	0.00188633	0.0456387	0.0399329	MFSD2A/SLC12A2/SLC13A3/SLC16A10/SLC16A13/SLC16A2/SLC16A4/SLC16A9/SLC17A8/SLC23A2/SLC26A2/SLC26A4/SLC38A1/SLC38A3/SLC38A7/SLC38A9/SLC3A2/SLC43A1/SLC7A10/SLC7A11/SLC7A2/SLCO2A1	22
gill	down	GO:0017134	MF	fibroblast growth factor binding	7/891	23/10773	0.00194844	0.0458672	0.0401328	FGFBP1/FGFR1/FGFR3/FGFR4/GPC1/TGFBR3/THBS1	7
lung	down	GO:0048563	BP	post-embryonic animal organ morphogenesis	86/1104	495/12287	1.25185e-09	5.25527e-06	4.3771e-06	MMP24/SP5/BTK/PLEKHG4/DOK2/MYO7A/SRF/MMP16/ACVR1B/ARAP3/ITGA5/UVRAG/ATXN1/HIVEP1/PTBP2/TGFBR1/SHH/FHOD3/MAPK14/WWP1/ARID2/NEDD4/PSEN1/SLC35D1/PLEKHG1/PTCH2/CSNK1E/LRP6/STARD8/GSK3A/DVL2/ARHGAP23/GSK3B/AEBP2/NDST2/L1CAM/DCHS1/HS6ST1/PPP1R12C/FLT1/JAK2/TRIO/SNAI2/ZNF362/NRG2/GCLC/GNAL/ARAP1/PTCH1/LPIN1/PRICKLE1/ITGA7/BMP2/CHN2/PPP1R16A/PRKX/ARHGEF26/EGFL8/TENM3/STK38L/ACVR1/NOTCH1/RAPGEF2/DLL1/LFNG…	86
lung	down	GO:0007560	BP	imaginal disc morphogenesis	84/1104	482/12287	1.69034e-09	5.25527e-06	4.3771e-06	MMP24/SP5/BTK/PLEKHG4/DOK2/MYO7A/SRF/MMP16/ACVR1B/ARAP3/ITGA5/UVRAG/ATXN1/HIVEP1/PTBP2/TGFBR1/SHH/FHOD3/MAPK14/WWP1/ARID2/NEDD4/SLC35D1/PLEKHG1/PTCH2/CSNK1E/LRP6/STARD8/GSK3A/DVL2/ARHGAP23/GSK3B/AEBP2/NDST2/L1CAM/DCHS1/HS6ST1/PPP1R12C/FLT1/JAK2/TRIO/SNAI2/ZNF362/NRG2/GCLC/GNAL/ARAP1/PTCH1/LPIN1/PRICKLE1/ITGA7/BMP2/CHN2/PPP1R16A/PRKX/ARHGEF26/EGFL8/STK38L/ACVR1/NOTCH1/RAPGEF2/DLL1/LFNG/CHL1/BMP1/H…	84
lung	down	GO:0051056	BP	regulation of small GTPase mediated signal transduction	63/1104	325/12287	3.04129e-09	6.30358e-06	5.25023e-06	SH2D3C/E2F5/MKNK1/PLEKHG4/ARHGAP42/GPR20/ARHGAP26/SRGAP3/PREX1/ICMT/ARAP3/EPHB2/DENND5A/NGFR/OCRL/ARHGAP20/RACGAP1/DOCK10/ARHGAP24/ARHGEF17/MET/DENND1B/ARHGAP40/PLEKHG1/LPAR6/CDON/AKAP13/CDC42BPA/AMOT/STARD8/ARHGEF6/OPHN1/ARHGAP18/ARHGAP23/SYDE2/NFAT5/TRIO/FGD4/ARHGAP32/ARAP1/F2R/ARHGEF3/SLC30A1/SBF1/CHN2/ARHGEF26/SBF2/NOTCH1/DNM2/ARHGEF1/KANK1/NRP1/RHOBTB1/CAMK2D/ARHGEF2/ARHGEF11/EPS8L1/ABCA1/TR…	63
lung	down	GO:0035114	BP	imaginal disc-derived appendage morphogenesis	72/1104	401/12287	7.12404e-09	7.76348e-06	6.46617e-06	SP5/BTK/PLEKHG4/DOK2/MYO7A/SRF/ACVR1B/ARAP3/ITGA5/ATXN1/HIVEP1/PTBP2/TGFBR1/SHH/FHOD3/MAPK14/WWP1/ARID2/NEDD4/SLC35D1/PLEKHG1/PTCH2/CSNK1E/LRP6/STARD8/GSK3A/DVL2/ARHGAP23/GSK3B/AEBP2/NDST2/DCHS1/HS6ST1/PPP1R12C/TRIO/ZNF362/NRG2/GCLC/GNAL/ARAP1/PTCH1/LPIN1/PRICKLE1/ITGA7/BMP2/CHN2/PPP1R16A/PRKX/ARHGEF26/EGFL8/STK38L/ACVR1/NOTCH1/RAPGEF2/DLL1/LFNG/BMP1/HIPK1/SMAD7/TEAD3/QKI/FRY/ERBB3/EGFR/DTX4/ROCK…	72
lung	down	GO:0035120	BP	post-embryonic appendage morphogenesis	72/1104	401/12287	7.12404e-09	7.76348e-06	6.46617e-06	SP5/BTK/PLEKHG4/DOK2/MYO7A/SRF/ACVR1B/ARAP3/ITGA5/ATXN1/HIVEP1/PTBP2/TGFBR1/SHH/FHOD3/MAPK14/WWP1/ARID2/NEDD4/SLC35D1/PLEKHG1/PTCH2/CSNK1E/LRP6/STARD8/GSK3A/DVL2/ARHGAP23/GSK3B/AEBP2/NDST2/DCHS1/HS6ST1/PPP1R12C/TRIO/ZNF362/NRG2/GCLC/GNAL/ARAP1/PTCH1/LPIN1/PRICKLE1/ITGA7/BMP2/CHN2/PPP1R16A/PRKX/ARHGEF26/EGFL8/STK38L/ACVR1/NOTCH1/RAPGEF2/DLL1/LFNG/BMP1/HIPK1/SMAD7/TEAD3/QKI/FRY/ERBB3/EGFR/DTX4/ROCK…	72
lung	down	GO:0007266	BP	Rho protein signal transduction	37/1104	149/12287	7.4913e-09	7.76348e-06	6.46617e-06	VANGL2/PLEKHG4/ARHGAP42/GPR20/ARHGAP26/GNA12/ARAP3/CTNNAL1/NGFR/ARHGAP20/RACGAP1/EDNRA/DOCK10/ARHGEF17/MET/PLEKHG1/LPAR6/AKAP13/STARD8/OPHN1/ARHGAP23/TRIO/ARHGAP32/F2R/ARHGEF3/ARHGEF26/CELSR1/ARHGEF1/KANK1/NRP1/ARHGEF2/ROCK2/ARHGEF11/EPS8L1/ABCA1/RHOB/APOE	37
lung	down	GO:2000147	BP	positive regulation of cell motility	80/1104	469/12287	1.14326e-08	9.45385e-06	7.87408e-06	RET/FZD5/PRKCE/HAS2/ITGA4/SEMA3C/PREX1/SPOCK2/ACVR1B/ITGA5/PDGFD/TACR1/SP1/DOCK5/DOCK4/BCL2/TGFBR1/SHH/FHOD3/MAPK14/EDNRA/MET/AMOT/GRB7/PLCG1/HDAC4/BMPR2/GSK3A/GSK3B/PLAU/ITGA2/FLT1/JAK2/SNAI2/SEMA3A/F2R/FZD8/PHPT1/BMP2/CD151/MYO5A/PODXL/LYN/RPS6KB1/DIAPH1/SASH1/ACVR1/TGFBR2/NOTCH1/PTPRZ1/RAPGEF2/AQP1/PDGFA/INSR/ANO6/RAPGEF3/MAP2K2/ATP8A1/NRP1/FGFBP1/STX4/ABCC1/GATA2/CAMK2D/ADAM17/ZC3H12A/ARHGEF2…	80
lung	down	GO:0008038	BP	neuron recognition	40/1104	172/12287	1.39938e-08	9.45385e-06	7.87408e-06	MMP24/CNTNAP1/FZD5/VANGL2/PLXNA4/FAM151B/MMP16/ITGA5/EPHB2/WNT9B/PTPRG/NEDD4/EPHA5/FEZ2/SLIT1/DVL2/L1CAM/WDFY3/EPHA3/SEMA3A/ATRN/PRICKLE1/SPON1/FZD8/ITGA7/MEGF8/EGFL8/TENM3/STK38L/PTPRZ1/EPHB3/CHL1/CELSR1/BMP1/NRP1/FRY/ITGA6/MMP14/PLEC/FLNB	40
lung	down	GO:0048737	BP	imaginal disc-derived appendage development	72/1104	408/12287	1.50847e-08	9.45385e-06	7.87408e-06	SP5/BTK/PLEKHG4/DOK2/MYO7A/SRF/ACVR1B/ARAP3/ITGA5/ATXN1/HIVEP1/PTBP2/TGFBR1/SHH/FHOD3/MAPK14/WWP1/ARID2/NEDD4/SLC35D1/PLEKHG1/PTCH2/CSNK1E/LRP6/STARD8/GSK3A/DVL2/ARHGAP23/GSK3B/AEBP2/NDST2/DCHS1/HS6ST1/PPP1R12C/TRIO/ZNF362/NRG2/GCLC/GNAL/ARAP1/PTCH1/LPIN1/PRICKLE1/ITGA7/BMP2/CHN2/PPP1R16A/PRKX/ARHGEF26/EGFL8/STK38L/ACVR1/NOTCH1/RAPGEF2/DLL1/LFNG/BMP1/HIPK1/SMAD7/TEAD3/QKI/FRY/ERBB3/EGFR/DTX4/ROCK…	72
lung	down	GO:0031589	BP	cell-substrate adhesion	57/1104	293/12287	1.5204e-08	9.45385e-06	7.87408e-06	RET/PRKCE/EPHB1/UNC13D/HAS2/EGFLAM/ADAMTS13/ADAMTS9/ITGA4/SRF/PREX1/SDC3/SPOCK2/SRCIN1/ITGA5/DOCK5/VWA2/BCL2/PTPRO/ITGA1/FHOD3/EPHA5/AXL/ATXN3/GSK3B/L1CAM/PLAU/EMILIN1/ITGA2/TRPM7/JAK2/EPHA3/ITGA7/NF2/CD44/PRKX/DDR1/RCC2/NOTCH1/PTPRZ1/DNM2/EPHB3/PXN/KANK1/NRP1/NPNT/VIT/MINK1/ITGB4/ROCK2/EMP2/BCAM/ITGA6/MMP14/CALR/CD63/EPCAM	57
lung	down	GO:0090132	BP	epithelium migration	77/1104	457/12287	3.7386e-08	2.11333e-05	1.76018e-05	PRKCE/VANGL2/HAS2/ADAMTS9/SRF/TNFSF12/STMN4/ITGA5/TACR1/SP1/DOCK5/TGFBR1/PTPRG/TANC2/SHH/MET/PTCH2/AMOT/STARD8/SLIT1/PLCG1/LIN7C/BMPR2/DVL2/MCC/NUP188/AEBP2/NDST2/EXOC4/ITGA2/FLT1/JAK2/SNAI2/NRG2/SEMA3A/RAB3GAP2/PTCH1/ITGA7/TGFBR3/CCDC88C/GIPC1/PTPRM/BMP2/PTPRR/PRKX/SASH1/TGFBR2/NOTCH1/DLL1/AQP1/DNM2/ARSB/MAP2K2/PXN/NRP1/FGFBP1/CEBPA/GATA2/ERBB3/ADAM17/ZC3H12A/EGFR/ROCK2/NOTCH3/EMP2/HMOX1/JAK1/SO…	77
lung	down	GO:0010631	BP	epithelial cell migration	76/1104	452/12287	5.02695e-08	2.6048e-05	2.16953e-05	PRKCE/VANGL2/HAS2/ADAMTS9/SRF/TNFSF12/STMN4/ITGA5/TACR1/SP1/DOCK5/TGFBR1/PTPRG/TANC2/SHH/MET/PTCH2/AMOT/STARD8/SLIT1/PLCG1/LIN7C/BMPR2/DVL2/MCC/NUP188/AEBP2/NDST2/EXOC4/ITGA2/FLT1/JAK2/SNAI2/NRG2/SEMA3A/RAB3GAP2/PTCH1/ITGA7/TGFBR3/GIPC1/PTPRM/BMP2/PTPRR/PRKX/SASH1/TGFBR2/NOTCH1/DLL1/AQP1/DNM2/ARSB/MAP2K2/PXN/NRP1/FGFBP1/CEBPA/GATA2/ERBB3/ADAM17/ZC3H12A/EGFR/ROCK2/NOTCH3/EMP2/HMOX1/JAK1/SOX9/ITGA6…	76
lung	down	GO:0007476	BP	imaginal disc-derived wing morphogenesis	62/1104	342/12287	5.62549e-08	2.69071e-05	2.24108e-05	BTK/DOK2/MYO7A/SRF/ACVR1B/ITGA5/ATXN1/HIVEP1/PTBP2/TGFBR1/SHH/FHOD3/MAPK14/WWP1/ARID2/NEDD4/SLC35D1/PLEKHG1/PTCH2/CSNK1E/LRP6/STARD8/GSK3A/DVL2/GSK3B/AEBP2/NDST2/DCHS1/HS6ST1/PPP1R12C/NRG2/GCLC/GNAL/PTCH1/LPIN1/PRICKLE1/ITGA7/BMP2/PPP1R16A/PRKX/EGFL8/STK38L/ACVR1/NOTCH1/RAPGEF2/DLL1/LFNG/BMP1/HIPK1/SMAD7/TEAD3/QKI/FRY/ERBB3/EGFR/ROCK2/NOTCH3/JAG2/ARHGEF11/ITGA6/PANK1/PLEC	62
lung	down	GO:0090130	BP	tissue migration	77/1104	468/12287	1.04354e-07	4.63483e-05	3.86033e-05	PRKCE/VANGL2/HAS2/ADAMTS9/SRF/TNFSF12/STMN4/ITGA5/TACR1/SP1/DOCK5/TGFBR1/PTPRG/TANC2/SHH/MET/PTCH2/AMOT/STARD8/SLIT1/PLCG1/LIN7C/BMPR2/DVL2/MCC/NUP188/AEBP2/NDST2/EXOC4/ITGA2/FLT1/JAK2/SNAI2/NRG2/SEMA3A/RAB3GAP2/PTCH1/ITGA7/TGFBR3/CCDC88C/GIPC1/PTPRM/BMP2/PTPRR/PRKX/SASH1/TGFBR2/NOTCH1/DLL1/AQP1/DNM2/ARSB/MAP2K2/PXN/NRP1/FGFBP1/CEBPA/GATA2/ERBB3/ADAM17/ZC3H12A/EGFR/ROCK2/NOTCH3/EMP2/HMOX1/JAK1/SO…	77
lung	down	GO:0030335	BP	positive regulation of cell migration	75/1104	453/12287	1.18374e-07	4.90699e-05	4.08701e-05	RET/FZD5/PRKCE/HAS2/ITGA4/SEMA3C/PREX1/ACVR1B/ITGA5/PDGFD/TACR1/SP1/DOCK5/DOCK4/BCL2/TGFBR1/SHH/FHOD3/MAPK14/EDNRA/MET/AMOT/GRB7/PLCG1/HDAC4/BMPR2/GSK3A/GSK3B/PLAU/ITGA2/FLT1/JAK2/SNAI2/SEMA3A/F2R/FZD8/BMP2/CD151/MYO5A/PODXL/LYN/RPS6KB1/DIAPH1/SASH1/ACVR1/TGFBR2/NOTCH1/PTPRZ1/RAPGEF2/AQP1/PDGFA/INSR/ANO6/RAPGEF3/ATP8A1/NRP1/FGFBP1/STX4/ABCC1/GATA2/CAMK2D/ADAM17/ZC3H12A/ARHGEF2/EGFR/ROCK2/HMOX1/SW…	75
lung	down	GO:0035220	BP	wing disc development	74/1104	448/12287	1.58526e-07	6.04975e-05	5.03882e-05	BTK/DOK2/MYO7A/SRF/ACVR1B/ITGA5/ATXN1/HIVEP1/PTBP2/TGFBR1/SHH/FHOD3/MAPK14/WWP1/ARID2/NEDD4/PSEN1/SLC35D1/PLEKHG1/PTCH2/CSNK1E/LRP6/STARD8/GSK3A/DVL2/GSK3B/AEBP2/NDST2/DCHS1/HS6ST1/PPP1R12C/PCIF1/SNAI2/WNK3/NRG2/GCLC/GNAL/PTCH1/LPIN1/PRICKLE1/ITGA7/EP400/BMP2/TMEM259/PPP1R16A/PRKX/EGFL8/STK38L/ACVR1/NOTUM/NOTCH1/RAPGEF2/DLL1/LFNG/BMP1/PXN/HIPK1/ATAD1/SMAD7/TEAD3/QKI/FRY/ERBB3/TMED4/EGFR/DTX4/ROCK…	74
lung	down	GO:0007472	BP	wing disc morphogenesis	62/1104	352/12287	1.654e-07	6.04975e-05	5.03882e-05	BTK/DOK2/MYO7A/SRF/ACVR1B/ITGA5/ATXN1/HIVEP1/PTBP2/TGFBR1/SHH/FHOD3/MAPK14/WWP1/ARID2/NEDD4/SLC35D1/PLEKHG1/PTCH2/CSNK1E/LRP6/STARD8/GSK3A/DVL2/GSK3B/AEBP2/NDST2/DCHS1/HS6ST1/PPP1R12C/NRG2/GCLC/GNAL/PTCH1/LPIN1/PRICKLE1/ITGA7/BMP2/PPP1R16A/PRKX/EGFL8/STK38L/ACVR1/NOTCH1/RAPGEF2/DLL1/LFNG/BMP1/HIPK1/SMAD7/TEAD3/QKI/FRY/ERBB3/EGFR/ROCK2/NOTCH3/JAG2/ARHGEF11/ITGA6/PANK1/PLEC	62
lung	down	GO:0042476	BP	odontogenesis	29/1104	116/12287	2.66327e-07	9.20013e-05	7.66275e-05	SLC24A4/ROGDI/INHBA/RUNX2/ADAMTS4/FAM20A/PRKCI/NGFR/SHH/HAND2/EDNRA/ALPL/FST/ASPN/LRP6/LRP4/CNNM4/IFT88/NFIC/NF2/BMP2/MYO5A/DLL1/AQP1/HTRA1/ERBB3/ITGB4/JAG2/ITGA6	29
lung	down	GO:0015711	BP	organic anion transport	69/1104	415/12287	3.26249e-07	0.000106769	8.89276e-05	HNF1B/SLC7A14/LRP2/SV2A/ABCG8/SLC6A15/SLC26A9/ATP10A/SLC16A10/ATP10D/SLC35C2/ACACB/TRPC4/SLC4A7/MFSD10/SLC38A3/CLN8/CTNS/KCNN4/SLC38A7/SYNJ1/SLC22A15/SLC23A2/ABCA7/PSEN1/SLC35D1/SLC19A1/CPT1A/SLC16A14/BDKRB2/SLC4A2/SLC7A2/GLS/SLC43A1/NR3C1/SLC25A18/SLC4A4/SLCO2B1/SLC2A1/CLN3/SLC16A7/G6PC3/SLC38A1/SLC37A2/PLA2G4A/SLC38A9/GIPC1/SLC12A2/RPS6KB1/MFSD2A/AQP1/ANO6/ATP11A/SLC44A4/ATP8A1/SLC22A23/PITPNB/…	69
lung	down	GO:0031290	BP	retinal ganglion cell axon guidance	17/1104	48/12287	4.13688e-07	0.000128616	0.000107123	FZD5/EPHB1/EPHB2/WNT9B/PTPRO/PTCH2/SLIT1/DVL2/ARHGAP32/BMPR1B/FZD8/PTPRM/TENM3/EPHB3/NRP1/SMAD7/PTPRF	17
lung	down	GO:0035023	BP	regulation of Rho protein signal transduction	24/1104	89/12287	6.42529e-07	0.00019025	0.000158458	PLEKHG4/ARHGAP42/GPR20/ARAP3/NGFR/ARHGAP20/DOCK10/ARHGEF17/MET/PLEKHG1/LPAR6/AKAP13/STARD8/OPHN1/TRIO/F2R/ARHGEF26/KANK1/NRP1/ARHGEF2/ARHGEF11/EPS8L1/ABCA1/APOE	24
lung	down	GO:0031098	BP	stress-activated protein kinase signaling cascade	59/1104	343/12287	7.50152e-07	0.00021202	0.000176591	FZD5/SH2D3C/BTK/VANGL2/NFKB1/EPHB1/DOK2/PPP6R2/TAOK1/DUSP19/TRAF2/MAP3K2/MAP3K14/MAP3K5/SEMA4C/MAPK8IP3/HAND2/MAPK14/DIXDC1/EPHA5/NEK6/FAS/MET/ARHGEF6/SH3RF1/GSK3A/DVL2/GSK3B/MAP3K8/CLN3/FGD4/SEMA3A/EIF2AK3/FZD8/MAP3K13/CCDC88C/TRIB1/BMP2/MYD88/FZD10/DUSP3/PHLPP1/LYN/SASH1/MAP4K4/TAOK2/NOTCH1/MAP2K2/MINK1/DBNL/ZC3H12A/ARHGEF2/FGFR3/EGFR/NOTCH3/TJP2/HMGCR/EZR/HMGB1	59
lung	down	GO:0001763	BP	morphogenesis of a branching structure	51/1104	282/12287	9.19982e-07	0.000243215	0.000202573	HNF1B/FZD5/SOX10/VANGL2/PLXNA4/SEMA3C/SRF/RSPO3/PLXNA3/WNT9B/BCL2/PRKCI/TIMELESS/SHH/EDNRA/MET/PKD2/LRP6/DCHS1/PRDM1/FLT1/SNAI2/SEMA3A/PTCH1/BMP2/SOX2/CD44/SLC12A2/NCOA3/DDR1/FAT4/RDH10/ACVR1/TGFBR2/NOTCH1/FOXA1/PDGFA/CELSR1/PXN/NRP1/NPNT/ESRP2/TJP2/SOX9/CTSZ/GRHL1/ATP6V0B/MMP14/LMNB2/PLEC/EPCAM	51
lung	down	GO:0010632	BP	regulation of epithelial cell migration	42/1104	214/12287	9.38752e-07	0.000243215	0.000202573	PRKCE/HAS2/ADAMTS9/TACR1/SP1/DOCK5/PTPRG/SHH/MET/PTCH2/AMOT/SLIT1/PLCG1/BMPR2/MCC/ITGA2/SNAI2/SEMA3A/PTCH1/TGFBR3/PTPRM/PTPRR/SASH1/TGFBR2/NOTCH1/AQP1/ARSB/NRP1/FGFBP1/GATA2/ADAM17/ZC3H12A/ROCK2/EMP2/HMOX1/SOX9/RHOB/CALR/CD63/APOE/EPCAM/HMGB1	42
lung	down	GO:0061138	BP	morphogenesis of a branching epithelium	48/1104	260/12287	1.04223e-06	0.000259225	0.000215907	HNF1B/FZD5/SOX10/VANGL2/SEMA3C/SRF/RSPO3/WNT9B/BCL2/PRKCI/TIMELESS/SHH/EDNRA/MET/PKD2/LRP6/DCHS1/FLT1/SNAI2/SEMA3A/PTCH1/BMP2/SOX2/CD44/SLC12A2/NCOA3/DDR1/FAT4/RDH10/ACVR1/TGFBR2/NOTCH1/FOXA1/PDGFA/CELSR1/PXN/NRP1/NPNT/ESRP2/TJP2/SOX9/CTSZ/GRHL1/ATP6V0B/MMP14/LMNB2/PLEC/EPCAM	48
lung	down	GO:0007265	BP	Ras protein signal transduction	66/1104	404/12287	1.12223e-06	0.000268385	0.000223537	RAB39A/SH2D3C/E2F5/VANGL2/MKNK1/PLEKHG4/DOK2/ARHGAP42/GPR20/ARHGAP26/DHCR24/GNA12/ICMT/ARAP3/CTNNAL1/EPHB2/DENND5A/NGFR/ARHGAP20/RACGAP1/ULK1/EDNRA/DOCK10/ARHGAP24/ARHGEF17/MET/RALGAPB/DENND1B/PLEKHG1/LPAR6/AKAP13/STARD8/OPHN1/ARHGAP23/RIT1/NFAT5/TRIO/ARHGAP32/RAB3B/F2R/ARHGEF3/SLC30A1/SBF1/PTPRR/ARHGEF26/SBF2/NOTCH1/RAPGEF2/DNM2/RAPGEF3/CELSR1/MAP2K2/ARHGEF1/KANK1/NRP1/CAMK2D/DBNL/ARHGEF2/ROCK2/…	66
lung	down	GO:0060840	BP	artery development	25/1104	98/12287	1.17307e-06	0.000270153	0.000225009	LRP2/ADAMTS9/SRF/PRRX2/TGFBR1/NGFR/SNX17/SHH/HAND2/ARID2/PKD2/BMPR2/PRDM1/CITED2/SEMA3A/PRICKLE1/CALCRL/NOTCH1/DNM2/RAPGEF3/NRP1/SMAD7/SOX4/NOTCH3/APOE	25
lung	down	GO:0035218	BP	leg disc development	31/1104	139/12287	1.54142e-06	0.000342305	0.000285105	SP5/PLEKHG4/ARAP3/SHH/WWP1/ARID2/PLEKHG1/LRP6/DVL2/ARHGAP23/AEBP2/DCHS1/TRIO/ZNF362/NRG2/ARAP1/PRICKLE1/BMP2/CHN2/ARHGEF26/NOTCH1/DLL1/LFNG/PXN/TEAD3/ERBB3/EGFR/DTX4/NOTCH3/JAG2/HMGB1	31
lung	down	GO:0010810	BP	regulation of cell-substrate adhesion	38/1104	191/12287	2.17566e-06	0.000466491	0.000388538	RET/PRKCE/UNC13D/HAS2/EGFLAM/PREX1/SDC3/SPOCK2/ITGA5/DOCK5/BCL2/PTPRO/FHOD3/EPHA5/ATXN3/GSK3B/L1CAM/PLAU/EMILIN1/JAK2/EPHA3/NF2/DDR1/RCC2/NOTCH1/PTPRZ1/DNM2/KANK1/NRP1/NPNT/VIT/MINK1/ROCK2/EMP2/ITGA6/MMP14/CALR/EPCAM	38
lung	down	GO:0006644	BP	phospholipid metabolic process	68/1104	429/12287	2.32333e-06	0.000476922	0.000397227	FGF6/CHAT/ASPG/GPD1L/AGPAT1/PHOSPHO1/GPCPD1/PTDSS1/SLC44A5/PLPPR2/LCLAT1/CDS1/AGPAT3/PIK3R5/CLN8/MTMR2/DOLK/LIPG/PLCD4/PIGQ/GDE1/PIK3R6/SYNJ1/OCRL/MTM1/DGKQ/DGKH/MTMR9/MBOAT2/LYST/FAM126A/MET/PLA2G3/FYN/PIKFYVE/PGAP1/NRG1/PTDSS2/SMPD2/FLT1/CLN3/INPP5K/NRG2/PLA2G4A/LPIN1/MTMR14/PI4K2A/SBF1/SPTLC1/DPM1/ARF3/LYN/SRD5A3/PCSK9/IDI1/NOTUM/MFSD2A/CD81/PDGFA/SLC44A4/LDLR/ERBB3/FGFR3/EGFR/SLC44A2/HMGCR/ID…	68
lung	down	GO:0043588	BP	skin development	41/1104	214/12287	2.40436e-06	0.000476922	0.000397227	GAL/VANGL2/PCSK6/SRF/INHBA/DHCR24/ACVR1B/FZD3/RUNX1/BCL2/NGFR/SHH/PSEN1/MET/FST/PTCH2/KAZN/LRP4/TMEM79/ITGA2/FOSL2/ABCB6/APCDD1/MYO5A/NCOA3/DDR1/NOTCH1/IRF6/DLL1/PDGFA/CELSR1/PKP2/ITGB4/EGFR/ROCK2/SOX9/ITGA6/GRHL1/CAPN2/SCD/FLNB	41
lung	down	GO:0051403	BP	stress-activated MAPK cascade	54/1104	315/12287	2.45441e-06	0.000476922	0.000397227	FZD5/SH2D3C/BTK/VANGL2/NFKB1/EPHB1/PPP6R2/TAOK1/DUSP19/TRAF2/MAP3K2/MAP3K5/SEMA4C/MAPK8IP3/HAND2/MAPK14/DIXDC1/EPHA5/FAS/MET/ARHGEF6/SH3RF1/GSK3A/DVL2/GSK3B/MAP3K8/CLN3/FGD4/SEMA3A/EIF2AK3/FZD8/MAP3K13/TRIB1/BMP2/MYD88/FZD10/DUSP3/PHLPP1/SASH1/MAP4K4/TAOK2/NOTCH1/MAP2K2/MINK1/DBNL/ZC3H12A/ARHGEF2/FGFR3/EGFR/NOTCH3/TJP2/HMGCR/EZR/HMGB1	54
lung	down	GO:0002275	BP	myeloid cell activation involved in immune response	63/1104	389/12287	2.65413e-06	0.000500102	0.000416533	PRKCE/BTK/CHRNB4/MILR1/NFKB1/UNC13D/PDXK/TXNDC5/SNAP25/TSPAN14/SYNGR1/ALDOC/MME/GM2A/MAPK14/PADI2/PSEN1/CEP290/TNFRSF1B/APAF1/DNASE1L3/NEU1/PLAU/PGM2/AGL/PI4K2A/MYD88/CD44/LYN/TMEM179B/MAGT1/DIAPH1/PTPRN2/ARSB/ANO6/ATP11A/CREG1/TMBIM1/ATP8A1/SNX4/STX4/GATA2/DBNL/PTPRB/UBR4/SLC44A2/HUWE1/TOM1/CTSZ/IDH1/ACLY/ASAH1/CAPN2/LAMP2/PGRMC1/CTSC/ARG1/RNASET2/CD63/HEXB/PGAM1/COTL1/HMGB1	63
lung	down	GO:0048754	BP	branching morphogenesis of an epithelial tube	43/1104	231/12287	3.02015e-06	0.000535774	0.000446244	HNF1B/VANGL2/SRF/WNT9B/BCL2/PRKCI/TIMELESS/SHH/EDNRA/MET/PKD2/LRP6/DCHS1/FLT1/SNAI2/SEMA3A/PTCH1/BMP2/SOX2/CD44/SLC12A2/NCOA3/DDR1/FAT4/RDH10/ACVR1/TGFBR2/NOTCH1/FOXA1/CELSR1/PXN/NRP1/NPNT/ESRP2/TJP2/SOX9/CTSZ/GRHL1/ATP6V0B/MMP14/LMNB2/PLEC/EPCAM	43
lung	down	GO:0042303	BP	molting cycle	39/1104	201/12287	3.05701e-06	0.000535774	0.000446244	GAL/FZD5/VANGL2/MYO7A/INHBA/ACVR1B/FZD3/ATP7B/RUNX1/DENND5A/BCL2/NGFR/MAP3K5/SHH/MAPK14/CLOCK/NEK6/FST/PTCH2/LRP4/RNF185/GSK3A/TMEM79/TMX1/GSK3B/SLC2A1/PTCH1/FZD8/APCDD1/SOX2/MYO5A/MPZL3/NOTCH1/PDGFA/CELSR1/EGFR/HMGCR/SOX9/CTSZ	39
lung	down	GO:0007413	BP	axonal fasciculation	19/1104	66/12287	3.23647e-06	0.000535774	0.000446244	MMP24/MMP16/EPHB2/EPHA5/FEZ2/L1CAM/WDFY3/EPHA3/SEMA3A/SPON1/ITGA7/MEGF8/TENM3/PTPRZ1/EPHB3/NRP1/ITGA6/MMP14/FLNB	19
lung	down	GO:0106030	BP	neuron projection fasciculation	19/1104	66/12287	3.23647e-06	0.000535774	0.000446244	MMP24/MMP16/EPHB2/EPHA5/FEZ2/L1CAM/WDFY3/EPHA3/SEMA3A/SPON1/ITGA7/MEGF8/TENM3/PTPRZ1/EPHB3/NRP1/ITGA6/MMP14/FLNB	19
lung	down	GO:0010769	BP	regulation of cell morphogenesis involved in differentiation	72/1104	467/12287	3.28703e-06	0.000535774	0.000446244	RET/MAP6/VANGL2/EPHB1/UNC13D/HAS2/TRPC6/PIAS2/PLXNA4/SRF/LRP8/FAM151B/PREX1/SDC3/SARM1/SRCIN1/DOCK5/PLXNA3/METRN/EPHB2/PTPRO/NGFR/SHH/FHOD3/ULK1/MAPK14/NEDD4/DIXDC1/EPHA5/PSEN1/MET/LZTS3/FEZ2/LRP4/STARD8/SLIT1/BMPR2/DVL2/BICD1/GSK3B/L1CAM/TRIO/EPHA3/SEMA3A/PRICKLE1/MYO5B/SEMA7A/MAP3K13/MEGF8/NIN/STK38L/RPS6KB1/RCC2/PTPRZ1/RAPGEF2/DNM2/SLC8B1/EPHB3/CHL1/KIF13B/CELSR1/MAP2K2/KANK1/NRP1/FRY/ROCK2/AR…	72
lung	down	GO:0022612	BP	gland morphogenesis	46/1104	255/12287	3.36043e-06	0.000535774	0.000446244	HNF1B/FZD5/BTK/SEMA3C/DIAPH3/TET2/ITGA5/WNT9B/BCL2/SHH/FHOD3/MET/LRP6/DIAPH2/DVL2/NR3C1/PLAU/FLT1/SNAI2/SEMA3A/PTCH1/RARG/FZD8/ITGA7/CD44/SLC12A2/BRWD3/NCOA3/DDR1/DIAPH1/TGFBR2/NOTCH1/DNM2/FOXA1/PDGFA/NRP1/ERBB3/ESRP2/EGFR/ROCK2/JAG2/SOX9/ITGA6/ELF3/ARG1/CRIP1	46
lung	down	GO:0097191	BP	extrinsic apoptotic signaling pathway	39/1104	202/12287	3.46781e-06	0.000539072	0.000448991	RET/MKNK1/INHBA/TNFSF12/ACVR1B/SRPX/TRAF2/BCL2/TGFBR1/MLLT11/FAS/BLOC1S2/TNFRSF1B/FYN/NRG1/SH3RF1/GSK3A/DIABLO/GSK3B/JAK2/SNAI2/GCLC/BMPR1B/CASP2/RPS6KB1/ACVR1/TMBIM1/TNFSF10/HIPK1/NRP1/DAPK1/STX4/ERBB3/ARHGEF2/FGFR3/ROCK2/HMOX1/ITGA6/HMGB1	39
lung	down	GO:0001655	BP	urogenital system development	67/1104	427/12287	3.93916e-06	0.000597407	0.000497578	HNF1B/RET/VANGL2/HAS2/PROM1/TTC8/TET2/PDGFD/DOCK5/HIVEP1/EPHB2/WNT9B/BCL2/PRKCI/PTPRO/TGFBR1/GLIS2/TANC2/ALDH1A3/TIMELESS/MME/SHH/GFRA1/EDNRA/CEP290/PKD2/AMER1/LRP4/STARD8/AMPD2/IFT88/CDKN1B/DCHS1/FLT1/LZTS2/PTCH1/RARG/BMP2/CD44/PRKX/PODXL/FAT4/RDH10/PCSK9/ACVR1/NOTCH1/DLL1/AQP1/FOXA1/PDGFA/EPHB3/MAFB/NRP1/SMAD7/NPNT/SOX4/GATA2/ERBB3/ITGB4/EGFR/NOTCH3/SOX9/ITGA6/SGPL1/CRIP1/NDRG1/EPCAM	67
lung	down	GO:0006898	BP	receptor-mediated endocytosis	47/1104	266/12287	4.74131e-06	0.000700736	0.00058364	LRP2/PRKCG/COLEC11/ITGA4/LRP8/SNAP25/SCARA3/RABEPK/SCARF2/UVRAG/MTMR2/ARRB2/SYNJ1/SNX17/ULK1/ABCA7/WWP1/NEDD4/SNX9/PTCH2/LRP6/MSR1/M6PR/BICD1/EPN1/FCHO2/CLN3/PTCH1/CAV2/CALCRL/SORL1/PCSK9/TGFBR2/NOTCH1/DLL1/DNM2/CD81/AGAP3/ATAD1/LDLR/EGFR/ABCA1/LSR/EZR/CALR/CD63/APOE	47
lung	down	GO:0002444	BP	myeloid leukocyte mediated immunity	63/1104	396/12287	4.84587e-06	0.000700736	0.00058364	BTK/CHRNB4/MILR1/NFKB1/UNC13D/PDXK/TXNDC5/SNAP25/TSPAN14/SYNGR1/ALDOC/MME/GM2A/MAPK14/PADI2/LYST/PSEN1/CEP290/TNFRSF1B/APAF1/DNASE1L3/NEU1/PLAU/PGM2/AGL/PI4K2A/CD44/LYN/TMEM179B/MAGT1/DIAPH1/PTPRN2/ARSB/ANO6/ATP11A/CREG1/TMBIM1/ATP8A1/SNX4/STX4/GATA2/DBNL/ADAM17/PTPRB/UBR4/SLC44A2/HUWE1/TOM1/CTSZ/IDH1/ACLY/ASAH1/CAPN2/LAMP2/PGRMC1/CTSC/ARG1/RNASET2/CD63/HEXB/PGAM1/COTL1/HMGB1	63
lung	down	GO:0048844	BP	artery morphogenesis	19/1104	68/12287	5.26947e-06	0.000744672	0.000620234	LRP2/ADAMTS9/SRF/PRRX2/TGFBR1/HAND2/ARID2/PKD2/BMPR2/PRDM1/CITED2/SEMA3A/CALCRL/NOTCH1/NRP1/SMAD7/SOX4/NOTCH3/APOE	19
lung	down	GO:0035010	BP	encapsulation of foreign target	16/1104	51/12287	5.63567e-06	0.000778724	0.000648596	EPHB1/CDK5R1/DIAPH3/EPHB2/PRKCI/EPHA5/DIAPH2/L1CAM/EPHA3/ARHGEF26/MAGT1/DIAPH1/EPHB3/CHL1/MGAT1/RHOBTB1	16
lung	down	GO:0036230	BP	granulocyte activation	58/1104	357/12287	5.98501e-06	0.00080299	0.000668807	CHRNB4/NFKB1/UNC13D/PDXK/PREX1/TXNDC5/SNAP25/TSPAN14/SYNGR1/ALDOC/MME/GM2A/MAPK14/PADI2/PSEN1/CEP290/TNFRSF1B/APAF1/DNASE1L3/NEU1/PLAU/PGM2/AGL/PI4K2A/MYD88/CD44/TMEM179B/MAGT1/DIAPH1/PTPRN2/ARSB/ANO6/ATP11A/CREG1/TMBIM1/ATP8A1/STX4/DBNL/PTPRB/UBR4/SLC44A2/HUWE1/TOM1/CTSZ/IDH1/ACLY/ASAH1/CAPN2/LAMP2/PGRMC1/CTSC/ARG1/RNASET2/CD63/HEXB/PGAM1/COTL1/HMGB1	58
lung	down	GO:0043299	BP	leukocyte degranulation	61/1104	382/12287	6.06956e-06	0.00080299	0.000668807	BTK/CHRNB4/MILR1/NFKB1/UNC13D/PDXK/TXNDC5/SNAP25/TSPAN14/SYNGR1/ALDOC/MME/GM2A/MAPK14/PADI2/PSEN1/CEP290/TNFRSF1B/APAF1/NEU1/HCK/PLAU/PGM2/AGL/PI4K2A/CD44/LYN/TMEM179B/MAGT1/DIAPH1/PTPRN2/ARSB/ANO6/ATP11A/CREG1/TMBIM1/ATP8A1/SNX4/STX4/GATA2/DBNL/PTPRB/UBR4/SLC44A2/HUWE1/TOM1/CTSZ/IDH1/ACLY/ASAH1/CAPN2/LAMP2/PGRMC1/CTSC/ARG1/RNASET2/CD63/HEXB/PGAM1/COTL1/HMGB1	61
lung	down	GO:0046578	BP	regulation of Ras protein signal transduction	41/1104	224/12287	7.85105e-06	0.00101049	0.000841631	SH2D3C/E2F5/MKNK1/PLEKHG4/ARHGAP42/GPR20/ICMT/ARAP3/EPHB2/DENND5A/NGFR/ARHGAP20/DOCK10/ARHGAP24/ARHGEF17/MET/DENND1B/PLEKHG1/LPAR6/AKAP13/STARD8/OPHN1/NFAT5/TRIO/F2R/SLC30A1/SBF1/ARHGEF26/SBF2/NOTCH1/DNM2/KANK1/NRP1/CAMK2D/ARHGEF2/ARHGEF11/EPS8L1/ABCA1/SQSTM1/APOE/NDRG1	41
lung	down	GO:0009100	BP	glycoprotein metabolic process	57/1104	352/12287	7.96299e-06	0.00101049	0.000841631	UGGT2/VANGL2/ST3GAL5/EGFLAM/ST6GALNAC5/ADAMTS13/PCSK6/SLC35C2/ADAMTS9/GXYLT2/SPOCK2/TET2/DOLK/PMM1/ST8SIA4/BCL2/GLCE/SOAT1/SHH/ACOT8/ABCA7/PSEN1/B4GALT5/IDS/SLC35D1/PMM2/RNF185/GPC1/BMPR2/ALG1/NDST2/XYLT1/MGAT5/HS6ST1/DSE/EDEM1/TET3/BMPR1B/BMP2/DPM1/SRD5A3/MAGT1/COG3/LFNG/ACAN/INSR/ARSB/EDEM3/MGAT1/GANAB/XYLT2/GALNT7/MAN2B2/MAN1A1/B3GNT7/ITM2A/HEXB	57
lung	down	GO:0008045	BP	motor neuron axon guidance	28/1104	130/12287	9.89393e-06	0.00123041	0.0010248	MMP24/FZD5/PLXNA4/CDK5R1/MMP16/PLXNA3/WNT9B/PTPRG/SLIT1/DVL2/L1CAM/TRIO/SEMA3A/SPON1/FZD8/GIPC1/GIPC2/TENM3/DDR1/NOTCH1/PTPRZ1/CHL1/BMP1/NRP1/GATA2/NOTCH3/MMP14/PTPRF	28
lung	down	GO:0001525	BP	angiogenesis	67/1104	439/12287	1.0187e-05	0.0012403	0.00103304	TNMD/FZD5/ITGB8/VANGL2/EPHB1/FMNL3/ADAMTS9/SRF/SH2B3/RSPO3/TNFSF12/APLNR/ITGA5/CYSLTR1/SP1/RUNX1/EPHB2/PIK3R6/TGFBR1/NGFR/SHH/NPR1/MAPK14/EDNRA/EPHA5/TSPAN12/EGLN1/CREB3L1/ADM2/AMOT/PLCG1/EPN1/PLAU/EMILIN1/HS6ST1/FLT1/IGFBP2/SEMA3A/EIF2AK3/FZD8/CALCRL/PTPRM/PRKX/SASH1/ACVR1/TGFBR2/NOTCH1/DLL1/AQP1/PDGFA/EPHB3/RAPGEF3/PXN/HIPK1/NRP1/FGFBP1/GATA2/ZC3H12A/PTPRB/ROCK2/NOTCH3/EMP2/HMOX1/MMP14/EPAS1/RH…	67
lung	down	GO:0042063	BP	gliogenesis	59/1104	372/12287	1.06546e-05	0.0012403	0.00103304	LRP2/MMP24/CNTNAP1/SOX10/CNTN1/POU2F1/PENK/LRP8/TRPC4/METTL14/SOX11/ATXN1/METRN/BCL2/PRKCI/SYNJ1/SH3TC2/SHH/PSEN1/MET/GPR157/SOCS7/LRP6/SLIT1/GPC1/NRG1/CDT1/AEBP2/L1CAM/EXOC4/FLT1/SPNS1/ASPA/APCDD1/NF2/BMP2/SOX2/LYN/NOTCH1/PTPRZ1/DLL1/CHL1/QKI/SOX4/LDLR/ERBB3/UBR4/FGFR3/EGFR/NOTCH3/JAG2/SOX9/TNFRSF21/SYNE2/TSPAN2/MMP14/APOE/HEXB/NDRG1	59
lung	down	GO:0070302	BP	regulation of stress-activated protein kinase signaling cascade	46/1104	266/12287	1.07071e-05	0.0012403	0.00103304	FZD5/VANGL2/EPHB1/PPP6R2/TAOK1/DUSP19/TRAF2/MAP3K2/MAP3K5/SEMA4C/MAPK8IP3/HAND2/DIXDC1/EPHA5/FAS/MET/SH3RF1/GSK3A/DVL2/GSK3B/CLN3/FGD4/SEMA3A/EIF2AK3/FZD8/BMP2/MYD88/FZD10/DUSP3/PHLPP1/LYN/SASH1/MAP4K4/TAOK2/NOTCH1/MAP2K2/MINK1/DBNL/ZC3H12A/ARHGEF2/EGFR/NOTCH3/TJP2/HMGCR/EZR/HMGB1	46
lung	down	GO:0007015	BP	actin filament organization	67/1104	440/12287	1.09965e-05	0.0012403	0.00103304	RET/PRKCE/ADD2/BTK/VANGL2/FMNL3/KANK4/MYO7A/SRF/PREX1/DIAPH3/TTC8/ALMS1/PLS1/ITGA5/TACR1/LMOD1/BCL2/PRKCI/TGFBR1/FHOD3/MET/PFN4/CSNK1E/AMOT/DIAPH2/ARHGAP18/DVL2/RICTOR/HCK/PDLIM4/JAK2/TRIO/INPP5K/ARAP1/SCIN/FRG1/ITGA7/NF2/CCDC88C/SPIRE2/DIAPH1/SHROOM2/ACVR1/TGFBR2/RND1/NOTCH1/DLL1/DNM2/NUP98/RAPGEF3/PXN/KANK1/NRP1/FRY/ARHGEF2/ROCK2/NOTCH3/EMP2/ARHGEF11/SWAP70/TJP2/ITGA6/LMNB2/EZR/FLNB/EPCAM	67
lung	down	GO:0003007	BP	heart morphogenesis	54/1104	331/12287	1.10442e-05	0.0012403	0.00103304	LRP2/MMP24/CNTNAP1/VANGL2/HAS2/CNTN1/SEMA3C/SRF/MMP16/SOX11/NDRG4/LEMD2/ARL13B/TGFBR1/SHH/HAND2/HEG1/MAPK14/ARID2/NEDD4/PSEN1/EGLN1/PKD2/LRP6/SLIT1/BMPR2/NRG1/GSK3A/DVL2/L1CAM/IFT88/DCHS1/SNAI2/CITED2/PTCH1/TGFBR3/MEGF8/BMP2/FAT4/ACVR1/TGFBR2/DHRS3/NOTCH1/DLL1/INSR/CHL1/NRP1/SMAD7/TEAD3/SOX4/PKP2/DPF3/SOX9/MMP14	54
lung	down	GO:0098656	BP	anion transmembrane transport	53/1104	323/12287	1.12451e-05	0.0012403	0.00103304	SLC34A2/SLC7A14/LRP2/SLC6A15/SLC26A9/ANO4/SLC16A10/SLC35C2/ANKH/ACACB/SLC4A7/MFSD10/SLC38A3/CLN8/ANO5/CTNS/SLC38A7/ANO8/SLC22A15/SLC23A2/PSEN1/SLC12A9/SLC35D1/SLC19A1/CPT1A/SLC16A14/SLC4A2/SLC7A2/SLC43A1/SLC25A18/SLC4A4/SLCO2B1/SLC2A1/SLC16A7/SLC38A1/SLC37A2/SLC38A9/TTYH3/SLC12A2/MFSD2A/ANO6/SLC44A4/SLC22A23/ABCC1/SLC25A10/CLCN7/ABCA1/SLC43A2/SLC38A2/SLC1A5/MID1IP1/SLC16A13/SLC3A2	53
lung	down	GO:0016358	BP	dendrite development	68/1104	449/12287	1.13698e-05	0.0012403	0.00103304	CHAT/RET/MAP6/NFKB1/EPHB1/TRPC6/PIAS2/POU2F1/LRP8/FAM151B/PREX1/PALM/PREX2/SARM1/ACVR1B/SRCIN1/INHBB/RUNX1/HIVEP1/EPHB2/TGFBR1/NGFR/HAND2/RACGAP1/NEDD4/DOCK10/EPHA5/PSEN1/FAS/MET/STXBP1/LZTS3/FYN/SLC11A2/LRP4/STARD8/SLIT1/BMPR2/GSK3A/RICTOR/BICD1/GSK3B/NR3C1/SDK1/L1CAM/ZNF362/SEMA3A/MYO5B/EP400/CCDC88C/TENM3/STK38L/RPS6KB1/TAOK2/PTPRZ1/RAPGEF2/EPHB3/CHL1/CELSR1/NRP1/ZNF207/MINK1/FRY/MAPK6/ROCK2/P…	68
lung	down	GO:0035011	BP	melanotic encapsulation of foreign target	14/1104	43/12287	1.33923e-05	0.00143575	0.00119583	EPHB1/CDK5R1/DIAPH3/EPHB2/PRKCI/EPHA5/DIAPH2/L1CAM/EPHA3/ARHGEF26/DIAPH1/EPHB3/CHL1/RHOBTB1	14
lung	down	GO:0033631	BP	cell-cell adhesion mediated by integrin	8/1104	15/12287	1.50033e-05	0.0015812	0.00131697	ITGA5/L1CAM/ITGA7/PIEZO1/PODXL/NPNT/SWAP70/ITGA6	8
lung	down	GO:0002274	BP	myeloid leukocyte activation	69/1104	462/12287	1.57423e-05	0.00160358	0.00133561	PRKCE/BTK/CHRNB4/MILR1/NFKB1/UNC13D/PDXK/PREX1/TXNDC5/SNAP25/TSPAN14/SYNGR1/ALDOC/MME/GM2A/MAPK14/PADI2/PSEN1/CEP290/TNFRSF1B/SLC7A2/APAF1/DNASE1L3/NEU1/PLAU/PGM2/AGL/PI4K2A/MYD88/CD44/LYN/TMEM179B/MAGT1/DIAPH1/TGFBR2/PTPRN2/ARSB/ANO6/ATP11A/CREG1/TMBIM1/ATP8A1/SNX4/STX4/GATA2/LDLR/DBNL/ZC3H12A/PTPRB/UBR4/SLC44A2/HUWE1/TOM1/CTSZ/IDH1/ACLY/ASAH1/CAPN2/LAMP2/PGRMC1/CTSC/ARG1/RNASET2/CD63/HEXB/NDRG1…	69
lung	down	GO:0050920	BP	regulation of chemotaxis	44/1104	254/12287	1.5848e-05	0.00160358	0.00133561	PRKCE/VANGL2/EPHB1/PLXNA4/PDGFD/PLXNA3/EPHB2/PTPRO/MME/SHH/MAPK14/EDNRA/PADI2/EPHA5/MET/STX3/SLIT1/BMPR2/DVL2/L1CAM/IFT88/MMEL1/ITGA2/SNAI2/EPHA3/SEMA3A/PRICKLE1/MAP3K13/MEGF8/LYN/RPS6KB1/NOTCH1/SLC8B1/ANO6/EPHB3/CHL1/CELSR1/NRP1/STX4/ADAM17/SWAP70/CALR/PTPRF/HMGB1	44
lung	down	GO:0035051	BP	cardiocyte differentiation	36/1104	192/12287	1.60549e-05	0.00160358	0.00133561	SOX10/VANGL2/SEMA3C/SRF/ARRB2/SHH/HAND2/FHOD3/NEDD4/MET/PTCH2/LRP6/AKAP13/NRG1/GSK3A/GSK3B/NR3C1/EPN1/IFT88/CITED2/PRICKLE1/KAT2A/TGFBR3/BMP2/COL14A1/ACVR1/NOTCH1/DLL1/KDM6B/TEAD3/CAMK2D/EGFR/NOTCH3/G6PD/TRIP10/CALR	36
lung	down	GO:0042119	BP	neutrophil activation	56/1104	352/12287	1.62472e-05	0.00160358	0.00133561	CHRNB4/NFKB1/UNC13D/PDXK/PREX1/TXNDC5/SNAP25/TSPAN14/SYNGR1/ALDOC/MME/GM2A/MAPK14/PADI2/PSEN1/CEP290/TNFRSF1B/APAF1/DNASE1L3/NEU1/PLAU/PGM2/AGL/MYD88/CD44/TMEM179B/MAGT1/DIAPH1/PTPRN2/ARSB/ANO6/ATP11A/CREG1/TMBIM1/ATP8A1/DBNL/PTPRB/UBR4/SLC44A2/HUWE1/TOM1/CTSZ/IDH1/ACLY/ASAH1/CAPN2/LAMP2/PGRMC1/CTSC/ARG1/RNASET2/CD63/HEXB/PGAM1/COTL1/HMGB1	56
lung	down	GO:0072001	BP	renal system development	60/1104	386/12287	1.68548e-05	0.00161265	0.00134317	HNF1B/RET/VANGL2/HAS2/PROM1/TTC8/TET2/PDGFD/DOCK5/HIVEP1/WNT9B/BCL2/PRKCI/PTPRO/TGFBR1/GLIS2/TANC2/ALDH1A3/TIMELESS/MME/SHH/GFRA1/EDNRA/CEP290/PKD2/AMER1/LRP4/STARD8/AMPD2/IFT88/DCHS1/FLT1/LZTS2/PTCH1/BMP2/CD44/PRKX/PODXL/FAT4/RDH10/PCSK9/NOTCH1/DLL1/AQP1/FOXA1/PDGFA/MAFB/NRP1/SMAD7/NPNT/SOX4/ERBB3/ITGB4/EGFR/NOTCH3/SOX9/ITGA6/SGPL1/NDRG1/EPCAM	60
lung	down	GO:0050866	BP	negative regulation of cell activation	30/1104	148/12287	1.71172e-05	0.00161265	0.00134317	GAL/BTK/MILR1/CD276/INHBA/SOX11/RUNX1/SHH/RC3H2/PAG1/FAS/AXL/UBASH3B/EMILIN1/PRDM1/GCLC/C1QTNF1/PDE5A/CD44/DUSP3/LYN/PDGFA/SMAD7/LDLR/ZC3H12A/TNFRSF21/ARG1/HMGB3/APOE/HMGB1	30
lung	down	GO:0090090	BP	negative regulation of canonical Wnt signaling pathway	30/1104	148/12287	1.71172e-05	0.00161265	0.00134317	MMP24/SOX10/RSPO3/MMP16/ZNRF3/PTPRO/SHH/RACGAP1/MAPK14/NKD2/LRP6/AMER1/LRP4/GSK3A/DVL2/GSK3B/MCC/SNAI2/IGFBP2/LZTS2/PRICKLE1/KREMEN2/BMP2/SOX2/NOTUM/NOTCH1/SOX9/MMP14/RBX1/APOE	30
lung	down	GO:0046486	BP	glycerolipid metabolic process	64/1104	421/12287	1.82349e-05	0.00169231	0.00140952	FGF6/CHAT/GPD1L/AGPAT1/PHOSPHO1/GPCPD1/PTDSS1/SLC44A5/LIPE/LCLAT1/CDS1/AGPAT3/DGKD/PIK3R5/ABHD2/MTMR2/THRB/PLCD4/PIGQ/GDE1/PIK3R6/SYNJ1/OCRL/MTM1/DGKQ/DGKH/MTMR9/PNPLA2/MBOAT2/FAM126A/MET/PLA2G3/FYN/PIKFYVE/PGAP1/CPT1A/NRG1/PTDSS2/MOGAT2/INPP5K/NRG2/PLA2G4A/LPIN1/MTMR14/PI4K2A/SBF1/CPS1/DPM1/ARF3/CERS6/PCSK9/NOTUM/MFSD2A/PDGFA/SLC44A4/LDLR/ERBB3/FASN/FGFR3/EGFR/SLC44A2/SREBF1/SCD/APOE	64
lung	down	GO:0042475	BP	odontogenesis of dentin-containing tooth	20/1104	80/12287	1.86882e-05	0.00170887	0.00142331	SLC24A4/ROGDI/RUNX2/FAM20A/NGFR/SHH/HAND2/FST/LRP6/LRP4/CNNM4/IFT88/NFIC/NF2/BMP2/DLL1/HTRA1/ITGB4/JAG2/ITGA6	20
lung	down	GO:0030178	BP	negative regulation of Wnt signaling pathway	35/1104	186/12287	1.93618e-05	0.00174481	0.00145325	MMP24/SOX10/RNF43/RSPO3/MMP16/ZNRF3/PTPRO/SHH/RACGAP1/MAPK14/NKD2/CSNK1E/LRP6/AMER1/LRP4/GSK3A/DVL2/GSK3B/MCC/SNAI2/IGFBP2/LZTS2/TSKU/PRICKLE1/KREMEN2/APCDD1/BMP2/SOX2/NOTUM/NOTCH1/HUWE1/SOX9/MMP14/RBX1/APOE	35
lung	down	GO:0008654	BP	phospholipid biosynthetic process	48/1104	289/12287	2.09248e-05	0.00185744	0.00154705	FGF6/CHAT/GPD1L/AGPAT1/PHOSPHO1/PTDSS1/SLC44A5/LCLAT1/CDS1/AGPAT3/PIK3R5/MTMR2/DOLK/PIGQ/PIK3R6/SYNJ1/OCRL/MTM1/DGKQ/FAM126A/MET/FYN/PIKFYVE/PGAP1/NRG1/PTDSS2/INPP5K/NRG2/PLA2G4A/LPIN1/MTMR14/PI4K2A/SBF1/SPTLC1/DPM1/ARF3/SRD5A3/IDI1/MFSD2A/PDGFA/SLC44A4/ERBB3/FGFR3/EGFR/SLC44A2/HMGCR/IDH1/HEXB	48
lung	down	GO:0032872	BP	regulation of stress-activated MAPK cascade	45/1104	265/12287	2.13874e-05	0.00185744	0.00154705	FZD5/VANGL2/EPHB1/PPP6R2/TAOK1/DUSP19/TRAF2/MAP3K2/MAP3K5/SEMA4C/MAPK8IP3/HAND2/DIXDC1/EPHA5/FAS/MET/SH3RF1/GSK3A/DVL2/GSK3B/CLN3/FGD4/SEMA3A/EIF2AK3/FZD8/BMP2/MYD88/FZD10/DUSP3/PHLPP1/SASH1/MAP4K4/TAOK2/NOTCH1/MAP2K2/MINK1/DBNL/ZC3H12A/ARHGEF2/EGFR/NOTCH3/TJP2/HMGCR/EZR/HMGB1	45
lung	down	GO:0048813	BP	dendrite morphogenesis	55/1104	347/12287	2.15078e-05	0.00185744	0.00154705	MAP6/NFKB1/EPHB1/TRPC6/PIAS2/POU2F1/LRP8/FAM151B/PREX2/SARM1/ACVR1B/SRCIN1/INHBB/RUNX1/HIVEP1/EPHB2/TGFBR1/HAND2/RACGAP1/NEDD4/DOCK10/EPHA5/MET/LZTS3/FYN/SLC11A2/LRP4/STARD8/SLIT1/BMPR2/RICTOR/BICD1/GSK3B/L1CAM/ZNF362/SEMA3A/MYO5B/EP400/CCDC88C/TENM3/STK38L/RPS6KB1/TAOK2/PTPRZ1/RAPGEF2/EPHB3/CHL1/CELSR1/NRP1/ZNF207/MINK1/FRY/ROCK2/PLEC/PTPRF	55
lung	down	GO:0032956	BP	regulation of actin cytoskeleton organization	56/1104	356/12287	2.26692e-05	0.00193092	0.00160825	PRKCE/ADD2/BTK/VANGL2/KANK4/PREX1/DIAPH3/TTC8/ALMS1/TAOK1/ITGA5/TACR1/LMOD1/TGFBR1/OCRL/FHOD3/NEDD4/DIXDC1/EPHA5/MET/PFN4/CSNK1E/AKAP13/AMOT/DIAPH2/ARHGAP18/DVL2/RICTOR/HCK/PDLIM4/TRIO/INPP5K/EPHA3/ARAP1/SCIN/PHPT1/NF2/FZD10/SPIRE2/DIAPH1/SHROOM2/TGFBR2/DNM2/PDGFA/NUP98/RAPGEF3/CELSR1/PXN/KANK1/NRP1/ROCK2/ARHGEF11/SWAP70/LMNB2/EZR/EPCAM	56
lung	down	GO:2000027	BP	regulation of animal organ morphogenesis	52/1104	323/12287	2.32851e-05	0.00193818	0.0016143	HNF1B/FZD5/VANGL2/SEMA3C/RSPO3/ZNRF3/RUNX2/FZD3/THRB/HIVEP1/ARRB2/WNT9B/BCL2/PRKCI/TGFBR1/NGFR/SHH/HAND2/EDNRA/NEDD4/MET/FST/ASPN/LRP6/BMPR2/DVL2/PLAU/IFT88/DCHS1/PPP1R12C/SNAI2/CITED2/PRICKLE1/USP54/NF2/BMP2/MCM10/ACVR1/TGFBR2/UGCG/NOTCH1/RAPGEF2/PDGFA/CELSR1/TEAD3/ERBB3/EGFR/ROCK2/NOTCH3/SOX9/DIO3/EPCAM	52
lung	down	GO:0002283	BP	neutrophil activation involved in immune response	55/1104	348/12287	2.33778e-05	0.00193818	0.0016143	CHRNB4/NFKB1/UNC13D/PDXK/TXNDC5/SNAP25/TSPAN14/SYNGR1/ALDOC/MME/GM2A/MAPK14/PADI2/PSEN1/CEP290/TNFRSF1B/APAF1/DNASE1L3/NEU1/PLAU/PGM2/AGL/MYD88/CD44/TMEM179B/MAGT1/DIAPH1/PTPRN2/ARSB/ANO6/ATP11A/CREG1/TMBIM1/ATP8A1/DBNL/PTPRB/UBR4/SLC44A2/HUWE1/TOM1/CTSZ/IDH1/ACLY/ASAH1/CAPN2/LAMP2/PGRMC1/CTSC/ARG1/RNASET2/CD63/HEXB/PGAM1/COTL1/HMGB1	55
lung	down	GO:0048864	BP	stem cell development	24/1104	108/12287	2.43213e-05	0.00198987	0.00165735	RET/SOX10/SH3PXD2A/POU2F1/COLEC11/SEMA3C/SOX11/MSI1/SHH/HAND2/EDNRA/NRG1/SNAI2/CITED2/ZNF362/SEMA3A/RDH10/ACVR1/RCC2/NOTCH1/DLL1/NRP1/NOTCH3/SOX9	24
lung	down	GO:0060070	BP	canonical Wnt signaling pathway	52/1104	324/12287	2.53845e-05	0.00204988	0.00170734	MMP24/FZD5/SOX10/VANGL2/NFKB1/RSPO3/MMP16/ZNRF3/FZD3/SOX11/WNT9B/PTPRO/SHH/RACGAP1/MAPK14/DIXDC1/NKD2/PSEN1/CSNK1E/LRP6/AMER1/ANKRD10/LRP4/GSK3A/DVL2/GSK3B/FAM53B/MCC/SNAI2/WNK3/IGFBP2/LZTS2/RARG/PRICKLE1/FZD8/KREMEN2/BMP2/SOX2/FZD10/LRRK1/ZRANB1/NOTUM/NOTCH1/HIPK1/KANK1/SOX4/FGFR3/EGFR/SOX9/MMP14/RBX1/APOE	52
lung	down	GO:0010876	BP	lipid localization	63/1104	417/12287	2.5727e-05	0.00205049	0.00170784	HNF1B/GAL/TTPA/ABCG8/ATP10A/NFKB1/ATP10D/ACACB/INHBA/CIDEA/CLN8/STARD4/LIPG/RUNX1/KCNN4/SOAT1/SHH/ABCG4/GM2A/MAPK14/ABCA7/WWP1/PNPLA2/MCOLN3/CSNK1E/LRP6/MSR1/CPT1A/BDKRB2/NRG1/HBP1/SLCO2B1/C1QTNF1/SPNS1/PTCH1/CAV2/PLA2G4A/LPIN1/SIDT2/TRIB1/NRIP1/RPS6KB1/PCSK9/AP3M2/MFSD2A/INSR/ANO6/ATP11A/ATP8A1/PITPNB/ABCA2/ATP9A/ABCC1/LDLR/ZC3H12A/NFKBIA/ABCA1/SREBF1/ABCA3/MID1IP1/RBX1/APOE/HEXB	63
lung	down	GO:1903078	BP	positive regulation of protein localization to plasma membrane	18/1104	69/12287	2.60515e-05	0.00205049	0.00170784	PRKCE/DPP6/CLIP3/PLS1/EPHB2/PRKCI/CNST/NKD2/STX3/WNK3/EPHA3/MYO5B/MYO5A/STX4/EGFR/PGRMC1/EZR/SQSTM1	18
lung	down	GO:0008587	BP	imaginal disc-derived wing margin morphogenesis	20/1104	82/12287	2.75878e-05	0.00213153	0.00177534	SRF/ITGA5/PTBP2/WWP1/ARID2/LRP6/GSK3A/DVL2/GSK3B/NDST2/HS6ST1/ITGA7/NOTCH1/DLL1/LFNG/HIPK1/QKI/NOTCH3/ITGA6/PLEC	20
lung	down	GO:1903825	BP	organic acid transmembrane transport	33/1104	174/12287	2.81096e-05	0.00213153	0.00177534	SLC7A14/LRP2/SLC6A15/SLC26A9/SLC16A10/ACACB/SLC38A3/CLN8/CTNS/SLC38A7/SLC23A2/PSEN1/SLC35D1/SLC19A1/CPT1A/SLC16A14/SLC7A2/SLC43A1/SLC25A18/SLCO2B1/SLC16A7/SLC38A1/SLC38A9/SLC12A2/MFSD2A/ABCC1/SLC25A10/SLC43A2/SLC38A2/SLC1A5/MID1IP1/SLC16A13/SLC3A2	33
lung	down	GO:1905039	BP	carboxylic acid transmembrane transport	33/1104	174/12287	2.81096e-05	0.00213153	0.00177534	SLC7A14/LRP2/SLC6A15/SLC26A9/SLC16A10/ACACB/SLC38A3/CLN8/CTNS/SLC38A7/SLC23A2/PSEN1/SLC35D1/SLC19A1/CPT1A/SLC16A14/SLC7A2/SLC43A1/SLC25A18/SLCO2B1/SLC16A7/SLC38A1/SLC38A9/SLC12A2/MFSD2A/ABCC1/SLC25A10/SLC43A2/SLC38A2/SLC1A5/MID1IP1/SLC16A13/SLC3A2	33
lung	down	GO:0048593	BP	camera-type eye morphogenesis	32/1104	167/12287	2.99104e-05	0.00224076	0.00186632	FZD5/EPHB1/POU2F1/PROM1/SLC4A7/TTC8/ALMS1/SOX11/SP1/THRB/EPHB2/PRKCI/ALDH1A3/SHH/FST/TSPAN12/CDON/LRP6/SDK1/FLT1/CITED2/TSKU/PTPRM/SOX2/TENM3/SHROOM2/DLL1/AQP1/HIPK1/FGFR3/SOX9/DIO3	32
lung	down	GO:0007424	BP	open tracheal system development	45/1104	269/12287	3.13631e-05	0.00232162	0.00193367	MMP24/CNTNAP1/BTK/ITGA4/SRF/MMP16/DIAPH3/ITGA5/PRKCI/SHH/PTCH2/STARD8/DIAPH2/SLIT1/DVL2/AEBP2/NDST2/L1CAM/DCHS1/PRDM1/HS6ST1/JAK2/SNAI2/PTCH1/ITGA7/BMP2/DIAPH1/NOTCH1/DLL1/DNM2/CHL1/CELSR1/ERBB3/EGFR/NOTCH3/ARHGEF11/TJP2/JAK1/ITGA6/GRHL1/ATP6V0B/MMP14/LMNB2/PLEC/EZR	45
lung	down	GO:0016331	BP	morphogenesis of embryonic epithelium	53/1104	335/12287	3.18471e-05	0.00232971	0.00194041	HNF1B/LRP2/MMP24/CNTNAP1/RET/BTK/VANGL2/EPHB1/DOK2/ITGA4/MMP16/FZD3/SOX11/DOCK5/HIVEP1/EPHB2/WNT9B/PRKCI/SEMA4C/ALDH1A3/SHH/HAND2/TNK1/EPHA5/LRP6/STARD8/APAF1/SH3RF1/DVL2/PPP1R12C/CITED2/EPHA3/PTCH1/RARG/PRICKLE1/KAT2A/BMP2/RDH10/NOTCH1/RAPGEF2/EPHB3/CELSR1/SOX4/ERBB3/EGFR/ROCK2/NOTCH3/JAG2/ARHGEF11/TJP2/SOX9/MMP14/PLEC	53
lung	down	GO:0002446	BP	neutrophil mediated immunity	56/1104	361/12287	3.39763e-05	0.00245657	0.00204606	CHRNB4/NFKB1/UNC13D/PDXK/TXNDC5/SNAP25/TSPAN14/SYNGR1/ALDOC/MME/GM2A/MAPK14/PADI2/LYST/PSEN1/CEP290/TNFRSF1B/APAF1/DNASE1L3/NEU1/PLAU/PGM2/AGL/CD44/TMEM179B/MAGT1/DIAPH1/PTPRN2/ARSB/ANO6/ATP11A/CREG1/TMBIM1/ATP8A1/DBNL/ADAM17/PTPRB/UBR4/SLC44A2/HUWE1/TOM1/CTSZ/IDH1/ACLY/ASAH1/CAPN2/LAMP2/PGRMC1/CTSC/ARG1/RNASET2/CD63/HEXB/PGAM1/COTL1/HMGB1	56
lung	down	GO:0014031	BP	mesenchymal cell development	21/1104	90/12287	3.58484e-05	0.00256213	0.00213399	RET/SOX10/SH3PXD2A/COLEC11/SEMA3C/SOX11/BCL2/SHH/HAND2/EDNRA/NRG1/SNAI2/CITED2/SEMA3A/RDH10/ACVR1/RCC2/NOTCH1/DLL1/NRP1/SOX9	21
lung	down	GO:0048634	BP	regulation of muscle organ development	32/1104	169/12287	3.82245e-05	0.00269246	0.00224254	EPHB1/ARRB2/BCL2/TGFBR1/MTM1/SHH/MAPK14/NEDD4/PTCH2/CDON/LRP6/GPC1/HDAC4/NRG1/GSK3A/GSK3B/NR3C1/CITED2/TGFBR3/BMP2/COL14A1/RPS6KB1/ACVR1/TGFBR2/NOTCH1/DLL1/SMAD7/ERBB3/HMGCR/G6PD/TRIP10/USP2	32
lung	down	GO:0006869	BP	lipid transport	49/1104	304/12287	3.85379e-05	0.00269246	0.00224254	HNF1B/GAL/TTPA/ABCG8/ATP10A/NFKB1/ATP10D/ACACB/INHBA/CLN8/STARD4/LIPG/RUNX1/KCNN4/SOAT1/SHH/ABCG4/ABCA7/MCOLN3/CSNK1E/LRP6/MSR1/CPT1A/BDKRB2/NRG1/HBP1/SLCO2B1/C1QTNF1/SPNS1/PTCH1/CAV2/PLA2G4A/SIDT2/RPS6KB1/PCSK9/MFSD2A/ANO6/ATP11A/ATP8A1/PITPNB/ABCA2/ATP9A/ABCC1/LDLR/NFKBIA/ABCA1/ABCA3/MID1IP1/APOE	49
lung	down	GO:0003382	BP	epithelial cell morphogenesis	18/1104	71/12287	3.95218e-05	0.00273052	0.00227424	TNMD/DIAPH3/PRKCI/HEG1/MET/DIAPH2/GSK3A/GSK3B/L1CAM/IFT88/JAK2/DIAPH1/CHL1/ROCK2/ARHGEF11/JAK1/GRHL1/FLNB	18
lung	down	GO:0034446	BP	substrate adhesion-dependent cell spreading	21/1104	91/12287	4.27232e-05	0.00291926	0.00243144	UNC13D/HAS2/ITGA4/PREX1/SDC3/SRCIN1/ITGA5/DOCK5/FHOD3/EPHA5/AXL/ITGA7/RCC2/DNM2/EPHB3/PXN/KANK1/NRP1/ITGA6/CALR/EPCAM	21
lung	down	GO:1904377	BP	positive regulation of protein localization to cell periphery	19/1104	78/12287	4.43423e-05	0.00297351	0.00247662	PRKCE/DPP6/CLIP3/TTC8/PLS1/EPHB2/PRKCI/CNST/NKD2/STX3/WNK3/EPHA3/MYO5B/MYO5A/STX4/EGFR/PGRMC1/EZR/SQSTM1	19
lung	down	GO:0016319	BP	mushroom body development	22/1104	98/12287	4.44735e-05	0.00297351	0.00247662	EPHB1/FMNL3/ACVR1B/TAOK1/PTPN3/EPHB2/TGFBR1/EPHA5/FMNL2/L1CAM/LAP3/TRIO/EPHA3/KAT6B/GIT2/TAOK2/EPHB3/CHL1/CELSR1/MGAT1/LRBA/PLEC	22
lung	down	GO:1902667	BP	regulation of axon guidance	23/1104	105/12287	4.54274e-05	0.00300498	0.00250283	VANGL2/EPHB1/PLXNA4/PLXNA3/EPHB2/PTPRO/EPHA5/SLIT1/BMPR2/DVL2/L1CAM/EPHA3/SEMA3A/PRICKLE1/MAP3K13/MEGF8/RPS6KB1/SLC8B1/EPHB3/CHL1/CELSR1/NRP1/PTPRF	23
lung	down	GO:0097156	BP	fasciculation of motor neuron axon	7/1104	13/12287	4.90095e-05	0.00319719	0.00266293	MMP24/MMP16/EPHA5/WDFY3/EPHA3/SEMA3A/MMP14	7
lung	down	GO:0060828	BP	regulation of canonical Wnt signaling pathway	45/1104	274/12287	4.97789e-05	0.00319719	0.00266293	MMP24/SOX10/NFKB1/RSPO3/MMP16/ZNRF3/SOX11/PTPRO/SHH/RACGAP1/MAPK14/DIXDC1/NKD2/PSEN1/CSNK1E/LRP6/AMER1/ANKRD10/LRP4/GSK3A/DVL2/GSK3B/FAM53B/MCC/SNAI2/WNK3/IGFBP2/LZTS2/PRICKLE1/KREMEN2/BMP2/SOX2/LRRK1/ZRANB1/NOTUM/NOTCH1/HIPK1/KANK1/SOX4/FGFR3/EGFR/SOX9/MMP14/RBX1/APOE	45
lung	down	GO:0001822	BP	kidney development	49/1104	307/12287	4.98758e-05	0.00319719	0.00266293	HNF1B/RET/VANGL2/HAS2/PROM1/TET2/PDGFD/WNT9B/BCL2/PRKCI/PTPRO/TGFBR1/GLIS2/ALDH1A3/TIMELESS/MME/SHH/GFRA1/EDNRA/CEP290/PKD2/AMER1/LRP4/AMPD2/IFT88/DCHS1/LZTS2/PTCH1/BMP2/CD44/PRKX/PODXL/FAT4/RDH10/PCSK9/NOTCH1/DLL1/AQP1/PDGFA/MAFB/NRP1/SMAD7/NPNT/SOX4/NOTCH3/SOX9/SGPL1/NDRG1/EPCAM	49
lung	down	GO:0008366	BP	axon ensheathment	26/1104	127/12287	5.12575e-05	0.00325223	0.00270877	CNTNAP1/SOX10/CNTN1/MTMR2/NGFR/SH3TC2/FAM126A/FYN/PIKFYVE/GPC1/L1CAM/EIF2AK3/ATRN/RARG/ASPA/MYO5A/SBF2/CHL1/QKI/FGFR3/TNFRSF21/TSPAN2/MPZ/SCD/HEXB/NDRG1	26
lung	down	GO:0042633	BP	hair cycle	22/1104	99/12287	5.24139e-05	0.00326266	0.00271746	GAL/VANGL2/INHBA/ACVR1B/FZD3/RUNX1/BCL2/NGFR/SHH/CLOCK/FST/PTCH2/LRP4/TMEM79/APCDD1/MYO5A/MPZL3/NOTCH1/PDGFA/CELSR1/EGFR/SOX9	22
lung	down	GO:0008203	BP	cholesterol metabolic process	25/1104	120/12287	5.24712e-05	0.00326266	0.00271746	HNF1B/ACACB/DHCR24/CLN8/TM7SF2/SP1/THRB/LSS/SNX17/DGKQ/SOAT1/HSD3B7/ELOVL6/PCSK9/IDI1/CEBPA/LDLR/ACADL/HMGCR/ABCA1/G6PD/SREBF1/ACLY/SCD/APOE	25
lung	down	GO:0030301	BP	cholesterol transport	19/1104	79/12287	5.35428e-05	0.00326401	0.00271858	HNF1B/ABCG8/NFKB1/STARD4/LIPG/SOAT1/SHH/ABCG4/ABCA7/LRP6/MSR1/PTCH1/SIDT2/PCSK9/ABCA2/LDLR/NFKBIA/ABCA1/APOE	19
lung	down	GO:0045844	BP	positive regulation of striated muscle tissue development	19/1104	79/12287	5.35428e-05	0.00326401	0.00271858	ARRB2/BCL2/MTM1/SHH/MAPK14/NEDD4/CDON/GPC1/NRG1/GSK3B/NR3C1/TGFBR3/RPS6KB1/NOTCH1/DLL1/ERBB3/HMGCR/TRIP10/USP2	19
lung	down	GO:0016202	BP	regulation of striated muscle tissue development	30/1104	157/12287	5.53866e-05	0.00334363	0.00278489	EPHB1/ARRB2/BCL2/TGFBR1/MTM1/SHH/MAPK14/NEDD4/CDON/LRP6/GPC1/HDAC4/NRG1/GSK3A/GSK3B/NR3C1/CITED2/TGFBR3/BMP2/COL14A1/RPS6KB1/ACVR1/TGFBR2/NOTCH1/DLL1/ERBB3/HMGCR/G6PD/TRIP10/USP2	30
lung	down	GO:0048636	BP	positive regulation of muscle organ development	20/1104	86/12287	5.745e-05	0.00343485	0.00286087	ARRB2/BCL2/MTM1/SHH/MAPK14/NEDD4/CDON/GPC1/NRG1/GSK3B/NR3C1/TGFBR3/BMP2/RPS6KB1/NOTCH1/DLL1/ERBB3/HMGCR/TRIP10/USP2	20
lung	down	GO:0035214	BP	eye-antennal disc development	18/1104	73/12287	5.88459e-05	0.00345718	0.00287947	MYO7A/ACVR1B/TGFBR1/PTCH2/JAK2/PTCH1/BMP2/MCM10/STK38L/NOTCH1/DLL1/SMAD7/FRY/ERBB3/EGFR/NOTCH3/JAG2/JAK1	18
lung	down	GO:0010634	BP	positive regulation of epithelial cell migration	26/1104	128/12287	5.89355e-05	0.00345718	0.00287947	PRKCE/HAS2/TACR1/SP1/DOCK5/SHH/MET/AMOT/PLCG1/BMPR2/ITGA2/SNAI2/SASH1/TGFBR2/AQP1/NRP1/FGFBP1/GATA2/ADAM17/ZC3H12A/ROCK2/HMOX1/SOX9/RHOB/CALR/HMGB1	26
lung	down	GO:1901863	BP	positive regulation of muscle tissue development	19/1104	80/12287	6.43991e-05	0.00374237	0.00311701	ARRB2/BCL2/MTM1/SHH/MAPK14/NEDD4/CDON/GPC1/NRG1/GSK3B/NR3C1/TGFBR3/RPS6KB1/NOTCH1/DLL1/ERBB3/HMGCR/TRIP10/USP2	19
lung	down	GO:0060412	BP	ventricular septum morphogenesis	13/1104	43/12287	6.54671e-05	0.00376921	0.00313936	VANGL2/SOX11/TGFBR1/EGLN1/LRP6/BMPR2/CITED2/TGFBR3/ACVR1/TGFBR2/NOTCH1/SMAD7/SOX4	13
lung	down	GO:0007272	BP	ensheathment of neurons	26/1104	129/12287	6.76312e-05	0.00385808	0.00321338	CNTNAP1/SOX10/CNTN1/MTMR2/NGFR/SH3TC2/FAM126A/FYN/PIKFYVE/GPC1/L1CAM/EIF2AK3/ATRN/RARG/ASPA/MYO5A/SBF2/CHL1/QKI/FGFR3/TNFRSF21/TSPAN2/MPZ/SCD/HEXB/NDRG1	26
lung	down	GO:0098773	BP	skin epidermis development	20/1104	87/12287	6.84041e-05	0.0038667	0.00322056	GAL/VANGL2/INHBA/ACVR1B/FZD3/RUNX1/BCL2/NGFR/SHH/FST/LRP4/TMEM79/APCDD1/MYO5A/NOTCH1/DLL1/PDGFA/CELSR1/EGFR/SOX9	20
lung	down	GO:1901861	BP	regulation of muscle tissue development	30/1104	159/12287	7.06981e-05	0.00395859	0.0032971	EPHB1/ARRB2/BCL2/TGFBR1/MTM1/SHH/MAPK14/NEDD4/CDON/LRP6/GPC1/HDAC4/NRG1/GSK3A/GSK3B/NR3C1/CITED2/TGFBR3/BMP2/COL14A1/RPS6KB1/ACVR1/TGFBR2/NOTCH1/DLL1/ERBB3/HMGCR/G6PD/TRIP10/USP2	30
lung	down	GO:0043312	BP	neutrophil degranulation	53/1104	345/12287	7.13031e-05	0.00395859	0.0032971	CHRNB4/NFKB1/UNC13D/PDXK/TXNDC5/SNAP25/TSPAN14/SYNGR1/ALDOC/MME/GM2A/MAPK14/PADI2/PSEN1/CEP290/TNFRSF1B/APAF1/NEU1/PLAU/PGM2/AGL/CD44/TMEM179B/MAGT1/DIAPH1/PTPRN2/ARSB/ANO6/ATP11A/CREG1/TMBIM1/ATP8A1/DBNL/PTPRB/UBR4/SLC44A2/HUWE1/TOM1/CTSZ/IDH1/ACLY/ASAH1/CAPN2/LAMP2/PGRMC1/CTSC/ARG1/RNASET2/CD63/HEXB/PGAM1/COTL1/HMGB1	53
lung	down	GO:0014812	BP	muscle cell migration	22/1104	101/12287	7.219e-05	0.00397237	0.00330857	VANGL2/HAS2/PDGFD/TACR1/NDRG4/DOCK5/DOCK4/BCL2/MET/HDAC4/PLAU/ITGA2/TRIB1/MYO5A/RPS6KB1/DDR1/SORL1/PDGFA/RAPGEF3/NRP1/CAMK2D/HMGB1	22
lung	down	GO:0014910	BP	regulation of smooth muscle cell migration	19/1104	81/12287	7.71622e-05	0.00418828	0.0034884	HAS2/PDGFD/TACR1/NDRG4/DOCK5/DOCK4/BCL2/HDAC4/PLAU/ITGA2/TRIB1/MYO5A/RPS6KB1/SORL1/PDGFA/RAPGEF3/NRP1/CAMK2D/HMGB1	19
lung	down	GO:0007447	BP	imaginal disc pattern formation	26/1104	130/12287	7.74609e-05	0.00418828	0.0034884	HIVEP1/SHH/WWP1/PSEN1/SLC35D1/PTCH2/LRP6/AEBP2/DCHS1/PCIF1/NRG2/PTCH1/EP400/BMP2/TMEM259/ACVR1/NOTUM/NOTCH1/DLL1/LFNG/ATAD1/SMAD7/ERBB3/EGFR/NOTCH3/JAG2	26
lung	down	GO:0060982	BP	coronary artery morphogenesis	6/1104	10/12287	7.94029e-05	0.00424908	0.00353904	LRP2/TGFBR1/HAND2/ARID2/NOTCH1/NRP1	6
lung	down	GO:0048639	BP	positive regulation of developmental growth	54/1104	355/12287	7.99521e-05	0.00424908	0.00353904	SYT17/SYT2/VANGL2/ACACB/CACNA2D2/SRF/PLS1/BCL2/GLCE/SYNJ1/MTM1/MAPK14/MCOLN3/CNNM4/BMPR2/NRG1/PEX5/DVL2/RICTOR/TMX1/GSK3B/NR3C1/L1CAM/EXOC4/HS6ST1/TRIO/WDFY3/PRICKLE1/MYO5B/SEMA7A/MAP3K13/TGFBR3/MEGF8/BMP2/RPS6KB1/ACVR1/TGFBR2/NOTCH1/RGMB/DLL1/RBL2/INSR/CELSR1/HIPK1/NRP1/DBNL/PACSIN3/TRIP10/CAPN2/DIO3/PLEC/EZR/SCD/APOE	54
lung	down	GO:0014909	BP	smooth muscle cell migration	20/1104	88/12287	8.11736e-05	0.00427744	0.00356266	HAS2/PDGFD/TACR1/NDRG4/DOCK5/DOCK4/BCL2/HDAC4/PLAU/ITGA2/TRIB1/MYO5A/RPS6KB1/DDR1/SORL1/PDGFA/RAPGEF3/NRP1/CAMK2D/HMGB1	20
lung	down	GO:1903670	BP	regulation of sprouting angiogenesis	16/1104	62/12287	8.33558e-05	0.0043215	0.00359936	ADAMTS9/SH2B3/APLNR/ITGA5/NGFR/SHH/CREB3L1/EPN1/FLT1/NOTCH1/DLL1/NRP1/FGFBP1/GATA2/HMOX1/HMGB1	16
lung	down	GO:0070304	BP	positive regulation of stress-activated protein kinase signaling cascade	31/1104	168/12287	8.33998e-05	0.0043215	0.00359936	FZD5/VANGL2/TAOK1/DUSP19/TRAF2/MAP3K2/MAP3K5/SEMA4C/MAPK8IP3/HAND2/DIXDC1/MET/SH3RF1/DVL2/FGD4/SEMA3A/EIF2AK3/FZD8/BMP2/MYD88/FZD10/LYN/SASH1/MAP4K4/TAOK2/MINK1/DBNL/ZC3H12A/ARHGEF2/HMGCR/HMGB1	31
lung	down	GO:0001701	BP	in utero embryonic development	56/1104	373/12287	8.52899e-05	0.00436849	0.0036385	HNF1B/SLC34A2/TTPA/FZD5/SOX10/ITGA4/SRF/RSPO3/GNA12/ACVR1B/ICMT/SP1/RUNX1/WNT9B/TGFBR1/OCRL/TANC2/MAPK8IP3/PCGF2/HAND2/HEG1/EDNRA/EGLN1/PKD2/AMOT/PLCG1/EPN1/PRDM1/HS6ST1/INPP5K/CITED2/RBBP8/PTCH1/KAT2A/TGFBR3/SLC30A1/BMP2/PTPRR/TAF8/DUSP3/NCOA3/RDH10/ACVR1/TGFBR2/NOTCH1/DLL1/MGAT1/PITPNB/CEBPA/GATA2/EGFR/JAG2/EPAS1/CAPN2/ELF3/AMD1	56
lung	down	GO:0042067	BP	establishment of ommatidial planar polarity	18/1104	75/12287	8.60954e-05	0.00436849	0.0036385	VANGL2/FMNL3/FMNL2/CSNK1E/DVL2/DCHS1/JAK2/PRICKLE1/USP54/NOTCH1/DLL1/CELSR1/ERBB3/EGFR/ROCK2/NOTCH3/JAK1/GRHL1	18
lung	down	GO:0043405	BP	regulation of MAP kinase activity	52/1104	339/12287	8.65694e-05	0.00436849	0.0036385	RET/FZD5/VANGL2/PIK3R5/TAOK1/PDGFD/DUSP19/EPHB2/TRAF2/MAP3K2/PIK3R6/TGFBR1/ITGA1/MAP3K5/MAPK8IP3/MAPK14/PSEN1/MET/AKAP13/NRG1/GSK3A/DVL2/GSK3B/MAP3K8/FLT1/JAK2/FGD4/INPP5K/F2R/FZD8/PDE5A/MAP3K13/TRIB1/BMP2/MST1R/FZD10/DUSP3/LYN/SORL1/SASH1/MAP4K4/TAOK2/CD81/PDGFA/INSR/MAP2K2/PXN/MINK1/DBNL/EGFR/HMGCR/APOE	52
lung	down	GO:0007455	BP	eye-antennal disc morphogenesis	15/1104	56/12287	8.7117e-05	0.00436849	0.0036385	MYO7A/ACVR1B/TGFBR1/PTCH2/JAK2/PTCH1/BMP2/STK38L/NOTCH1/DLL1/FRY/ERBB3/EGFR/NOTCH3/JAK1	15
lung	down	GO:0035006	BP	melanization defense response	14/1104	50/12287	8.81567e-05	0.00436996	0.00363972	EPHB1/CDK5R1/DIAPH3/EPHB2/PRKCI/EPHA5/DIAPH2/L1CAM/EPHA3/ARHGEF26/DIAPH1/EPHB3/CHL1/RHOBTB1	14
lung	down	GO:0022404	BP	molting cycle process	26/1104	131/12287	8.85518e-05	0.00436996	0.00363972	GAL/VANGL2/INHBA/ACVR1B/FZD3/ATP7B/RUNX1/DENND5A/BCL2/NGFR/MAP3K5/SHH/MAPK14/FST/LRP4/TMEM79/SLC2A1/APCDD1/MYO5A/NOTCH1/PDGFA/CELSR1/EGFR/HMGCR/SOX9/CTSZ	26
lung	down	GO:0030324	BP	lung development	36/1104	208/12287	9.31181e-05	0.00455912	0.00379728	VANGL2/SRF/SOX11/SP1/THRB/ATXN1/TGFBR1/TIMELESS/MAPK8IP3/SHH/HEG1/RC3H2/WWP1/BMPR2/NR3C1/IFT88/HS6ST1/SOX2/RDH10/TGFBR2/NOTCH1/FOXA1/PDGFA/CELSR1/MAP2K2/CEBPA/ESRP2/FGFR3/SOX9/CTSZ/SREBF1/MMP14/ASAH1/EPAS1/ARG1/HMGB1	36
lung	down	GO:0070723	BP	response to cholesterol	9/1104	23/12287	9.44789e-05	0.00458961	0.00382266	INHBA/INHBB/TGFBR1/LRP6/PTCH1/AACS/TGFBR2/ABCA2/APOE	9
lung	down	GO:0060973	BP	cell migration involved in heart development	10/1104	28/12287	9.56933e-05	0.00461256	0.00384179	MMP24/SEMA3C/MMP16/NDRG4/HAND2/DCHS1/SNAI2/NOTCH1/NRP1/MMP14	10
lung	down	GO:0030168	BP	platelet activation	23/1104	110/12287	9.73368e-05	0.00465569	0.00387771	PRKCG/PRKCE/TRPC6/ADAMTS13/SRF/GNA12/DGKD/PIK3R5/ARRB2/PIK3R6/DGKQ/DGKH/AXL/FYN/UBASH3B/C1QTNF1/ENTPD1/F2R/LYN/ITPR3/PDGFA/ENTPD2/APOE	23
lung	down	GO:0032970	BP	regulation of actin filament-based process	59/1104	401/12287	9.88665e-05	0.00468122	0.00389897	PRKCE/ADD2/BTK/VANGL2/KANK4/PDE4B/PREX1/DIAPH3/TTC8/ALMS1/TAOK1/ITGA5/TACR1/LMOD1/TGFBR1/OCRL/FHOD3/NEDD4/DIXDC1/EPHA5/MET/PFN4/CSNK1E/AKAP13/AMOT/DIAPH2/ARHGAP18/DVL2/RICTOR/HCK/PDLIM4/TRIO/INPP5K/EPHA3/ARAP1/SCIN/PHPT1/NF2/FZD10/SPIRE2/DIAPH1/SHROOM2/TGFBR2/DNM2/PDGFA/NUP98/RAPGEF3/CELSR1/PXN/KANK1/NRP1/PKP2/CAMK2D/ROCK2/ARHGEF11/SWAP70/LMNB2/EZR/EPCAM	59
lung	down	GO:0061326	BP	renal tubule development	30/1104	162/12287	0.000100867	0.00468122	0.00389897	HNF1B/PROM1/TTC8/DOCK5/HIVEP1/WNT9B/BCL2/PRKCI/TANC2/TIMELESS/SHH/PKD2/STARD8/DCHS1/FLT1/PTCH1/BMP2/CD44/FAT4/NOTCH1/DLL1/AQP1/FOXA1/SMAD7/NPNT/ERBB3/EGFR/NOTCH3/SOX9/EPCAM	30
lung	down	GO:0045137	BP	development of primary sexual characteristics	60/1104	410/12287	0.000100882	0.00468122	0.00389897	CHAT/LRP2/PRKCG/FZD5/LHFPL2/ADAMTS9/INHBA/ACVR1B/INHBB/RUNX1/ARRB2/WNT9B/BCL2/PRKCI/TGFBR1/SHH/GFRA1/NEK6/FAS/MET/FST/SLC35D1/SRD5A2/PTCH2/CNNM4/COG4/SLIT1/ARHGEF6/DVL2/PRDM1/TRPM7/CITED2/SEMA3A/PTCH1/PLA2G4A/GIT2/BMPR1B/FZD8/CASP2/NRIP1/TENM3/COG3/NCOA3/RDH10/LFNG/RBL2/PDGFA/INSR/ERBB3/KDM3A/EGFR/JAG2/HMGCR/SOX9/CTSZ/SGPL1/IDH1/MMP14/LMNB2/HMGB1	60
lung	down	GO:0050878	BP	regulation of body fluid levels	60/1104	410/12287	0.000100882	0.00468122	0.00389897	PRKCG/ADCY5/PRKCE/AQP4/HAS2/TRPC6/ADAMTS13/SRF/SH2B3/TRPC4/GNA12/DGKD/PIK3R5/APLNR/ATP7B/PDGFD/TACR1/KCNN4/EPHB2/ARRB2/PIK3R6/PTPRO/DGKQ/DGKH/SHH/NPR1/HEG1/LYST/MET/SLC29A2/AXL/FYN/UBASH3B/TMEM79/PLAU/ITGA2/JAK2/INPP5K/WNK3/C1QTNF1/ENTPD1/SLC29A1/EIF2AK3/F2R/MYO5B/ADCY6/PAPSS2/GGCT/LYN/AQP1/ITPR3/PDGFA/ANO6/ENTPD2/GATA2/EMP2/GRHL1/SCD/ANXA7/APOE	60
lung	down	GO:0060411	BP	cardiac septum morphogenesis	18/1104	76/12287	0.000103491	0.00476672	0.00397018	LRP2/VANGL2/SEMA3C/SOX11/TGFBR1/EGLN1/LRP6/BMPR2/IFT88/CITED2/TGFBR3/ACVR1/TGFBR2/DHRS3/NOTCH1/NRP1/SMAD7/SOX4	18
lung	down	GO:0090287	BP	regulation of cellular response to growth factor stimulus	51/1104	333/12287	0.000105088	0.00480469	0.0040018	LRP2/MMP24/UBE2O/PCSK6/MMP16/RUNX2/ADAMTS3/ACVR1B/CIDEA/SOX11/ITGA5/LEMD2/TGFBR1/NGFR/SHH/ULK1/MAPK14/NEDD4/PSEN1/CREB3L1/ASPN/SNX25/GPC1/BMPR2/DSTYK/EMILIN1/FLT1/CITED2/CAV2/RARG/LPIN1/TGFBR3/GIPC1/BMP2/SUPT5H/ACVR1/TGFBR2/NOTCH1/RGMB/DLL1/DNM2/BMP1/NRP1/HTRA1/FGFBP1/SMAD7/NPNT/ADAM17/MMP14/PTPRF/CD63	51
lung	down	GO:0044706	BP	multi-multicellular organism process	42/1104	258/12287	0.000107609	0.00488402	0.00406788	PAPPA/STX2/CORIN/LIPE/STOX2/ACVR1B/SLC38A3/TACR1/SP1/BCL2/TGFBR1/EDNRA/CLOCK/FAS/SLC19A1/PKD2/BMPR2/NR3C1/EPN1/PLAU/SLC2A1/PRDM1/FOSL2/FLT1/CITED2/IGFBP2/SLC38A1/CAV2/PLA2G4A/MTA1/DDR1/TGFBR2/RBL2/TEKT4/TEAD3/ITGB4/EMP2/SLC38A2/PLEC/ARG1/CALR/HEXB	42
lung	down	GO:0003197	BP	endocardial cushion development	13/1104	45/12287	0.000110273	0.00493294	0.00410863	TGFBR1/NEDD4/BMPR2/DCHS1/SNAI2/CITED2/EPHA3/BMP2/ACVR1/TGFBR2/NOTCH1/ERBB3/SOX9	13
lung	down	GO:2000826	BP	regulation of heart morphogenesis	13/1104	45/12287	0.000110273	0.00493294	0.00410863	SEMA3C/TGFBR1/SHH/HAND2/NEDD4/LRP6/BMPR2/BMP2/ACVR1/TGFBR2/NOTCH1/TEAD3/SOX9	13
lung	down	GO:0042552	BP	myelination	23/1104	111/12287	0.000112541	0.00499842	0.00416316	CNTNAP1/SOX10/MTMR2/NGFR/SH3TC2/FAM126A/FYN/PIKFYVE/GPC1/EIF2AK3/ATRN/RARG/ASPA/MYO5A/SBF2/QKI/FGFR3/TNFRSF21/TSPAN2/MPZ/SCD/HEXB/NDRG1	23
lung	down	GO:0006582	BP	melanin metabolic process	17/1104	70/12287	0.000114849	0.00506477	0.00421842	EPHB1/CDK5R1/DIAPH3/EPHB2/BCL2/PRKCI/EPHA5/DIAPH2/L1CAM/EPHA3/MYO5A/ARHGEF26/DIAPH1/RAPGEF2/EPHB3/CHL1/RHOBTB1	17
lung	down	GO:0019748	BP	secondary metabolic process	25/1104	126/12287	0.000120753	0.00528764	0.00440405	EPHB1/SLC16A10/CDK5R1/DIAPH3/SP1/EPHB2/BCL2/PRKCI/EPHA5/BPGM/DIAPH2/L1CAM/EPHA3/MYO5A/AS3MT/ARHGEF26/DIAPH1/AP3M2/RAPGEF2/EPHB3/CHL1/RHOBTB1/CTH/SCD/PGAM1	25
lung	down	GO:0001942	BP	hair follicle development	19/1104	84/12287	0.000129871	0.00561974	0.00468066	GAL/VANGL2/INHBA/ACVR1B/FZD3/RUNX1/BCL2/NGFR/SHH/FST/LRP4/TMEM79/APCDD1/MYO5A/NOTCH1/PDGFA/CELSR1/EGFR/SOX9	19
lung	down	GO:0008037	BP	cell recognition	41/1104	252/12287	0.000131049	0.00561974	0.00468066	MMP24/CNTNAP1/FZD5/VANGL2/EPHB1/PLXNA4/FAM151B/MMP16/ITGA5/EPHB2/WNT9B/PTPRG/NEDD4/EPHA5/FEZ2/SLIT1/DVL2/L1CAM/WDFY3/EPHA3/SEMA3A/ATRN/PRICKLE1/SPON1/FZD8/ITGA7/MEGF8/EGFL8/TENM3/STK38L/PTPRZ1/EPHB3/CHL1/CELSR1/BMP1/NRP1/FRY/ITGA6/MMP14/PLEC/FLNB	41
lung	down	GO:0010001	BP	glial cell differentiation	41/1104	252/12287	0.000131049	0.00561974	0.00468066	MMP24/CNTNAP1/SOX10/CNTN1/POU2F1/TRPC4/METTL14/SOX11/METRN/BCL2/SH3TC2/SHH/PSEN1/MET/GPR157/LRP6/GPC1/CDT1/L1CAM/EXOC4/SPNS1/ASPA/BMP2/SOX2/LYN/NOTCH1/PTPRZ1/DLL1/CHL1/QKI/SOX4/LDLR/ERBB3/FGFR3/EGFR/NOTCH3/SOX9/TNFRSF21/TSPAN2/APOE/NDRG1	41
lung	down	GO:0006650	BP	glycerophospholipid metabolic process	50/1104	328/12287	0.000137742	0.00582456	0.00485126	FGF6/CHAT/GPD1L/AGPAT1/PHOSPHO1/GPCPD1/PTDSS1/SLC44A5/LCLAT1/CDS1/AGPAT3/PIK3R5/MTMR2/PLCD4/PIGQ/GDE1/PIK3R6/SYNJ1/OCRL/MTM1/DGKQ/DGKH/MTMR9/MBOAT2/FAM126A/MET/PLA2G3/FYN/PIKFYVE/PGAP1/NRG1/PTDSS2/INPP5K/NRG2/PLA2G4A/LPIN1/MTMR14/PI4K2A/SBF1/DPM1/ARF3/NOTUM/MFSD2A/PDGFA/SLC44A4/LDLR/ERBB3/FGFR3/EGFR/SLC44A2	50
lung	down	GO:0007565	BP	female pregnancy	35/1104	204/12287	0.000138585	0.00582456	0.00485126	PAPPA/STX2/CORIN/LIPE/STOX2/ACVR1B/SLC38A3/SP1/BCL2/TGFBR1/CLOCK/FAS/SLC19A1/BMPR2/NR3C1/EPN1/PLAU/SLC2A1/PRDM1/FOSL2/FLT1/CITED2/IGFBP2/SLC38A1/PLA2G4A/MTA1/DDR1/TGFBR2/TEAD3/ITGB4/EMP2/SLC38A2/PLEC/ARG1/CALR	35
lung	down	GO:0030323	BP	respiratory tube development	36/1104	212/12287	0.000138635	0.00582456	0.00485126	VANGL2/SRF/SOX11/SP1/THRB/ATXN1/TGFBR1/TIMELESS/MAPK8IP3/SHH/HEG1/RC3H2/WWP1/BMPR2/NR3C1/IFT88/HS6ST1/SOX2/RDH10/TGFBR2/NOTCH1/FOXA1/PDGFA/CELSR1/MAP2K2/CEBPA/ESRP2/FGFR3/SOX9/CTSZ/SREBF1/MMP14/ASAH1/EPAS1/ARG1/HMGB1	36
lung	down	GO:1904018	BP	positive regulation of vasculature development	30/1104	165/12287	0.000142133	0.00593142	0.00494026	ITGB8/TNFSF12/APLNR/ITGA5/PDGFD/CYSLTR1/SP1/RUNX1/PIK3R6/SHH/ADM2/PLCG1/FLT1/SASH1/TGFBR2/NOTCH1/RAPGEF2/DLL1/AQP1/RAPGEF3/PXN/HIPK1/NRP1/FGFBP1/GATA2/ZC3H12A/HMOX1/CTH/RHOB/HMGB1	30
lung	down	GO:0046777	BP	protein autophosphorylation	42/1104	262/12287	0.000152716	0.00631749	0.00526181	PRKCG/BTK/EPHB1/MKNK1/ACVR1B/TAOK1/PDGFD/SIK2/EPHB2/TGFBR1/ULK1/MAPK14/TNK1/EPHA5/NEK6/MET/TOM1L1/FYN/CSNK1E/NRG1/GSK3B/HCK/FLT1/TRPM7/JAK2/WNK3/EPHA3/EIF2AK3/MAP3K13/PRKX/LYN/DDR1/PDGFA/INSR/EPHB3/MAP2K2/DAPK1/CAMK2D/MINK1/FGFR3/EGFR/JAK1	42
lung	down	GO:0014032	BP	neural crest cell development	19/1104	85/12287	0.000153416	0.00631749	0.00526181	RET/SOX10/SH3PXD2A/COLEC11/SEMA3C/SOX11/SHH/HAND2/EDNRA/NRG1/SNAI2/CITED2/SEMA3A/RDH10/ACVR1/RCC2/DLL1/NRP1/SOX9	19
lung	down	GO:0048863	BP	stem cell differentiation	49/1104	321/12287	0.000154786	0.00633196	0.00527387	HNF1B/RET/SOX10/SH3PXD2A/POU2F1/COLEC11/SEMA3C/SRF/RUNX2/SOX11/MSI1/RUNX1/SHH/HAND2/RACGAP1/EDNRA/PTCH2/LRP6/NRG1/GSK3B/EPN1/SNAI2/CITED2/ZNF362/NRG2/SEMA3A/KAT6B/GPSM1/PRICKLE1/BMP2/SOX2/TAF8/SUPT5H/NCOA3/RDH10/ACVR1/RCC2/NOTCH1/DLL1/FOXA1/NRP1/GATA2/ERBB3/KDM3A/EGFR/NOTCH3/SOX9/GRHL1/EPCAM	49
lung	down	GO:0071560	BP	cellular response to transforming growth factor beta stimulus	41/1104	254/12287	0.00015632	0.00635291	0.00529132	PENK/ACVR1B/CIDEA/SOX11/PDGFD/RUNX1/HIVEP1/ARRB2/TGFBR1/PSEN1/ASPN/FYN/SNX25/APAF1/NR3C1/L1CAM/EMILIN1/CITED2/ARAP1/CAV2/BMPR1B/TGFBR3/GIPC1/BMP2/KLF10/ACVR1/TGFBR2/UGCG/RGMB/DNM2/PDGFA/RAPGEF3/BMP1/PXN/HTRA1/SMAD7/NPNT/ADAM17/ROCK2/SOX9/ARG1	41
lung	down	GO:0072006	BP	nephron development	27/1104	143/12287	0.000157828	0.00637258	0.0053077	HNF1B/RET/VANGL2/PROM1/PDGFD/WNT9B/BCL2/PRKCI/PTPRO/TIMELESS/SHH/PKD2/AMPD2/DCHS1/PTCH1/BMP2/CD44/PODXL/FAT4/NOTCH1/DLL1/AQP1/MAFB/NPNT/NOTCH3/SOX9/EPCAM	27
lung	down	GO:0048738	BP	cardiac muscle tissue development	40/1104	246/12287	0.0001596	0.00640255	0.00533266	LRP2/ADAMTS9/SRF/NDRG4/ARRB2/TGFBR1/HAND2/HEG1/FHOD3/MAPK14/ARID2/NEDD4/MET/EGLN1/LRP6/AKAP13/NRG1/GSK3A/GSK3B/NR3C1/IFT88/CITED2/KAT2A/TGFBR3/BMP2/COL14A1/ACVR1/TGFBR2/NOTCH1/DLL1/KDM6B/SMAD7/TEAD3/PKP2/CAMK2D/ERBB3/DPF3/G6PD/TRIP10/CALR	40
lung	down	GO:0048565	BP	digestive tract development	51/1104	339/12287	0.000165638	0.00660217	0.00549892	HNF1B/RET/SOX10/E2F5/STX2/VANGL2/ITGA4/SOX11/ITGA5/HIVEP1/BCL2/PRKCI/TGFBR1/SHH/HAND2/STARD8/SLIT1/SLC4A2/DVL2/DCHS1/PRDM1/FLT1/JAK2/NRG2/RARG/ITGA7/MEGF8/BMP2/CPS1/TENM3/FAT4/TGFBR2/LRRC1/NOTCH1/DLL1/PTPRN2/RBL2/FOXA1/PDGFA/EPHB3/SMAD7/ERBB3/ITGB4/FGFR3/EGFR/ROCK2/NOTCH3/JAK1/SOX9/ITGA6/LMNB2	51
lung	down	GO:0032874	BP	positive regulation of stress-activated MAPK cascade	30/1104	167/12287	0.000177462	0.00697015	0.00580541	FZD5/VANGL2/TAOK1/DUSP19/TRAF2/MAP3K2/MAP3K5/SEMA4C/MAPK8IP3/HAND2/DIXDC1/MET/SH3RF1/DVL2/FGD4/SEMA3A/EIF2AK3/FZD8/BMP2/MYD88/FZD10/SASH1/MAP4K4/TAOK2/MINK1/DBNL/ZC3H12A/ARHGEF2/HMGCR/HMGB1	30
lung	down	GO:0015918	BP	sterol transport	19/1104	86/12287	0.00018063	0.00697015	0.00580541	HNF1B/ABCG8/NFKB1/STARD4/LIPG/SOAT1/SHH/ABCG4/ABCA7/LRP6/MSR1/PTCH1/SIDT2/PCSK9/ABCA2/LDLR/NFKBIA/ABCA1/APOE	19
lung	down	GO:0022405	BP	hair cycle process	19/1104	86/12287	0.00018063	0.00697015	0.00580541	GAL/VANGL2/INHBA/ACVR1B/FZD3/RUNX1/BCL2/NGFR/SHH/FST/LRP4/TMEM79/APCDD1/MYO5A/NOTCH1/PDGFA/CELSR1/EGFR/SOX9	19
lung	down	GO:0045927	BP	positive regulation of growth	67/1104	481/12287	0.000181952	0.00697015	0.00580541	SYT17/SYT2/VANGL2/ACACB/CACNA2D2/SRF/PLS1/ARRB2/BCL2/GLCE/SYNJ1/TGFBR1/MTM1/MAPK14/EGLN1/MCOLN3/CSNK1E/CNNM4/INO80/PLCG1/BMPR2/NRG1/PEX5/DVL2/RICTOR/TMX1/GSK3B/NR3C1/L1CAM/EXOC4/HS6ST1/TRIO/WDFY3/IGFBP2/PRICKLE1/MYO5B/SEMA7A/MAP3K13/TGFBR3/MEGF8/BMP2/RPS6KB1/NCOA3/ACVR1/TGFBR2/NOTCH1/RGMB/DLL1/RBL2/CD81/INSR/SLC44A4/CELSR1/HIPK1/NRP1/DBNL/ADAM17/PACSIN3/EGFR/TRIP10/MMP14/CAPN2/DIO3/PLEC/EZR/SCD/A…	67
lung	down	GO:0035222	BP	wing disc pattern formation	20/1104	93/12287	0.000182168	0.00697015	0.00580541	HIVEP1/SHH/WWP1/PSEN1/PTCH2/DCHS1/PCIF1/PTCH1/EP400/BMP2/TMEM259/ACVR1/NOTUM/NOTCH1/DLL1/LFNG/ATAD1/ERBB3/EGFR/NOTCH3	20
lung	down	GO:1905207	BP	regulation of cardiocyte differentiation	16/1104	66/12287	0.000185123	0.00697015	0.00580541	SEMA3C/ARRB2/NEDD4/GSK3A/GSK3B/NR3C1/EPN1/PRICKLE1/BMP2/COL14A1/NOTCH1/DLL1/EGFR/NOTCH3/G6PD/TRIP10	16
lung	down	GO:0002063	BP	chondrocyte development	10/1104	30/12287	0.00018548	0.00697015	0.00580541	RUNX2/SHH/BMPR2/MEX3C/EIF2AK3/RARG/BMPR1B/TGFBR2/ACAN/SOX9	10
lung	down	GO:0042987	BP	amyloid precursor protein catabolic process	10/1104	30/12287	0.00018548	0.00697015	0.00580541	DHCR24/ABCA7/PSEN1/CSNK1E/GSK3A/CLN3/LYN/SORL1/ROCK2/APOE	10
lung	down	GO:0045332	BP	phospholipid translocation	10/1104	30/12287	0.00018548	0.00697015	0.00580541	ATP10A/ATP10D/KCNN4/ABCA7/ANO6/ATP11A/ATP8A1/ATP9A/ABCC1/ABCA1	10
lung	down	GO:0035272	BP	exocrine system development	35/1104	207/12287	0.00018608	0.00697015	0.00580541	FZD5/SOX10/BTK/ITGA4/SEMA3C/DIAPH3/ITGA5/HIVEP1/WNT9B/SHH/FHOD3/MET/DIAPH2/SLIT1/DVL2/FLT1/SNAI2/SEMA3A/FZD8/ITGA7/BMP2/BRWD3/DIAPH1/NOTCH1/DNM2/FOXA1/PDGFA/INSR/NRP1/ERBB3/ESRP2/EGFR/JAG2/SOX9/ITGA6	35
lung	down	GO:1902652	BP	secondary alcohol metabolic process	26/1104	137/12287	0.000190296	0.00708538	0.00590138	HNF1B/ACACB/DHCR24/CLN8/TM7SF2/SP1/THRB/LSS/SNX17/DGKQ/SOAT1/HSD3B7/ELOVL6/PCSK9/IDI1/CEBPA/LDLR/ACADL/HMGCR/ABCA1/G6PD/SREBF1/IDH1/ACLY/SCD/APOE	26
lung	down	GO:0045017	BP	glycerolipid biosynthetic process	45/1104	290/12287	0.000194441	0.00719665	0.00599406	FGF6/CHAT/GPD1L/AGPAT1/PHOSPHO1/PTDSS1/SLC44A5/LCLAT1/CDS1/AGPAT3/PIK3R5/MTMR2/PIGQ/PIK3R6/SYNJ1/OCRL/MTM1/DGKQ/FAM126A/MET/FYN/PIKFYVE/PGAP1/NRG1/PTDSS2/MOGAT2/INPP5K/NRG2/PLA2G4A/LPIN1/MTMR14/PI4K2A/SBF1/DPM1/ARF3/MFSD2A/PDGFA/SLC44A4/LDLR/ERBB3/FASN/FGFR3/EGFR/SLC44A2/SREBF1	45
lung	down	GO:0043406	BP	positive regulation of MAP kinase activity	42/1104	265/12287	0.000197074	0.00725094	0.00603928	RET/FZD5/VANGL2/PIK3R5/TAOK1/PDGFD/DUSP19/TRAF2/MAP3K2/PIK3R6/TGFBR1/ITGA1/MAP3K5/MAPK8IP3/MAPK14/PSEN1/MET/AKAP13/NRG1/DVL2/MAP3K8/FLT1/JAK2/FGD4/F2R/FZD8/PDE5A/MAP3K13/BMP2/MST1R/FZD10/SASH1/MAP4K4/TAOK2/CD81/PDGFA/INSR/MAP2K2/PXN/MINK1/DBNL/EGFR	42
lung	down	GO:0016125	BP	sterol metabolic process	27/1104	145/12287	0.000200412	0.00733038	0.00610544	HNF1B/ATP10A/ATP10D/ACACB/DHCR24/CLN8/TM7SF2/SP1/THRB/LSS/SNX17/DGKQ/SOAT1/HSD3B7/ELOVL6/PCSK9/IDI1/CEBPA/LDLR/ACADL/HMGCR/ABCA1/G6PD/SREBF1/ACLY/SCD/APOE	27
lung	down	GO:0046474	BP	glycerophospholipid biosynthetic process	41/1104	257/12287	0.000202516	0.00736399	0.00613344	FGF6/CHAT/GPD1L/AGPAT1/PHOSPHO1/PTDSS1/SLC44A5/LCLAT1/CDS1/AGPAT3/PIK3R5/MTMR2/PIGQ/PIK3R6/SYNJ1/OCRL/MTM1/DGKQ/FAM126A/MET/FYN/PIKFYVE/PGAP1/NRG1/PTDSS2/INPP5K/NRG2/PLA2G4A/LPIN1/MTMR14/PI4K2A/SBF1/DPM1/ARF3/MFSD2A/PDGFA/SLC44A4/ERBB3/FGFR3/EGFR/SLC44A2	41
lung	down	GO:0051250	BP	negative regulation of lymphocyte activation	22/1104	108/12287	0.0002039	0.00737123	0.00613947	GAL/BTK/CD276/INHBA/SOX11/RUNX1/SHH/RC3H2/PAG1/FAS/AXL/PRDM1/PDE5A/CD44/DUSP3/LYN/SMAD7/ZC3H12A/TNFRSF21/ARG1/HMGB3/HMGB1	22
lung	down	GO:0007160	BP	cell-matrix adhesion	33/1104	192/12287	0.000205417	0.00738312	0.00614938	RET/ADAMTS13/ADAMTS9/ITGA4/SRF/ITGA5/VWA2/BCL2/ITGA1/EPHA5/GSK3B/L1CAM/PLAU/EMILIN1/ITGA2/TRPM7/EPHA3/ITGA7/NF2/CD44/DDR1/RCC2/PXN/NRP1/NPNT/MINK1/ITGB4/ROCK2/EMP2/BCAM/ITGA6/MMP14/CD63	33
lung	down	GO:0046942	BP	carboxylic acid transport	45/1104	291/12287	0.000210559	0.00752447	0.00626711	HNF1B/SLC7A14/LRP2/SV2A/SLC6A15/SLC26A9/SLC16A10/ACACB/TRPC4/SLC38A3/CLN8/CTNS/SLC38A7/SYNJ1/SLC23A2/PSEN1/SLC35D1/SLC19A1/CPT1A/SLC16A14/BDKRB2/SLC7A2/GLS/SLC43A1/NR3C1/SLC25A18/SLCO2B1/CLN3/SLC16A7/SLC38A1/PLA2G4A/SLC38A9/GIPC1/SLC12A2/RPS6KB1/MFSD2A/ABCC1/SLC25A10/SLC43A2/SLC38A2/SLC1A5/MID1IP1/SLC16A13/APOE/SLC3A2	45
lung	down	GO:0071526	BP	semaphorin-plexin signaling pathway	11/1104	36/12287	0.000213981	0.00756802	0.00630337	PLXNA4/SEMA3C/PLXNA3/SEMA4C/HAND2/MET/L1CAM/SEMA3A/CHL1/NRP1/FLNB	11
lung	down	GO:1902903	BP	regulation of supramolecular fiber organization	56/1104	386/12287	0.000214212	0.00756802	0.00630337	PRKCE/ADD2/BTK/CLIP3/KANK4/PREX1/DIAPH3/TTC8/ALMS1/TAOK1/ITGA5/TACR1/LMOD1/TGFBR1/FHOD3/NEDD4/PSEN1/MET/PFN4/CSNK1E/AKAP13/AMOT/DIAPH2/ARHGAP18/DVL2/RICTOR/HCK/PDLIM4/CDKN1B/EMILIN1/TRIO/INPP5K/ARAP1/SCIN/NF2/NIN/SPIRE2/DIAPH1/SHROOM2/TGFBR2/DNM2/NUP98/RAPGEF3/PXN/KANK1/NRP1/LDLR/ARHGEF2/ROCK2/ARHGEF11/SWAP70/LMNB2/MID1IP1/PLEC/APOE/EPCAM	56
lung	down	GO:0010770	BP	positive regulation of cell morphogenesis involved in differentiation	38/1104	233/12287	0.00021657	0.00757574	0.00630981	MAP6/VANGL2/UNC13D/HAS2/PIAS2/SRF/LRP8/FAM151B/PREX1/SDC3/DOCK5/METRN/NGFR/SHH/FHOD3/DIXDC1/MET/BMPR2/DVL2/GSK3B/L1CAM/TRIO/PRICKLE1/MYO5B/SEMA7A/MAP3K13/MEGF8/NIN/RPS6KB1/DNM2/CHL1/CELSR1/MAP2K2/NRP1/PLEC/CALR/PTPRF/APOE	38
lung	down	GO:0071695	BP	anatomical structure maturation	64/1104	457/12287	0.000216867	0.00757574	0.00630981	GAL/POU2F2/CNTNAP1/ADCY5/SYT2/RET/FZD5/SOX10/BTK/EPHB1/PHOSPHO1/CNTN1/RUNX2/SNAP25/ABHD2/UVRAG/RUNX1/EPHB2/PTBP2/BCL2/PRKCI/NPR2/EPHA5/STXBP1/AXL/CCNYL1/TMEM79/BICD1/GSK3B/L1CAM/DCHS1/GNAL/EPHA3/MYO5B/NF2/ADCY6/BMP2/CD44/MYO5A/SPIRE2/FAT4/RND1/NOTCH1/DLL1/FOXA1/NUP98/ANO6/EPHB3/CHL1/BMP1/SLC40A1/CEBPA/GATA2/ERBB3/FGFR3/EGFR/ROCK2/NOTCH3/G6PD/EPAS1/CAPN2/PGRMC1/EZR/RBX1	64
lung	down	GO:0008406	BP	gonad development	58/1104	404/12287	0.00022042	0.00765683	0.00637734	CHAT/LRP2/PRKCG/FZD5/ADAMTS9/INHBA/INHBB/RUNX1/ARRB2/WNT9B/BCL2/PRKCI/TGFBR1/SHH/GFRA1/NEK6/FAS/MET/FST/SLC35D1/SRD5A2/PTCH2/CNNM4/COG4/SLIT1/ARHGEF6/DVL2/PRDM1/TRPM7/CITED2/SEMA3A/PTCH1/PLA2G4A/GIT2/BMPR1B/FZD8/CASP2/NRIP1/TENM3/COG3/NCOA3/RDH10/LFNG/RBL2/PDGFA/INSR/ERBB3/KDM3A/EGFR/JAG2/HMGCR/SOX9/CTSZ/SGPL1/IDH1/MMP14/LMNB2/HMGB1	58
lung	down	GO:0001738	BP	morphogenesis of a polarized epithelium	36/1104	217/12287	0.000223191	0.00771001	0.00642164	FZD5/VANGL2/FMNL3/RSPO3/ZNRF3/TTC8/ALMS1/FZD3/ARRB2/WNT9B/PRKCI/HAND2/FMNL2/CSNK1E/LRP6/OPHN1/DVL2/DCHS1/JAK2/PRICKLE1/USP54/GIPC1/GIPC2/FAT4/SHROOM2/NOTCH1/DLL1/DNM2/CELSR1/ERBB3/EGFR/ROCK2/NOTCH3/JAK1/GRHL1/CRIP1	36
lung	down	GO:0008202	BP	steroid metabolic process	43/1104	275/12287	0.000225518	0.00771411	0.00642505	HNF1B/GAL/LRP2/ATP10A/NFKB1/ATP10D/ACACB/DHCR24/CLN8/STARD4/CACNA1H/TM7SF2/SP1/THRB/LSS/SNX17/DGKQ/SOAT1/SHH/ACOT8/HSD3B7/GBA2/ELOVL6/SRD5A2/NR3C1/SNAI2/BMPR1B/BMP2/DHRS11/SRD5A3/PCSK9/IDI1/CEBPA/LDLR/ACADL/HMGCR/ABCA1/G6PD/SGPL1/SREBF1/ACLY/SCD/APOE	43
lung	down	GO:0001503	BP	ossification	49/1104	326/12287	0.000225791	0.00771411	0.00642505	CD276/PIAS2/PHOSPHO1/PENK/ANKH/MMP16/RUNX2/SOX11/TACR1/SP1/THRB/RUNX1/ZHX3/BCL2/SHH/HAND2/MAPK14/ALPL/MEF2D/CREB3L1/ASPN/PTCH2/LRP6/LRP4/HDAC4/BMPR2/DCHS1/SNAI2/EIF2AK3/PTCH1/PLA2G4A/BMPR1B/KREMEN2/TGFBR3/BMP2/SOX2/FAT4/ACVR1/DHRS3/NOTCH1/ACAN/ANO6/SLC40A1/CEBPA/NPNT/FGFR3/EGFR/SOX9/MMP14	49
lung	down	GO:0030111	BP	regulation of Wnt signaling pathway	53/1104	361/12287	0.000232627	0.00790424	0.00658341	HNF1B/MMP24/SOX10/RNF43/VANGL2/NFKB1/RSPO3/MMP16/ZNRF3/SOX11/RUNX1/PTPRO/SHH/RACGAP1/MAPK14/DIXDC1/NKD2/PSEN1/CSNK1E/LRP6/AMER1/ANKRD10/LRP4/GSK3A/DVL2/GSK3B/FAM53B/MCC/SNAI2/WNK3/IGFBP2/LZTS2/TSKU/PRICKLE1/KREMEN2/APCDD1/BMP2/SOX2/LRRK1/ZRANB1/NOTUM/NOTCH1/HIPK1/KANK1/SOX4/FGFR3/EGFR/ROCK2/HUWE1/SOX9/MMP14/RBX1/APOE	53
lung	down	GO:0003281	BP	ventricular septum development	17/1104	74/12287	0.000237231	0.00801685	0.0066772	LRP2/VANGL2/SOX11/TGFBR1/HEG1/EGLN1/LRP6/BMPR2/PRDM1/CITED2/TGFBR3/ACVR1/TGFBR2/NOTCH1/DNM2/SMAD7/SOX4	17
lung	down	GO:0033627	BP	cell adhesion mediated by integrin	18/1104	81/12287	0.000245203	0.00819757	0.00682772	RET/ITGA4/ITGA5/TBC1D1/L1CAM/PLAU/ITGA2/SNAI2/SPON1/ITGA7/PIEZO1/PODXL/LYN/ITGB6/NPNT/ADAM17/SWAP70/ITGA6	18
lung	down	GO:0048546	BP	digestive tract morphogenesis	30/1104	170/12287	0.000245215	0.00819757	0.00682772	HNF1B/SOX10/E2F5/STX2/VANGL2/SOX11/HIVEP1/BCL2/PRKCI/SHH/STARD8/DVL2/FLT1/JAK2/ITGA7/BMP2/LRRC1/NOTCH1/DLL1/RBL2/FOXA1/EPHB3/SMAD7/ERBB3/FGFR3/EGFR/NOTCH3/JAK1/ITGA6/LMNB2	30
lung	down	GO:0055024	BP	regulation of cardiac muscle tissue development	19/1104	88/12287	0.000248009	0.00824662	0.00686858	ARRB2/TGFBR1/MAPK14/NEDD4/LRP6/NRG1/GSK3A/GSK3B/NR3C1/CITED2/TGFBR3/BMP2/COL14A1/TGFBR2/NOTCH1/DLL1/ERBB3/G6PD/TRIP10	19
lung	down	GO:0034204	BP	lipid translocation	10/1104	31/12287	0.000251959	0.00833342	0.00694087	ATP10A/ATP10D/KCNN4/ABCA7/ANO6/ATP11A/ATP8A1/ATP9A/ABCC1/ABCA1	10
lung	down	GO:0051271	BP	negative regulation of cellular component movement	43/1104	277/12287	0.000265047	0.00870559	0.00725085	ADAMTS9/CNIH2/ITGA4/SRF/SRGAP3/ABHD2/LRCH1/ARAP3/NDRG4/PLXNA3/PODN/BCL2/PTPRO/PTPRG/SHH/ARID2/PADI2/SLIT1/GSK3B/MCC/CDKN1B/EMILIN1/PRDM1/CITED2/SEMA3A/TGFBR3/NF2/TRIB1/PTPRM/PTPRR/NOTCH1/ACAN/KANK1/NRP1/SMAD7/TP53INP1/HMOX1/RHOB/CALR/CD63/APOE/EPCAM/HMGB1	43
lung	down	GO:0060485	BP	mesenchyme development	45/1104	294/12287	0.000266395	0.00870559	0.00725085	HNF1B/RET/SOX10/VANGL2/SH3PXD2A/HAS2/COLEC11/ITGA4/SEMA3C/SOX11/INHBB/BCL2/TGFBR1/SHH/HAND2/EDNRA/NEDD4/EPHA5/PKD2/LRP6/AMER1/BMPR2/NRG1/GSK3B/DCHS1/EXOC4/SNAI2/CITED2/EPHA3/SEMA3A/RARG/TGFBR3/BMP2/RDH10/ACVR1/TGFBR2/RCC2/NOTCH1/DLL1/FOXA1/NRP1/SMAD7/ERBB3/SOX9/TRIP10	45
lung	down	GO:0090181	BP	regulation of cholesterol metabolic process	14/1104	55/12287	0.000267412	0.00870559	0.00725085	ACACB/TM7SF2/SP1/THRB/LSS/DGKQ/ELOVL6/IDI1/LDLR/ACADL/HMGCR/SREBF1/SCD/APOE	14
lung	down	GO:0021537	BP	telencephalon development	44/1104	286/12287	0.00027674	0.00896235	0.0074647	PLXNA4/SRF/LRP8/INHBA/TTC8/PLXNA3/EPHB2/BCL2/ARL13B/ALDH1A3/SHH/DIXDC1/EPHA5/PSEN1/FAS/SOCS7/SRD5A2/CDON/LRP6/SLIT1/PEX5/GSK3B/IFT88/SLC2A1/TSKU/SEMA3A/SEMA7A/KAT2A/NF2/BMP2/SOX2/NIN/PHLPP1/FAT4/PTPRZ1/MFSD2A/AQP1/INSR/EPHB3/KDM6B/NRP1/EGFR/SLC38A2/SYNE2	44
lung	down	GO:0071559	BP	response to transforming growth factor beta	41/1104	261/12287	0.000283124	0.00912157	0.00759732	PENK/ACVR1B/CIDEA/SOX11/PDGFD/RUNX1/HIVEP1/ARRB2/TGFBR1/PSEN1/ASPN/FYN/SNX25/APAF1/NR3C1/L1CAM/EMILIN1/CITED2/ARAP1/CAV2/BMPR1B/TGFBR3/GIPC1/BMP2/KLF10/ACVR1/TGFBR2/UGCG/RGMB/DNM2/PDGFA/RAPGEF3/BMP1/PXN/HTRA1/SMAD7/NPNT/ADAM17/ROCK2/SOX9/ARG1	41
lung	down	GO:0046666	BP	retinal cell programmed cell death	12/1104	43/12287	0.000288505	0.00924703	0.00770181	SLC4A7/BCL2/PRKCI/FST/USP54/NF2/NOTCH1/DLL1/DNM2/ERBB3/EGFR/NOTCH3	12
lung	down	GO:0007478	BP	leg disc morphogenesis	23/1104	118/12287	0.00029212	0.00931489	0.00775833	SP5/PLEKHG4/ARAP3/SHH/WWP1/ARID2/PLEKHG1/DVL2/ARHGAP23/DCHS1/TRIO/ZNF362/ARAP1/PRICKLE1/CHN2/ARHGEF26/NOTCH1/DLL1/LFNG/TEAD3/DTX4/NOTCH3/JAG2	23
lung	down	GO:0018108	BP	peptidyl-tyrosine phosphorylation	51/1104	347/12287	0.000295214	0.00932664	0.00776812	FGF6/RET/PRKCE/BTK/EPHB1/CNTN1/AFAP1/LRP8/SRCIN1/ITGA5/PDGFD/PTPN3/EPHB2/ARRB2/DGKQ/GFRA1/TNK1/EPHA5/PSEN1/MET/AXL/FYN/LRP4/NRG1/DVL2/RICTOR/HCK/FLT1/JAK2/NRG2/EPHA3/CAV2/NF2/MST1R/CD44/LRRK1/LYN/DDR1/PTPRZ1/CD81/PDGFA/INSR/EPHB3/PXN/NRP1/ERBB3/ADAM17/ARHGEF2/FGFR3/EGFR/JAK1	51
lung	down	GO:0048588	BP	developmental cell growth	55/1104	382/12287	0.000295489	0.00932664	0.00776812	GAL/SYT17/SYT2/FZD5/SLC9A6/VANGL2/FMNL3/PLXNA4/ITGA4/SRF/FAM151B/PTPN3/PLXNA3/JADE2/SHH/ULK1/MAPK14/FMNL2/FEZ2/SLIT1/BMPR2/GSK3A/CDT1/DVL2/GSK3B/FAM53B/NR3C1/L1CAM/PPP1R12C/TRIO/SEMA3A/MEX3C/RARG/PRICKLE1/MYO5B/FZD8/SEMA7A/MAP3K13/MEGF8/NIN/COL14A1/DDR1/TGFBR2/DNM2/CHL1/CELSR1/NRP1/CAMK2D/UBR4/G6PD/SOX9/TRIP10/PLEC/PTPRF/APOE	55
lung	down	GO:0110053	BP	regulation of actin filament organization	42/1104	270/12287	0.000297275	0.00933563	0.00777561	PRKCE/ADD2/BTK/KANK4/PREX1/DIAPH3/TTC8/ALMS1/ITGA5/TACR1/LMOD1/TGFBR1/FHOD3/MET/PFN4/CSNK1E/AMOT/DIAPH2/ARHGAP18/DVL2/RICTOR/HCK/PDLIM4/TRIO/INPP5K/ARAP1/SCIN/NF2/SPIRE2/DIAPH1/SHROOM2/TGFBR2/DNM2/NUP98/RAPGEF3/PXN/KANK1/NRP1/ROCK2/SWAP70/LMNB2/EPCAM	42
lung	down	GO:0007435	BP	salivary gland morphogenesis	26/1104	141/12287	0.000306322	0.00956267	0.00796471	FZD5/BTK/SEMA3C/DIAPH3/ITGA5/WNT9B/SHH/FHOD3/MET/DIAPH2/DVL2/FLT1/SNAI2/SEMA3A/FZD8/ITGA7/BRWD3/DIAPH1/DNM2/FOXA1/PDGFA/NRP1/ESRP2/EGFR/JAG2/ITGA6	26
lung	down	GO:0043087	BP	regulation of GTPase activity	59/1104	418/12287	0.00030758	0.00956267	0.00796471	ARHGAP42/ARHGAP26/SRGAP3/PREX1/PREX2/TTC8/LRCH1/ARAP3/DOCK5/DOCK4/ARRB2/OCRL/ARHGAP20/RACGAP1/DOCK10/EPHA5/ARHGAP24/MET/RALGAPB/SNX9/ARHGAP40/SNX13/AMOT/STARD8/ARHGEF6/OPHN1/TBC1D9/ARHGAP18/TBC1D1/DVL2/RICTOR/ARHGAP23/GSK3B/RALGAPA1/SYDE2/FGD4/ARHGAP32/EPHA3/RAB3GAP2/ARAP1/CAV2/GPSM1/ARHGEF37/GIT2/F2R/GIPC1/CHN2/FZD10/RCC2/RUNDC1/RAPGEF2/PTPRN2/EPHB3/RAPGEF3/AGAP3/PXN/NRP1/TRIP10/ITGA6	59
lung	down	GO:0051235	BP	maintenance of location	60/1104	428/12287	0.000329356	0.0101887	0.00848616	PRKCE/NFKB1/ACACB/JSRP1/DIAPH3/CIDEA/APLNR/ATP7B/ITGA5/STARD4/UVRAG/SOAT1/GM2A/RACGAP1/MAPK14/EDNRA/WWP1/PNPLA2/PFN4/MCOLN3/PKD2/MSR1/SYNE3/UBASH3B/DIAPH2/PLCG1/ASPH/SCIN/GPSM1/LPIN1/PRICKLE1/F2R/SLC30A1/ADCY6/TRIB1/TAF8/MYO5A/NRIP1/LYN/SORL1/DIAPH1/AP3M2/ITPR3/SLC8B1/INSR/PXN/CAMK2D/ZC3H12A/ROCK2/NFKBIA/ABCA1/SYNE2/SREBF1/CAPN2/EZR/FLNB/RBX1/CALR/APOE/HEXB	60
lung	down	GO:0001936	BP	regulation of endothelial cell proliferation	23/1104	119/12287	0.000331979	0.0102105	0.00850433	TNMD/ITGA4/TNFSF12/APLNR/SP1/TGFBR1/NGFR/PLCG1/BMPR2/RICTOR/FLT1/CAV2/PTPRM/BMP2/NRP1/FGFBP1/GATA2/ADAM17/FGFR3/HMOX1/ARG1/APOE/HMGB1	23
lung	down	GO:0045765	BP	regulation of angiogenesis	41/1104	263/12287	0.000333345	0.0102105	0.00850433	TNMD/ITGB8/ADAMTS9/SH2B3/TNFSF12/APLNR/ITGA5/CYSLTR1/SP1/RUNX1/PIK3R6/NGFR/SHH/NPR1/TSPAN12/EGLN1/CREB3L1/ADM2/AMOT/PLCG1/EPN1/EMILIN1/FLT1/PTPRM/SASH1/TGFBR2/NOTCH1/DLL1/AQP1/RAPGEF3/PXN/HIPK1/NRP1/FGFBP1/GATA2/ZC3H12A/ROCK2/EMP2/HMOX1/RHOB/HMGB1	41
lung	down	GO:0002683	BP	negative regulation of immune system process	55/1104	384/12287	0.000337358	0.0102828	0.0085645	GAL/GPX2/IL17D/BTK/MILR1/CD276/POU2F1/INHBA/SARM1/SOX11/LRCH1/RUNX1/ARRB2/SHH/RC3H2/MAPK14/PADI2/PAG1/FAS/AXL/UBASH3B/ZBTB46/EMILIN1/PRDM1/NMI/PDE5A/EP400/PHPT1/TRIB1/CD44/DUSP3/LYN/KLF13/TGFBR2/NOTCH1/DLL1/MAFB/HTRA1/SMAD7/GATA2/LDLR/ZC3H12A/NOTCH3/JAG2/HMOX1/NFKBIA/TJP2/SOX9/TNFRSF21/LMNB2/USP2/EZR/ARG1/HMGB3/HMGB1	55
lung	down	GO:0018212	BP	peptidyl-tyrosine modification	51/1104	349/12287	0.000339411	0.0102949	0.0085746	FGF6/RET/PRKCE/BTK/EPHB1/CNTN1/AFAP1/LRP8/SRCIN1/ITGA5/PDGFD/PTPN3/EPHB2/ARRB2/DGKQ/GFRA1/TNK1/EPHA5/PSEN1/MET/AXL/FYN/LRP4/NRG1/DVL2/RICTOR/HCK/FLT1/JAK2/NRG2/EPHA3/CAV2/NF2/MST1R/CD44/LRRK1/LYN/DDR1/PTPRZ1/CD81/PDGFA/INSR/EPHB3/PXN/NRP1/ERBB3/ADAM17/ARHGEF2/FGFR3/EGFR/JAK1	51
lung	down	GO:0043583	BP	ear development	40/1104	255/12287	0.00034436	0.0103943	0.0086574	HNF1B/VANGL2/MYO7A/SLC4A7/TTC8/ALMS1/FZD3/THRB/PRRX2/EPHB2/BCL2/ALDH1A3/SHH/CEP290/FST/SLC9A3R2/MCOLN3/FREM2/DVL2/IFT88/CDKN1B/DCHS1/MCM2/BMP2/SOX2/DDR1/FAT4/RDH10/SHROOM2/NOTCH1/DLL1/PDGFA/SLC44A4/CELSR1/MAFB/CEBPA/GATA2/FGFR3/JAG2/SOX9	40
lung	down	GO:0015849	BP	organic acid transport	46/1104	306/12287	0.000346265	0.0104013	0.00866323	HNF1B/SLC7A14/LRP2/SV2A/SLC6A15/SLC26A9/SLC16A10/ACACB/TRPC4/SLC38A3/CLN8/CTNS/SLC38A7/SYNJ1/SLC23A2/PSEN1/SLC35D1/SLC19A1/CPT1A/SLC16A14/BDKRB2/SLC7A2/GLS/SLC43A1/NR3C1/SLC25A18/SLCO2B1/CLN3/SLC16A7/SLC38A1/PLA2G4A/SLC38A9/GIPC1/SLC12A2/RPS6KB1/MFSD2A/ABCC1/SLC25A10/SLC43A2/SLC38A2/SLC1A5/MID1IP1/SLC16A13/ARG1/APOE/SLC3A2	46
lung	down	GO:0010656	BP	negative regulation of muscle cell apoptotic process	13/1104	50/12287	0.000350993	0.0104425	0.00869748	ARRB2/BCL2/HAND2/LRP6/NRG1/GSK3B/JAK2/LIFR/RAPGEF3/QKI/ZC3H12A/HMGCR/TRIP10	13
lung	down	GO:0050919	BP	negative chemotaxis	13/1104	50/12287	0.000350993	0.0104425	0.00869748	FZD5/PLXNA4/SEMA3C/PLXNA3/WNT9B/SEMA4C/SLIT1/DVL2/SEMA4G/SEMA3A/FZD8/SEMA7A/PDGFA	13
lung	down	GO:0042982	BP	amyloid precursor protein metabolic process	12/1104	44/12287	0.000364685	0.0107981	0.00899373	DHCR24/SOAT1/ABCA7/PSEN1/CSNK1E/GSK3A/CLN3/LYN/SORL1/ROCK2/ITM2A/APOE	12
lung	down	GO:0006836	BP	neurotransmitter transport	52/1104	359/12287	0.000369914	0.0108496	0.00903662	CHAT/SLC18A3/SLC5A7/SYT17/SV2A/CNTNAP1/SYT2/SLC6A15/PRKCE/BTK/CHRNB4/STX2/CPLX1/PRRT2/TRPC4/SLC44A5/SNAP25/FBXW9/ZDHHC13/CLN8/SLC38A7/SYNJ1/EDNRA/NCS1/PSEN1/SNX9/STXBP1/STX3/LIN7C/BICD1/SLC25A18/EPN1/EXOC4/NFAT5/TRIO/VAMP1/SLC38A1/SNX33/RAB3GAP2/RAB3B/SLC30A1/SLC6A2/ARHGEF26/LYN/AQP1/PTPRN2/SLC44A4/CELSR1/SNX4/STX4/PACSIN3/SLC44A2	52
lung	down	GO:0055123	BP	digestive system development	52/1104	359/12287	0.000369914	0.0108496	0.00903662	HNF1B/RET/SOX10/E2F5/STX2/VANGL2/ITGA4/SOX11/ITGA5/HIVEP1/BCL2/PRKCI/TGFBR1/SHH/HAND2/STARD8/SLIT1/SLC4A2/DVL2/DCHS1/PRDM1/FLT1/JAK2/NRG2/RARG/ITGA7/MEGF8/BMP2/CPS1/TENM3/FAT4/TGFBR2/LRRC1/NOTCH1/DLL1/PTPRN2/RBL2/FOXA1/PDGFA/INSR/EPHB3/SMAD7/ERBB3/ITGB4/FGFR3/EGFR/ROCK2/NOTCH3/JAK1/SOX9/ITGA6/LMNB2	52
lung	down	GO:0014706	BP	striated muscle tissue development	60/1104	430/12287	0.000372728	0.0108809	0.00906263	LRP2/EPHB1/ASB2/GPCPD1/ADAMTS9/SEMA3C/SRF/NDRG4/LEMD2/ARRB2/BCL2/TGFBR1/NGFR/MTM1/SHH/HAND2/HEG1/FHOD3/MAPK14/ARID2/NEDD4/MET/EGLN1/MEF2D/CDON/LRP6/AKAP13/GPC1/HDAC4/NRG1/GSK3A/GSK3B/NR3C1/IFT88/CITED2/CAV2/ITGA7/KAT2A/TGFBR3/BMP2/COL14A1/RPS6KB1/ACVR1/TGFBR2/NOTCH1/DLL1/KDM6B/SMAD7/TEAD3/PKP2/CAMK2D/ERBB3/DPF3/NOTCH3/HMGCR/G6PD/TRIP10/USP2/FLNB/CALR	60
lung	down	GO:0014033	BP	neural crest cell differentiation	20/1104	98/12287	0.000380352	0.0110515	0.00920479	RET/SOX10/SH3PXD2A/COLEC11/SEMA3C/SOX11/SHH/HAND2/EDNRA/LRP6/NRG1/SNAI2/CITED2/SEMA3A/RDH10/ACVR1/RCC2/DLL1/NRP1/SOX9	20
lung	down	GO:0061448	BP	connective tissue development	43/1104	282/12287	0.000392422	0.0113492	0.0094527	FGF6/TNMD/MMP24/ITGB8/SRF/SDC3/MMP16/RUNX2/PDGFD/THRB/RUNX1/PRRX2/TGFBR1/SHH/HAND2/MAPK14/MEF2D/LRP6/AMER1/BMPR2/L1CAM/SNAI2/MEX3C/EIF2AK3/SCIN/RARG/BMPR1B/BMP2/CD44/AACS/ZBTB7A/TGFBR2/NOTCH1/ACAN/FOXA1/BMP1/NRP1/BARX2/FGFR3/SOX9/MMP14/LMNB2/CRIP1	43
lung	down	GO:0002695	BP	negative regulation of leukocyte activation	24/1104	128/12287	0.000398585	0.011375	0.00947421	GAL/BTK/MILR1/CD276/INHBA/SOX11/RUNX1/SHH/RC3H2/PAG1/FAS/AXL/PRDM1/PDE5A/CD44/DUSP3/LYN/SMAD7/LDLR/ZC3H12A/TNFRSF21/ARG1/HMGB3/HMGB1	24
lung	down	GO:0014911	BP	positive regulation of smooth muscle cell migration	14/1104	57/12287	0.000398803	0.011375	0.00947421	HAS2/PDGFD/DOCK5/DOCK4/BCL2/HDAC4/PLAU/ITGA2/MYO5A/RPS6KB1/RAPGEF3/NRP1/CAMK2D/HMGB1	14
lung	down	GO:0060350	BP	endochondral bone morphogenesis	14/1104	57/12287	0.000398803	0.011375	0.00947421	PHOSPHO1/SDC3/MMP16/RUNX2/SHH/ALPL/MEF2D/BMPR2/RARG/BMPR1B/TGFBR2/FGFR3/SOX9/MMP14	14
lung	down	GO:2000243	BP	positive regulation of reproductive process	28/1104	159/12287	0.000403263	0.0114497	0.00953644	ADCY5/E2F5/LHFPL2/KCNN3/INHBA/ACVR1B/CACNA1H/TACR1/INHBB/RUNX1/MAP3K5/SHH/CNNM4/PLAU/CITED2/GNAL/SEMA3A/MYO5B/PDE5A/ADCY6/MYO5A/RUNDC1/LFNG/INSR/EIF4G3/SOX9/PLEC/PGAM1	28
lung	down	GO:0046660	BP	female sex differentiation	29/1104	167/12287	0.000408006	0.0115317	0.00960472	CHAT/LRP2/PRKCG/FZD5/LHFPL2/INHBA/ACVR1B/INHBB/RUNX1/ARRB2/WNT9B/BCL2/FAS/FST/AXL/SRD5A2/DVL2/PLA2G4A/BMPR1B/FZD8/CASP2/NRIP1/TENM3/NCOA3/LFNG/INSR/SGPL1/IDH1/MMP14	29
lung	down	GO:1901342	BP	regulation of vasculature development	44/1104	292/12287	0.000438179	0.0123285	0.0102684	TNMD/ITGB8/ADAMTS9/SH2B3/TNFSF12/APLNR/ITGA5/PDGFD/CYSLTR1/SP1/RUNX1/PIK3R6/NGFR/SHH/NPR1/TSPAN12/EGLN1/CREB3L1/ADM2/AMOT/PLCG1/EPN1/EMILIN1/FLT1/PTPRM/SASH1/TGFBR2/NOTCH1/RAPGEF2/DLL1/AQP1/RAPGEF3/PXN/HIPK1/NRP1/FGFBP1/GATA2/ZC3H12A/ROCK2/EMP2/HMOX1/CTH/RHOB/HMGB1	44
lung	down	GO:0060537	BP	muscle tissue development	62/1104	451/12287	0.000447338	0.0125014	0.0104124	LRP2/EPHB1/ASB2/GPCPD1/ADAMTS9/SEMA3C/SRF/NDRG4/LEMD2/ARRB2/BCL2/TGFBR1/NGFR/MTM1/SHH/HAND2/HEG1/FHOD3/MAPK14/ARID2/NEDD4/MET/EGLN1/MEF2D/PKD2/CDON/LRP6/AKAP13/GPC1/HDAC4/NRG1/GSK3A/GSK3B/NR3C1/IFT88/CITED2/CAV2/ITGA7/KAT2A/TGFBR3/BMP2/COL14A1/RPS6KB1/ACVR1/TGFBR2/NOTCH1/DLL1/KDM6B/SMAD7/TEAD3/PKP2/CAMK2D/ERBB3/DPF3/NOTCH3/HMGCR/G6PD/SOX9/TRIP10/USP2/FLNB/CALR	62
lung	down	GO:0030278	BP	regulation of ossification	32/1104	192/12287	0.000448345	0.0125014	0.0104124	CD276/PIAS2/ANKH/RUNX2/SOX11/TACR1/THRB/ZHX3/BCL2/SHH/HAND2/MAPK14/CREB3L1/LRP6/LRP4/HDAC4/BMPR2/SNAI2/PTCH1/PLA2G4A/BMPR1B/KREMEN2/BMP2/SOX2/ACVR1/DHRS3/NOTCH1/ANO6/CEBPA/NPNT/FGFR3/SOX9	32
lung	down	GO:0007431	BP	salivary gland development	31/1104	184/12287	0.00045175	0.0125401	0.0104446	FZD5/BTK/ITGA4/SEMA3C/DIAPH3/ITGA5/HIVEP1/WNT9B/SHH/FHOD3/MET/DIAPH2/SLIT1/DVL2/FLT1/SNAI2/SEMA3A/FZD8/ITGA7/BMP2/BRWD3/DIAPH1/DNM2/FOXA1/PDGFA/NRP1/ERBB3/ESRP2/EGFR/JAG2/ITGA6	31
lung	down	GO:0002011	BP	morphogenesis of an epithelial sheet	17/1104	78/12287	0.000460092	0.012709	0.0105853	VANGL2/ITGA4/SRF/SOX11/ITGA5/FHOD3/ARHGAP24/LRP6/LIN7C/DVL2/SNAI2/MEGF8/CD151/CD44/DDR1/NOTCH1/ADAM17	17
lung	down	GO:0050673	BP	epithelial cell proliferation	54/1104	380/12287	0.000462475	0.012709	0.0105853	HNF1B/TNMD/HAS2/ITGA4/TNFSF12/ALMS1/SOX11/APLNR/TACR1/SP1/TGFBR1/NGFR/SHH/EDNRA/PSEN1/FST/LRP6/PLCG1/BMPR2/RICTOR/MCC/PLAU/IFT88/CDKN1B/FLT1/SNAI2/PTCH1/CAV2/SIDT2/TGFBR3/PTPRM/BMP2/SOX2/PRKX/NOTCH1/IRF6/MAP2K2/NRP1/HTRA1/FGFBP1/GATA2/ERBB3/ADAM17/ESRP2/FGFR3/EGFR/NOTCH3/HMOX1/SOX9/MMP14/ARG1/APOE/EPCAM/HMGB1	54
lung	down	GO:0050770	BP	regulation of axonogenesis	46/1104	310/12287	0.000463966	0.012709	0.0105853	RET/MAP6/VANGL2/EPHB1/PLXNA4/SRF/PLXNA3/METRN/EPHB2/PTPRO/NGFR/ULK1/MAPK14/DIXDC1/EPHA5/PSEN1/FEZ2/LRP4/SLIT1/BMPR2/DVL2/GSK3B/L1CAM/TRIO/EPHA3/SEMA3A/PRICKLE1/MYO5B/SEMA7A/MAP3K13/MEGF8/NIN/RPS6KB1/DNM2/SLC8B1/EPHB3/CHL1/KIF13B/CELSR1/MAP2K2/NRP1/ROCK2/ARHGEF11/PLEC/PTPRF/APOE	46
lung	down	GO:0035156	BP	fusion cell fate specification	6/1104	13/12287	0.000511897	0.0138803	0.0115608	SNAI2/BMP2/NOTCH1/DLL1/NOTCH3/TJP2	6
lung	down	GO:0003279	BP	cardiac septum development	22/1104	115/12287	0.000513896	0.0138803	0.0115608	LRP2/VANGL2/SEMA3C/SOX11/TGFBR1/SNX17/HEG1/EGLN1/LRP6/BMPR2/IFT88/PRDM1/CITED2/TGFBR3/ACVR1/TGFBR2/DHRS3/NOTCH1/DNM2/NRP1/SMAD7/SOX4	22
lung	down	GO:0007480	BP	imaginal disc-derived leg morphogenesis	22/1104	115/12287	0.000513896	0.0138803	0.0115608	SP5/PLEKHG4/ARAP3/WWP1/ARID2/PLEKHG1/DVL2/ARHGAP23/DCHS1/TRIO/ZNF362/ARAP1/PRICKLE1/CHN2/ARHGEF26/NOTCH1/DLL1/LFNG/TEAD3/DTX4/NOTCH3/JAG2	22
lung	down	GO:0015914	BP	phospholipid transport	15/1104	65/12287	0.000515656	0.0138803	0.0115608	ABCG8/ATP10A/ATP10D/KCNN4/ABCA7/MFSD2A/ANO6/ATP11A/ATP8A1/PITPNB/ATP9A/ABCC1/LDLR/ABCA1/APOE	15
lung	down	GO:0033002	BP	muscle cell proliferation	34/1104	210/12287	0.000521523	0.0139777	0.011642	EPHB1/VIPR2/PDGFD/TACR1/NDRG4/TGFBR1/MAP3K5/SHH/NPR1/MAPK14/EDNRA/ARID2/MEF2D/GPC1/HDAC4/NRG1/GSK3B/CDKN1B/ITGA2/FLT1/JAK2/CITED2/CALCRL/TGFBR3/TRIB1/MYD88/RPS6KB1/TGFBR2/NOTCH1/CAMK2D/EGFR/NOTCH3/HMOX1/HMGCR	34
lung	down	GO:0003383	BP	apical constriction	9/1104	28/12287	0.000528862	0.0139891	0.0116515	DIAPH3/DIAPH2/L1CAM/JAK2/DIAPH1/CHL1/ROCK2/ARHGEF11/JAK1	9
lung	down	GO:0048643	BP	positive regulation of skeletal muscle tissue development	9/1104	28/12287	0.000528862	0.0139891	0.0116515	BCL2/MTM1/SHH/CDON/GPC1/RPS6KB1/DLL1/HMGCR/USP2	9
lung	down	GO:0098743	BP	cell aggregation	9/1104	28/12287	0.000528862	0.0139891	0.0116515	FGF6/MAPK14/BMPR1B/ACAN/BMP1/NRP1/BARX2/SOX9/MPZ	9
lung	down	GO:0001938	BP	positive regulation of endothelial cell proliferation	18/1104	86/12287	0.000532924	0.0139891	0.0116515	ITGA4/TNFSF12/APLNR/SP1/TGFBR1/PLCG1/BMPR2/RICTOR/CAV2/BMP2/NRP1/FGFBP1/GATA2/ADAM17/FGFR3/HMOX1/ARG1/HMGB1	18
lung	down	GO:0060976	BP	coronary vasculature development	16/1104	72/12287	0.000533196	0.0139891	0.0116515	LRP2/VANGL2/SRF/APLNR/TGFBR1/SNX17/SHH/HAND2/ARID2/PRDM1/PRICKLE1/TGFBR3/MEGF8/NOTCH1/DNM2/NRP1	16
lung	down	GO:0001736	BP	establishment of planar polarity	31/1104	186/12287	0.000546587	0.0142204	0.0118441	FZD5/VANGL2/FMNL3/RSPO3/ZNRF3/TTC8/ALMS1/FZD3/ARRB2/WNT9B/FMNL2/CSNK1E/LRP6/DVL2/DCHS1/JAK2/PRICKLE1/USP54/GIPC1/GIPC2/FAT4/SHROOM2/NOTCH1/DLL1/CELSR1/ERBB3/EGFR/ROCK2/NOTCH3/JAK1/GRHL1	31
lung	down	GO:0007164	BP	establishment of tissue polarity	31/1104	186/12287	0.000546587	0.0142204	0.0118441	FZD5/VANGL2/FMNL3/RSPO3/ZNRF3/TTC8/ALMS1/FZD3/ARRB2/WNT9B/FMNL2/CSNK1E/LRP6/DVL2/DCHS1/JAK2/PRICKLE1/USP54/GIPC1/GIPC2/FAT4/SHROOM2/NOTCH1/DLL1/CELSR1/ERBB3/EGFR/ROCK2/NOTCH3/JAK1/GRHL1	31
lung	down	GO:0006066	BP	alcohol metabolic process	45/1104	304/12287	0.000561354	0.0145437	0.0121134	HNF1B/GPD1L/HAO1/NFKB1/ACACB/DHCR24/CLN8/MTMR2/CACNA1H/TM7SF2/SP1/THRB/PLCD4/GDE1/SYNJ1/OCRL/LSS/SNX17/DGKQ/SOAT1/HSD3B7/ELOVL6/PLCG1/PECR/INPP5K/SLC37A2/BMP2/SPTLC1/DPM1/SRD5A3/RDH10/PCSK9/IDI1/DHRS3/CEBPA/LDLR/ACADL/HMGCR/ABCA1/G6PD/SREBF1/IDH1/ACLY/SCD/APOE	45
lung	down	GO:0038066	BP	p38MAPK cascade	12/1104	46/12287	0.00056872	0.0146734	0.0122214	MAP3K5/HAND2/MAPK14/MET/BMP2/PHLPP1/SASH1/MINK1/ZC3H12A/ARHGEF2/FGFR3/EZR	12
lung	down	GO:0007254	BP	JNK cascade	39/1104	253/12287	0.000577865	0.0147631	0.0122961	FZD5/SH2D3C/BTK/VANGL2/EPHB1/PPP6R2/TAOK1/DUSP19/TRAF2/MAP3K2/MAP3K5/MAPK8IP3/DIXDC1/EPHA5/ARHGEF6/SH3RF1/GSK3A/DVL2/GSK3B/CLN3/FGD4/SEMA3A/EIF2AK3/FZD8/MAP3K13/TRIB1/MYD88/FZD10/DUSP3/PHLPP1/SASH1/MAP4K4/NOTCH1/MINK1/DBNL/EGFR/NOTCH3/TJP2/HMGB1	39
lung	down	GO:0097035	BP	regulation of membrane lipid distribution	10/1104	34/12287	0.000580741	0.0147631	0.0122961	ATP10A/ATP10D/KCNN4/ABCA7/ANO6/ATP11A/ATP8A1/ATP9A/ABCC1/ABCA1	10
lung	down	GO:0072009	BP	nephron epithelium development	22/1104	116/12287	0.000581553	0.0147631	0.0122961	HNF1B/PROM1/WNT9B/BCL2/PRKCI/PTPRO/TIMELESS/SHH/PKD2/AMPD2/DCHS1/PTCH1/BMP2/CD44/PODXL/FAT4/NOTCH1/DLL1/AQP1/NPNT/SOX9/EPCAM	22
lung	down	GO:0001658	BP	branching involved in ureteric bud morphogenesis	14/1104	59/12287	0.000581691	0.0147631	0.0122961	HNF1B/WNT9B/BCL2/TIMELESS/SHH/PKD2/DCHS1/PTCH1/BMP2/CD44/FAT4/NPNT/SOX9/EPCAM	14
lung	down	GO:0001935	BP	endothelial cell proliferation	25/1104	139/12287	0.000584353	0.0147704	0.0123022	TNMD/ITGA4/TNFSF12/APLNR/SP1/TGFBR1/NGFR/PLCG1/BMPR2/RICTOR/FLT1/CAV2/PTPRM/BMP2/PRKX/NRP1/FGFBP1/GATA2/ADAM17/FGFR3/HMOX1/MMP14/ARG1/APOE/HMGB1	25
lung	down	GO:0032371	BP	regulation of sterol transport	11/1104	40/12287	0.000589329	0.014776	0.0123069	ABCG8/NFKB1/LIPG/SHH/ABCA7/PTCH1/PCSK9/ABCA2/NFKBIA/ABCA1/APOE	11
lung	down	GO:0032374	BP	regulation of cholesterol transport	11/1104	40/12287	0.000589329	0.014776	0.0123069	ABCG8/NFKB1/LIPG/SHH/ABCA7/PTCH1/PCSK9/ABCA2/NFKBIA/ABCA1/APOE	11
lung	down	GO:0035161	BP	imaginal disc lineage restriction	8/1104	23/12287	0.000594716	0.0148512	0.0123695	SHH/PTCH2/PTCH1/NOTCH1/DLL1/LFNG/NOTCH3/JAG2	8
lung	down	GO:0007414	BP	axonal defasciculation	7/1104	18/12287	0.00060781	0.0149975	0.0124913	PLXNA4/ITGA5/PTPRG/ITGA7/PTPRZ1/BMP1/ITGA6	7
lung	down	GO:0071285	BP	cellular response to lithium ion	7/1104	18/12287	0.00060781	0.0149975	0.0124913	SHH/FAS/GSK3A/GSK3B/CDKN1B/CEBPA/CALR	7
lung	down	GO:1901201	BP	regulation of extracellular matrix assembly	7/1104	18/12287	0.00060781	0.0149975	0.0124913	MMP24/HAS2/MMP16/EMILIN1/NOTCH1/SOX9/MMP14	7
lung	down	GO:0015748	BP	organophosphate ester transport	18/1104	87/12287	0.000616646	0.0151554	0.0126228	ABCG8/ATP10A/ATP10D/KCNN4/ABCA7/G6PC3/SLC37A2/MFSD2A/ANO6/ATP11A/SLC44A4/ATP8A1/PITPNB/ATP9A/ABCC1/LDLR/ABCA1/APOE	18
lung	down	GO:0048839	BP	inner ear development	36/1104	229/12287	0.00063974	0.015661	0.013044	HNF1B/VANGL2/MYO7A/SLC4A7/TTC8/ALMS1/FZD3/THRB/PRRX2/EPHB2/ALDH1A3/SHH/CEP290/FST/SLC9A3R2/MCOLN3/FREM2/DVL2/IFT88/CDKN1B/DCHS1/MCM2/BMP2/SOX2/FAT4/NOTCH1/DLL1/PDGFA/SLC44A4/CELSR1/MAFB/CEBPA/GATA2/FGFR3/JAG2/SOX9	36
lung	down	GO:0010811	BP	positive regulation of cell-substrate adhesion	22/1104	117/12287	0.000656821	0.0160161	0.0133398	RET/PRKCE/UNC13D/HAS2/EGFLAM/PREX1/SDC3/SPOCK2/ITGA5/DOCK5/FHOD3/GSK3B/L1CAM/EMILIN1/JAK2/DNM2/NRP1/NPNT/VIT/EMP2/ITGA6/CALR	22
lung	down	GO:0045766	BP	positive regulation of angiogenesis	26/1104	148/12287	0.00066392	0.016126	0.0134313	ITGB8/TNFSF12/APLNR/ITGA5/CYSLTR1/SP1/RUNX1/PIK3R6/SHH/ADM2/PLCG1/FLT1/SASH1/TGFBR2/DLL1/AQP1/RAPGEF3/PXN/HIPK1/NRP1/FGFBP1/GATA2/ZC3H12A/HMOX1/RHOB/HMGB1	26
lung	down	GO:0035150	BP	regulation of tube size	34/1104	213/12287	0.000677164	0.0163837	0.0136459	CNTNAP1/ARHGAP42/CYSLTR1/TACR1/DOCK5/DOCK4/WNT9B/ITGA1/NPR1/EDNRA/BDKRB2/BMPR2/DVL2/L1CAM/DCHS1/FGD4/GCLC/F2R/PDE5A/TGFBR3/ADCY6/PTPRM/BMP2/CPS1/CHL1/CELSR1/TBXAS1/EGFR/HMOX1/HMGCR/G6PD/GRHL1/CRIP1/APOE	34
lung	down	GO:0051492	BP	regulation of stress fiber assembly	19/1104	95/12287	0.000685805	0.0164308	0.0136852	KANK4/TTC8/ALMS1/ITGA5/TACR1/TGFBR1/FHOD3/MET/AMOT/PDLIM4/INPP5K/ARAP1/NF2/TGFBR2/RAPGEF3/PXN/NRP1/ROCK2/EPCAM	19
lung	down	GO:0061333	BP	renal tubule morphogenesis	23/1104	125/12287	0.000687041	0.0164308	0.0136852	HNF1B/HIVEP1/WNT9B/BCL2/TIMELESS/SHH/PKD2/STARD8/DCHS1/FLT1/PTCH1/BMP2/CD44/FAT4/NOTCH1/FOXA1/SMAD7/NPNT/ERBB3/EGFR/NOTCH3/SOX9/EPCAM	23
lung	down	GO:0110020	BP	regulation of actomyosin structure organization	23/1104	125/12287	0.000687041	0.0164308	0.0136852	KANK4/TTC8/ALMS1/ITGA5/TACR1/TGFBR1/OCRL/FHOD3/NEDD4/MET/AKAP13/AMOT/PDLIM4/INPP5K/ARAP1/NF2/TGFBR2/RAPGEF3/PXN/NRP1/ROCK2/LMNB2/EPCAM	23
lung	down	GO:0071902	BP	positive regulation of protein serine/threonine kinase activity	49/1104	342/12287	0.000692328	0.0164782	0.0137247	RET/FZD5/VANGL2/CDK5R1/PIK3R5/TAOK1/PDGFD/DUSP19/FAM20A/TRAF2/MAP3K2/PIK3R6/TGFBR1/ITGA1/MAP3K5/MAPK8IP3/MAPK14/PSEN1/MET/PKD2/AKAP13/NRG1/DVL2/RICTOR/MAP3K8/CDKN1B/FLT1/JAK2/FGD4/F2R/FZD8/PDE5A/MAP3K13/BMP2/MST1R/FZD10/SASH1/MAP4K4/TAOK2/RAPGEF2/CD81/PDGFA/INSR/MAP2K2/PXN/MINK1/DBNL/ADAM17/EGFR	49
lung	down	GO:0198738	BP	cell-cell signaling by wnt	65/1104	486/12287	0.000694323	0.0164782	0.0137247	HNF1B/MMP24/FZD5/SOX10/RNF43/VANGL2/NFKB1/RSPO3/MMP16/ZNRF3/FZD3/SOX11/RUNX1/ARRB2/WNT9B/PTPRO/SHH/RACGAP1/MAPK14/DIXDC1/NKD2/PSEN1/CSNK1E/LRP6/AMER1/ANKRD10/LRP4/GSK3A/DVL2/GSK3B/FAM53B/MCC/NDST2/SNAI2/WNK3/IGFBP2/LZTS2/TSKU/RARG/PRICKLE1/FZD8/KREMEN2/APCDD1/BMP2/SOX2/CD44/FZD10/LRRK1/ZRANB1/NOTUM/NOTCH1/CELSR1/TMED3/HIPK1/KANK1/SOX4/TMED4/FGFR3/EGFR/ROCK2/HUWE1/SOX9/MMP14/RBX1/APOE	65
lung	down	GO:0060425	BP	lung morphogenesis	14/1104	60/12287	0.000697074	0.0164806	0.0137267	VANGL2/SRF/SOX11/MAPK8IP3/SHH/SOX2/RDH10/TGFBR2/FOXA1/CELSR1/MAP2K2/ESRP2/SOX9/CTSZ	14
lung	down	GO:0035265	BP	organ growth	40/1104	264/12287	0.000701051	0.0165119	0.0137527	PIAS2/ACACB/CACNA2D2/SDC3/TAOK1/NDRG4/BCL2/TGFBR1/SHH/HEG1/MAPK14/ARID2/CSNK1E/ARHGEF6/NRG1/GSK3A/NR3C1/NDST2/HS6ST1/WDFY3/CITED2/RARG/GIT2/TGFBR3/NF2/BMP2/COL14A1/RPS6KB1/TGFBR2/TAOK2/NOTCH1/DLL1/HIPK1/CAMK2D/FGFR3/NOTCH3/G6PD/SOX9/TRIP10/SCD	40
lung	down	GO:0060348	BP	bone development	32/1104	197/12287	0.000708903	0.0165378	0.0137743	SP5/HAS2/PHOSPHO1/SRF/SDC3/MMP16/RUNX2/SHH/NPR2/ALPL/MEF2D/SRD5A2/AKAP13/AMER1/BMPR2/DCHS1/CITED2/RARG/BMPR1B/MEGF8/BMP2/PAPSS2/LRRK1/FAT4/TGFBR2/DHRS3/PDGFA/ANO6/FGFR3/TJP2/SOX9/MMP14	32
lung	down	GO:0003206	BP	cardiac chamber morphogenesis	24/1104	133/12287	0.000710133	0.0165378	0.0137743	LRP2/VANGL2/SEMA3C/SRF/SOX11/TGFBR1/HAND2/HEG1/EGLN1/LRP6/BMPR2/NRG1/GSK3A/IFT88/CITED2/TGFBR3/ACVR1/TGFBR2/DHRS3/NOTCH1/NRP1/SMAD7/SOX4/PKP2	24
lung	down	GO:1903707	BP	negative regulation of hemopoiesis	24/1104	133/12287	0.000710133	0.0165378	0.0137743	IL17D/INHBA/RUNX1/ARRB2/SHH/RC3H2/UBASH3B/ZBTB46/TRIB1/CD44/LYN/KLF13/NOTCH1/DLL1/MAFB/SMAD7/GATA2/ZC3H12A/NOTCH3/JAG2/NFKBIA/TJP2/HMGB3/HMGB1	24
lung	down	GO:0030100	BP	regulation of endocytosis	47/1104	325/12287	0.000719865	0.0167019	0.013911	LRP2/PRKCG/CLIP3/RUFY2/TXNDC5/TAOK1/ITGA5/UVRAG/MTMR2/DOCK5/DOCK4/ARRB2/SYNJ1/SNX17/MTM1/ABCA7/NEDD4/PLEKHG1/AXL/MCOLN3/OPHN1/GSK3A/BICD1/GSK3B/HCK/ITGA2/EPHA3/SNX33/CD151/PCSK9/TAOK2/NOTCH1/DLL1/DNM2/ANO6/AGAP3/ATAD1/GATA2/LDLR/PACSIN3/LRBA/EZR/TSPAN1/CALR/CD63/APOE/HMGB1	47
lung	down	GO:0046545	BP	development of primary female sexual characteristics	25/1104	141/12287	0.000726649	0.0167967	0.0139899	CHAT/PRKCG/FZD5/LHFPL2/INHBA/ACVR1B/INHBB/RUNX1/ARRB2/WNT9B/BCL2/FAS/FST/DVL2/PLA2G4A/BMPR1B/FZD8/CASP2/NRIP1/TENM3/LFNG/INSR/SGPL1/IDH1/MMP14	25
lung	down	GO:0007219	BP	Notch signaling pathway	44/1104	300/12287	0.000782167	0.0180011	0.0149931	HNF1B/POU2F1/SLC35C2/GXYLT2/TSPAN14/UVRAG/ARRB2/PRKCI/WWP1/NEDD4/PSEN1/WDR12/DVL2/EPN1/IFT88/CDKN1B/CLN3/SNAI2/PRICKLE1/EP400/BMP2/SOX2/FAT4/TGFBR2/NOTCH1/DLL1/DNM2/LFNG/FOXA1/CELSR1/HIPK1/CEBPA/GATA2/ADAM17/EGFR/DTX4/NOTCH3/JAG2/NFKBIA/TJP2/SOX9/LRBA/MMP14/ELF3	44
lung	down	GO:2001237	BP	negative regulation of extrinsic apoptotic signaling pathway	19/1104	96/12287	0.000784547	0.0180011	0.0149931	TRAF2/BCL2/TGFBR1/FAS/FYN/NRG1/SH3RF1/SNAI2/GCLC/RPS6KB1/ACVR1/TMBIM1/TNFSF10/NRP1/DAPK1/ARHGEF2/HMOX1/ITGA6/HMGB1	19
lung	down	GO:0006865	BP	amino acid transport	26/1104	150/12287	0.000817429	0.0185868	0.0154809	SLC7A14/SV2A/SLC6A15/SLC16A10/TRPC4/SLC38A3/CLN8/CTNS/SLC38A7/SYNJ1/PSEN1/SLC7A2/GLS/SLC43A1/NR3C1/SLC25A18/CLN3/SLC38A1/SLC38A9/GIPC1/SLC12A2/SLC43A2/SLC38A2/SLC1A5/ARG1/SLC3A2	26
lung	down	GO:0070593	BP	dendrite self-avoidance	8/1104	24/12287	0.000822482	0.0185868	0.0154809	VANGL2/FAM151B/L1CAM/PRICKLE1/STK38L/CHL1/CELSR1/FRY	8
lung	down	GO:0007473	BP	wing disc proximal/distal pattern formation	6/1104	14/12287	0.000828006	0.0185868	0.0154809	SHH/BMP2/NOTCH1/ERBB3/EGFR/NOTCH3	6
lung	down	GO:0016330	BP	second mitotic wave involved in compound eye morphogenesis	6/1104	14/12287	0.000828006	0.0185868	0.0154809	NOTCH1/DLL1/ERBB3/EGFR/NOTCH3/JAG2	6
lung	down	GO:0071397	BP	cellular response to cholesterol	6/1104	14/12287	0.000828006	0.0185868	0.0154809	INHBA/INHBB/LRP6/PTCH1/AACS/APOE	6
lung	down	GO:1903054	BP	negative regulation of extracellular matrix organization	6/1104	14/12287	0.000828006	0.0185868	0.0154809	MMP24/MMP16/TNFRSF1B/EMILIN1/NOTCH1/MMP14	6
lung	down	GO:0048762	BP	mesenchymal cell differentiation	35/1104	224/12287	0.000845221	0.018905	0.0157459	RET/SOX10/VANGL2/SH3PXD2A/HAS2/COLEC11/SEMA3C/SOX11/BCL2/TGFBR1/SHH/HAND2/EDNRA/EPHA5/LRP6/AMER1/NRG1/GSK3B/SNAI2/CITED2/EPHA3/SEMA3A/TGFBR3/BMP2/RDH10/ACVR1/TGFBR2/RCC2/NOTCH1/DLL1/FOXA1/NRP1/SMAD7/SOX9/TRIP10	35
lung	down	GO:0006740	BP	NADPH regeneration	7/1104	19/12287	0.000888282	0.0196704	0.0163834	BPGM/PGM2/RBKS/PGLS/G6PD/IDH1/PGAM1	7
lung	down	GO:0097242	BP	amyloid-beta clearance	7/1104	19/12287	0.000888282	0.0196704	0.0163834	SRF/MME/ABCA7/MSR1/INSR/LDLR/APOE	7
lung	down	GO:0006029	BP	proteoglycan metabolic process	19/1104	97/12287	0.000895259	0.0196704	0.0163834	VANGL2/EGFLAM/SPOCK2/GLCE/SHH/IDS/SLC35D1/GPC1/BMPR2/NDST2/XYLT1/HS6ST1/DSE/BMPR1B/BMP2/ACAN/ARSB/XYLT2/HEXB	19
lung	down	GO:0043502	BP	regulation of muscle adaptation	19/1104	97/12287	0.000895259	0.0196704	0.0163834	CMYA5/RUNX1/HAND2/NEDD4/TNFRSF1B/AKAP13/HDAC4/GSK3A/GSK3B/NR3C1/PDE9A/PDE5A/COL14A1/RPS6KB1/NOTCH1/CAMK2D/ROCK2/G6PD/TRIP10	19
lung	down	GO:0060349	BP	bone morphogenesis	19/1104	97/12287	0.000895259	0.0196704	0.0163834	SP5/HAS2/PHOSPHO1/SDC3/MMP16/RUNX2/SHH/ALPL/MEF2D/BMPR2/CITED2/RARG/BMPR1B/MEGF8/TGFBR2/DHRS3/FGFR3/SOX9/MMP14	19
lung	down	GO:0090288	BP	negative regulation of cellular response to growth factor stimulus	28/1104	167/12287	0.000901735	0.0197429	0.0164438	LRP2/MMP24/MMP16/CIDEA/LEMD2/TGFBR1/NGFR/SHH/NEDD4/CREB3L1/ASPN/SNX25/GPC1/EMILIN1/CAV2/RARG/LPIN1/TGFBR3/SUPT5H/ACVR1/TGFBR2/NOTCH1/DNM2/HTRA1/SMAD7/ADAM17/MMP14/PTPRF	28
lung	down	GO:0043010	BP	camera-type eye development	55/1104	400/12287	0.000916893	0.0200044	0.0166615	RET/FZD5/EPHB1/POU2F1/NHS/SRF/INHBA/PROM1/SLC4A7/TTC8/ALMS1/SOX11/CLN8/SP1/THRB/CTNS/EPHB2/WNT9B/BCL2/PRKCI/TGFBR1/ALDH1A3/SHH/DIXDC1/PSEN1/CEP290/FST/TSPAN12/PTCH2/CDON/LRP6/BMPR2/SDK1/CDKN1B/FLT1/CITED2/TSKU/RARG/BMPR1B/NF2/PTPRM/SOX2/CASP2/TENM3/RDH10/SHROOM2/TGFBR2/DLL1/AQP1/HIPK1/NRP1/FGFR3/EGFR/SOX9/DIO3	55
lung	down	GO:0030336	BP	negative regulation of cell migration	37/1104	242/12287	0.000922342	0.0200529	0.016702	ADAMTS9/ITGA4/SRF/SRGAP3/ABHD2/LRCH1/ARAP3/NDRG4/PODN/BCL2/PTPRG/SHH/ARID2/PADI2/GSK3B/MCC/EMILIN1/PRDM1/CITED2/SEMA3A/TGFBR3/NF2/TRIB1/PTPRM/PTPRR/NOTCH1/ACAN/KANK1/SMAD7/TP53INP1/HMOX1/RHOB/CALR/CD63/APOE/EPCAM/HMGB1	37
lung	down	GO:0000912	BP	assembly of actomyosin apparatus involved in cytokinesis	9/1104	30/12287	0.000929618	0.0200707	0.0167168	DIAPH3/OCRL/RACGAP1/STARD8/DIAPH2/DIAPH1/DNM2/PITPNB/LMNB2	9
lung	down	GO:0032365	BP	intracellular lipid transport	9/1104	30/12287	0.000929618	0.0200707	0.0167168	ACACB/STARD4/LRP6/CPT1A/PCSK9/ABCA2/LDLR/ABCA1/MID1IP1	9
lung	down	GO:0003333	BP	amino acid transmembrane transport	18/1104	90/12287	0.00093899	0.0202029	0.0168269	SLC7A14/SLC6A15/SLC16A10/SLC38A3/CLN8/CTNS/SLC38A7/PSEN1/SLC7A2/SLC43A1/SLC25A18/SLC38A1/SLC38A9/SLC12A2/SLC43A2/SLC38A2/SLC1A5/SLC3A2	18
lung	down	GO:0050900	BP	leukocyte migration	43/1104	294/12287	0.000945137	0.020265	0.0168787	RET/ADD2/DOK2/PDE4B/ITGA4/PREX1/SDC3/LRCH1/ITGA5/PDGFD/TACR1/PTPRO/ITGA1/MAPK14/EDNRA/PADI2/LYST/HSD3B7/FYN/GRB7/PLCG1/GPC1/ESAM/HCK/L1CAM/EMILIN1/ITGA2/FLT1/MYD88/CD44/PODXL/LYN/SLC8B1/ANO6/ADAM17/HMOX1/SWAP70/ITGA6/MMP14/CALR/EPCAM/SLC3A2/HMGB1	43
lung	down	GO:1900744	BP	regulation of p38MAPK cascade	10/1104	36/12287	0.000953951	0.0203837	0.0169775	MAP3K5/HAND2/MET/BMP2/PHLPP1/SASH1/MINK1/ZC3H12A/ARHGEF2/EZR	10
lung	down	GO:0032372	BP	negative regulation of sterol transport	5/1104	10/12287	0.000995291	0.0211219	0.0175924	ABCG8/NFKB1/SHH/PCSK9/APOE	5
lung	down	GO:0032375	BP	negative regulation of cholesterol transport	5/1104	10/12287	0.000995291	0.0211219	0.0175924	ABCG8/NFKB1/SHH/PCSK9/APOE	5
lung	down	GO:0008586	BP	imaginal disc-derived wing vein morphogenesis	15/1104	69/12287	0.00100314	0.021216	0.0176707	MYO7A/SRF/HIVEP1/PTBP2/WWP1/ARID2/NEDD4/STARD8/NRG2/BMP2/DLL1/BMP1/HIPK1/ERBB3/EGFR	15
lung	down	GO:0016311	BP	dephosphorylation	58/1104	429/12287	0.00101921	0.0214829	0.017893	SLC7A14/CMYA5/PTPRT/PHOSPHO1/NT5DC3/PLPPR2/NT5M/PPP6R2/PPP1R37/MTMR2/PTPN3/DUSP19/NT5C3A/BCL2/PTPRO/SYNJ1/PPM1K/OCRL/MTM1/ITGA1/PTPRG/CNST/SHH/MTMR9/ALPL/PPME1/PTPN7/PPP1R14C/PTCH2/PIKFYVE/UBASH3B/GSK3B/PDPR/ITGA2/PCIF1/JAK2/G6PC3/INPP5K/PTCH1/LPIN1/MTMR14/PHPT1/SBF1/PTPRM/BMP2/PTPRR/PPP1R16A/DUSP3/PHLPP1/ACVR1/PTPRZ1/VRK3/PTPRN2/NPNT/PTPRB/ROCK2/SWAP70/PTPRF	58
lung	down	GO:0016055	BP	Wnt signaling pathway	63/1104	475/12287	0.00103392	0.0217193	0.0180899	HNF1B/MMP24/FZD5/SOX10/RNF43/VANGL2/NFKB1/RSPO3/MMP16/ZNRF3/FZD3/SOX11/RUNX1/ARRB2/WNT9B/PTPRO/SHH/RACGAP1/MAPK14/DIXDC1/NKD2/PSEN1/CSNK1E/LRP6/AMER1/ANKRD10/LRP4/GSK3A/DVL2/GSK3B/FAM53B/MCC/NDST2/SNAI2/WNK3/IGFBP2/LZTS2/TSKU/RARG/PRICKLE1/FZD8/KREMEN2/APCDD1/BMP2/SOX2/CD44/FZD10/LRRK1/ZRANB1/NOTUM/NOTCH1/CELSR1/HIPK1/KANK1/SOX4/FGFR3/EGFR/ROCK2/HUWE1/SOX9/MMP14/RBX1/APOE	63
lung	down	GO:0090183	BP	regulation of kidney development	12/1104	49/12287	0.00104851	0.0219516	0.0182834	HNF1B/RET/PROM1/PDGFD/WNT9B/SHH/EDNRA/PRKX/FAT4/PDGFA/SOX9/EPCAM	12
lung	down	GO:0051156	BP	glucose 6-phosphate metabolic process	8/1104	25/12287	0.0011153	0.0231937	0.0193179	GCK/BPGM/PGM2/G6PC3/RBKS/PGLS/G6PD/PGAM1	8
lung	down	GO:1900745	BP	positive regulation of p38MAPK cascade	8/1104	25/12287	0.0011153	0.0231937	0.0193179	MAP3K5/HAND2/MET/BMP2/SASH1/MINK1/ZC3H12A/ARHGEF2	8
lung	down	GO:0072080	BP	nephron tubule development	19/1104	99/12287	0.0011573	0.0239869	0.0199786	HNF1B/PROM1/WNT9B/BCL2/PRKCI/TIMELESS/SHH/PKD2/DCHS1/PTCH1/BMP2/CD44/FAT4/NOTCH1/DLL1/AQP1/NPNT/SOX9/EPCAM	19
lung	down	GO:2001236	BP	regulation of extrinsic apoptotic signaling pathway	25/1104	146/12287	0.00122117	0.0250762	0.0208858	RET/INHBA/TNFSF12/SRPX/TRAF2/BCL2/TGFBR1/FAS/FYN/NRG1/SH3RF1/SNAI2/GCLC/BMPR1B/RPS6KB1/ACVR1/TMBIM1/TNFSF10/NRP1/DAPK1/STX4/ARHGEF2/HMOX1/ITGA6/HMGB1	25
lung	down	GO:0030038	BP	contractile actin filament bundle assembly	20/1104	107/12287	0.0012236	0.0250762	0.0208858	KANK4/SRF/TTC8/ALMS1/ITGA5/TACR1/TGFBR1/FHOD3/MET/AMOT/PDLIM4/INPP5K/ARAP1/NF2/TGFBR2/RAPGEF3/PXN/NRP1/ROCK2/EPCAM	20
lung	down	GO:0043149	BP	stress fiber assembly	20/1104	107/12287	0.0012236	0.0250762	0.0208858	KANK4/SRF/TTC8/ALMS1/ITGA5/TACR1/TGFBR1/FHOD3/MET/AMOT/PDLIM4/INPP5K/ARAP1/NF2/TGFBR2/RAPGEF3/PXN/NRP1/ROCK2/EPCAM	20
lung	down	GO:0010595	BP	positive regulation of endothelial cell migration	18/1104	92/12287	0.00122598	0.0250762	0.0208858	SP1/SHH/MET/AMOT/PLCG1/BMPR2/SNAI2/SASH1/NRP1/FGFBP1/GATA2/ADAM17/ZC3H12A/ROCK2/HMOX1/RHOB/CALR/HMGB1	18
lung	down	GO:0010976	BP	positive regulation of neuron projection development	54/1104	396/12287	0.00123168	0.0251101	0.0209141	SYT17/SYT2/RET/MAP6/VANGL2/PIAS2/CNTN1/SRF/LRP8/PLK5/FAM151B/PALM/NDRG4/METRN/PRKCI/NGFR/DIXDC1/PSEN1/MET/STXBP1/FYN/LRP6/BMPR2/NRG1/DVL2/GSK3B/NEU1/NR3C1/L1CAM/TRIO/EPHA3/PRICKLE1/MYO5B/SEMA7A/MAP3K13/MEGF8/NIN/LYN/TENM3/RPS6KB1/DDR1/PTPRZ1/RAPGEF2/ARSB/CHL1/CELSR1/MAP2K2/NRP1/QKI/MAPK6/PLEC/PTPRF/APOE/HMGB1	54
lung	down	GO:0021535	BP	cell migration in hindbrain	7/1104	20/12287	0.00126155	0.025635	0.0213513	VANGL2/ARL13B/SEMA4C/ULK1/SOCS7/LRP6/NRP1	7
lung	down	GO:1900150	BP	regulation of defense response to fungus	6/1104	15/12287	0.00127574	0.0258389	0.0215211	NFKB1/MAP3K5/MAPK14/MYD88/NFKBIA/ARG1	6
lung	down	GO:0072175	BP	epithelial tube formation	29/1104	179/12287	0.00128556	0.0259533	0.0216164	HNF1B/LRP2/MMP24/RET/VANGL2/MMP16/FZD3/SOX11/WNT9B/PRKCI/SEMA4C/SHH/HAND2/CEP290/FST/LRP6/APAF1/DVL2/CITED2/PTCH1/RARG/PRICKLE1/KAT2A/PODXL/CELSR1/SOX4/ROCK2/SOX9/MMP14	29
lung	down	GO:0030900	BP	forebrain development	61/1104	461/12287	0.00130766	0.0262443	0.0218588	LRP2/PCSK1/KIF1A/PLXNA4/SRF/LRP8/INHBA/TTC8/METTL14/INHBB/PLXNA3/EPHB2/BCL2/ARL13B/ALDH1A3/MAPK8IP3/SHH/DIXDC1/EPHA5/PSEN1/FAS/SOCS7/AXL/FYN/SRD5A2/CDON/LRP6/PGAP1/SLIT1/OPHN1/APAF1/PEX5/GSK3B/IFT88/SLC2A1/TSKU/SEMA3A/SEMA7A/KAT2A/NF2/BMP2/SOX2/NIN/PHLPP1/FAT4/NOTCH1/PTPRZ1/MFSD2A/RAPGEF2/DLL1/AQP1/INSR/EPHB3/KDM6B/NRP1/GATA2/FGFR3/EGFR/NOTCH3/SLC38A2/SYNE2	61
lung	down	GO:0046328	BP	regulation of JNK cascade	34/1104	221/12287	0.00130842	0.0262443	0.0218588	FZD5/VANGL2/EPHB1/PPP6R2/TAOK1/DUSP19/TRAF2/MAP3K2/MAP3K5/MAPK8IP3/DIXDC1/EPHA5/SH3RF1/GSK3A/DVL2/GSK3B/CLN3/FGD4/SEMA3A/EIF2AK3/FZD8/MYD88/FZD10/DUSP3/PHLPP1/SASH1/MAP4K4/NOTCH1/MINK1/DBNL/EGFR/NOTCH3/TJP2/HMGB1	34
lung	down	GO:0007033	BP	vacuole organization	31/1104	196/12287	0.00133315	0.0266545	0.0222004	RAB39A/MYO7A/NAGPA/SRPX/CLN8/CTNS/MFSD8/SYNJ1/MTM1/ULK1/LYST/PSEN1/SNX9/FEZ2/MCOLN3/PIKFYVE/IFT88/CLN3/SPNS1/SNX33/RAB3GAP2/ATG4A/RPS6KB1/AP3M2/INSR/ARSB/ATG4D/HIPK1/TP53INP1/ABCA1/HEXB	31
lung	down	GO:0035725	BP	sodium ion transmembrane transport	30/1104	188/12287	0.00137045	0.0272348	0.0226837	SLC34A2/NALCN/SLC5A7/SLC24A4/SLC6A15/GPD1L/PRKCE/SLC9A6/SCN2B/SLC4A7/CACNA1H/PTPN3/SLC23A2/NEDD4/PKD2/CNNM4/SLC4A2/SLC25A18/SLC4A4/WNK3/SLC38A1/SLC6A2/SLC12A2/PCSK9/SHROOM2/DNM2/SLC8B1/ANO6/CAMK2D/SLC3A2	30
lung	down	GO:0021885	BP	forebrain cell migration	14/1104	64/12287	0.00137094	0.0272348	0.0226837	SRF/LRP8/ARL13B/DIXDC1/PSEN1/SOCS7/AXL/LRP6/SLIT1/PEX5/SEMA3A/NRP1/EGFR/SYNE2	14
lung	down	GO:0008544	BP	epidermis development	51/1104	371/12287	0.00139327	0.0275451	0.0229422	GAL/VANGL2/MYO7A/PCSK6/INHBA/SLC4A7/ACVR1B/FZD3/RUNX1/BCL2/NGFR/SHH/FST/MCOLN3/PTCH2/CSNK1E/KAZN/LRP4/TMEM79/DVL2/IFT88/DCHS1/PRDM1/FOSL2/PPP1R12C/PTCH1/PRICKLE1/APCDD1/MYO5A/STK38L/NCOA3/UGCG/NOTCH1/IRF6/DLL1/PDGFA/INSR/SLC44A4/CELSR1/EMP1/PKP2/GATA2/FRY/EGFR/ROCK2/JAG2/SOX9/GRHL1/CAPN2/ELF3/FLNB	51
lung	down	GO:0043954	BP	cellular component maintenance	18/1104	93/12287	0.00139542	0.0275451	0.0229422	MTMR2/PRKCI/SYNJ1/FYN/WDHD1/KIFC3/RAB3B/F2R/CHN2/TENM3/SHROOM2/DNM2/INSR/KANK1/PITPNB/LMNB2/MPZ/APOE	18
lung	down	GO:0006814	BP	sodium ion transport	34/1104	222/12287	0.00141545	0.0278521	0.0231979	SLC34A2/NALCN/SLC5A7/SLC24A4/SLC6A15/GPD1L/PRKCE/SLC9A6/CNTN1/SCN2B/SLC4A7/CACNA1H/PTPN3/SLC38A7/SLC23A2/NEDD4/PPME1/PKD2/CNNM4/SLC4A2/SLC25A18/SLC4A4/WNK3/SLC38A1/SLC6A2/SLC12A2/PCSK9/SHROOM2/DNM2/SLC8B1/ANO6/PKP2/CAMK2D/SLC3A2	34
lung	down	GO:0060445	BP	branching involved in salivary gland morphogenesis	8/1104	26/12287	0.00148563	0.0291409	0.0242713	SEMA3C/SHH/MET/SNAI2/SEMA3A/PDGFA/NRP1/ESRP2	8
lung	down	GO:0051216	BP	cartilage development	32/1104	206/12287	0.00152321	0.0295592	0.0246197	FGF6/ITGB8/SRF/SDC3/RUNX2/THRB/RUNX1/PRRX2/TGFBR1/SHH/HAND2/MAPK14/MEF2D/LRP6/BMPR2/L1CAM/SNAI2/MEX3C/EIF2AK3/SCIN/RARG/BMPR1B/BMP2/CD44/ZBTB7A/TGFBR2/ACAN/BMP1/NRP1/BARX2/FGFR3/SOX9	32
lung	down	GO:0090257	BP	regulation of muscle system process	39/1104	266/12287	0.00152427	0.0295592	0.0246197	CMYA5/CHRNB4/ARHGAP42/PDE4B/SRF/FBXW9/TACR1/DOCK5/DOCK4/RUNX1/SYNJ1/HAND2/NEDD4/TNFRSF1B/PKD2/AKAP13/HDAC4/GSK3A/GSK3B/NR3C1/ITGA2/FLT1/ASPH/PDE9A/F2R/PDE5A/CALCRL/COL14A1/RPS6KB1/NOTCH1/PPP1R12B/SMAD7/NPNT/PKP2/CAMK2D/ZC3H12A/ROCK2/G6PD/TRIP10	39
lung	down	GO:0060099	BP	regulation of phagocytosis, engulfment	12/1104	51/12287	0.00152597	0.0295592	0.0246197	ITGA5/MTMR2/DOCK5/DOCK4/MTM1/ABCA7/PLEKHG1/GSK3A/GSK3B/ITGA2/ANO6/GATA2	12
lung	down	GO:1900024	BP	regulation of substrate adhesion-dependent cell spreading	12/1104	51/12287	0.00152597	0.0295592	0.0246197	UNC13D/HAS2/PREX1/SDC3/DOCK5/FHOD3/RCC2/DNM2/KANK1/NRP1/CALR/EPCAM	12
lung	down	GO:0048499	BP	synaptic vesicle membrane organization	9/1104	32/12287	0.00154711	0.0298082	0.0248271	STX2/PRRT2/SNAP25/SYNGR1/STX3/RAB3B/TENM3/DNM2/STX4	9
lung	down	GO:0048469	BP	cell maturation	54/1104	400/12287	0.00154842	0.0298082	0.0248271	GAL/POU2F2/ADCY5/SYT2/RET/FZD5/SOX10/BTK/EPHB1/RUNX2/SNAP25/ABHD2/UVRAG/RUNX1/EPHB2/PTBP2/BCL2/PRKCI/NPR2/EPHA5/STXBP1/AXL/CCNYL1/TMEM79/BICD1/GSK3B/GNAL/EPHA3/MYO5B/NF2/ADCY6/BMP2/MYO5A/SPIRE2/RND1/NOTCH1/DLL1/FOXA1/NUP98/EPHB3/BMP1/SLC40A1/CEBPA/GATA2/ERBB3/EGFR/ROCK2/NOTCH3/G6PD/EPAS1/CAPN2/PGRMC1/EZR/RBX1	54
lung	down	GO:0007422	BP	peripheral nervous system development	28/1104	173/12287	0.0015685	0.0299181	0.0249187	CNTNAP1/SOX10/NFKB1/EPHB1/PLXNA4/RUNX1/HIVEP1/EPHB2/SH3TC2/HAND2/EPHA5/PTCH2/GPC1/UGT8/TRIO/SNAI2/CITED2/NRG2/SPNS1/EPHA3/PTCH1/NOTCH1/DLL1/EPHB3/ERBB3/EGFR/NOTCH3/NDRG1	28
lung	down	GO:0001745	BP	compound eye morphogenesis	48/1104	346/12287	0.00156856	0.0299181	0.0249187	VANGL2/FMNL3/EGFLAM/DOCK4/HIVEP1/PRKCI/JADE2/SHH/RACGAP1/FMNL2/SLC35D1/CSNK1E/LRP6/DVL2/SDK1/DCHS1/PPP1R12C/JAK2/PRICKLE1/MYO5B/USP54/NF2/BMP2/PTPRR/MYO5A/MCM10/TENM3/ACVR1/NOTCH1/RAPGEF2/DLL1/DNM2/LFNG/CELSR1/TEAD3/FRY/ERBB3/EGFR/ROCK2/NOTCH3/JAG2/TJP2/JAK1/LRBA/GRHL1/LMNB2/EZR/PTPRF	48
lung	down	GO:0007369	BP	gastrulation	48/1104	346/12287	0.00156856	0.0299181	0.0249187	HNF1B/SP5/VANGL2/ITGA4/SRF/INHBA/ITGA5/DOCK5/DOCK4/DEF6/ARRB2/CEP290/FYN/LRP6/AMOT/SLIT1/BMPR2/DVL2/ARHGAP23/NDST2/L1CAM/EXOC4/ITGA2/JAK2/PRICKLE1/ITGA7/NF2/MEGF8/TRIB1/BMP2/SOX2/ACVR1/TGFBR2/UGCG/NOTCH1/RGMB/FOXA1/CHL1/CELSR1/BMP1/KDM6B/ERBB3/ITGB4/EGFR/ROCK2/ARHGEF11/JAK1/MMP14	48
lung	down	GO:0060042	BP	retina morphogenesis in camera-type eye	18/1104	94/12287	0.00158429	0.0300484	0.0250272	PROM1/SLC4A7/TTC8/ALMS1/THRB/PRKCI/SHH/FST/TSPAN12/CDON/LRP6/SDK1/PTPRM/SOX2/DLL1/HIPK1/SOX9/DIO3	18
lung	down	GO:0007365	BP	periodic partitioning	15/1104	72/12287	0.00158506	0.0300484	0.0250272	FZD5/SHH/SLC35D1/LRP6/GSK3A/DVL2/GSK3B/NDST2/JAK2/FZD8/SOX2/CELSR1/ERBB3/EGFR/JAK1	15
lung	down	GO:0032231	BP	regulation of actin filament bundle assembly	21/1104	117/12287	0.00159601	0.030164	0.0251235	KANK4/TTC8/ALMS1/ITGA5/TACR1/TGFBR1/FHOD3/MET/AMOT/DVL2/PDLIM4/INPP5K/ARAP1/NF2/TGFBR2/RAPGEF3/PXN/NRP1/ROCK2/SWAP70/EPCAM	21
lung	down	GO:0090303	BP	positive regulation of wound healing	14/1104	65/12287	0.00160572	0.0302556	0.0251998	PRKCE/DIAPH3/DIAPH2/F2R/DIAPH1/TGFBR2/ANO6/KANK1/ERBB3/ARHGEF2/EGFR/ROCK2/CAPN2/HMGB1	14
lung	down	GO:0008360	BP	regulation of cell shape	30/1104	190/12287	0.0016246	0.0304666	0.0253755	ATP10A/FMNL3/DOK2/PALM/DIAPH3/GNA12/ARAP3/FYN/CSNK1E/SYNE3/DIAPH2/ARHGAP18/HCK/JAK2/FGD4/ARAP1/BMP2/BRWD3/DIAPH1/VRK3/RAPGEF2/PXN/ROCK2/ARHGEF11/TJP2/JAK1/GRHL1/EZR/ANXA7/HEXB	30
lung	down	GO:0060560	BP	developmental growth involved in morphogenesis	55/1104	410/12287	0.00162671	0.0304666	0.0253755	HNF1B/GAL/SYT17/SYT2/FZD5/SLC9A6/VANGL2/FMNL3/DOK2/PLXNA4/ITGA4/SRF/FAM151B/PTPN3/PLXNA3/JADE2/SHH/ULK1/MAPK14/FMNL2/FEZ2/LRP6/SLIT1/BMPR2/DVL2/GSK3B/FAM53B/L1CAM/PPP1R12C/TRIO/SEMA3A/RARG/PRICKLE1/MYO5B/FZD8/SEMA7A/MAP3K13/MEGF8/SLC12A2/NIN/DDR1/RDH10/TGFBR2/NOTCH1/DNM2/CHL1/CELSR1/NRP1/SMAD7/ROCK2/ARHGEF11/SOX9/PLEC/PTPRF/APOE	55
lung	down	GO:0003231	BP	cardiac ventricle development	23/1104	133/12287	0.00164335	0.0305938	0.0254814	LRP2/VANGL2/SEMA3C/SOX11/TGFBR1/HAND2/HEG1/EGLN1/LRP6/TMEM65/BMPR2/NRG1/GSK3A/PRDM1/CITED2/TGFBR3/ACVR1/TGFBR2/NOTCH1/DNM2/SMAD7/SOX4/PKP2	23
lung	down	GO:0061041	BP	regulation of wound healing	23/1104	133/12287	0.00164335	0.0305938	0.0254814	PRKCE/DIAPH3/SHH/UBASH3B/DIAPH2/PLAU/C1QTNF1/F2R/LYN/DIAPH1/TGFBR2/PDGFA/ANO6/KANK1/ERBB3/ARHGEF2/EGFR/ROCK2/HMGCR/GRHL1/CAPN2/APOE/HMGB1	23
lung	down	GO:0060173	BP	limb development	32/1104	207/12287	0.0016509	0.0306427	0.0255222	HNF1B/POU2F1/SEMA3C/RUNX2/GNA12/SOX11/PRRX2/SHH/HAND2/RC3H2/PSEN1/LRP6/LRP4/BMPR2/FREM2/IFT88/PDLIM4/HS6ST1/ASPH/PTCH1/RARG/BMPR1B/KREMEN2/KAT2A/MEGF8/RDH10/NOTCH1/SOX4/ITGB4/JAG2/SOX9/ITGA6	32
lung	down	GO:0060021	BP	roof of mouth development	17/1104	87/12287	0.00168055	0.0309109	0.0257456	INHBA/SOX11/EPHB2/WNT9B/TGFBR1/SHH/HAND2/LRP6/IFT88/SNAI2/ASPH/TGFBR3/TGFBR2/DHRS3/EPHB3/JAG2/SGPL1	17
lung	down	GO:0003183	BP	mitral valve morphogenesis	5/1104	11/12287	0.00169021	0.0309109	0.0257456	BMPR2/DCHS1/ACVR1/NOTCH1/SOX4	5
lung	down	GO:0015871	BP	choline transport	5/1104	11/12287	0.00169021	0.0309109	0.0257456	SLC5A7/SLC44A5/PSEN1/SLC44A4/SLC44A2	5
lung	down	GO:0045468	BP	regulation of R8 cell spacing in compound eye	5/1104	11/12287	0.00169021	0.0309109	0.0257456	NOTCH1/DLL1/ERBB3/EGFR/NOTCH3	5
lung	down	GO:1903587	BP	regulation of blood vessel endothelial cell proliferation involved in sprouting angiogenesis	5/1104	11/12287	0.00169021	0.0309109	0.0257456	APLNR/NGFR/FGFBP1/GATA2/HMOX1	5
lung	down	GO:0009225	BP	nucleotide-sugar metabolic process	11/1104	45/12287	0.00170628	0.0311134	0.0259142	UGGT2/EXTL2/PMM1/SLC35D1/PMM2/GSK3A/XYLT1/AMDHD2/DPM1/MGAT1/XYLT2	11
lung	down	GO:0045807	BP	positive regulation of endocytosis	33/1104	216/12287	0.00172038	0.0312788	0.0260519	LRP2/PRKCG/CLIP3/TXNDC5/TAOK1/ITGA5/UVRAG/DOCK5/DOCK4/ARRB2/SYNJ1/ABCA7/NEDD4/AXL/GSK3A/BICD1/GSK3B/ITGA2/CD151/PCSK9/TAOK2/DLL1/DNM2/ANO6/ATAD1/GATA2/LDLR/LRBA/EZR/TSPAN1/CALR/CD63/APOE	33
lung	down	GO:0035461	BP	vitamin transmembrane transport	7/1104	21/12287	0.0017471	0.0315798	0.0263027	SLC19A3/LRP2/SLC23A2/SLC19A1/SLC2A1/SLC44A4/ABCC1	7
lung	down	GO:0045117	BP	azole transmembrane transport	7/1104	21/12287	0.0017471	0.0315798	0.0263027	SLC19A3/BTK/SLC38A3/SLC38A7/EDNRA/LYN/SLC44A4	7
lung	down	GO:0001838	BP	embryonic epithelial tube formation	26/1104	158/12287	0.00178135	0.0321056	0.0267407	HNF1B/LRP2/MMP24/RET/VANGL2/MMP16/FZD3/SOX11/WNT9B/PRKCI/SEMA4C/SHH/HAND2/LRP6/APAF1/DVL2/CITED2/PTCH1/RARG/PRICKLE1/KAT2A/CELSR1/SOX4/ROCK2/SOX9/MMP14	26
lung	down	GO:1902905	BP	positive regulation of supramolecular fiber organization	32/1104	208/12287	0.00178775	0.0321279	0.0267592	PRKCE/DIAPH3/TACR1/LMOD1/TGFBR1/FHOD3/NEDD4/PSEN1/MET/CSNK1E/AMOT/DIAPH2/RICTOR/HCK/PDLIM4/CDKN1B/TRIO/SCIN/NF2/NIN/SPIRE2/DIAPH1/TGFBR2/DNM2/NUP98/RAPGEF3/PXN/NRP1/ROCK2/SWAP70/LMNB2/APOE	32
lung	down	GO:0009101	BP	glycoprotein biosynthetic process	41/1104	286/12287	0.0018075	0.0323891	0.0269767	UGGT2/VANGL2/ST3GAL5/ST6GALNAC5/SLC35C2/GXYLT2/TET2/DOLK/PMM1/ST8SIA4/BCL2/GLCE/SOAT1/SHH/ACOT8/ABCA7/PSEN1/B4GALT5/SLC35D1/PMM2/BMPR2/ALG1/NDST2/XYLT1/MGAT5/HS6ST1/DSE/TET3/BMPR1B/DPM1/SRD5A3/MAGT1/COG3/LFNG/ACAN/INSR/MGAT1/XYLT2/GALNT7/B3GNT7/ITM2A	41
lung	down	GO:1905153	BP	regulation of membrane invagination	12/1104	52/12287	0.00182463	0.0326022	0.0271542	ITGA5/MTMR2/DOCK5/DOCK4/MTM1/ABCA7/PLEKHG1/GSK3A/GSK3B/ITGA2/ANO6/GATA2	12
lung	down	GO:0015804	BP	neutral amino acid transport	10/1104	39/12287	0.00186233	0.0331199	0.0275854	SLC6A15/SLC38A3/CTNS/SLC38A7/SLC43A1/SLC38A1/SLC43A2/SLC38A2/SLC1A5/SLC3A2	10
lung	down	GO:0060675	BP	ureteric bud morphogenesis	14/1104	66/12287	0.00187302	0.0331199	0.0275854	HNF1B/WNT9B/BCL2/TIMELESS/SHH/PKD2/DCHS1/PTCH1/BMP2/CD44/FAT4/NPNT/SOX9/EPCAM	14
lung	down	GO:0042386	BP	hemocyte differentiation	13/1104	59/12287	0.00187491	0.0331199	0.0275854	ARRB2/GSK3A/GSK3B/FLT1/JAK2/BMP2/NOTCH1/MAP2K2/ERBB3/EGFR/NOTCH3/JAG2/JAK1	13
lung	down	GO:0061005	BP	cell differentiation involved in kidney development	13/1104	59/12287	0.00187491	0.0331199	0.0275854	PROM1/WNT9B/PRKCI/PTPRO/GLIS2/SHH/AMER1/AMPD2/PTCH1/PRKX/PODXL/FAT4/NOTCH1	13
lung	down	GO:0035988	BP	chondrocyte proliferation	6/1104	16/12287	0.00188725	0.0331495	0.0276101	SDC3/MMP16/BMPR2/BMPR1B/FGFR3/MMP14	6
lung	down	GO:0048036	BP	central complex development	6/1104	16/12287	0.00188725	0.0331495	0.0276101	TAOK1/PTPN3/L1CAM/TENM3/TAOK2/CHL1	6
lung	down	GO:1903076	BP	regulation of protein localization to plasma membrane	20/1104	111/12287	0.00194368	0.033858	0.0282002	PRKCE/DPP6/CLIP3/PLS1/EPHB2/PRKCI/CNST/NKD2/STX3/WNK3/EPHA3/MYO5B/MYO5A/TMBIM1/STX4/CAMK2D/EGFR/PGRMC1/EZR/SQSTM1	20
lung	down	GO:0000915	BP	actomyosin contractile ring assembly	8/1104	27/12287	0.0019471	0.033858	0.0282002	DIAPH3/OCRL/RACGAP1/DIAPH2/DIAPH1/DNM2/PITPNB/LMNB2	8
lung	down	GO:0010922	BP	positive regulation of phosphatase activity	8/1104	27/12287	0.0019471	0.033858	0.0282002	ITGA1/SHH/ITGA2/JAK2/BMP2/ACVR1/VRK3/NPNT	8
lung	down	GO:0071900	BP	regulation of protein serine/threonine kinase activity	62/1104	478/12287	0.00195202	0.033858	0.0282002	RET/FZD5/VANGL2/CDK5R1/PIK3R5/TAOK1/PDGFD/UVRAG/DUSP19/FAM20A/EPHB2/TRAF2/MAP3K2/PIK3R6/TGFBR1/ITGA1/MAP3K5/MAPK8IP3/MAPK14/PSEN1/MET/PKD2/LRP6/AKAP13/NRG1/GSK3A/DVL2/RICTOR/GSK3B/MAP3K8/CDKN1B/FLT1/JAK2/FGD4/INPP5K/F2R/FZD8/PDE5A/MAP3K13/TRIB1/BMP2/MST1R/FZD10/DUSP3/LYN/SORL1/SASH1/MAP4K4/TAOK2/RAPGEF2/CD81/PDGFA/INSR/MAP2K2/PXN/CEBPA/MINK1/DBNL/ADAM17/EGFR/HMGCR/APOE	62
lung	down	GO:0046667	BP	compound eye retinal cell programmed cell death	9/1104	33/12287	0.00196026	0.033858	0.0282002	PRKCI/USP54/NF2/NOTCH1/DLL1/DNM2/ERBB3/EGFR/NOTCH3	9
lung	down	GO:1903672	BP	positive regulation of sprouting angiogenesis	9/1104	33/12287	0.00196026	0.033858	0.0282002	APLNR/ITGA5/SHH/DLL1/NRP1/FGFBP1/GATA2/HMOX1/HMGB1	9
lung	down	GO:0043542	BP	endothelial cell migration	29/1104	184/12287	0.00198018	0.0340545	0.0283639	ADAMTS9/SRF/TNFSF12/SP1/TGFBR1/SHH/MET/AMOT/PLCG1/BMPR2/SNAI2/GIPC1/PTPRM/PRKX/SASH1/NOTCH1/PXN/NRP1/FGFBP1/GATA2/ADAM17/ZC3H12A/ROCK2/EMP2/HMOX1/RHOB/CALR/APOE/HMGB1	29
lung	down	GO:0042440	BP	pigment metabolic process	25/1104	151/12287	0.00198259	0.0340545	0.0283639	HNF1B/EPHB1/SLC16A10/CDK5R1/DIAPH3/BLVRA/EPHB2/BCL2/PRKCI/EPHA5/SLC11A2/DIAPH2/L1CAM/EPHA3/DHRS11/SOX2/MYO5A/ARHGEF26/DIAPH1/AP3M2/RAPGEF2/EPHB3/CHL1/RHOBTB1/HMOX1	25
lung	down	GO:0008585	BP	female gonad development	23/1104	135/12287	0.00201154	0.0344567	0.0286988	CHAT/PRKCG/FZD5/INHBA/INHBB/RUNX1/ARRB2/WNT9B/BCL2/FAS/FST/DVL2/PLA2G4A/BMPR1B/FZD8/CASP2/NRIP1/TENM3/LFNG/INSR/SGPL1/IDH1/MMP14	23
lung	down	GO:0010657	BP	muscle cell apoptotic process	16/1104	81/12287	0.00202096	0.0344911	0.0287275	ARRB2/BCL2/MAP3K5/HAND2/LRP6/NRG1/APAF1/GSK3B/JAK2/LIFR/RAPGEF3/QKI/CAMK2D/ZC3H12A/HMGCR/TRIP10	16
lung	down	GO:0070997	BP	neuron death	55/1104	414/12287	0.00202465	0.0344911	0.0287275	PRKCG/GRID2/TOX3/EPHB1/SNCB/DHCR24/SARM1/THRB/RAB29/ARRB2/TRAF2/BCL2/PRKCI/NGFR/ITGA1/MAP3K5/SHH/MAPK14/PSEN1/FAS/EGLN1/AXL/FYN/SLC11A2/HDAC4/APAF1/GSK3A/DIABLO/GSK3B/NR3C1/PLAU/JAK2/CLN3/GCLC/PM20D1/F2R/TMEM259/CASP2/SORL1/PCSK9/NOTCH1/PTPRZ1/CHL1/CPEB4/NRP1/ABCC1/ERBB3/FGFR3/NOTCH3/G6PD/TNFRSF21/CTSZ/DIO3/PTPRF/APOE	55
lung	down	GO:0010721	BP	negative regulation of cell development	59/1104	452/12287	0.00214494	0.0364405	0.0303511	GAL/TTPA/SOX10/TRPC6/MED4/SOX11/THRB/RAB29/PLXNA3/EPHB2/DENND5A/BCL2/PTPRO/NGFR/PTPRG/SHH/ULK1/DIXDC1/NPR2/PSEN1/FST/MKRN2/LRP4/SLIT1/GSK3A/GSK3B/SDK1/XYLT1/EPHA3/SEMA3A/NF2/ADCY6/SOX2/SORL1/RCC2/MAP4K4/NOTCH1/PTPRZ1/RAPGEF2/DLL1/LFNG/KANK1/NRP1/LDLR/ERBB3/ADAM17/ARHGEF2/FGFR3/EGFR/NOTCH3/TJP2/G6PD/SOX9/CTSZ/DIO3/CALR/PTPRF/APOE/EPCAM	59
lung	down	GO:0051057	BP	positive regulation of small GTPase mediated signal transduction	17/1104	89/12287	0.00217093	0.0366036	0.030487	SH2D3C/PLEKHG4/GPR20/NGFR/ARHGEF17/LPAR6/CDON/AKAP13/TRIO/F2R/SLC30A1/ARHGEF26/NOTCH1/CAMK2D/ARHGEF2/ARHGEF11/NDRG1	17
lung	down	GO:0014015	BP	positive regulation of gliogenesis	14/1104	67/12287	0.00217621	0.0366036	0.030487	LRP2/SOX10/ATXN1/PRKCI/SYNJ1/SHH/NRG1/FLT1/ASPA/BMP2/LYN/NOTCH1/PTPRZ1/QKI	14
lung	down	GO:0072171	BP	mesonephric tubule morphogenesis	14/1104	67/12287	0.00217621	0.0366036	0.030487	HNF1B/WNT9B/BCL2/TIMELESS/SHH/PKD2/DCHS1/PTCH1/BMP2/CD44/FAT4/NPNT/SOX9/EPCAM	14
lung	down	GO:0045665	BP	negative regulation of neuron differentiation	40/1104	280/12287	0.00217809	0.0366036	0.030487	TRPC6/THRB/RAB29/PLXNA3/EPHB2/DENND5A/PTPRO/NGFR/PTPRG/SHH/ULK1/DIXDC1/PSEN1/FST/LRP4/SLIT1/GSK3A/GSK3B/SDK1/XYLT1/EPHA3/SEMA3A/ADCY6/SOX2/MAP4K4/NOTCH1/PTPRZ1/RAPGEF2/DLL1/LFNG/KANK1/NRP1/ADAM17/NOTCH3/SOX9/CTSZ/DIO3/CALR/PTPRF/APOE	40
lung	down	GO:0003170	BP	heart valve development	13/1104	60/12287	0.0022007	0.0366861	0.0305557	ADAMTS9/TNFRSF1B/PKD2/BMPR2/DCHS1/EMILIN1/PRDM1/BMP2/ACVR1/TGFBR2/NOTCH1/SOX4/SOX9	13
lung	down	GO:0006695	BP	cholesterol biosynthetic process	13/1104	60/12287	0.0022007	0.0366861	0.0305557	ACACB/DHCR24/TM7SF2/SP1/LSS/ELOVL6/IDI1/HMGCR/G6PD/SREBF1/ACLY/SCD/APOE	13
lung	down	GO:0050891	BP	multicellular organismal water homeostasis	13/1104	60/12287	0.0022007	0.0366861	0.0305557	ADCY5/AQP4/HAS2/SRF/MET/TMEM79/INPP5K/WNK3/MYO5B/ADCY6/AQP1/GRHL1/SCD	13
lung	down	GO:0043500	BP	muscle adaptation	21/1104	120/12287	0.00220693	0.0366916	0.0305603	CMYA5/RUNX1/HAND2/NEDD4/TNFRSF1B/AKAP13/HDAC4/GSK3A/GSK3B/NR3C1/PDE9A/PDE5A/COL14A1/CAMTA2/RPS6KB1/NOTCH1/CAMK2D/ROCK2/HMOX1/G6PD/TRIP10	21
lung	down	GO:2000146	BP	negative regulation of cell motility	37/1104	254/12287	0.00222759	0.0369364	0.0307642	ADAMTS9/ITGA4/SRF/SRGAP3/ABHD2/LRCH1/ARAP3/NDRG4/PODN/BCL2/PTPRG/SHH/ARID2/PADI2/GSK3B/MCC/EMILIN1/PRDM1/CITED2/SEMA3A/TGFBR3/NF2/TRIB1/PTPRM/PTPRR/NOTCH1/ACAN/KANK1/SMAD7/TP53INP1/HMOX1/RHOB/CALR/CD63/APOE/EPCAM/HMGB1	37
lung	down	GO:0051651	BP	maintenance of location in cell	35/1104	237/12287	0.00229066	0.0378812	0.0315511	PRKCE/JSRP1/DIAPH3/APLNR/ATP7B/UVRAG/RACGAP1/EDNRA/PFN4/PKD2/SYNE3/UBASH3B/DIAPH2/PLCG1/ASPH/SCIN/F2R/SLC30A1/ADCY6/TAF8/MYO5A/LYN/SORL1/DIAPH1/ITPR3/SLC8B1/PXN/CAMK2D/ROCK2/SYNE2/CAPN2/EZR/FLNB/CALR/APOE	35
lung	down	GO:1902991	BP	regulation of amyloid precursor protein catabolic process	7/1104	22/12287	0.00236608	0.0390246	0.0325034	ABCA7/CSNK1E/GSK3A/LYN/SORL1/ROCK2/APOE	7
lung	down	GO:0060326	BP	cell chemotaxis	32/1104	212/12287	0.00243776	0.0398001	0.0331494	EPHB1/PDE4B/PREX1/PDGFD/DOCK4/ARRB2/PTPRO/ITGA1/SHH/MAPK14/EDNRA/PADI2/EPHA5/LYST/HSD3B7/MET/FLT1/SNAI2/BMP2/MYD88/LYN/NOTCH1/SLC8B1/ANO6/NRP1/SMAD7/ABCC1/ADAM17/SWAP70/HMGCR/CALR/HMGB1	32
lung	down	GO:0055007	BP	cardiac muscle cell differentiation	23/1104	137/12287	0.0024477	0.0398001	0.0331494	SRF/ARRB2/HAND2/FHOD3/NEDD4/MET/AKAP13/NRG1/GSK3A/GSK3B/NR3C1/IFT88/KAT2A/BMP2/COL14A1/ACVR1/DLL1/KDM6B/TEAD3/CAMK2D/G6PD/TRIP10/CALR	23
lung	down	GO:0010226	BP	response to lithium ion	9/1104	34/12287	0.00245688	0.0398001	0.0331494	SHH/FAS/GSK3A/GSK3B/CDKN1B/IGFBP2/PLA2G4A/CEBPA/CALR	9
lung	down	GO:0016476	BP	regulation of embryonic cell shape	9/1104	34/12287	0.00245688	0.0398001	0.0331494	DOK2/DIAPH3/DIAPH2/JAK2/DIAPH1/RAPGEF2/ARHGEF11/TJP2/JAK1	9
lung	down	GO:0007040	BP	lysosome organization	17/1104	90/12287	0.00245782	0.0398001	0.0331494	RAB39A/MYO7A/NAGPA/SRPX/CLN8/CTNS/MFSD8/LYST/SNX9/MCOLN3/CLN3/SPNS1/SNX33/AP3M2/ARSB/ABCA1/HEXB	17
lung	down	GO:0080171	BP	lytic vacuole organization	17/1104	90/12287	0.00245782	0.0398001	0.0331494	RAB39A/MYO7A/NAGPA/SRPX/CLN8/CTNS/MFSD8/LYST/SNX9/MCOLN3/CLN3/SPNS1/SNX33/AP3M2/ARSB/ABCA1/HEXB	17
lung	down	GO:1904375	BP	regulation of protein localization to cell periphery	22/1104	129/12287	0.00245791	0.0398001	0.0331494	PRKCE/DPP6/CLIP3/TTC8/PLS1/EPHB2/PRKCI/CNST/NKD2/STX3/WNK3/EPHA3/MYO5B/MYO5A/UGCG/TMBIM1/STX4/CAMK2D/EGFR/PGRMC1/EZR/SQSTM1	22
lung	down	GO:0007212	BP	dopamine receptor signaling pathway	11/1104	47/12287	0.00247984	0.0398441	0.033186	ADCY5/PTGER1/PALM/GNA12/ARRB2/DGKQ/GSK3A/GSK3B/GNAL/CAV2/ADCY6	11
lung	down	GO:0010659	BP	cardiac muscle cell apoptotic process	11/1104	47/12287	0.00247984	0.0398441	0.033186	BCL2/MAP3K5/HAND2/NRG1/APAF1/JAK2/RAPGEF3/QKI/CAMK2D/HMGCR/TRIP10	11
lung	down	GO:0045610	BP	regulation of hemocyte differentiation	11/1104	47/12287	0.00247984	0.0398441	0.033186	ARRB2/GSK3A/GSK3B/FLT1/JAK2/NOTCH1/ERBB3/EGFR/NOTCH3/JAG2/JAK1	11
lung	down	GO:0045862	BP	positive regulation of proteolysis	50/1104	372/12287	0.00248856	0.0398811	0.0332168	RET/TNFSF15/ARRB2/TRAF2/NGFR/MAP3K5/MAPK14/NKD2/PSEN1/FAS/TNFRSF1B/SNX9/FYN/CSNK1E/SLC11A2/ATXN3/APAF1/GSK3A/DIABLO/GSK3B/JAK2/EDEM1/GCLC/ASPH/ANKIB1/SNX33/EIF2AK3/PRICKLE1/BCAP31/F2R/TRIB1/TMEM259/LYN/GRAMD4/TNFSF10/DAPK1/HTRA1/SMAD7/CEBPA/ZC3H12A/ARHGEF2/PACSIN3/ROCK2/MMP14/CAPN2/USP2/CTSC/RBX1/APOE/HMGB1	50
lung	down	GO:0072488	BP	ammonium transmembrane transport	8/1104	28/12287	0.0025144	0.0401591	0.0334483	SLC18A3/SLC5A7/SLC44A5/SLC12A2/AQP1/SLC44A4/SLC44A2/RHBG	8
lung	down	GO:0010611	BP	regulation of cardiac muscle hypertrophy	14/1104	68/12287	0.00251882	0.0401591	0.0334483	HAND2/TNFRSF1B/AKAP13/GSK3A/GSK3B/NR3C1/PDE9A/PDE5A/COL14A1/NOTCH1/CAMK2D/ROCK2/G6PD/TRIP10	14
lung	down	GO:0022408	BP	negative regulation of cell-cell adhesion	26/1104	162/12287	0.00255265	0.0405942	0.0338108	CD276/RUNX1/SHH/RC3H2/PAG1/UBASH3B/JAK2/SNAI2/C1QTNF1/PDE5A/NF2/BMP2/CD44/DUSP3/PODXL/NOTCH1/SMAD7/ZC3H12A/NOTCH3/SWAP70/SOX9/TNFRSF21/ARG1/PTPRF/EPCAM/HMGB1	26
lung	down	GO:0098742	BP	cell-cell adhesion via plasma-membrane adhesion molecules	25/1104	154/12287	0.0026108	0.0414131	0.0344928	MMP24/GRID2/PTPRT/ITGA4/SCARF2/ITGA5/ESAM/SDK1/L1CAM/DCHS1/PCDH18/ITGA7/PTPRM/BMP2/TENM3/FAT4/ACVR1/TGFBR2/NOTCH1/CELSR1/NOTCH3/ITGA6/MPZ/PTPRF/EPCAM	25
lung	down	GO:0003205	BP	cardiac chamber development	28/1104	179/12287	0.00262344	0.0414179	0.0344968	LRP2/VANGL2/SEMA3C/SRF/SOX11/TGFBR1/SNX17/HAND2/HEG1/EGLN1/LRP6/TMEM65/BMPR2/NRG1/GSK3A/IFT88/PRDM1/CITED2/TGFBR3/ACVR1/TGFBR2/DHRS3/NOTCH1/DNM2/NRP1/SMAD7/SOX4/PKP2	28
lung	down	GO:0003151	BP	outflow tract morphogenesis	16/1104	83/12287	0.00262442	0.0414179	0.0344968	LRP2/VANGL2/SEMA3C/SOX11/HAND2/NEDD4/LRP6/SLIT1/BMPR2/DVL2/CITED2/TGFBR3/TGFBR2/DHRS3/NOTCH1/NRP1	16
lung	down	GO:0002040	BP	sprouting angiogenesis	19/1104	106/12287	0.00264771	0.0416796	0.0347148	FMNL3/ADAMTS9/SRF/SH2B3/RSPO3/APLNR/ITGA5/NGFR/SHH/CREB3L1/EPN1/FLT1/NOTCH1/DLL1/NRP1/FGFBP1/GATA2/HMOX1/HMGB1	19
lung	down	GO:0043547	BP	positive regulation of GTPase activity	47/1104	346/12287	0.00267676	0.0417299	0.0347567	ARHGAP42/ARHGAP26/SRGAP3/PREX1/PREX2/ARAP3/DOCK5/DOCK4/OCRL/ARHGAP20/RACGAP1/DOCK10/ARHGAP24/RALGAPB/SNX9/ARHGAP40/SNX13/STARD8/ARHGEF6/OPHN1/TBC1D9/ARHGAP18/TBC1D1/DVL2/ARHGAP23/GSK3B/RALGAPA1/SYDE2/ARHGAP32/RAB3GAP2/ARAP1/CAV2/GPSM1/ARHGEF37/GIT2/F2R/GIPC1/CHN2/FZD10/RCC2/RUNDC1/RAPGEF2/RAPGEF3/AGAP3/NRP1/TRIP10/ITGA6	47
lung	down	GO:0040013	BP	negative regulation of locomotion	42/1104	301/12287	0.0026799	0.0417299	0.0347567	ADAMTS9/ITGA4/SRF/SRGAP3/ABHD2/LRCH1/ARAP3/NDRG4/PLXNA3/PODN/BCL2/PTPRO/DGKQ/PTPRG/SHH/ARID2/PADI2/SLIT1/GSK3B/MCC/EMILIN1/PRDM1/CITED2/SEMA3A/TGFBR3/NF2/TRIB1/PTPRM/PTPRR/NOTCH1/ACAN/KANK1/NRP1/SMAD7/TP53INP1/HMOX1/RHOB/CALR/CD63/APOE/EPCAM/HMGB1	42
lung	down	GO:0003174	BP	mitral valve development	5/1104	12/12287	0.00268446	0.0417299	0.0347567	BMPR2/DCHS1/ACVR1/NOTCH1/SOX4	5
lung	down	GO:0035202	BP	tracheal pit formation in open tracheal system	5/1104	12/12287	0.00268446	0.0417299	0.0347567	MMP24/MMP16/ERBB3/EGFR/MMP14	5
lung	down	GO:0060174	BP	limb bud formation	5/1104	12/12287	0.00268446	0.0417299	0.0347567	SEMA3C/SOX11/SHH/SOX4/SOX9	5
lung	down	GO:0006098	BP	pentose-phosphate shunt	6/1104	17/12287	0.00269713	0.0418223	0.0348337	BPGM/PGM2/RBKS/PGLS/G6PD/PGAM1	6
lung	down	GO:1905477	BP	positive regulation of protein localization to membrane	22/1104	130/12287	0.00271424	0.0419	0.0348983	PRKCE/DPP6/CLIP3/TTC8/PLS1/EPHB2/BCL2/PRKCI/CNST/NKD2/FYN/LRP4/STX3/WNK3/EPHA3/MYO5B/MYO5A/STX4/EGFR/PGRMC1/EZR/SQSTM1	22
lung	down	GO:0007009	BP	plasma membrane organization	21/1104	122/12287	0.00271561	0.0419	0.0348983	STX2/PRRT2/DIAPH3/SNAP25/SH3TC2/MBOAT2/SNX9/DIAPH2/STX3/DYSF/EXOC4/SNX33/CAV2/DIAPH1/FAT4/DNM2/ANO6/STX4/PACSIN3/GRHL1/NDRG1	21
lung	down	GO:0001754	BP	eye photoreceptor cell differentiation	37/1104	257/12287	0.00273528	0.042099	0.0350641	EGFLAM/MYO7A/PROM1/SLC4A7/TTC8/ALMS1/THRB/DOCK4/PRKCI/JADE2/SHH/PSEN1/CEP290/PRDM1/PPP1R12C/JAK2/MYO5B/NF2/PTPRR/MYO5A/MCM10/TENM3/NOTCH1/RAPGEF2/DLL1/CELSR1/FRY/ERBB3/EGFR/NOTCH3/JAK1/SOX9/LRBA/GRHL1/DIO3/EZR/PTPRF	37
lung	down	GO:0010660	BP	regulation of muscle cell apoptotic process	15/1104	76/12287	0.00277706	0.0425314	0.0354242	ARRB2/BCL2/MAP3K5/HAND2/LRP6/NRG1/GSK3B/JAK2/LIFR/RAPGEF3/QKI/CAMK2D/ZC3H12A/HMGCR/TRIP10	15
lung	down	GO:0030104	BP	water homeostasis	15/1104	76/12287	0.00277706	0.0425314	0.0354242	ADCY5/AQP4/HAS2/ACACB/SRF/MET/TMEM79/INPP5K/WNK3/MYO5B/ADCY6/AQP1/GRHL1/SCD/ANXA7	15
lung	down	GO:0035025	BP	positive regulation of Rho protein signal transduction	10/1104	41/12287	0.00278527	0.0425524	0.0354417	PLEKHG4/GPR20/NGFR/ARHGEF17/LPAR6/AKAP13/TRIO/F2R/ARHGEF26/ARHGEF11	10
lung	down	GO:0022407	BP	regulation of cell-cell adhesion	47/1104	347/12287	0.00283501	0.0432061	0.0359862	ADAM19/CD276/HAS2/ITGA4/RUNX1/PIK3R6/SHH/RC3H2/EPHA5/PAG1/FYN/UBASH3B/SLIT1/SH3RF1/MAP3K8/L1CAM/JAK2/SNAI2/CITED2/IGFBP2/C1QTNF1/PDE5A/NF2/BMP2/SOX2/CD44/PIEZO1/DUSP3/PODXL/LYN/TENM3/TGFBR2/NOTCH1/FOXA1/EPHB3/SMAD7/MINK1/ZC3H12A/NOTCH3/SWAP70/SOX9/ITGA6/TNFRSF21/ARG1/PTPRF/EPCAM/HMGB1	47
lung	down	GO:0036314	BP	response to sterol	14/1104	69/12287	0.00290463	0.0440512	0.0366901	INHBA/INHBB/TGFBR1/LRP6/PRDM1/PTCH1/AACS/BRWD3/TGFBR2/FOXA1/NUP98/ABCA2/TP53INP1/APOE	14
lung	down	GO:0051279	BP	regulation of release of sequestered calcium ion into cytosol	14/1104	69/12287	0.00290463	0.0440512	0.0366901	PRKCE/JSRP1/APLNR/EDNRA/PKD2/UBASH3B/PLCG1/ASPH/F2R/MYO5A/LYN/DIAPH1/CAMK2D/CAPN2	14
lung	down	GO:0072073	BP	kidney epithelium development	24/1104	147/12287	0.00291438	0.0440915	0.0367236	HNF1B/RET/PROM1/WNT9B/BCL2/PRKCI/PTPRO/TIMELESS/SHH/PKD2/AMPD2/DCHS1/PTCH1/BMP2/CD44/PODXL/FAT4/NOTCH1/DLL1/AQP1/SMAD7/NPNT/SOX9/EPCAM	24
lung	down	GO:0002062	BP	chondrocyte differentiation	19/1104	107/12287	0.00295519	0.0443225	0.0369161	RUNX2/THRB/RUNX1/TGFBR1/SHH/MAPK14/MEF2D/BMPR2/SNAI2/MEX3C/EIF2AK3/SCIN/RARG/BMPR1B/BMP2/TGFBR2/ACAN/FGFR3/SOX9	19
lung	down	GO:0030866	BP	cortical actin cytoskeleton organization	19/1104	107/12287	0.00295519	0.0443225	0.0369161	DIAPH3/PLS1/MTMR2/OCRL/MTM1/RACGAP1/FMNL2/STARD8/DIAPH2/EXOC4/SBF1/DIAPH1/SBF2/DNM2/PITPNB/ROCK2/LMNB2/EZR/CALR	19
lung	down	GO:0030258	BP	lipid modification	38/1104	267/12287	0.00295987	0.0443225	0.0369161	FGF6/HAO1/ACACB/PLPPR2/DGKD/PIK3R5/ACOX3/STARD4/MTMR2/PIK3R6/SYNJ1/OCRL/MTM1/DGKQ/SOAT1/ACOT8/MTMR9/MAPK14/MBOAT2/FAM126A/MET/FYN/PIKFYVE/CPT1A/NRG1/PECR/PEX5/INPP5K/NRG2/ECHDC2/PI4K2A/PDGFA/ERBB3/FGFR3/EGFR/ACADL/SCD/APOE	38
lung	down	GO:2000425	BP	regulation of apoptotic cell clearance	11/1104	48/12287	0.00296114	0.0443225	0.0369161	TXNDC5/ITGA5/MTMR2/DOCK5/DOCK4/MTM1/ABCA7/PLEKHG1/GSK3A/GSK3B/HMGB1	11
lung	down	GO:0046579	BP	positive regulation of Ras protein signal transduction	16/1104	84/12287	0.00297808	0.0443225	0.0369161	SH2D3C/PLEKHG4/GPR20/NGFR/ARHGEF17/LPAR6/AKAP13/TRIO/F2R/SLC30A1/ARHGEF26/NOTCH1/CAMK2D/ARHGEF2/ARHGEF11/NDRG1	16
lung	down	GO:1902106	BP	negative regulation of leukocyte differentiation	16/1104	84/12287	0.00297808	0.0443225	0.0369161	INHBA/RUNX1/SHH/RC3H2/UBASH3B/ZBTB46/TRIB1/CD44/LYN/MAFB/SMAD7/GATA2/ZC3H12A/TJP2/HMGB3/HMGB1	16
lung	down	GO:0022029	BP	telencephalon cell migration	13/1104	62/12287	0.00299211	0.0443225	0.0369161	SRF/LRP8/ARL13B/DIXDC1/PSEN1/SOCS7/LRP6/SLIT1/PEX5/SEMA3A/NRP1/EGFR/SYNE2	13
lung	down	GO:0032835	BP	glomerulus development	13/1104	62/12287	0.00299211	0.0443225	0.0369161	RET/VANGL2/PROM1/PDGFD/BCL2/PTPRO/SHH/AMPD2/PODXL/NOTCH1/AQP1/MAFB/NOTCH3	13
lung	down	GO:0099024	BP	plasma membrane invagination	20/1104	115/12287	0.0029938	0.0443225	0.0369161	ITGA5/MTMR2/DOCK5/DOCK4/MTM1/RACGAP1/ABCA7/SNX9/PLEKHG1/MSR1/GSK3A/GSK3B/ITGA2/TRIO/SNX33/SPIRE2/ANO6/GATA2/PACSIN3/ABCA1	20
lung	down	GO:0010324	BP	membrane invagination	21/1104	123/12287	0.00300485	0.0443805	0.0369643	ITGA5/MTMR2/DOCK5/DOCK4/MTM1/RACGAP1/ABCA7/SNX9/PLEKHG1/MSR1/GSK3A/GSK3B/FCHO2/ITGA2/TRIO/SNX33/SPIRE2/ANO6/GATA2/PACSIN3/ABCA1	21
lung	down	GO:0040036	BP	regulation of fibroblast growth factor receptor signaling pathway	12/1104	55/12287	0.00301953	0.0444916	0.0370569	MMP24/MMP16/RUNX2/NGFR/SHH/CREB3L1/GPC1/DSTYK/SUPT5H/HTRA1/FGFBP1/MMP14	12
lung	down	GO:0050817	BP	coagulation	35/1104	241/12287	0.00303641	0.0445982	0.0371456	PRKCG/PRKCE/TRPC6/ADAMTS13/SRF/SH2B3/GNA12/DGKD/PIK3R5/PDGFD/ARRB2/PIK3R6/DGKQ/DGKH/SHH/LYST/PSEN1/AXL/FYN/UBASH3B/PLAU/ITGA2/JAK2/C1QTNF1/ENTPD1/F2R/PAPSS2/GGCT/LYN/ITPR3/PDGFA/ANO6/ENTPD2/GATA2/APOE	35
lung	down	GO:0060441	BP	epithelial tube branching involved in lung morphogenesis	9/1104	35/12287	0.00304828	0.0445982	0.0371456	VANGL2/SHH/SOX2/RDH10/FOXA1/CELSR1/ESRP2/SOX9/CTSZ	9
lung	down	GO:1900026	BP	positive regulation of substrate adhesion-dependent cell spreading	9/1104	35/12287	0.00304828	0.0445982	0.0371456	UNC13D/HAS2/PREX1/SDC3/DOCK5/FHOD3/DNM2/NRP1/CALR	9
lung	down	GO:0050921	BP	positive regulation of chemotaxis	25/1104	156/12287	0.00311744	0.045503	0.0378993	PRKCE/VANGL2/PDGFD/SHH/MAPK14/EDNRA/MET/STX3/SLIT1/BMPR2/DVL2/IFT88/ITGA2/SNAI2/PRICKLE1/MEGF8/RPS6KB1/ANO6/CELSR1/NRP1/STX4/ADAM17/SWAP70/CALR/HMGB1	25
lung	down	GO:0048485	BP	sympathetic nervous system development	7/1104	23/12287	0.00314105	0.0457401	0.0380967	PLXNA4/FZD3/SOX11/HAND2/SEMA3A/NRP1/SOX4	7
lung	down	GO:0051402	BP	neuron apoptotic process	39/1104	277/12287	0.00318477	0.0462685	0.0385368	PRKCG/GRID2/TOX3/SNCB/THRB/ARRB2/BCL2/PRKCI/NGFR/ITGA1/PSEN1/FAS/AXL/FYN/HDAC4/APAF1/GSK3A/DIABLO/GSK3B/NR3C1/JAK2/CLN3/GCLC/F2R/CASP2/PCSK9/NOTCH1/CHL1/CPEB4/NRP1/ERBB3/FGFR3/NOTCH3/G6PD/TNFRSF21/CTSZ/DIO3/PTPRF/APOE	39
lung	down	GO:0003171	BP	atrioventricular valve development	8/1104	29/12287	0.00320317	0.0464274	0.0386692	PKD2/BMPR2/DCHS1/BMP2/ACVR1/TGFBR2/NOTCH1/SOX4	8
lung	down	GO:0046530	BP	photoreceptor cell differentiation	42/1104	304/12287	0.00322117	0.0464776	0.038711	VANGL2/EGFLAM/MYO7A/PROM1/SLC4A7/TTC8/ALMS1/THRB/DOCK4/PRKCI/ARL13B/JADE2/SHH/PSEN1/CEP290/SDK1/PRDM1/PPP1R12C/JAK2/MYO5B/NF2/PTPRR/MYO5A/MCM10/TENM3/BRWD3/NOTCH1/RAPGEF2/DLL1/CELSR1/MAP2K2/FRY/ERBB3/EGFR/NOTCH3/JAK1/SOX9/LRBA/GRHL1/DIO3/EZR/PTPRF	42
lung	down	GO:0050678	BP	regulation of epithelial cell proliferation	43/1104	313/12287	0.00322159	0.0464776	0.038711	TNMD/HAS2/ITGA4/TNFSF12/SOX11/APLNR/TACR1/SP1/TGFBR1/NGFR/SHH/EDNRA/LRP6/PLCG1/BMPR2/RICTOR/MCC/PLAU/IFT88/CDKN1B/FLT1/SNAI2/PTCH1/CAV2/TGFBR3/PTPRM/BMP2/SOX2/NOTCH1/NRP1/HTRA1/FGFBP1/GATA2/ADAM17/ESRP2/FGFR3/EGFR/HMOX1/SOX9/ARG1/APOE/EPCAM/HMGB1	43
lung	down	GO:0019218	BP	regulation of steroid metabolic process	20/1104	116/12287	0.00332013	0.0477884	0.0398027	GAL/NFKB1/ACACB/STARD4/TM7SF2/SP1/THRB/LSS/DGKQ/ELOVL6/NR3C1/SNAI2/BMP2/IDI1/LDLR/ACADL/HMGCR/SREBF1/SCD/APOE	20
lung	down	GO:0045540	BP	regulation of cholesterol biosynthetic process	10/1104	42/12287	0.00336705	0.0482404	0.0401793	ACACB/TM7SF2/SP1/LSS/ELOVL6/IDI1/HMGCR/SREBF1/SCD/APOE	10
lung	down	GO:0106118	BP	regulation of sterol biosynthetic process	10/1104	42/12287	0.00336705	0.0482404	0.0401793	ACACB/TM7SF2/SP1/LSS/ELOVL6/IDI1/HMGCR/SREBF1/SCD/APOE	10
lung	down	GO:0034612	BP	response to tumor necrosis factor	31/1104	208/12287	0.00343745	0.0490231	0.0408311	TNFRSF25/CLIP3/NFKB1/HAS2/TNFSF15/TNFSF12/TRAF2/NGFR/MAP3K14/MAPK14/FAS/TNFRSF1B/SLC11A2/HDAC4/JAK2/INPP5K/ENTPD1/RPS6KB1/CARD14/INSR/HIPK1/CEBPA/NPNT/ENTPD2/ADAM17/ZC3H12A/ARHGEF2/NFKBIA/TJP2/TNFRSF21/APOE	31
lung	down	GO:0046488	BP	phosphatidylinositol metabolic process	31/1104	208/12287	0.00343745	0.0490231	0.0408311	FGF6/LCLAT1/CDS1/PIK3R5/MTMR2/PLCD4/PIGQ/PIK3R6/SYNJ1/OCRL/MTM1/MTMR9/FAM126A/MET/FYN/PIKFYVE/PGAP1/NRG1/INPP5K/NRG2/PLA2G4A/MTMR14/PI4K2A/SBF1/DPM1/ARF3/NOTUM/PDGFA/ERBB3/FGFR3/EGFR	31
lung	down	GO:1902475	BP	L-alpha-amino acid transmembrane transport	13/1104	63/12287	0.00346703	0.0493116	0.0410714	SLC38A3/CLN8/CTNS/SLC38A7/PSEN1/SLC7A2/SLC43A1/SLC25A18/SLC38A1/SLC43A2/SLC38A2/SLC1A5/SLC3A2	13
lung	down	GO:0007162	BP	negative regulation of cell adhesion	35/1104	243/12287	0.00348147	0.0493116	0.0410714	CD276/SRCIN1/RUNX1/PTPRO/SHH/RC3H2/EPHA5/PAG1/UBASH3B/JAK2/SNAI2/C1QTNF1/PDE5A/NF2/BMP2/CD44/DUSP3/PODXL/RCC2/RND1/NOTCH1/PTPRZ1/KANK1/SMAD7/ERBB3/ZC3H12A/NOTCH3/SWAP70/SOX9/TNFRSF21/MMP14/ARG1/PTPRF/EPCAM/HMGB1	35
lung	down	GO:0007599	BP	hemostasis	35/1104	243/12287	0.00348147	0.0493116	0.0410714	PRKCG/PRKCE/TRPC6/ADAMTS13/SRF/SH2B3/GNA12/DGKD/PIK3R5/PDGFD/ARRB2/PIK3R6/DGKQ/DGKH/SHH/LYST/AXL/FYN/UBASH3B/PLAU/ITGA2/JAK2/C1QTNF1/ENTPD1/F2R/PAPSS2/GGCT/LYN/ITPR3/PDGFA/ANO6/ENTPD2/GATA2/ANXA7/APOE	35
lung	down	GO:0033209	BP	tumor necrosis factor-mediated signaling pathway	17/1104	93/12287	0.00351421	0.0496622	0.0413634	TNFRSF25/CLIP3/TNFSF15/TNFSF12/TRAF2/NGFR/MAP3K14/FAS/TNFRSF1B/JAK2/CARD14/HIPK1/ADAM17/ARHGEF2/NFKBIA/TJP2/TNFRSF21	17
lung	down	GO:0001755	BP	neural crest cell migration	12/1104	56/12287	0.00353575	0.0497404	0.0414286	RET/SOX10/SH3PXD2A/COLEC11/SEMA3C/SHH/HAND2/SEMA3A/ACVR1/RCC2/NRP1/SOX9	12
lung	down	GO:0007427	BP	epithelial cell migration, open tracheal system	12/1104	56/12287	0.00353575	0.0497404	0.0414286	ITGA5/SHH/PTCH2/STARD8/SLIT1/NDST2/SNAI2/PTCH1/ITGA7/BMP2/DNM2/ITGA6	12
lung	down	GO:0045178	CC	basal part of cell	67/1110	303/12331	2.33714e-12	1.32983e-09	1.15381e-09	GCK/AQP4/STX2/VANGL2/SLC16A10/AQP10/MYO7A/ITGA4/TRPC4/PALM/SLC4A7/TAOK1/ATP7B/SLC38A3/ITGA5/NDRG4/KCNN4/ARRB2/TGFBR1/ITGA1/SLC23A2/NKD2/MET/SLC29A2/SLC19A1/PKD2/SLC11A2/CNNM4/STARD8/LIN7C/BMPR2/DSTYK/SLC4A2/SLC4A4/EXOC4/SLCO2B1/SLC2A1/ITGA2/TRPM7/ENTPD1/SLC29A1/ITGA7/SLC30A1/CD44/SLC12A2/DDR1/TAOK2/LRRC1/AQP1/CD81/RAPGEF3/SLC40A1/STX4/ABCC1/LDLR/ERBB3/ITGB4/EGFR/ARHGEF11/TJP2/ITGA6/MPZ/PLEC/EZR/P…	67
lung	down	GO:0009925	CC	basal plasma membrane	59/1110	268/12331	5.96633e-11	1.13161e-08	9.81828e-09	AQP4/STX2/VANGL2/SLC16A10/AQP10/ITGA4/TRPC4/PALM/SLC4A7/ATP7B/SLC38A3/ITGA5/NDRG4/KCNN4/ARRB2/TGFBR1/SLC23A2/NKD2/MET/SLC29A2/SLC19A1/PKD2/CNNM4/STARD8/LIN7C/BMPR2/DSTYK/SLC4A2/SLC4A4/EXOC4/SLCO2B1/SLC2A1/TRPM7/ENTPD1/SLC29A1/ITGA7/SLC30A1/CD44/SLC12A2/DDR1/LRRC1/AQP1/CD81/RAPGEF3/SLC40A1/STX4/ABCC1/LDLR/ERBB3/ITGB4/EGFR/TJP2/ITGA6/MPZ/PLEC/EZR/PTPRF/EPCAM/RHBG	59
lung	down	GO:0016323	CC	basolateral plasma membrane	59/1110	268/12331	5.96633e-11	1.13161e-08	9.81828e-09	AQP4/STX2/VANGL2/SLC16A10/AQP10/ITGA4/TRPC4/PALM/SLC4A7/ATP7B/SLC38A3/ITGA5/NDRG4/KCNN4/ARRB2/TGFBR1/SLC23A2/NKD2/MET/SLC29A2/SLC19A1/PKD2/CNNM4/STARD8/LIN7C/BMPR2/DSTYK/SLC4A2/SLC4A4/EXOC4/SLCO2B1/SLC2A1/TRPM7/ENTPD1/SLC29A1/ITGA7/SLC30A1/CD44/SLC12A2/DDR1/LRRC1/AQP1/CD81/RAPGEF3/SLC40A1/STX4/ABCC1/LDLR/ERBB3/ITGB4/EGFR/TJP2/ITGA6/MPZ/PLEC/EZR/PTPRF/EPCAM/RHBG	59
lung	down	GO:0045121	CC	membrane raft	59/1110	303/12331	8.76882e-09	9.97891e-07	8.65805e-07	LRP2/SLC5A7/ADCY5/RET/ADD2/BTK/STX2/CLIP3/EPHB1/CNTN1/LRP8/TRPC4/LIPE/SNAP25/CACNA1H/KCNN4/TRAF2/TGFBR1/NGFR/ITGA1/SHH/NEDD4/PSEN1/PAG1/FAS/TNFRSF1B/FYN/PIKFYVE/LRP6/GPC1/BMPR2/GSK3B/SMPD2/HCK/L1CAM/SLC2A1/JAK2/CLN3/PTCH1/CAV2/F2R/PI4K2A/NF2/ADCY6/SLC6A2/LYN/TGFBR2/DLL1/AQP1/INSR/STX4/LDLR/ADAM17/EGFR/EMP2/ABCA1/CAPN2/EZR/HMGB1	59
lung	down	GO:0098857	CC	membrane microdomain	59/1110	303/12331	8.76882e-09	9.97891e-07	8.65805e-07	LRP2/SLC5A7/ADCY5/RET/ADD2/BTK/STX2/CLIP3/EPHB1/CNTN1/LRP8/TRPC4/LIPE/SNAP25/CACNA1H/KCNN4/TRAF2/TGFBR1/NGFR/ITGA1/SHH/NEDD4/PSEN1/PAG1/FAS/TNFRSF1B/FYN/PIKFYVE/LRP6/GPC1/BMPR2/GSK3B/SMPD2/HCK/L1CAM/SLC2A1/JAK2/CLN3/PTCH1/CAV2/F2R/PI4K2A/NF2/ADCY6/SLC6A2/LYN/TGFBR2/DLL1/AQP1/INSR/STX4/LDLR/ADAM17/EGFR/EMP2/ABCA1/CAPN2/EZR/HMGB1	59
lung	down	GO:0016324	CC	apical plasma membrane	64/1110	348/12331	2.08914e-08	1.9812e-06	1.71896e-06	SLC34A2/LRP2/SLC5A7/ABCG8/SLC26A9/VANGL2/MYO7A/NHS/ITGA4/PROM1/SLC4A7/FZD3/KCNN4/PRKCI/PTPRO/TGFBR1/SLC23A2/ABCA7/PSEN1/NEK6/FAS/SLC9A3R2/SLC19A1/PTCH2/SLC11A2/STX3/BMPR2/DSTYK/NRG1/SLC4A2/EXOC4/SLCO2B1/SLC2A1/CLN3/IGFBP2/SLC29A1/PTCH1/CAV2/ITGA7/SLC30A1/NF2/CD44/SLC12A2/PODXL/SHROOM2/NOTCH1/RAPGEF2/DLL1/AQP1/CD81/SLC44A4/STX4/ERBB3/ADAM17/EGFR/JAG2/EMP2/ARHGEF11/ITGA6/PLEC/EZR/EPCAM/SLC3A2/RHBG	64
lung	down	GO:0005912	CC	adherens junction	57/1110	297/12331	2.68637e-08	2.18364e-06	1.8946e-06	AFAP1/NHS/ITGA4/DIAPH3/ITGA5/PGM5/PRKCI/EFHD1/ITGA1/TANC2/DIXDC1/EPHA5/ARHGAP24/GRB7/KLHL24/DIAPH2/ARHGEF6/LIN7C/BMPR2/ESAM/HCK/L1CAM/ITGA2/PPP1R12C/KIFC3/JAK2/WNK3/ITGA7/NF2/CCDC88C/PTPRM/EGFL8/LYN/DDR1/DIAPH1/SHROOM2/ITGB6/RND1/LRRC1/NOTCH1/DLL1/CHL1/MAP2K2/PXN/KANK1/NRP1/PKP2/ROCK2/NOTCH3/TJP2/ITGA6/SYNE2/PLEC/EZR/FLNB/PTPRF/NDRG1	57
lung	down	GO:0043235	CC	receptor complex	55/1110	286/12331	4.39371e-08	3.12503e-06	2.71138e-06	LRP2/OLFM2/ABCG8/RET/GRID2/CHRNB4/ITGB8/GPR20/CNIH2/PLXNA4/ITGA4/LRP8/NT5DC3/ACVR1B/ITGA5/TM7SF2/PLXNA3/TRAF2/TGFBR1/ITGA1/NPR1/GFRA1/LRP6/LRP4/DIABLO/EMILIN1/ITGA2/FLT1/LIFR/BMPR1B/ITGA7/CALCRL/TGFBR3/TRIL/BMP2/CD44/LYN/DDR1/ACVR1/TGFBR2/ITGB6/NOTCH1/RGMB/PTPRN2/ITPR3/INSR/KCTD12/NRP1/LDLR/ERBB3/PTPRB/ITGB4/EGFR/NOTCH3/ITGA6	55
lung	down	GO:0008305	CC	integrin complex	11/1110	26/12331	6.49403e-06	0.000410567	0.000356222	ITGB8/ITGA4/ITGA5/ITGA1/EMILIN1/ITGA2/ITGA7/LYN/ITGB6/ITGB4/ITGA6	11
lung	down	GO:0098636	CC	protein complex involved in cell adhesion	11/1110	28/12331	1.52439e-05	0.000867376	0.000752566	ITGB8/ITGA4/ITGA5/ITGA1/EMILIN1/ITGA2/ITGA7/LYN/ITGB6/ITGB4/ITGA6	11
lung	down	GO:0005901	CC	caveola	20/1110	80/12331	1.92053e-05	0.0009701	0.000841692	LRP8/TRPC4/LIPE/CACNA1H/TGFBR1/LRP6/BMPR2/SMPD2/HCK/SLC2A1/JAK2/CLN3/PTCH1/CAV2/F2R/TGFBR2/AQP1/INSR/STX4/LDLR	20
lung	down	GO:0044853	CC	plasma membrane raft	23/1110	100/12331	2.0459e-05	0.0009701	0.000841692	SLC5A7/ADD2/LRP8/TRPC4/LIPE/CACNA1H/TGFBR1/LRP6/BMPR2/SMPD2/HCK/SLC2A1/JAK2/CLN3/PTCH1/CAV2/F2R/TGFBR2/AQP1/INSR/STX4/LDLR/EZR	23
lung	down	GO:0005938	CC	cell cortex	61/1110	405/12331	3.99864e-05	0.00175017	0.00151851	GCK/DOK2/MYO7A/TRPC4/DIAPH3/PLS1/LRCH1/TAOK1/STXBP6/MTMR2/TRAF2/ZHX3/PRKCI/MTM1/WWP1/NEDD4/PSEN1/PFN4/SNX9/PKD2/AKAP13/STARD8/DIAPH2/ARHGAP18/DVL2/EXOC4/SLC2A1/PPP1R12C/FGD4/ARHGAP32/ASPH/SNX33/SCIN/GPSM1/MYO5B/SBF1/NF2/GIPC1/CHN2/SPIRE2/TENM3/STK38L/DIAPH1/SBF2/SHROOM2/TAOK2/DLL1/MAEA/MAP2K2/FRY/DBNL/ITGB4/ROCK2/ARHGEF11/TJP2/TRIP10/CTSZ/CAPN2/USP2/EZR/FLNB	61
lung	down	GO:0000323	CC	lytic vacuole	69/1110	489/12331	0.000104317	0.00395708	0.0034333	LRP2/UNC13D/MYO7A/TXNDC5/SDC3/SYNGR1/UVRAG/WDR59/CTNS/MFSD8/SLC35F6/ABCD4/SYNJ1/GM2A/PADI2/PSEN1/TOM1L1/IDS/MCOLN3/SLC11A2/M6PR/STX3/GPC1/TMEM79/NEU1/EPN1/HCK/CLN3/WDFY3/SPNS1/SLC38A9/ATP13A3/PI4K2A/CALCRL/SIDT2/VPS13D/TMEM179B/MAGT1/PCSK9/ACAN/ARSB/CREG1/TMBIM1/ATP8A1/GANAB/ABCA2/LDLR/FGFR3/AP1M2/CLCN7/MAN2B2/PLBD2/TRIP10/TOM1/CTSZ/LRBA/ACLY/NAGA/ASAH1/MPZ/CAPN2/LAMP2/CTSC/ARG1/RNASET2/SQSTM1/CD…	69
lung	down	GO:0005764	CC	lysosome	69/1110	489/12331	0.000104317	0.00395708	0.0034333	LRP2/UNC13D/MYO7A/TXNDC5/SDC3/SYNGR1/UVRAG/WDR59/CTNS/MFSD8/SLC35F6/ABCD4/SYNJ1/GM2A/PADI2/PSEN1/TOM1L1/IDS/MCOLN3/SLC11A2/M6PR/STX3/GPC1/TMEM79/NEU1/EPN1/HCK/CLN3/WDFY3/SPNS1/SLC38A9/ATP13A3/PI4K2A/CALCRL/SIDT2/VPS13D/TMEM179B/MAGT1/PCSK9/ACAN/ARSB/CREG1/TMBIM1/ATP8A1/GANAB/ABCA2/LDLR/FGFR3/AP1M2/CLCN7/MAN2B2/PLBD2/TRIP10/TOM1/CTSZ/LRBA/ACLY/NAGA/ASAH1/MPZ/CAPN2/LAMP2/CTSC/ARG1/RNASET2/SQSTM1/CD…	69
lung	down	GO:0042581	CC	specific granule	22/1110	109/12331	0.000240497	0.00855268	0.0074206	CHRNB4/NFKB1/PDXK/SNAP25/TSPAN14/CEP290/TNFRSF1B/STX3/NEU1/PLAU/ANO6/ATP11A/TMBIM1/ATP8A1/STX4/PTPRB/UBR4/SLC44A2/TOM1/CTSZ/PGRMC1/ARG1	22
lung	down	GO:0098552	CC	side of membrane	62/1110	441/12331	0.000256148	0.00857343	0.0074386	LRP2/MMP24/BTK/AQP4/CD276/ITGA4/PALM/MMP16/DIAPH3/GNA12/SNAP25/ITGA5/PTPN3/PGM5/TRAF2/NGFR/ITGA1/MAP3K5/HEG1/RACGAP1/GFRA1/TNK1/EPHA5/PTPN7/FAS/SNX9/FYN/PKD2/AMOT/DIAPH2/DIABLO/EPN1/HCK/L1CAM/ITGA2/JAK2/TRIO/GNAL/CAV2/BCAP31/SEMA7A/TGFBR3/NF2/CD44/LYN/DIAPH1/PCSK9/TGFBR2/ITGB6/INSR/MAP2K2/LDLR/FGFR3/JAK1/ABCA1/G6PD/BCAM/ITGA6/MMP14/EZR/CALR/APOE	62
lung	down	GO:0005770	CC	late endosome	35/1110	214/12331	0.000370689	0.0107978	0.00936851	TTPA/UNC13D/ZNRF3/ATP7B/UVRAG/CTNS/OCRL/MTM1/PSEN1/MCOLN3/PIKFYVE/SLC11A2/M6PR/DYSF/CLN3/SPNS1/SLC38A9/F2R/STEAP3/PI4K2A/PARM1/SORL1/PCSK9/NOTCH1/RAPGEF2/MROH1/MAP2K2/LDLR/CLCN7/EGFR/NOTCH3/LAMP2/RHOB/CD63/APOE	35
lung	down	GO:0098858	CC	actin-based cell projection	34/1110	206/12331	0.000376206	0.0107978	0.00936851	SLC34A2/EPHB1/MYO7A/KCNN3/TRPC4/PALM/PROM1/SLC4A7/SNAP25/FZD3/SRCIN1/DOCK4/MTM1/NEDD4/SLC9A3R2/L1CAM/EXOC4/CLN3/FGD4/NF2/ADCY6/CD44/MYO5A/PODXL/PTPRZ1/FOXA1/PDGFA/CHL1/RAPGEF3/ARL4C/ITGA6/SYNE2/PLEC/EZR	34
lung	down	GO:0030055	CC	cell-substrate junction	29/1110	166/12331	0.000379535	0.0107978	0.00936851	AFAP1/NHS/ITGA4/ITGA5/PGM5/EFHD1/ITGA1/DIXDC1/ARHGAP24/GRB7/ARHGEF6/HCK/ITGA2/JAK2/GIT2/ITGA7/EGFL8/DDR1/ITGB6/MAP2K2/PXN/KANK1/NRP1/ITGB4/ITGA6/SYNE2/PLEC/FLNB/PTPRF	29
lung	down	GO:0005769	CC	early endosome	44/1110	292/12331	0.000455997	0.0123553	0.0107199	SLC5A7/RET/FZD5/SLC9A6/CLIP3/EPHB1/ZNRF3/UVRAG/LIPG/RAB29/SNX8/OCRL/SNX17/EPHA5/SNX13/PIKFYVE/LRP6/SLC11A2/DIAPH2/BMPR2/DYSF/PDLIM4/CLN3/EPHA3/F2R/KREMEN2/PI4K2A/NF2/PARM1/SORL1/PCSK9/RCC2/KIF13B/MAP2K2/NRP1/SNX4/ATP9A/LDLR/PACSIN3/EGFR/TOM1/RHOB/APOE/HMGB1	44
lung	down	GO:0030667	CC	secretory granule membrane	35/1110	219/12331	0.000575204	0.0146619	0.0127211	VGF/SYT2/CHRNB4/LHFPL2/SNAP25/TSPAN14/SYNGR1/MME/PSEN1/TNFRSF1B/STX3/PLAU/IFT88/CAV2/CD44/TMEM179B/MAGT1/TMX3/DIAPH1/AQP1/PTPRN2/PCDH7/ANO6/ATP11A/TMBIM1/ATP8A1/PTPRB/UBR4/SLC44A2/TOM1/ABCA3/LAMP2/PGRMC1/ANXA7/CD63	35
lung	down	GO:0035579	CC	specific granule membrane	14/1110	59/12331	0.000592658	0.0146619	0.0127211	CHRNB4/SNAP25/TSPAN14/TNFRSF1B/PLAU/ANO6/ATP11A/TMBIM1/ATP8A1/PTPRB/UBR4/SLC44A2/TOM1/PGRMC1	14
lung	down	GO:0070382	CC	exocytic vesicle	35/1110	221/12331	0.000681604	0.0161597	0.0140207	SLC18A3/SLC5A7/SV2A/SV2C/SYT2/STX2/UNC13D/PRRT2/KIF1A/SNAP25/SYNGR1/ZDHHC13/MTMR2/SYNJ1/SEMA4C/MME/SHH/ABCG4/NCS1/NKD2/STX3/SLC2A8/TRPM7/CLN3/VAMP1/ENTPD1/RAB3GAP2/RAB3B/PI4K2A/GIPC1/MYO5A/PTPRN2/SLC40A1/STX4/PTPRF	35
lung	down	GO:0031252	CC	cell leading edge	54/1110	388/12331	0.000798857	0.0177338	0.0153864	STX2/NHS/PALM/SNAP25/SRCIN1/ARAP3/ITGA5/DOCK5/PRKCI/PTPRO/NGFR/MTM1/MAPK8IP3/ABCA7/SNX9/PKD2/CDC42BPA/AMOT/STX3/PLCG1/ARHGEF6/SH3RF1/DYSF/L1CAM/PDLIM4/EXOC4/TRPM7/FGD4/INPP5K/GIT2/MTMR14/NF2/PTPRM/CD44/MYO5A/PODXL/DIAPH1/NOTCH1/PTPRZ1/DNM2/INSR/CHL1/RAPGEF3/PXN/KANK1/STX4/DBNL/ITGB4/ARHGEF2/JAG2/EPS8L1/SYNE2/EZR/PTPRF	54
lung	down	GO:0005802	CC	trans-Golgi network	34/1110	215/12331	0.000829109	0.0177338	0.0153864	SYT17/MMP24/CLIP3/PCSK1/SNAP25/RABEPK/ATP7B/RAB29/DENND5A/OCRL/CNST/FAM91A1/SNX9/SLC11A2/COG4/M6PR/TMEM79/BICD1/GCC2/IFT88/LAP3/CLN3/INPP5K/ARAP1/PI4K2A/COG3/SORL1/DNM2/ATP8A1/STX4/ATP9A/AP1M2/LRBA/LAMP2	34
lung	down	GO:0030175	CC	filopodium	20/1110	104/12331	0.000865997	0.0177338	0.0153864	EPHB1/KCNN3/PALM/SNAP25/FZD3/SRCIN1/MTM1/L1CAM/FGD4/NF2/MYO5A/PODXL/PTPRZ1/CHL1/RAPGEF3/ARL4C/ITGA6/SYNE2/PLEC/EZR	20
lung	down	GO:0008021	CC	synaptic vesicle	32/1110	199/12331	0.000872664	0.0177338	0.0153864	SLC18A3/SLC5A7/SV2A/SV2C/SYT2/STX2/PRRT2/KIF1A/SNAP25/SYNGR1/ZDHHC13/MTMR2/SYNJ1/SEMA4C/MME/SHH/NCS1/STX3/SLC2A8/TRPM7/CLN3/VAMP1/ENTPD1/RAB3GAP2/RAB3B/PI4K2A/GIPC1/MYO5A/PTPRN2/SLC40A1/STX4/PTPRF	32
lung	down	GO:0098797	CC	plasma membrane protein complex	63/1110	477/12331	0.001205	0.023643	0.0205135	SLC18A3/OLFM2/PRKCG/ABCG8/RET/GRID2/CHRNB4/DPP6/ITGB8/KCNH4/PDE4B/SCN2B/SSPN/CNIH2/ITGA4/CACNA2D2/TRPC4/GNA12/ACVR1B/SNAP25/ITGA5/CACNA1H/PGM5/KCNN4/TRAF2/ABCD4/WNT9B/PRKCI/SYNJ1/TGFBR1/ITGA1/GFRA1/PSEN1/FAS/LRP6/LIN7C/DIABLO/EMILIN1/ITGA2/GNAL/BMPR1B/FZD8/ITGA7/CALCRL/ABCB6/TGFBR3/BMP2/LYN/ACVR1/TGFBR2/ITGB6/NOTCH1/DLL1/INSR/ABCA2/C6/ITGB4/EGFR/NOTCH3/ITGA6/ATP6V0B/EZR/HMGB1	63
lung	down	GO:0098802	CC	plasma membrane signaling receptor complex	25/1110	148/12331	0.00152739	0.0286777	0.0248818	OLFM2/GRID2/CHRNB4/ITGB8/CNIH2/ITGA4/ACVR1B/ITGA5/TRAF2/TGFBR1/ITGA1/DIABLO/EMILIN1/ITGA2/BMPR1B/ITGA7/CALCRL/BMP2/LYN/ACVR1/TGFBR2/ITGB6/INSR/ITGB4/ITGA6	25
lung	down	GO:0098793	CC	presynapse	63/1110	482/12331	0.0015624	0.0286777	0.0248818	SLC18A3/SLC5A7/SV2A/SV2C/CNTNAP1/SYT2/STX2/CPLX1/PCSK1/PRRT2/KIF1A/SNCB/PENK/PRPH/PPFIA4/SNAP25/SYNGR1/ZDHHC13/MTMR2/SYNJ1/SEMA4C/MME/MAPK8IP3/SHH/NCS1/DIXDC1/SNX9/STXBP1/PVALB/LRP4/STX3/OPHN1/SLC2A8/EPN1/L1CAM/FCHO2/ITGA2/TRPM7/CLN3/WDFY3/VAMP1/ENTPD1/SNX33/RAB3GAP2/RAB3B/GIT2/PI4K2A/GIPC1/MYO5A/TENM3/RPS6KB1/AQP1/PTPRN2/KCTD12/RAPGEF3/CPEB4/SLC40A1/NRP1/STX4/CAMK2D/DBNL/PACSIN3/PTPRF	63
lung	down	GO:0005925	CC	focal adhesion	23/1110	135/12331	0.0020606	0.0356579	0.030938	AFAP1/NHS/ITGA4/ITGA5/PGM5/ITGA1/DIXDC1/ARHGAP24/GRB7/HCK/ITGA2/JAK2/ITGA7/DDR1/ITGB6/MAP2K2/PXN/NRP1/ITGA6/SYNE2/PLEC/FLNB/PTPRF	23
lung	down	GO:0009897	CC	external side of plasma membrane	31/1110	201/12331	0.00206803	0.0356579	0.030938	LRP2/MMP24/AQP4/CD276/ITGA4/MMP16/ITGA5/NGFR/ITGA1/MAP3K5/HEG1/GFRA1/EPHA5/FAS/AMOT/L1CAM/ITGA2/SEMA7A/TGFBR3/CD44/PCSK9/TGFBR2/ITGB6/INSR/LDLR/ABCA1/BCAM/ITGA6/MMP14/CALR/APOE	31
lung	down	GO:0031253	CC	cell projection membrane	42/1110	298/12331	0.00229747	0.0384488	0.0333596	SLC34A2/LRP2/AQP4/TRPC4/PALM/PROM1/PRPH/GNA12/MFSD10/NDRG4/ARL13B/NGFR/MAPK8IP3/ABCA7/GPR157/SLC19A1/PKD2/SLC11A2/DYSF/L1CAM/CLN3/INPP5K/PTCH1/NF2/ADCY6/CD44/PODXL/DIAPH1/DHRS3/PTPRZ1/AQP1/DNM2/INSR/CHL1/RAPGEF3/KANK1/ENTPD2/ARHGEF2/JAG2/EPS8L1/SYNE2/EZR	42
lung	down	GO:0014069	CC	postsynaptic density	34/1110	231/12331	0.00285841	0.0451119	0.0391407	PRKCG/ADD2/GRID2/CNIH2/LRP8/PALM/CLSTN3/SRCIN1/KLHL17/MTMR2/MFSD8/ARRB2/NGFR/MAP3K5/SEMA4C/MET/LZTS3/FYN/LRP4/PDZD2/LIN7C/BMPR2/GSK3B/NR3C1/EXOC4/ENTPD1/PTCH1/MYD88/LYN/CPEB4/DBNL/ARHGEF2/PGRMC1/PTPRF	34
lung	down	GO:0098794	CC	postsynapse	59/1110	457/12331	0.00287832	0.0451119	0.0391407	PRKCG/ADD2/GRID2/CHRNB4/KIF1A/SSPN/CNIH2/LRP8/PALM/CLSTN3/SNAP25/SRCIN1/KLHL17/MTMR2/MFSD8/EPHB2/ARRB2/PTPRO/NGFR/MAP3K5/SEMA4C/NEDD4/DOCK10/MET/LZTS3/FYN/LRP4/STX3/PDZD2/ARHGEF6/OPHN1/LIN7C/BMPR2/GSK3B/NR3C1/EPN1/PDLIM4/EXOC4/ENTPD1/PTCH1/F2R/MYO5B/GIPC1/MYD88/LYN/TENM3/PTPRZ1/DNM2/KCTD12/CPEB4/ATAD1/STX4/CAMK2D/ERBB3/DBNL/ARHGEF2/PACSIN3/PGRMC1/PTPRF	59
lung	down	GO:0005903	CC	brush border	21/1110	123/12331	0.00307202	0.0451119	0.0391407	SLC34A2/LRP2/PROM1/GNA12/PLS1/MFSD10/MME/SLC19A1/SLC11A2/SCIN/MYO5B/GIPC1/DDR1/DIAPH1/AQP1/ITPR3/RAPGEF3/SLC38A2/PLEC/EZR/FLNB	21
lung	down	GO:0030133	CC	transport vesicle	47/1110	348/12331	0.00311217	0.0451119	0.0391407	SLC18A3/SLC5A7/SV2A/SV2C/SYT2/STX2/PCSK1/UNC13D/PRRT2/KIF1A/SSPN/CNIH2/SCAMP4/SNAP25/RABEPK/SYNGR1/ZDHHC13/MTMR2/SYNJ1/SEMA4C/CNST/MME/MAPK8IP3/SHH/ABCG4/NCS1/NKD2/M6PR/STX3/SLC2A8/HCK/TRPM7/CLN3/VAMP1/ENTPD1/RAB3GAP2/RAB3B/CAV2/PI4K2A/GIPC1/MYO5A/PTPRN2/SLC40A1/STX4/GOLIM4/FGFR3/PTPRF	47
lung	down	GO:0098984	CC	neuron to neuron synapse	35/1110	241/12331	0.00312986	0.0451119	0.0391407	PRKCG/ADD2/GRID2/PENK/CNIH2/LRP8/PALM/CLSTN3/SRCIN1/KLHL17/MTMR2/MFSD8/ARRB2/NGFR/MAP3K5/SEMA4C/MET/LZTS3/FYN/LRP4/PDZD2/LIN7C/BMPR2/GSK3B/NR3C1/EXOC4/ENTPD1/PTCH1/MYD88/LYN/CPEB4/DBNL/ARHGEF2/PGRMC1/PTPRF	35
lung	down	GO:0030027	CC	lamellipodium	28/1110	181/12331	0.00317131	0.0451119	0.0391407	STX2/NHS/SNAP25/SRCIN1/ARAP3/PTPRO/PKD2/CDC42BPA/AMOT/STX3/PLCG1/ARHGEF6/SH3RF1/DYSF/PDLIM4/FGD4/NF2/PTPRM/CD44/PODXL/NOTCH1/PTPRZ1/DNM2/RAPGEF3/PXN/STX4/DBNL/SYNE2	28
lung	down	GO:0001726	CC	ruffle	24/1110	148/12331	0.00326766	0.0453488	0.0393462	ARAP3/ITGA5/DOCK5/MTM1/ABCA7/SNX9/AMOT/PLCG1/TRPM7/FGD4/INPP5K/MTMR14/NF2/MYO5A/PODXL/DIAPH1/NOTCH1/PTPRZ1/DNM2/KANK1/DBNL/ARHGEF2/EPS8L1/EZR	24
lung	down	GO:0042383	CC	sarcolemma	22/1110	132/12331	0.00337025	0.0456588	0.0396152	FGF6/AQP4/SSPN/ITGA5/CACNA1H/PGM5/EDNRA/FAS/DYSF/SLC2A1/CAV2/PDE9A/ITGA7/SLC30A1/AQP1/SLC8B1/STX4/CAMK2D/SLC38A2/CAPN2/PLEC/EZR	22
lung	down	GO:0050839	MF	cell adhesion molecule binding	51/989	244/10773	1.43059e-08	1.15825e-05	1.03777e-05	MMP24/RET/PTPRT/TSPAN4/ADAMTS13/MYO7A/ITGA4/TRPC4/PROM1/ITGA5/ITGA1/TANC2/GFRA1/PSEN1/NRG1/TBC1D1/GSK3B/L1CAM/ADAMTS5/DCHS1/EMILIN1/ITGA2/SEMA7A/ITGA7/NF2/PTPRM/CD151/LYN/TENM3/ITGB6/CD81/CHL1/CELSR1/PXN/NPNT/PKP2/ADAM17/ITGB4/EGFR/EMP2/TJP2/BCAM/ITGA6/MMP14/EZR/CALR/PTPRF/ANXA7/NDRG1/EPCAM/HMGB1	51
lung	down	GO:0019199	MF	transmembrane receptor protein kinase activity	24/989	75/10773	2.61161e-08	1.15825e-05	1.03777e-05	RET/EPHB1/ACVR1B/EPHB2/TGFBR1/EPHA5/MET/AXL/BMPR2/FLT1/NRG2/EPHA3/BMPR1B/TGFBR3/MST1R/DDR1/ACVR1/TGFBR2/INSR/EPHB3/NRP1/ERBB3/FGFR3/EGFR	24
lung	down	GO:0005178	MF	integrin binding	29/989	118/10773	6.02883e-07	0.000178252	0.000159711	RET/TSPAN4/ADAMTS13/ITGA5/GFRA1/NRG1/TBC1D1/GSK3B/L1CAM/ADAMTS5/EMILIN1/ITGA2/SEMA7A/ITGA7/NF2/CD151/LYN/ITGB6/CD81/PXN/NPNT/ADAM17/EGFR/EMP2/ITGA6/MMP14/CALR/ANXA7/HMGB1	29
lung	down	GO:0004714	MF	transmembrane receptor protein tyrosine kinase activity	17/989	59/10773	1.37559e-05	0.00305038	0.00273309	RET/EPHB1/EPHB2/EPHA5/MET/AXL/FLT1/NRG2/EPHA3/MST1R/DDR1/INSR/EPHB3/NRP1/ERBB3/FGFR3/EGFR	17
lung	down	GO:0008514	MF	organic anion transmembrane transporter activity	36/989	193/10773	2.80387e-05	0.00471754	0.00422683	SLC7A14/SLC6A15/SLC26A9/SLC16A10/SLC4A7/MFSD10/SLC38A3/CTNS/SLC38A7/SLC22A15/SLC23A2/SLC35D1/SLC19A1/SLC16A14/SLC4A2/SLC7A2/SLC43A1/SLC25A18/SLC4A4/SLCO2B1/SLC2A1/SLC16A7/SLC38A1/SLC37A2/SLC38A9/SLC12A2/MFSD2A/SLC44A4/SLC22A23/ABCC1/SLC25A10/SLC43A2/SLC38A2/SLC1A5/SLC16A13/SLC3A2	36
lung	down	GO:0008509	MF	anion transmembrane transporter activity	49/989	296/10773	3.19112e-05	0.00471754	0.00422683	SLC34A2/SLC7A14/SLC24A4/SLC6A15/SLC26A9/ANO4/SLC9A6/SLC16A10/ANKH/SLC4A7/MFSD10/SLC38A3/ANO5/CTNS/SLC38A7/ANO8/SLC22A15/SLC23A2/SLC12A9/SLC35D1/SLC19A1/SLC16A14/SLC4A2/SLC7A2/SLC43A1/SLC25A18/SLC4A4/SLCO2B1/SLC2A1/SLC16A7/SLC38A1/SLC37A2/SLC38A9/TTYH3/SLC6A2/SLC12A2/MFSD2A/ANO6/SLC44A4/SLC22A23/ABCC1/SLC25A10/CLCN7/ABCA1/SLC43A2/SLC38A2/SLC1A5/SLC16A13/SLC3A2	49
lung	down	GO:0005001	MF	transmembrane receptor protein tyrosine phosphatase activity	8/989	17/10773	5.6072e-05	0.00621698	0.00557031	PTPRO/PTPRG/PTPRM/PTPRR/PTPRZ1/PTPRN2/PTPRB/PTPRF	8
lung	down	GO:0019198	MF	transmembrane receptor protein phosphatase activity	8/989	17/10773	5.6072e-05	0.00621698	0.00557031	PTPRO/PTPRG/PTPRM/PTPRR/PTPRZ1/PTPRN2/PTPRB/PTPRF	8
lung	down	GO:0016868	MF	intramolecular transferase activity, phosphotransferases	6/989	10/10773	8.95785e-05	0.00882846	0.00791015	PGM5/PMM1/PMM2/BPGM/PGM2/PGAM1	6
lung	down	GO:0005024	MF	transforming growth factor beta-activated receptor activity	7/989	14/10773	0.0001036	0.00918931	0.00823347	ACVR1B/TGFBR1/BMPR2/BMPR1B/TGFBR3/ACVR1/TGFBR2	7
lung	down	GO:0030228	MF	lipoprotein particle receptor activity	8/989	19/10773	0.000147502	0.0118941	0.0106569	LRP2/LRP8/PTCH2/LRP6/PTCH1/SORL1/LDLR/LSR	8
lung	down	GO:0038024	MF	cargo receptor activity	14/989	52/10773	0.000175263	0.0129549	0.0116074	LRP2/LRP8/SCARA3/SCARF2/ABCA7/PTCH2/LRP6/MSR1/EPN1/PTCH1/SORL1/LDLR/ABCA1/LSR	14
lung	down	GO:0048185	MF	activin binding	6/989	12/10773	0.000335316	0.0221461	0.0198425	ACVR1B/TGFBR1/FST/TGFBR3/ACVR1/SMAD7	6
lung	down	GO:0042578	MF	phosphoric ester hydrolase activity	48/989	317/10773	0.000349544	0.0221461	0.0198425	PTPRT/PHOSPHO1/PDE4B/GPCPD1/NT5DC3/PLPPR2/NT5M/MTMR2/PTPN3/DUSP19/PDE10A/NT5C3A/PLCD4/GDE1/PTPRO/SYNJ1/PPM1K/OCRL/MTM1/PTPRG/MTMR9/EDNRA/ALPL/PTPN7/PIKFYVE/UBASH3B/PGAP1/PLCG1/BDKRB2/SMPD2/PDPR/G6PC3/INPP5K/LPIN1/PDE9A/MTMR14/PDE5A/PHPT1/SBF1/PTPRM/PTPRR/DUSP3/PHLPP1/NOTUM/PTPRZ1/PTPRN2/PTPRB/PTPRF	48
lung	down	GO:0030695	MF	GTPase regulator activity	67/989	487/10773	0.000457444	0.0258975	0.0232037	FGF6/RET/SH2D3C/PLEKHG4/ARHGAP42/ARHGAP26/SRGAP3/PREX1/PREX2/ARAP3/DOCK5/DOCK4/DENND5A/OCRL/ARHGAP20/RACGAP1/GFRA1/DOCK10/ARHGAP24/ARHGEF17/MET/RALGAPB/DENND1B/ARHGAP40/PLEKHG1/FYN/AKAP13/STARD8/ARHGEF6/OPHN1/TBC1D9/NRG1/ARHGAP18/TBC1D1/ARHGAP23/RALGAPA1/SYDE2/JAK2/TRIO/FGD4/NRG2/ARHGAP32/RAB3GAP2/ARAP1/GPSM1/ARHGEF37/GIT2/ARHGEF3/SBF1/GIPC1/CHN2/ARHGEF26/SBF2/RUNDC1/RAPGEF2/PDGFA/RAPGEF3/AGAP3/A…	67
lung	down	GO:0019838	MF	growth factor binding	22/989	112/10773	0.000467147	0.0258975	0.0232037	PCSK6/SDC3/TGFBR1/NGFR/NKD2/GPC1/BMPR2/FLT1/IGFBP2/LIFR/TGFBR3/ACVR1/TGFBR2/PTPRZ1/PDGFA/INSR/NRP1/FGFBP1/ERBB3/FGFR3/EGFR/ITGA6	22
lung	down	GO:0043014	MF	alpha-tubulin binding	10/989	33/10773	0.000527472	0.0275216	0.0246589	SNCB/TAOK1/TTLL7/RACGAP1/FYN/INO80/TRIM36/SLC6A2/PACRG/ARL4C	10
lung	down	GO:0106018	MF	phosphatidylinositol-3,5-bisphosphate phosphatase activity	6/989	13/10773	0.000574513	0.0281582	0.0252292	MTMR2/SYNJ1/OCRL/MTM1/PIKFYVE/MTMR14	6
lung	down	GO:0005342	MF	organic acid transmembrane transporter activity	25/989	137/10773	0.000634908	0.0281582	0.0252292	SLC7A14/SLC6A15/SLC26A9/SLC16A10/SLC38A3/CTNS/SLC38A7/SLC23A2/SLC19A1/SLC16A14/SLC7A2/SLC43A1/SLC25A18/SLCO2B1/SLC16A7/SLC38A1/SLC38A9/SLC12A2/MFSD2A/SLC25A10/SLC43A2/SLC38A2/SLC1A5/SLC16A13/SLC3A2	25
lung	down	GO:0046943	MF	carboxylic acid transmembrane transporter activity	25/989	137/10773	0.000634908	0.0281582	0.0252292	SLC7A14/SLC6A15/SLC26A9/SLC16A10/SLC38A3/CTNS/SLC38A7/SLC23A2/SLC19A1/SLC16A14/SLC7A2/SLC43A1/SLC25A18/SLCO2B1/SLC16A7/SLC38A1/SLC38A9/SLC12A2/MFSD2A/SLC25A10/SLC43A2/SLC38A2/SLC1A5/SLC16A13/SLC3A2	25
lung	down	GO:0008047	MF	enzyme activator activity	61/989	444/10773	0.000842404	0.0355816	0.0318805	MMP24/PRKCE/SH3PXD2A/ARHGAP42/ARHGAP26/CDK5R1/SRGAP3/PREX1/MMP16/PREX2/ARAP3/TAOK1/DUSP19/DOCK4/FAM20A/OCRL/DGKQ/ARHGAP20/GM2A/RACGAP1/NCS1/ARHGAP24/RALGAPB/TOM1L1/ARHGAP40/STARD8/ARHGEF6/OPHN1/TBC1D9/NRG1/ARHGAP18/APAF1/TBC1D1/RICTOR/ARHGAP23/FLT1/RALGAPA1/SYDE2/ARHGAP32/RAB3GAP2/ARAP1/GPSM1/GIT2/GIPC1/BMP2/CHN2/RUNDC1/RAPGEF2/PPP1R12B/AGAP3/MAP2K2/NRP1/STX4/ERBB3/DBNL/TRIP10/SREBF1/MMP14/CTSC/A…	61
lung	down	GO:0004675	MF	transmembrane receptor protein serine/threonine kinase activity	7/989	19/10773	0.00100895	0.0406789	0.0364476	ACVR1B/TGFBR1/BMPR2/BMPR1B/TGFBR3/ACVR1/TGFBR2	7
lung	down	GO:0004713	MF	protein tyrosine kinase activity	26/989	150/10773	0.00110903	0.04277	0.0383212	FGF6/RET/BTK/EPHB1/EPHB2/TNK1/EPHA5/MET/AXL/FYN/NRG1/HCK/FLT1/JAK2/NRG2/EPHA3/MST1R/LYN/DDR1/INSR/EPHB3/NRP1/ERBB3/FGFR3/EGFR/JAK1	26
lung	down	GO:0015171	MF	amino acid transmembrane transporter activity	16/989	76/10773	0.00124677	0.0453144	0.0406009	SLC7A14/SLC6A15/SLC16A10/SLC38A3/CTNS/SLC38A7/SLC7A2/SLC43A1/SLC25A18/SLC38A1/SLC38A9/SLC12A2/SLC43A2/SLC38A2/SLC1A5/SLC3A2	16
lung	down	GO:0004674	MF	protein serine/threonine kinase activity	53/989	380/10773	0.00128577	0.0453144	0.0406009	CDK15/PRKCG/PRKCE/MKNK1/HUNK/ACVR1B/CAMKK1/TAOK1/PSKH1/SIK2/FAM20A/PHKG2/MAP3K2/PRKCI/TGFBR1/MAP3K14/MAP3K5/PHKA2/ULK1/MAPK14/NEK6/CSNK1E/CDC42BPA/BMPR2/DSTYK/GSK3A/GSK3B/MAP3K8/CDKN1B/TRIO/WNK3/EIF2AK3/BMPR1B/MAP3K13/TGFBR3/PRKX/LRRK1/STK38L/RPS6KB1/ACVR1/TGFBR2/MAP4K4/TAOK2/VRK3/MAP2K2/HIPK1/DAPK1/CAMK2D/MINK1/MAPK6/EGFR/ROCK2/SQSTM1	53
lung	down	GO:0005085	MF	guanyl-nucleotide exchange factor activity	39/989	259/10773	0.00134692	0.0453144	0.0406009	FGF6/RET/SH2D3C/PLEKHG4/PREX1/PREX2/DOCK5/DOCK4/DENND5A/GFRA1/DOCK10/ARHGEF17/MET/DENND1B/PLEKHG1/FYN/AKAP13/ARHGEF6/NRG1/JAK2/TRIO/FGD4/NRG2/RAB3GAP2/ARHGEF37/ARHGEF3/SBF1/ARHGEF26/SBF2/RAPGEF2/PDGFA/RAPGEF3/ARHGEF1/CAMK2D/ERBB3/ARHGEF2/FGFR3/EGFR/ARHGEF11	39
lung	down	GO:0071813	MF	lipoprotein particle binding	7/989	20/10773	0.00143044	0.0453144	0.0406009	LRP8/MSR1/SORL1/PCSK9/LDLR/LSR/APOE	7
lung	down	GO:0071814	MF	protein-lipid complex binding	7/989	20/10773	0.00143044	0.0453144	0.0406009	LRP8/MSR1/SORL1/PCSK9/LDLR/LSR/APOE	7

## Sheet: KEGG
Organ	Level	KEGG_ID	Description	GeneRatio	BgRatio	Pvalue	P.adjust	qvalue	Gene_ID	Count
gill	down	ko05205	Proteoglycans in cancer	45/554	267/6468	6.0512e-06	6.0512e-06	0.00174529	ANK1/ARHGEF1/ARHGEF11/ASPN/CAMK2D/CASP3/CAV2/CD44/CD63/EGFR/FAS/FGFR1/FGFR3/FGFR4/FLT1/FLT4/FYN/FZD3/FZD6/FZD7/FZD8/GPC1/HGF/INSR/INSRR/ITGA2/ITGA4/ITGA5/ITGA9/ITPR3/MAP2K2/MAPK14/MMP9/MST1R/MYC/PPP1R12C/PTCH1/PTCH2/PXN/ROCK2/SLC9A1/TGFB1I1/THBS1/TIAM1/WNT5B	45
gill	down	ko04550	Signaling pathways regulating pluripotency of stem cells	30/554	176/6468	0.000179349	0.000179349	0.0237885	ACVR1/ACVR1B/BMPR2/DVL1/DVL2/ESRRG/FGFR1/FGFR3/FGFR4/FLT1/FLT4/FZD3/FZD6/FZD7/FZD8/GSK3A/GSK3B/INSR/INSRR/JAK1/JAK2/KAT6B/LIFR/MAP2K2/MAPK14/MLLT11/MYC/PCGF2/TGFBR1/WNT5B	30
gill	down	ko05224	Breast cancer	28/554	166/6468	0.000350141	0.000350141	0.0237885	DLL1/DVL1/DVL2/EGF/EGFR/FGFR1/FGFR3/FGFR4/FLT1/FLT4/FZD3/FZD6/FZD7/FZD8/GSK3A/GSK3B/HEY1/INSR/INSRR/LRP5/LRP6/MAP2K2/MYC/NCOA1/NOTCH1/NOTCH3/SP1/WNT5B	28
gill	down	ko04510	Focal adhesion	35/554	227/6468	0.00040374	0.00040374	0.0237885	CAV2/COL5A1/COL6A1/COL9A3/DIAPH1/DIAPH2/DOCK5/EGF/EGFR/FLT1/FLT4/FYN/GSK3A/GSK3B/HGF/INSR/INSRR/ITGA1/ITGA2/ITGA4/ITGA5/ITGA7/ITGA9/ITGB4/LAMA5/MAP2K2/MST1R/PPP1R12C/PXN/RAPGEF1/RASGRF2/ROCK2/TGFB1I1/THBS1/VAV2	35
gill	down	ko01521	EGFR tyrosine kinase inhibitor resistance	19/554	96/6468	0.000412391	0.000412391	0.0237885	AXL/EGF/EGFR/FGFR1/FGFR3/FGFR4/FLT1/FLT4/FYN/GSK3A/GSK3B/HGF/INSR/INSRR/JAK1/JAK2/MAP2K2/MST1R/NRG1	19
gill	down	ko04010	MAPK signaling pathway	45/554	322/6468	0.000604697	0.000604697	0.0276623	ACVR1B/ARRB2/CACNA1H/CACNA2D2/CASP3/DUSP3/DUSP8/EGF/EGFR/ELK4/FAS/FGFR1/FGFR3/FGFR4/FLT1/FLT4/GNA12/HGF/INSR/INSRR/MAP2K2/MAP2K7/MAP3K12/MAP3K13/MAP3K14/MAP3K2/MAP3K5/MAP3K8/MAPK14/MAPK8IP3/MEF2A/MINK1/MST1R/MYC/MYD88/PLA2G4A/PTPRR/RASGRF2/SRF/TAOK1/TAOK2/TGFBR1/TGFBR2/TIE1/TRAF2	45
gill	down	ko00564	Glycerophospholipid metabolism	18/554	92/6468	0.000671365	0.000671365	0.0276623	ACHE/AGPAT1/BCHE/CDS1/CHKA/DGKD/DGKQ/GDE1/GPAM/LCLAT1/LPCAT4/LPGAT1/LPIN1/MBOAT2/PHOSPHO1/PLA2G4A/PTDSS1/PTDSS2	18
gill	down	ko04810	Regulation of actin cytoskeleton	35/554	236/6468	0.000839508	0.000839508	0.0302665	ARHGEF1/ARHGEF11/CHRM2/CHRM3/DIAPH1/DIAPH2/DOCK5/EGF/EGFR/F2R/F2RL1/FGFR1/FGFR3/FGFR4/FLT1/FLT4/FYN/GNA12/INSR/INSRR/ITGA1/ITGA2/ITGA4/ITGA5/ITGA7/ITGA9/ITGB4/MAP2K2/PPP1R12C/PXN/ROCK2/SLC9A1/TGFB1I1/TIAM1/VAV2	35
lung	down	ko04360	Axon guidance	44/620	229/6468	4.27098e-06	4.27098e-06	0.00122285	NTNG2/PRKCG/EPHB1/TRPC6/DPYSL5/PLXNC1/PLXNA4/SEMA3C/SRGAP3/TRPC4/ACVR1B/FZD3/PLXNA3/EPHB2/PRKCI/TGFBR1/SEMA4C/SHH/EPHA5/MET/FYN/PTCH2/SLIT1/PLCG1/BMPR2/GSK3A/GSK3B/L1CAM/SEMA4G/EPHA3/SEMA3A/PTCH1/BMPR1B/SEMA7A/NTN4/MST1R/ARHGEF26/ACVR1/RND1/EPHB3/NRP1/CAMK2D/ROCK2/ARHGEF11	44
lung	down	ko01521	EGFR tyrosine kinase inhibitor resistance	22/620	96/6468	7.87713e-05	7.87713e-05	0.0112767	PRKCG/PDGFD/BCL2/MET/AXL/FYN/PLCG1/NRG1/GSK3A/GSK3B/FLT1/JAK2/NRG2/MST1R/RPS6KB1/PDGFA/INSR/MAP2K2/ERBB3/FGFR3/EGFR/JAK1	22
lung	down	ko04810	Regulation of actin cytoskeleton	40/620	236/6468	0.000220193	0.000220193	0.0210149	FGF6/ITGB8/ITGA4/DIAPH3/GNA12/ITGA5/PDGFD/DOCK5/DOCK4/ITGA1/PFN4/FYN/PIKFYVE/DIAPH2/ARHGEF6/BDKRB2/ITGA2/PPP1R12C/FLT1/FGD4/SCIN/GIT2/F2R/ITGA7/DIAPH1/ITGB6/PDGFA/INSR/PPP1R12B/MAP2K2/ARHGEF1/PXN/ERBB3/ITGB4/FGFR3/EGFR/ROCK2/ARHGEF11/ITGA6/EZR	40
lung	down	ko01110	Biosynthesis of secondary metabolites	53/620	356/6468	0.000656769	0.000656769	0.0448436	GCK/GPD1L/HAO1/AGPAT1/ACACB/NT5M/DHCR24/LCLAT1/CDS1/AGPAT3/DGKD/BLVRA/ACOX3/AK5/TM7SF2/COQ5/PGM5/NT5C3A/PMM1/LSS/DGKQ/ALDOC/DGKH/ALDH1A3/BCAT1/MBOAT2/ELOVL6/PLA2G3/PMM2/BPGM/AMPD2/UGT8/PDHX/PTDSS2/PGM2/AGL/ACY1/RFK/PLA2G4A/LPIN1/AK9/PGLS/IDI1/NME5/GLDC/OAT/HMOX1/HMGCR/G6PD/IDH1/ACLY/ARG1/PGAM1	53
lung	down	ko05205	Proteoglycans in cancer	42/620	267/6468	0.000783113	0.000783113	0.0448436	PRKCG/FZD5/ITGA4/FZD3/ITGA5/WNT9B/SHH/MAPK14/FAS/MET/ASPN/FYN/PTCH2/PLCG1/GPC1/PLAU/ITGA2/PPP1R12C/FLT1/PTCH1/CAV2/FZD8/MST1R/CD44/FZD10/RPS6KB1/ITPR3/INSR/PPP1R12B/MAP2K2/ARHGEF1/PXN/CAMK2D/ERBB3/FGFR3/EGFR/ROCK2/ARHGEF11/EPAS1/EZR/FLNB/CD63	42
