# Supplementary material for: Aestivation induces widespread transcriptional changes in the African lungfish
Source: Front Genet. 2023 Jan 17;14:1096929. doi: 10.3389/fgene.2023.1096929 (PMC9886888; doi:10.3389/fgene.2023.1096929)
Supplement: Supplementary file 4 [file Table1.XLSX]

## Sheet: Sheet1
Supplementary Table S1. Summary of the RNA-seq datasets from aestivation and noaestivation.
sample id	tissue	read length(bp)	read type	clean reads number	%mapped
ag1	gill	150	paired	19035450	92.11
ag2	gill	150	paired	20832192	92.57
ag3	gill	150	paired	20289944	91.31
ng1	gill	150	paired	23093048	91.68
ng2	gill	150	paired	24237989	91.95
ng3	gill	150	paired	25970319	91.73
al1	lung	150	paired	20694478	91.38
al2	lung	150	paired	20655738	92.94
al3	lung	150	paired	20762258	88.86
nl1	lung	150	paired	24843693	93.13
nl2	lung	150	paired	27130963	90.93
nl3	lung	150	paired	29206202	88.67
