# Supplementary material for: Aestivation induces widespread transcriptional changes in the African lungfish
Source: Front Genet. 2023 Jan 17;14:1096929. doi: 10.3389/fgene.2023.1096929 (PMC9886888; doi:10.3389/fgene.2023.1096929)
Supplement: Supplementary file 5 [file Table5.XLSX]

## Sheet: Sheet1
Supplementary Table S5. Differential alternative splicing events between gill and lung aestivation Protopterus annectens.
Group	Type	Gene Symbol	Gene ID	Description	Chr	Strand	IJC_SAMPLE_1	SJC_SAMPLE_1	IJC_SAMPLE_2	SJC_SAMPLE_2	IncFormLen	SkipFormLen	PValue	FDR	IncLevel1	IncLevel2	IncLevelDifference
gill	A3SS	LOC122817661	122817661	calcium homeostasis endoplasmic reticulum protein-like	chrNC_056747.1	-	97125102	42,42,52	15,29,14	65,85,74	182	149	0	0	0.654,0.709,0.616	0.159,0.218,0.134	0.489
gill	A3SS	LOC122813547	122813547	nuclear autoantigenic sperm protein	chrNC_056744.1	+	24,23,7	38,22,29	123,75,136	0,0,0	152	149	0	0	0.382,0.506,0.191	1.0,1.0,1.0	-0.64
gill	A3SS	LOC122799719	122799719	heterogeneous nuclear ribonucleoprotein A/B-like	chrNC_056733.1	-	646777946426	90313841326	748991208762	633659725716	280	149	0	0	0.792,0.75,0.721	0.386,0.448,0.449	0.327
gill	A3SS	GABPB2	122808907	GA binding protein transcription factor subunit beta 2	chrNC_056741.1	-	2,1,1	80,89,126	21,19,23	69,63,68	188	149	0	0	0.019,0.009,0.006	0.194,0.193,0.211	-0.188
gill	A3SS	SFPQ	122791604	splicing factor proline and glutamine rich	chrNC_056727.1	+	144415821603	264256341	482848464492	210122352188	173	149	0	0	0.825,0.842,0.802	0.664,0.651,0.639	0.172
gill	A3SS	AKAP8L	122812127	A-kinase anchoring protein 8 like	chrNC_056743.1	+	505269744905	547352936959	598163356005	240342277522553	167	149	0	0	0.452,0.54,0.386	0.182,0.199,0.192	0.268
gill	A3SS	AKAP8L	122812127	A-kinase anchoring protein 8 like	chrNC_056743.1	+	591278415924	420423490	699972826954	127412021152	170	149	0	0	0.925,0.942,0.914	0.828,0.842,0.841	0.09
gill	A3SS	MAX	122804333	MYC associated factor X	chrNC_056737.1	+	25,21,32	625807748	234272282	713938765	161	149	0	0	0.036,0.024,0.038	0.233,0.212,0.254	-0.2
gill	A3SS	SLTM	122807811	SAFB like transcription modulator	chrNC_056740.1	-	92,58,125	275295298	565716477	425516341	197	149	0	0	0.202,0.129,0.241	0.501,0.512,0.514	-0.318
gill	A3SS	CNOT3	122808530	CCR4-NOT transcription complex subunit 3	chrNC_056726.1	-	0,5,7	74,125,59	21,20,20	38,30,22	170	149	0	0	0.0,0.034,0.094	0.326,0.369,0.443	-0.337
gill	A3SS	SLTM	122807811	SAFB like transcription modulator	chrNC_056740.1	-	20,17,48	275295298	130,150,98	425516341	194	149	1.11e-14	1.04e-12	0.053,0.042,0.11	0.19,0.183,0.181	-0.116
gill	A3SS	LOC122788117	122788117	transcription factor CP2-like	chrNC_056747.1	-	176414119	61,99,25	354260269	27,14,23	152	149	3.83e-14	3.28e-12	0.739,0.804,0.824	0.928,0.948,0.92	-0.143
gill	A3SS	HNRNPK	122811687	heterogeneous nuclear ribonucleoprotein K	chrNC_056743.1	+	191624611770	8731071833	259025042060	222523951605	155	149	1.09e-13	8.62e-12	0.678,0.688,0.671	0.528,0.501,0.552	0.152
gill	A3SS	CCHR6.PART0H14orf28	122804417	chromosome chr6.part0 C14orf28 homolog	chrNC_056737.1	+	0,0,0	2,5,2	1,4,2	0,1,0	152	149	4.44e-13	3.26e-11	0.0,0.0,0.0	1.0,0.797,1.0	-0.932
gill	A3SS	SMAD1	122794084	SMAD family member 1	chrNC_056729.1	-	7,12,12	209323314	31,35,14	166187111	173	149	2.24e-12	1.47e-10	0.028,0.031,0.032	0.139,0.139,0.098	-0.095
gill	A3SS	GMEB1	122792237	glucocorticoid modulatory element binding protein 1	chrNC_056727.1	-	10,13,13	101184111	45,71,26	110,118,96	203	149	2.29e-12	1.47e-10	0.068,0.049,0.079	0.231,0.306,0.166	-0.169
gill	A3SS	CPSF6	122815483	cleavage and polyadenylation specific factor 6	chrNC_056745.1	-	34,33,65	63,71,70	147180141	57,64,73	190	149	6.45e-12	3.9e-10	0.297,0.267,0.421	0.669,0.688,0.602	-0.325
gill	A3SS	LOC122808816	122808816	Y-box-binding protein 3-like	chrNC_056741.1	+	425565732	14,20,14	618622641	98,37,36	152	149	1.26e-10	7.17e-09	0.967,0.965,0.981	0.861,0.943,0.946	0.054
gill	A3SS	GMEB1	122792237	glucocorticoid modulatory element binding protein 1	chrNC_056727.1	-	10,13,13	27,45,27	45,70,26	20,25,20	200	149	2.8e-10	1.51e-08	0.216,0.177,0.264	0.626,0.676,0.492	-0.379
gill	A3SS	AP4M1	122806668	adaptor related protein complex 4 subunit mu 1	chrNC_056739.1	-	10,8,5	57,48,48	2,2,2	118276140	177	149	5.5e-10	2.82e-08	0.129,0.123,0.081	0.014,0.006,0.012	0.1
gill	A3SS	ZNF326	122813367	zinc finger protein 326	chrNC_056744.1	+	76,92,125	163206191	181179197	168154174	152	149	3.73e-09	1.81e-07	0.314,0.304,0.391	0.514,0.533,0.526	-0.188
gill	A3SS	ILF3	122812348	interleukin enhancer binding factor 3	chrNC_056743.1	+	688909593	7821098519	794877712	453526459	152	149	3.87e-09	1.81e-07	0.463,0.448,0.528	0.632,0.62,0.603	-0.139
gill	A3SS	DAZAP1	122787348	DAZ associated protein 1	chrNC_056747.1	-	27,29,21	6,7,8	25,17,17	32,30,26	212	149	5.72e-09	2.55e-07	0.76,0.744,0.648	0.354,0.285,0.315	0.399
gill	A3SS	GMEB1	122792237	glucocorticoid modulatory element binding protein 1	chrNC_056727.1	-	8,12,8	68,101,82	43,67,23	83,107,95	191	149	1.84e-08	7.88e-07	0.084,0.085,0.071	0.288,0.328,0.159	-0.178
gill	A3SS	GPAT4	122811268	glycerol-3-phosphate acyltransferase 4	chrNC_056743.1	-	16,21,12	55,107,54	40,39,44	30,64,20	238	149	6.45e-08	2.65e-06	0.154,0.109,0.122	0.455,0.276,0.579	-0.308
gill	A3SS	SPCS2	122802874	signal peptidase complex subunit 2	chrNC_056735.1	-	68,85,94	38,72,79	64,95,106	128169168	152	149	1.15e-07	4.55e-06	0.637,0.536,0.538	0.329,0.355,0.382	0.215
gill	A3SS	LOC122787763	122787763	uncharacterized LOC122787763	chrNC_056747.1	-	3,6,2	0,0,0	8,12,7	5,3,5	154	149	1.82e-07	6.91e-06	1.0,1.0,1.0	0.608,0.795,0.575	0.341
gill	A3SS	LOC122812037	122812037	prosaposin-like	chrNC_056743.1	+	10,20,27	623713694	121,68,39	13591205938	173	149	3.26e-07	1.2e-05	0.014,0.024,0.032	0.071,0.046,0.035	-0.027
gill	A3SS	RPL17	122807649	ribosomal protein L17	chrNC_056726.1	-	277326283	483752264693	828878850	7712906310193	165	149	3.41e-07	1.21e-05	0.049,0.053,0.052	0.088,0.08,0.07	-0.028
gill	A3SS	CIBAR1	122798424	CBY1 interacting BAR domain containing 1	chrNC_056732.1	-	10,8,11	27,34,49	0,2,6	60,64,68	164	149	3.61e-07	1.23e-05	0.252,0.176,0.169	0.0,0.028,0.074	0.165
gill	A3SS	LOC122789298	122789298	nucleolar and coiled-body phosphoprotein 1-like	chrNC_056748.1	+	194314161	288349402	101,70,89	374257345	178	149	3.75e-07	1.24e-05	0.361,0.43,0.251	0.184,0.186,0.178	0.165
gill	A3SS	RXRB	122811608	retinoid X receptor beta	chrNC_056743.1	-	0,0,0	1,2,2	7,21,4	21,15,5	179	149	8.55e-07	2.74e-05	0.0,0.0,0.0	0.217,0.538,0.4	-0.385
gill	A3SS	LOC122817606	122817606	RNA-binding protein 3-like	chrNC_056747.1	-	223232293	105012311178	123615451490	379945874225	152	149	1.09e-06	3.4e-05	0.172,0.156,0.196	0.242,0.248,0.257	-0.074
gill	A3SS	ACBD4	122788157	acyl-CoA binding domain containing 4	chrNC_056747.1	+	12,16,19	0,0,0	27,23,24	10,4,2	155	149	1.28e-06	3.77e-05	1.0,1.0,1.0	0.722,0.847,0.92	0.17
gill	A3SS	CNOT3	122808530	CCR4-NOT transcription complex subunit 3	chrNC_056726.1	-	10,12,3	25,37,33	0,4,2	53,66,54	155	149	1.29e-06	3.77e-05	0.278,0.238,0.08	0.0,0.055,0.034	0.169
gill	A3SS	NR2F2	122807246	nuclear receptor subfamily 2 group F member 2	chrNC_056739.1	+	0,0,0	2,13,12	5,4,3	14,17,2	170	149	1.66e-06	4.75e-05	0.0,0.0,0.0	0.238,0.171,0.568	-0.326
gill	A3SS	PLOD3	122806503	procollagen-lysine,2-oxoglutarate 5-dioxygenase 3	chrNC_056739.1	+	50,35,5	423,332,48	17,8,16	28,36,28	167	149	2.16e-06	5.98e-05	0.095,0.086,0.085	0.351,0.165,0.338	-0.196
gill	A3SS	PBK	122794353	PDZ binding kinase	chrNC_056729.1	+	0,0,0	4,2,2	0,6,4	1,4,5	152	149	2.21e-06	5.98e-05	0.0,0.0,0.0	0.0,0.595,0.44	-0.345
gill	A3SS	SRPRA	122809371	SRP receptor subunit alpha	chrNC_056741.1	+	10,2,4	10,8,10	47,60,59	18,16,9	152	149	2.79e-06	7.18e-05	0.495,0.197,0.282	0.719,0.786,0.865	-0.465
gill	A3SS	PTBP2	122813400	polypyrimidine tract binding protein 2	chrNC_056744.1	+	0,1,0	7,4,7	8,2,4	6,8,3	152	149	2.8e-06	7.18e-05	0.0,0.197,0.0	0.567,0.197,0.567	-0.378
gill	A3SS	CLK2	122809017	CDC like kinase 2	chrNC_056741.1	-	3,6,0	4,6,2	0,0,0	5,18,10	152	149	2.97e-06	7.43e-05	0.424,0.495,0.0	0.0,0.0,0.0	0.306
gill	A3SS	EYA1	122798384	EYA transcriptional coactivator and phosphatase 1	chrNC_056732.1	+	5,8,2	0,0,1	15,8,26	10,3,21	164	149	3.26e-06	7.97e-05	1.0,1.0,0.645	0.577,0.708,0.529	0.277
gill	A3SS	HADHB	122793498	hydroxyacyl-CoA dehydrogenase trifunctional multienzyme complex subunit beta	chrNC_056728.1	-	349362371	60,54,64	419661506	41,46,46	152	149	4.5e-06	0.000105953	0.851,0.868,0.85	0.909,0.934,0.915	-0.063
gill	A3SS	LCMT1	122816546	leucine carboxyl methyltransferase 1	chrNC_056746.1	-	3,16,3	40,39,24	0,0,3	42,44,32	182	149	4.54e-06	0.000105953	0.058,0.251,0.093	0.0,0.0,0.071	0.11
gill	A3SS	ERF	122809363	ETS2 repressor factor	chrNC_056741.1	-	245427221	13,6,6	204365281	18,19,32	164	149	4.67e-06	0.000106579	0.945,0.985,0.971	0.911,0.946,0.889	0.052
gill	A3SS	LOC122790735	122790735	TAR DNA-binding protein 43-like	chrNC_056750.1	+	218252318	248830502772	636567569	445340553765	167	149	4.8e-06	0.000107223	0.073,0.069,0.093	0.113,0.111,0.119	-0.036
gill	A3SS	BRD1	122798214	bromodomain containing 1	chrNC_056732.1	-	2,9,2	0,0,1	8,5,3	4,9,2	298	149	5.6e-06	0.000122327	1.0,1.0,0.5	0.5,0.217,0.429	0.451
gill	A3SS	NR2F1	122795800	nuclear receptor subfamily 2 group F member 1	chrNC_056730.1	-	8,5,15	0,0,1	20,19,13	4,5,8	152	149	6.6e-06	0.000141267	1.0,1.0,0.936	0.831,0.788,0.614	0.234
gill	A3SS	MLLT6	122788242	MLLT6, PHD finger containing	chrNC_056747.1	-	1,4,1	0,0,0	8,4,10	5,6,0	152	149	8.24e-06	0.000172738	1.0,1.0,1.0	0.611,0.395,1.0	0.331
gill	A3SS	RASAL2	122813121	RAS protein activator like 2	chrNC_056744.1	-	1,1,3	0,0,0	7,3,3	0,7,3	170	149	8.61e-06	0.000176917	1.0,1.0,1.0	1.0,0.273,0.467	0.42
gill	A3SS	TCF7L2	122788897	transcription factor 7 like 2	chrNC_056748.1	+	12,25,26	12,37,32	11,22,33	7,3,5	164	149	9.42e-06	0.00018977	0.476,0.38,0.425	0.588,0.869,0.857	-0.344
gill	A3SS	SHOX	122802721	short stature homeobox	chrNC_056735.1	-	1,0,0	2,1,3	9,6,1	3,1,5	152	149	1.36e-05	0.000268962	0.329,0.0,0.0	0.746,0.855,0.164	-0.479
gill	A3SS	PRKCD	122807152	protein kinase C delta	chrNC_056739.1	-	55,82,66	30,27,15	67,78,86	8,8,10	152	149	1.78e-05	0.000345724	0.642,0.749,0.812	0.891,0.905,0.894	-0.162
gill	A3SS	SDC2	122796877	syndecan 2	chrNC_056731.1	+	343412392	19,18,18	8281034917	73,100,91	158	149	1.91e-05	0.000363772	0.945,0.956,0.954	0.915,0.907,0.905	0.043
gill	A3SS	LOC122809794	122809794	BTG3 associated nuclear protein	chrNC_056741.1	+	11,15,15	9,14,7	26,24,32	7,3,1	158	149	2.21e-05	0.000410615	0.535,0.503,0.669	0.778,0.883,0.968	-0.307
gill	A3SS	LOC122808660	122808660	alpha-1,4-N-acetylglucosaminyltransferase-like	chrNC_056741.1	+	19,33,22	8,8,10	69,76,17	3,9,0	153	149	2.24e-05	0.000410615	0.698,0.801,0.682	0.957,0.892,1.0	-0.223
gill	A3SS	TP53INP2	122817107	tumor protein p53 inducible nuclear protein 2	chrNC_056746.1	+	18,17,25	8,8,9	6,8,6	10,15,10	298	149	3.37e-05	0.000607964	0.529,0.515,0.581	0.231,0.211,0.231	0.317
gill	A3SS	PUM1	122812264	pumilio RNA binding family member 1	chrNC_056726.1	+	23,20,16	6,7,5	31,25,26	37,34,19	164	149	4.14e-05	0.000733541	0.777,0.722,0.744	0.432,0.4,0.554	0.286
gill	A3SS	ZNF326	122813367	zinc finger protein 326	chrNC_056744.1	+	41,38,26	139158103	42,33,32	51,58,70	152	149	4.42e-05	0.00076626	0.224,0.191,0.198	0.447,0.358,0.309	-0.167
gill	A3SS	LOC122801055	122801055	poly(U)-specific endoribonuclease-like	chrNC_056734.1	+	3,3,12	0,0,1	4,44,78	2,14,15	152	149	4.48e-05	0.00076626	1.0,1.0,0.922	0.662,0.755,0.836	0.223
gill	A3SS	LOC122793158	122793158	transmembrane protease serine 11D-like	chrNC_056728.1	+	1,2,4	0,0,0	5,3,17	3,0,5	152	149	5.28e-05	0.000888172	1.0,1.0,1.0	0.62,1.0,0.769	0.204
gill	A3SS	TDG	122815378	thymine DNA glycosylase	chrNC_056745.1	-	7,1,2	0,0,0	15,18,15	6,1,2	161	149	7.16e-05	0.00117868	1.0,1.0,1.0	0.698,0.943,0.874	0.162
gill	A3SS	VLDLR	122809278	very low density lipoprotein receptor	chrNC_056741.1	-	13,7,17	0,0,0	46,45,47	5,3,7	152	149	7.23e-05	0.00117868	1.0,1.0,1.0	0.9,0.936,0.868	0.099
gill	A3SS	TP73	122794508	tumor protein p73	chrNC_056729.1	-	0,0,0	3,1,3	1,6,2	17,10,16	152	149	8.84e-05	0.00141812	0.0,0.0,0.0	0.055,0.37,0.109	-0.178
gill	A3SS	SEMA6D	122806832	semaphorin 6D	chrNC_056739.1	+	1,2,2	1,0,0	2,0,4	0,3,4	298	149	9.15e-05	0.00144623	0.333,1.0,1.0	1.0,0.0,0.333	0.333
gill	A3SS	TRA2B	122805650	transformer 2 beta homolog	chrNC_056738.1	-	132,75,138	39,39,31	285232281	28,44,42	182	149	9.4e-05	0.00146249	0.735,0.612,0.785	0.893,0.812,0.846	-0.14
gill	A3SS	LOC122797858	122797858	HMG domain-containing protein 4-like	chrNC_056725.1	+	11,28,17	14,17,6	24,29,12	52,58,61	185	149	0.00011496	0.00175529	0.388,0.57,0.695	0.271,0.287,0.137	0.319
gill	A3SS	BAG6	122811425	BAG cochaperone 6	chrNC_056743.1	-	138159179	90,99,42	138151125	21,29,30	152	149	0.000116221	0.00175529	0.6,0.612,0.807	0.866,0.836,0.803	-0.162
gill	A3SS	LOC122817706	122817706	mucin-16-like	chrNC_056747.1	+	73,24,98	7,1,10	1,10,22	0,0,0	152	149	0.000138043	0.00205464	0.911,0.959,0.906	1.0,1.0,1.0	-0.075
gill	A3SS	WDR33	122801069	WD repeat domain 33	chrNC_056734.1	-	61,95,73	5,14,3	48,83,55	0,3,1	152	149	0.00014754	0.00216462	0.923,0.869,0.96	1.0,0.964,0.982	-0.065
gill	A3SS	LOC122798587	122798587	pituitary tumor-transforming gene 1 protein-interacting protein-like	chrNC_056732.1	+	65,68,75	11,15,16	101110155	10,7,10	152	149	0.000180898	0.00261666	0.853,0.816,0.821	0.908,0.939,0.938	-0.098
gill	A3SS	CAMTA2	122806560	calmodulin binding transcription activator 2	chrNC_056739.1	+	1,0,0	2,3,1	2,2,10	14,5,8	152	149	0.000204313	0.00291429	0.329,0.0,0.0	0.123,0.282,0.551	-0.209
gill	A3SS	SHC2	122787279	SHC adaptor protein 2	chrNC_056747.1	-	3,4,0	2,3,3	4,2,4	0,0,2	179	149	0.000213817	0.00300808	0.555,0.526,0.0	1.0,1.0,0.625	-0.515
gill	A3SS	CIITA	122816392	class II major histocompatibility complex transactivator	chrNC_056746.1	+	31,19,16	3,4,2	19,19,16	0,0,0	152	149	0.000224842	0.00312044	0.91,0.823,0.887	1.0,1.0,1.0	-0.127
gill	A3SS	KAT5	122799844	lysine acetyltransferase 5	chrNC_056733.1	+	0,1,1	4,3,3	12,5,4	6,5,13	173	149	0.000240237	0.00328964	0.0,0.223,0.223	0.633,0.463,0.209	-0.286
gill	A3SS	UBR2	122793647	ubiquitin protein ligase E3 component n-recognin 2	chrNC_056725.1	+	3,0,1	2,4,2	6,11,6	2,2,0	152	149	0.000244154	0.00329928	0.595,0.0,0.329	0.746,0.844,1.0	-0.555
gill	A3SS	NEO1	122806881	neogenin 1	chrNC_056739.1	+	4,3,7	5,2,0	11,9,1	0,1,0	209	149	0.000248467	0.00331396	0.363,0.517,1.0	1.0,0.865,1.0	-0.328
gill	A3SS	PHF12	122787629	PHD finger protein 12	chrNC_056747.1	-	10,23,12	3,6,2	17,8,18	0,0,2	152	149	0.000262863	0.00346104	0.766,0.79,0.855	1.0,1.0,0.898	-0.162
gill	A3SS	USP48	122794644	ubiquitin specific peptidase 48	chrNC_056729.1	+	3,3,2	5,9,7	1,0,0	2,1,14	152	149	0.000274068	0.00356288	0.37,0.246,0.219	0.329,0.0,0.0	0.169
gill	A3SS	LOC122796513	122796513	poly(rC)-binding protein 3-like	chrNC_056731.1	-	10,5,24	0,1,1	6,18,32	1,3,9	172	149	0.000278377	0.00357366	1.0,0.812,0.954	0.839,0.839,0.755	0.111
gill	A3SS	WDR26	122791021	WD repeat domain 26	chrNC_056727.1	-	19,25,26	6,6,7	8,10,7	0,2,0	152	149	0.000326184	0.0041307	0.756,0.803,0.785	1.0,0.831,1.0	-0.162
gill	A3SS	ENG	122817038	endoglin	chrNC_056746.1	-	6,3,1	1,0,0	17,33,6	2,8,2	221	149	0.000329812	0.0041307	0.802,1.0,1.0	0.851,0.736,0.669	0.182
gill	A3SS	ENG	122817038	endoglin	chrNC_056746.1	-	6,3,1	1,0,0	17,37,6	2,8,2	226	149	0.000370546	0.00458494	0.798,1.0,1.0	0.849,0.753,0.664	0.177
gill	A3SS	LOC122787298	122787298	semaphorin-4D-like	chrNC_056747.1	-	5,8,9	1,0,1	16,25,9	6,3,7	154	149	0.000407581	0.00498317	0.829,1.0,0.897	0.721,0.89,0.554	0.187
gill	A3SS	RNF122	122811275	ring finger protein 122	chrNC_056743.1	+	6,8,7	0,1,0	21,17,4	3,3,3	152	149	0.000430526	0.00520177	1.0,0.887,1.0	0.873,0.847,0.567	0.2
gill	A3SS	ANKRD39	122812103	ankyrin repeat domain 39	chrNC_056743.1	-	0,0,1	2,2,0	15,16,19	11,9,14	152	149	0.000436183	0.00520884	0.0,0.0,1.0	0.572,0.635,0.571	-0.259
gill	A3SS	AZI2	122796342	5-azacytidine induced 2	chrNC_056731.1	+	31,20,20	3,2,0	49,98,95	8,20,26	153	149	0.000509982	0.00602014	0.91,0.907,1.0	0.856,0.827,0.781	0.118
gill	A3SS	LOC122795588	122795588	apolipoprotein L3-like	chrNC_056730.1	+	2,0,16	19,35,5	0,0,0	24,18,13	181	149	0.000559009	0.00648922	0.08,0.0,0.725	0.0,0.0,0.0	0.268
gill	A3SS	FIP1L1	122793430	factor interacting with PAPOLA and CPSF1	chrNC_056728.1	+	1,1,1	0,0,1	2,1,0	1,0,9	152	149	0.000562357	0.00648922	1.0,1.0,0.495	0.662,1.0,0.0	0.278
gill	A3SS	RBMS2	122811649	RNA binding motif single stranded interacting protein 2	chrNC_056743.1	+	44,78,44	7,15,12	17,25,12	8,17,7	152	149	0.000622946	0.00710851	0.86,0.836,0.782	0.676,0.59,0.627	0.195
gill	A3SS	NFS1	122817030	NFS1 cysteine desulfurase	chrNC_056746.1	-	29,30,29	21,28,16	36,32,33	46,56,63	152	149	0.000675173	0.00761981	0.575,0.512,0.64	0.434,0.359,0.339	0.198
gill	A3SS	LOC122813827	122813827	zinc-binding protein A33-like	chrNC_056744.1	+	8,11,5	0,0,0	1,12,1	1,0,8	155	149	0.000735679	0.00821242	1.0,1.0,1.0	0.49,1.0,0.107	0.468
gill	A3SS	TNC	122790923	tenascin C	chrNC_056750.1	+	9,34,4	0,0,0	11,4,13	1,0,6	152	149	0.000757131	0.0082947	1.0,1.0,1.0	0.915,1.0,0.68	0.135
gill	A3SS	LOC122809254	122809254	titin-like	chrNC_056741.1	-	83121110	11,17,18	68,63,55	4,2,4	152	149	0.000759203	0.0082947	0.881,0.875,0.857	0.943,0.969,0.931	-0.077
gill	A3SS	HDAC6	122809122	histone deacetylase 6	chrNC_056741.1	+	3,3,11	24,14,18	2,0,1	6,16,20	185	149	0.000814896	0.00880945	0.091,0.147,0.33	0.212,0.0,0.039	0.106
gill	A3SS	LOC122794164	122794164	avidin-related protein 4/5-like	chrNC_056729.1	-	43,75,111	13,16,17	58,82,42	6,8,0	152	149	0.000895735	0.00958249	0.764,0.821,0.865	0.905,0.909,1.0	-0.121
gill	A3SS	LOC122799719	122799719	heterogeneous nuclear ribonucleoprotein A/B-like	chrNC_056733.1	-	555672496379	373532463	961289418737	871941793	152	149	0.000940792	0.00996076	0.936,0.93,0.931	0.915,0.903,0.915	0.021
gill	A3SS	EYA1	122798384	EYA transcriptional coactivator and phosphatase 1	chrNC_056732.1	+	3,6,2	0,1,0	47,21,10	2,2,11	152	149	0.000994967	0.0104268	1.0,0.855,1.0	0.958,0.911,0.471	0.172
gill	A3SS	DROSHA	122796669	drosha ribonuclease III	chrNC_056731.1	-	11,14,4	12,19,20	0,4,0	8,11,10	191	149	0.00104095	0.0107985	0.417,0.365,0.135	0.0,0.221,0.0	0.232
gill	A3SS	CHUK	122789389	component of inhibitor of nuclear factor kappa B kinase complex	chrNC_056748.1	+	0,0,0	2,2,2	3,0,2	0,2,2	152	149	0.00108164	0.0111084	0.0,0.0,0.0	1.0,0.0,0.495	-0.498
gill	A3SS	LOC122816836	122816836	uncharacterized protein C20orf204-like	chrNC_056746.1	+	0,0,1	2,2,0	1,3,7	2,6,3	170	149	0.00119809	0.0121825	0.0,0.0,1.0	0.305,0.305,0.672	-0.094
gill	A3SS	SLTM	122807811	SAFB like transcription modulator	chrNC_056740.1	-	839852919	212191274	8751029875	302362323	152	149	0.0012503	0.0125124	0.795,0.814,0.767	0.74,0.736,0.726	0.058
gill	A3SS	LOC122790141	122790141	vascular endothelial growth factor receptor kdr-like	chrNC_056749.1	+	9,18,9	0,2,0	53,45,18	8,5,4	152	149	0.0012549	0.0125124	1.0,0.898,1.0	0.867,0.898,0.815	0.106
gill	A3SS	LOC122792261	122792261	CD2-associated protein-like	chrNC_056727.1	-	1,0,0	5,3,8	5,3,13	47,67,65	152	149	0.00129732	0.0127332	0.164,0.0,0.0	0.094,0.042,0.164	-0.045
gill	A3SS	HEATR1	122791375	HEAT repeat containing 1	chrNC_056727.1	+	8,16,11	2,11,3	15,31,7	2,3,0	152	149	0.00130184	0.0127332	0.797,0.588,0.782	0.88,0.91,1.0	-0.208
gill	A3SS	CELF1	122811125	CUGBP Elav-like family member 1	chrNC_056743.1	+	10,15,9	17,5,12	25,21,22	89,95,67	161	149	0.00132015	0.0127905	0.352,0.735,0.41	0.206,0.17,0.233	0.296
gill	A3SS	LOC122808649	122808649	T-cell surface glycoprotein CD4-like	chrNC_056741.1	-	13,5,3	0,1,2	0,4,0	2,0,2	152	149	0.00140256	0.013462	1.0,0.831,0.595	0.0,1.0,0.0	0.475
gill	A3SS	LOC122795811	122795811	cytochrome c oxidase subunit 7C, mitochondrial	chrNC_056730.1	+	9949141448	28,29,50	267432692048	36,91,30	153	149	0.00144291	0.013539	0.972,0.968,0.966	0.986,0.972,0.985	-0.012
gill	A3SS	EVA1C	122801809	eva-1 homolog C	chrNC_056735.1	-	1,6,1	7,32,22	1,0,0	24,37,21	170	149	0.00144798	0.013539	0.111,0.141,0.038	0.035,0.0,0.0	0.085
gill	A3SS	KCTD13	122813802	potassium channel tetramerization domain containing 13	chrNC_056744.1	-	9,15,6	0,1,0	24,34,29	1,4,5	152	149	0.00145014	0.013539	1.0,0.936,1.0	0.959,0.893,0.85	0.078
gill	A3SS	LOC122787738	122787738	protein rapunzel-like	chrNC_056747.1	+	1,0,0	14,3,4	2,2,4	20,13,14	155	149	0.00152926	0.0141491	0.064,0.0,0.0	0.088,0.129,0.215	-0.123
gill	A3SS	LOC122811806	122811806	calcitonin gene-related peptide type 1 receptor-like	chrNC_056743.1	+	231279359	35,36,35	192191231	14,11,16	152	149	0.001627	0.014919	0.866,0.884,0.91	0.931,0.945,0.934	-0.05
gill	A3SS	LOC122807697	122807697	ETS domain-containing protein Elk-1-like	chrNC_056740.1	-	10,31,8	7,11,7	28,19,16	4,5,0	153	149	0.00166835	0.0151628	0.582,0.733,0.527	0.872,0.787,1.0	-0.272
gill	A3SS	LOC122788133	122788133	histone acetyltransferase KAT7-like	chrNC_056747.1	+	54,68,49	16,12,7	3,10,12	2,8,8	152	149	0.00181258	0.0163291	0.768,0.847,0.873	0.595,0.551,0.595	0.249
gill	A3SS	SLC2A10	122817114	solute carrier family 2 member 10	chrNC_056746.1	-	15,19,37	3,2,3	3,5,11	0,0,1	233	149	0.00191334	0.017087	0.762,0.859,0.887	1.0,1.0,0.876	-0.123
gill	A3SS	ZNF276	122810302	zinc finger protein 276	chrNC_056742.1	-	2,4,3	34,28,37	0,0,1	25,28,29	152	149	0.00194074	0.017087	0.055,0.123,0.074	0.0,0.0,0.033	0.073
gill	A3SS	FOXK2	122799211	forkhead box K2	chrNC_056733.1	-	176296268	69,145,84	254306231	72,77,57	152	149	0.00194663	0.017087	0.714,0.667,0.758	0.776,0.796,0.799	-0.077
gill	A3SS	CCDC33	122806927	coiled-coil domain containing 33	chrNC_056739.1	-	8,1,4	0,1,1	12,4,54	7,2,16	152	149	0.00201753	0.0175594	1.0,0.495,0.797	0.627,0.662,0.768	0.078
gill	A3SS	DAGLA	122791671	diacylglycerol lipase alpha	chrNC_056751.1	-	5,6,4	3,0,2	4,9,9	9,12,16	164	149	0.00218983	0.0188988	0.602,1.0,0.645	0.288,0.405,0.338	0.405
gill	A3SS	DTX2	122787481	deltex E3 ubiquitin ligase 2	chrNC_056747.1	-	11,14,5	0,0,0	12,31,37	3,5,0	152	149	0.00228459	0.0195523	1.0,1.0,1.0	0.797,0.859,1.0	0.115
gill	A3SS	SOCS4	122804501	suppressor of cytokine signaling 4	chrNC_056737.1	+	9,21,14	0,0,0	30,20,41	3,1,4	154	149	0.00258853	0.0219704	1.0,1.0,1.0	0.906,0.951,0.908	0.078
gill	A3SS	BAG6	122811425	BAG cochaperone 6	chrNC_056743.1	-	192230247	62,46,59	140171191	69,66,61	152	149	0.00261139	0.0219828	0.752,0.831,0.804	0.665,0.717,0.754	0.084
gill	A3SS	ZMIZ1	122789430	zinc finger MIZ-type containing 1	chrNC_056748.1	+	1,1,0	2,0,1	8,18,7	1,2,0	194	149	0.0026445	0.0220805	0.277,1.0,0.0	0.86,0.874,1.0	-0.486
gill	A3SS	XYLT2	122817272	xylosyltransferase 2	chrNC_056746.1	+	7,9,13	0,0,0	20,52,41	1,1,7	152	149	0.00269495	0.0223203	1.0,1.0,1.0	0.951,0.981,0.852	0.072
gill	A3SS	LOC122807767	122807767	sarcolemma associated protein	chrNC_056740.1	+	48,75,72	23,26,43	106,92,104	15,25,34	152	149	0.00286819	0.0235651	0.672,0.739,0.621	0.874,0.783,0.75	-0.125
gill	A3SS	UBQLN1	122811690	ubiquilin 1	chrNC_056743.1	-	160168181	187230177	186194230	162177146	152	149	0.00295506	0.0240861	0.456,0.417,0.501	0.53,0.518,0.607	-0.094
gill	A3SS	AKAP8L	122812127	A-kinase anchoring protein 8 like	chrNC_056743.1	+	633361607978	420423490	250522372223502	127412021152	152	149	0.00305678	0.024719	0.937,0.935,0.941	0.951,0.951,0.952	-0.014
gill	A3SS	HSPG2	122794641	heparan sulfate proteoglycan 2	chrNC_056729.1	+	1,2,1	1,1,0	11,14,2	20,4,5	152	149	0.00310173	0.0248865	0.495,0.662,1.0	0.35,0.774,0.282	0.25
gill	A3SS	TRAPPC2L	122810205	trafficking protein particle complex subunit 2L	chrNC_056742.1	-	6,20,7	115181119	3,3,5	113127106	213	149	0.00324586	0.0258411	0.035,0.072,0.04	0.018,0.016,0.032	0.027
gill	A3SS	FAM53A	122794132	family with sequence similarity 53 member A	chrNC_056729.1	+	68,60,46	3,7,2	93,44,91	1,1,2	153	149	0.00331049	0.0261529	0.957,0.893,0.957	0.989,0.977,0.978	-0.046
gill	A3SS	LOC122790166	122790166	serine-rich adhesin for platelets-like	chrNC_056749.1	-	59,55,58	769990752	53,62,49	501522551	152	149	0.00344572	0.0269824	0.07,0.052,0.07	0.094,0.104,0.08	-0.029
gill	A3SS	LOC122817661	122817661	calcium homeostasis endoplasmic reticulum protein-like	chrNC_056747.1	-	68,111,94	46,58,35	75,90,70	26,27,12	152	149	0.00346805	0.0269824	0.592,0.652,0.725	0.739,0.766,0.851	-0.129
gill	A3SS	MEIS2	122805655	Meis homeobox 2	chrNC_056726.1	-	15,15,17	8,14,8	18,37,27	50,38,48	170	149	0.00352572	0.0272249	0.622,0.484,0.651	0.24,0.46,0.33	0.242
gill	A3SS	SYTL3	122793937	synaptotagmin like 3	chrNC_056725.1	+	25,108,42	6,5,16	25,36,26	13,24,9	298	149	0.00399552	0.0306224	0.676,0.915,0.568	0.49,0.429,0.591	0.216
gill	A3SS	BRD1	122798214	bromodomain containing 1	chrNC_056732.1	-	0,1,1	1,0,3	4,9,2	7,0,0	152	149	0.00405081	0.0307559	0.0,1.0,0.246	0.359,1.0,1.0	-0.371
gill	A3SS	LDB1	122789064	LIM domain binding 1	chrNC_056748.1	+	58,143,57	29,42,31	62,98,75	50,67,51	152	149	0.00407283	0.0307559	0.662,0.769,0.643	0.549,0.589,0.59	0.115
gill	A3SS	HERC1	122806920	HECT and RLD domain containing E3 ubiquitin protein ligase family member 1	chrNC_056739.1	+	3,1,1	2,0,0	4,7,5	6,2,2	152	149	0.00434972	0.032607	0.595,1.0,1.0	0.395,0.774,0.71	0.239
gill	A3SS	ERG	122801824	ETS transcription factor ERG	chrNC_056735.1	-	3,10,6	2,3,0	19,10,1	16,14,2	152	149	0.00446574	0.0328777	0.595,0.766,1.0	0.538,0.412,0.329	0.361
gill	A3SS	EPHB4	122806507	EPH receptor B4	chrNC_056739.1	+	0,1,0	5,4,4	5,3,0	20,28,6	152	149	0.00446596	0.0328777	0.0,0.197,0.0	0.197,0.095,0.0	-0.032
gill	A3SS	FBXO7	122815193	F-box protein 7	chrNC_056745.1	-	2,8,6	6,47,15	7,28,16	16,36,29	152	149	0.00448186	0.0328777	0.246,0.143,0.282	0.3,0.433,0.351	-0.138
gill	A3SS	SLC25A3	122815367	solute carrier family 25 member 3	chrNC_056745.1	+	158524081873	505567551	649871216093	241925412117	152	149	0.00451842	0.0328973	0.755,0.806,0.769	0.725,0.733,0.738	0.045
gill	A3SS	CCN5	122816924	cellular communication network factor 5	chrNC_056746.1	+	27,30,14	3,3,1	29,25,23	0,0,0	155	149	0.00454861	0.0328973	0.896,0.906,0.931	1.0,1.0,1.0	-0.089
gill	A3SS	B3GAT3	122813520	beta-1,3-glucuronyltransferase 3	chrNC_056744.1	-	6,7,2	1,0,0	7,12,14	4,1,1	183	149	0.0045938	0.0329918	0.83,1.0,1.0	0.588,0.907,0.919	0.139
gill	A3SS	FAAP100	122812965	FA core complex associated protein 100	chrNC_056744.1	+	0,2,4	7,10,7	0,0,1	8,1,12	165	149	0.00478444	0.0341224	0.0,0.153,0.34	0.0,0.0,0.07	0.141
gill	A3SS	NCOA5	122817085	nuclear receptor coactivator 5	chrNC_056746.1	-	130139103	35,50,37	340286248	56,82,43	185	149	0.00510709	0.03603	0.749,0.691,0.692	0.83,0.737,0.823	-0.086
gill	A3SS	LOC122789298	122789298	nucleolar and coiled-body phosphoprotein 1-like	chrNC_056748.1	+	58,78,36	2,2,2	10,3,13	3,8,0	178	149	0.00512208	0.03603	0.96,0.97,0.938	0.736,0.239,1.0	0.298
gill	A3SS	LOC122798139	122798139	cytochrome c	chrNC_056732.1	+	597537668	211147190	146418151727	256417493	152	149	0.00517588	0.0360651	0.735,0.782,0.775	0.849,0.81,0.774	-0.047
gill	A3SS	IRAG2	122815300	inositol 1,4,5-triphosphate receptor associated 2	chrNC_056745.1	-	1,1,1	6,2,18	9,3,2	27,6,9	170	149	0.0051973	0.0360651	0.127,0.305,0.046	0.226,0.305,0.163	-0.072
gill	A3SS	GMEB1	122792237	glucocorticoid modulatory element binding protein 1	chrNC_056727.1	-	70,102,87	27,45,27	85,110,98	20,25,20	158	149	0.00539846	0.0372095	0.71,0.681,0.752	0.8,0.806,0.822	-0.095
gill	A3SS	EPHB3	122792277	EPH receptor B3	chrNC_056727.1	+	4,0,0	27,15,16	3,2,13	25,28,14	167	149	0.00550701	0.0377046	0.117,0.0,0.0	0.097,0.06,0.453	-0.164
gill	A3SS	LOC122789133	122789133	WASH complex subunit 2A-like	chrNC_056748.1	+	26,12,7	16,10,12	13,14,9	25,43,18	155	149	0.00563608	0.0381269	0.61,0.536,0.359	0.333,0.238,0.325	0.203
gill	A3SS	ZNRF2	122796498	zinc and ring finger 2	chrNC_056731.1	-	0,0,5	13,9,9	16,7,9	14,33,12	152	149	0.00564293	0.0381269	0.0,0.0,0.353	0.528,0.172,0.424	-0.257
gill	A3SS	HCFC1	122808997	host cell factor C1	chrNC_056741.1	+	14,10,11	5,2,2	42,43,39	1,3,2	152	149	0.00572145	0.0382805	0.733,0.831,0.844	0.976,0.934,0.95	-0.151
gill	A3SS	CCHR7.PART0H17orf49	122806598	chromosome chr7.part0 C17orf49 homolog	chrNC_056739.1	+	63,130,71	23,47,41	38,43,37	26,32,31	153	149	0.00574022	0.0382805	0.727,0.729,0.628	0.587,0.567,0.538	0.131
gill	A3SS	PSIP1	122793344	PC4 and SFRS1 interacting protein 1	chrNC_056728.1	-	14,28,16	9,5,4	10,24,25	11,22,17	154	149	0.0059006	0.0390962	0.601,0.844,0.795	0.468,0.513,0.587	0.224
gill	A3SS	ZNF326	122813367	zinc finger protein 326	chrNC_056744.1	+	179194206	140163161	215250212	134128127	152	149	0.00598599	0.0393222	0.556,0.538,0.556	0.611,0.657,0.621	-0.08
gill	A3SS	RAPGEF5	122796268	Rap guanine nucleotide exchange factor 5	chrNC_056731.1	-	1,3,1	2,7,5	5,12,5	6,4,4	152	149	0.00601128	0.0393222	0.329,0.296,0.164	0.45,0.746,0.551	-0.319
gill	A3SS	HIPK1	122803325	homeodomain interacting protein kinase 1	chrNC_056736.1	-	3,3,3	1,0,0	12,7,11	1,6,0	152	149	0.00605614	0.0393649	0.746,1.0,1.0	0.922,0.534,1.0	0.097
gill	A3SS	LOC122790446	122790446	RNA-binding protein 39-like	chrNC_056750.1	+	46,46,55	3,7,5	144125113	1,9,2	154	149	0.00647962	0.0418527	0.937,0.864,0.914	0.993,0.931,0.982	-0.064
gill	A3SS	ZNF423	122810379	zinc finger protein 423	chrNC_056742.1	-	0,2,4	3,13,19	0,0,0	7,11,2	152	149	0.00652473	0.0418558	0.0,0.131,0.171	0.0,0.0,0.0	0.101
gill	A3SS	STX12	122812655	syntaxin 12	chrNC_056726.1	+	32,41,37	3,1,0	54,61,61	3,13,2	153	149	0.00656162	0.0418558	0.912,0.976,1.0	0.946,0.82,0.967	0.052
gill	A3SS	LOC122793454	122793454	amyloid-beta A4 precursor protein-binding family B member 2-like	chrNC_056728.1	+	5,6,2	2,0,0	20,18,20	4,10,0	152	149	0.0066043	0.041868	0.71,1.0,1.0	0.831,0.638,1.0	0.08
gill	A3SS	DHX57	122789934	DExH-box helicase 57	chrNC_056727.1	+	0,0,2	10,12,3	0,2,8	14,11,5	152	149	0.00669131	0.0421594	0.0,0.0,0.395	0.0,0.151,0.611	-0.122
gill	A3SS	TNFRSF11A	122796587	TNF receptor superfamily member 11a	chrNC_056731.1	+	9,12,15	0,3,4	40,50,63	0,0,4	152	149	0.00750675	0.0470087	1.0,0.797,0.786	1.0,1.0,0.939	-0.119
gill	A3SS	SLC30A9	122793470	solute carrier family 30 member 9	chrNC_056728.1	+	10,5,22	19,14,26	26,19,18	23,7,13	164	149	0.007636	0.0475283	0.323,0.245,0.435	0.507,0.711,0.557	-0.257
gill	A3SS	PCBP2	122811816	poly(rC) binding protein 2	chrNC_056743.1	+	173337247	96414781040	184275192	113214881306	155	149	0.00823782	0.0509653	0.147,0.18,0.186	0.135,0.151,0.124	0.034
gill	A3SS	AP1AR	122793489	adaptor related protein complex 1 associated regulatory protein	chrNC_056728.1	+	15,15,23	70,71,136	34,42,33	109127104	152	149	0.00850458	0.0523006	0.174,0.172,0.142	0.234,0.245,0.237	-0.076
gill	A3SS	IKZF5	122788962	IKAROS family zinc finger 5	chrNC_056748.1	+	22,20,22	0,4,3	9,7,9	2,7,3	158	149	0.00861368	0.0526562	1.0,0.825,0.874	0.809,0.485,0.739	0.222
gill	A3SS	RNF123	122806938	ring finger protein 123	chrNC_056739.1	+	51,74,72	14,26,24	41,64,51	29,35,24	152	149	0.00888018	0.0539641	0.781,0.736,0.746	0.581,0.642,0.676	0.121
gill	A3SS	SEMA4D	122795889	semaphorin 4D	chrNC_056730.1	-	7,17,9	0,2,0	21,11,11	1,2,4	152	149	0.00901081	0.0544359	1.0,0.893,1.0	0.954,0.844,0.729	0.122
gill	A3SS	MYBPC1	122815336	myosin binding protein C1	chrNC_056745.1	-	4,17,9	0,1,0	3,3,9	0,2,3	152	149	0.00915009	0.054954	1.0,0.943,1.0	1.0,0.595,0.746	0.201
gill	A3SS	BAP1	122807831	BRCA1 associated protein 1	chrNC_056740.1	+	2,4,9	2,10,2	21,47,31	5,8,3	152	149	0.00925459	0.0550476	0.495,0.282,0.815	0.805,0.852,0.91	-0.325
gill	A3SS	LOC122788802	122788802	SPARC-related modular calcium-binding protein 1-like	chrNC_056725.1	-	2,11,2	0,1,0	17,17,9	0,7,0	152	149	0.00927286	0.0550476	1.0,0.915,1.0	1.0,0.704,1.0	0.07
gill	A3SS	LOC122811051	122811051	proline-rich protein 12-like	chrNC_056743.1	-	54,110,74	1,8,3	21,20,25	0,1,0	152	149	0.00934903	0.0551808	0.981,0.931,0.96	1.0,0.951,1.0	-0.026
gill	A3SS	DLAT	122809474	dihydrolipoamide S-acetyltransferase	chrNC_056741.1	+	7,7,7	124178177	0,5,5	172196204	167	149	0.0101763	0.0597204	0.048,0.034,0.034	0.0,0.022,0.021	0.024
gill	A3SS	RSRP1	122792312	arginine and serine rich protein 1	chrNC_056727.1	+	65,97,26	29,32,11	121,40,48	80,32,24	152	149	0.0102377	0.0597395	0.687,0.748,0.699	0.597,0.551,0.662	0.108
gill	A3SS	LOC122812213	122812213	uncharacterized LOC122812213	chrNC_056743.1	-	22,1,3	14,0,0	10,5,20	1,2,0	152	149	0.0103121	0.0598337	0.606,1.0,1.0	0.907,0.71,1.0	-0.004
gill	A3SS	TRA2A	122796272	transformer 2 alpha homolog	chrNC_056731.1	+	144127166	139155178	358349471	315313318	152	149	0.0109672	0.063277	0.504,0.445,0.478	0.527,0.522,0.592	-0.071
gill	A3SS	LOC122799595	122799595	splicing factor SWAP	chrNC_056733.1	+	0,1,1	1,2,0	8,6,1	2,3,6	163	149	0.0110377	0.0633279	0.0,0.314,1.0	0.785,0.646,0.132	-0.083
gill	A3SS	CEP43	122799966	centrosomal protein 43	chrNC_056725.1	-	112197195	16,23,23	137184185	16,2,17	152	149	0.0113398	0.064489	0.873,0.894,0.893	0.894,0.989,0.914	-0.046
gill	A3SS	ARHGAP21	122816805	Rho GTPase activating protein 21	chrNC_056746.1	+	6,8,1	0,5,1	5,13,9	1,0,1	152	149	0.0113656	0.064489	1.0,0.611,0.495	0.831,1.0,0.898	-0.208
gill	A3SS	PPP1R12A	122815451	protein phosphatase 1 regulatory subunit 12A	chrNC_056745.1	+	3,5,7	2,0,0	12,20,15	1,1,8	152	149	0.011883	0.0670542	0.595,1.0,1.0	0.922,0.951,0.648	0.025
gill	A3SS	CCSER2	122789421	coiled-coil serine rich protein 2	chrNC_056748.1	+	9,11,17	1,6,0	19,19,20	3,0,0	152	149	0.0120906	0.0678095	0.898,0.642,1.0	0.861,1.0,1.0	-0.107
gill	A3SS	LOC122812153	122812153	E3 ubiquitin-protein ligase TRIM4-like	chrNC_056743.1	-	53,83,67	9,13,24	46,45,60	30,20,17	152	149	0.0121489	0.0678095	0.852,0.862,0.732	0.6,0.688,0.776	0.127
gill	A3SS	BABAM1	122817600	BRISC and BRCA1 A complex member 1	chrNC_056747.1	+	42,36,42	2,0,3	44,40,74	8,3,6	152	149	0.0123487	0.0683187	0.954,1.0,0.932	0.844,0.929,0.924	0.063
gill	A3SS	ZNF217	122816940	zinc finger protein 217	chrNC_056746.1	+	6,6,4	2,0,2	8,0,1	2,4,2	152	149	0.0124626	0.0683187	0.746,1.0,0.662	0.797,0.0,0.329	0.427
gill	A3SS	IGF2BP2	122805652	insulin like growth factor 2 mRNA binding protein 2	chrNC_056738.1	-	56,56,84	22,22,22	80,75,41	17,12,8	152	149	0.0124832	0.0683187	0.714,0.714,0.789	0.822,0.86,0.834	-0.1
gill	A3SS	CPLANE2	122793633	ciliogenesis and planar polarity effector complex subunit 2	chrNC_056728.1	-	2,5,8	1,2,5	2,0,1	2,3,1	152	149	0.012565	0.0683187	0.662,0.71,0.611	0.495,0.0,0.495	0.331
gill	A3SS	PHF2	122807132	PHD finger protein 2	chrNC_056739.1	-	6,16,12	9,13,10	9,15,7	5,0,4	152	149	0.0125728	0.0683187	0.395,0.547,0.541	0.638,1.0,0.632	-0.262
gill	A3SS	ZNF608	122793069	zinc finger protein 608	chrNC_056728.1	-	1,2,2	3,5,4	5,6,4	6,0,3	152	149	0.01277	0.069025	0.246,0.282,0.329	0.45,1.0,0.567	-0.387
gill	A3SS	ZSWIM8	122788994	zinc finger SWIM-type containing 8	chrNC_056748.1	+	19,23,30	13,14,21	19,25,25	6,9,7	152	149	0.0129428	0.0694768	0.589,0.617,0.583	0.756,0.731,0.778	-0.159
gill	A3SS	PAFAH2	122792284	platelet activating factor acetylhydrolase 2	chrNC_056727.1	-	0,11,19	68,14,0	0,1,23	80,151,69	155	149	0.0129889	0.0694768	0.0,0.43,1.0	0.0,0.006,0.243	0.394
gill	A3SS	ZC3H18	122810215	zinc finger CCCH-type containing 18	chrNC_056742.1	-	3,7,9	26,28,26	2,6,4	51,40,44	185	149	0.0131856	0.0699606	0.085,0.168,0.218	0.031,0.108,0.068	0.088
gill	A3SS	HSCB	122799382	HscB mitochondrial iron-sulfur cluster cochaperone	chrNC_056733.1	+	77,99,96	0,5,4	86,96,96	4,11,7	152	149	0.0132155	0.0699606	1.0,0.951,0.959	0.955,0.895,0.931	0.043
gill	A3SS	LOC122791582	122791582	sodium-dependent neutral amino acid transporter B(0)AT2-like	chrNC_056751.1	+	12,0,4	0,1,0	7,16,16	0,4,6	152	149	0.0136542	0.0719124	1.0,0.0,1.0	1.0,0.797,0.723	-0.173
gill	A3SS	SORBS1	122789001	sorbin and SH3 domain containing 1	chrNC_056748.1	+	0,0,0	11,14,10	0,7,0	27,29,16	152	149	0.0141085	0.0739259	0.0,0.0,0.0	0.0,0.191,0.0	-0.064
gill	A3SS	LRRC8A	122791029	leucine rich repeat containing 8 VRAC subunit A	chrNC_056750.1	-	3,0,0	7,7,3	4,9,2	7,13,23	165	149	0.0144078	0.0751109	0.279,0.0,0.0	0.34,0.385,0.073	-0.173
gill	A3SS	WWTR1	122801090	WW domain containing transcription regulator 1	chrNC_056734.1	+	6,6,6	2,0,0	65,68,56	7,9,4	152	149	0.0146287	0.0758771	0.746,1.0,1.0	0.901,0.881,0.932	0.011
gill	A3SS	LOC122799601	122799601	protein yippee-like 1	chrNC_056733.1	-	16,15,7	0,0,0	65,76,73	3,5,0	238	149	0.0161945	0.0832745	1.0,1.0,1.0	0.931,0.905,1.0	0.055
gill	A3SS	SRSF11	122813492	serine and arginine rich splicing factor 11	chrNC_056744.1	+	39,45,46	74,81,68	39,40,50	53,44,41	152	149	0.016217	0.0832745	0.341,0.353,0.399	0.419,0.471,0.545	-0.114
gill	A3SS	LOC122795588	122795588	apolipoprotein L3-like	chrNC_056730.1	+	5,2,0	19,35,5	0,2,0	24,18,13	163	149	0.0167922	0.0855826	0.194,0.05,0.0	0.0,0.092,0.0	0.051
gill	A3SS	LOC122794558	122794558	intermediate filament family orphan 2-like	chrNC_056729.1	+	1,3,1	0,2,1	1,0,2	5,5,0	173	149	0.0168332	0.0855826	1.0,0.564,0.463	0.147,0.0,1.0	0.293
gill	A3SS	GATA3	122815674	GATA binding protein 3	chrNC_056745.1	+	110,143,91	48,33,28	181248253	107104107	152	149	0.0169935	0.0859721	0.692,0.809,0.761	0.624,0.7,0.699	0.08
gill	A3SS	UNC5C	122793341	unc-5 netrin receptor C	chrNC_056728.1	-	1,2,1	0,1,1	11,19,6	3,6,1	170	149	0.0172281	0.0867316	1.0,0.637,0.467	0.763,0.735,0.84	-0.078
gill	A3SS	ERF	122809363	ETS2 repressor factor	chrNC_056741.1	-	331468263	8,9,13	104270203	8,12,12	152	149	0.0176032	0.0881879	0.976,0.981,0.952	0.927,0.957,0.943	0.027
gill	A3SS	SETD3	122804631	SET domain containing 3, actin histidine methyltransferase	chrNC_056737.1	-	8,9,18	38,74,74	72,37,43	137195134	166	149	0.0177667	0.0885748	0.159,0.098,0.179	0.321,0.146,0.224	-0.085
gill	A3SS	LOC122809075	122809075	transcription cofactor vestigial-like protein 4	chrNC_056741.1	-	8,11,13	11,18,6	6,12,13	30,25,31	152	149	0.0179642	0.0891266	0.416,0.375,0.68	0.164,0.32,0.291	0.232
gill	A3SS	LOC122806381	122806381	cornifelin-like	chrNC_056739.1	-	157017831194	129,130,69	238409242	12,26,6	153	149	0.0183081	0.0903965	0.922,0.93,0.944	0.951,0.939,0.975	-0.023
gill	A3SS	ARL6IP4	122798800	ADP ribosylation factor like GTPase 6 interacting protein 4	chrNC_056732.1	-	6,4,7	0,0,0	6,9,5	4,0,1	152	149	0.0185181	0.090787	1.0,1.0,1.0	0.595,1.0,0.831	0.191
gill	A3SS	CELSR2	122806226	cadherin EGF LAG seven-pass G-type receptor 2	chrNC_056739.1	-	6,0,2	10,11,3	0,2,1	13,9,11	298	149	0.018564	0.090787	0.231,0.0,0.25	0.0,0.1,0.043	0.113
gill	A3SS	LOC122809254	122809254	titin-like	chrNC_056741.1	-	0,49,0	127140125	0,18,24	41,37,8	152	149	0.0188983	0.0919834	0.0,0.255,0.0	0.0,0.323,0.746	-0.271
gill	A3SS	LOC122817291	122817291	galectin-3-binding protein-like	chrNC_056746.1	+	23,25,45	1,2,4	52,24,30	12,8,1	161	149	0.0190231	0.0919941	0.955,0.92,0.912	0.8,0.735,0.965	0.096
gill	A3SS	KIAA0232	122794448	KIAA0232 ortholog	chrNC_056729.1	+	2,4,1	4,3,2	10,11,32	3,1,13	152	149	0.0190796	0.0919941	0.329,0.567,0.329	0.766,0.915,0.707	-0.388
gill	A3SS	PTPRK	122795819	protein tyrosine phosphatase receptor type K	chrNC_056725.1	-	23,38,38	17,28,11	30,36,17	38,32,20	152	149	0.0191875	0.0920822	0.57,0.571,0.772	0.436,0.524,0.455	0.166
gill	A3SS	PPP1R10	122812157	protein phosphatase 1 regulatory subunit 10	chrNC_056743.1	-	11,10,5	27,14,25	2,0,5	21,9,15	152	149	0.0199843	0.0954598	0.285,0.412,0.164	0.085,0.0,0.246	0.177
gill	A3SS	AFTPH	122788752	aftiphilin	chrNC_056727.1	+	3,1,5	19,11,12	12,11,4	18,16,14	152	149	0.0203671	0.0968381	0.134,0.082,0.29	0.395,0.403,0.219	-0.17
gill	A3SS	TANGO6	122810418	transport and golgi organization 6 homolog	chrNC_056742.1	-	14,15,14	2,1,3	16,16,3	1,0,1	176	149	0.0207701	0.0982989	0.856,0.927,0.798	0.931,1.0,0.717	-0.022
gill	A3SS	JPH1	122798360	junctophilin 1	chrNC_056732.1	+	3,4,17	1,3,3	0,0,7	3,2,0	298	149	0.0208671	0.098305	0.6,0.4,0.739	0.0,0.0,1.0	0.246
gill	A3SS	GRHL3	122811387	grainyhead like transcription factor 3	chrNC_056726.1	-	23,10,6	10,11,4	46,57,80	19,13,18	152	149	0.0216312	0.101439	0.693,0.471,0.595	0.704,0.811,0.813	-0.19
gill	A3SS	LOC122811506	122811506	AP-2 complex subunit alpha-2	chrNC_056743.1	+	5,7,9	0,0,1	15,23,21	3,3,0	152	149	0.0236896	0.110587	1.0,1.0,0.898	0.831,0.883,1.0	0.061
gill	A3SS	LOC122817640	122817640	FYN-binding protein 1-like	chrNC_056747.1	-	1,3,5	7,0,7	18,28,20	3,5,2	152	149	0.0241922	0.112275	0.123,1.0,0.412	0.855,0.846,0.907	-0.358
gill	A3SS	CSF2RB	122797930	colony stimulating factor 2 receptor subunit beta	chrNC_056725.1	+	5,2,3	1,0,0	8,9,6	2,3,0	152	149	0.0242957	0.112275	0.831,1.0,1.0	0.797,0.746,1.0	0.096
gill	A3SS	LOC122813797	122813797	dual specificity protein phosphatase 14-like	chrNC_056744.1	-	8,13,18	12,11,20	33,21,30	16,18,9	152	149	0.0244382	0.112275	0.395,0.537,0.469	0.669,0.534,0.766	-0.189
gill	A3SS	HNRNPD	122793306	heterogeneous nuclear ribonucleoprotein D	chrNC_056728.1	+	287491387	31,56,32	9269761102	86,64,67	152	149	0.0246398	0.112275	0.901,0.896,0.922	0.913,0.937,0.942	-0.024
gill	A3SS	MTO1	122799963	mitochondrial tRNA translation optimization 1	chrNC_056733.1	-	15,6,5	2,1,1	10,5,7	0,0,0	152	149	0.0246972	0.112275	0.88,0.855,0.831	1.0,1.0,1.0	-0.145
gill	A3SS	LGALSL	122788709	galectin like	chrNC_056727.1	+	11,22,41	2,0,4	38,28,50	6,9,6	177	149	0.0248267	0.112275	0.822,1.0,0.896	0.842,0.724,0.875	0.092
gill	A3SS	GMEB1	122792237	glucocorticoid modulatory element binding protein 1	chrNC_056727.1	-	70,102,87	101184111	85,111,98	110,118,96	161	149	0.0248492	0.112275	0.391,0.339,0.42	0.417,0.465,0.486	-0.073
gill	A3SS	CXXC1	122809126	CXXC finger protein 1	chrNC_056741.1	-	23,42,27	14,32,17	29,34,28	11,18,4	152	149	0.0249258	0.112275	0.617,0.563,0.609	0.721,0.649,0.873	-0.151
gill	A3SS	SLC26A4	122815778	solute carrier family 26 member 4	chrNC_056745.1	+	77,13,8	182,22,5	669,21,461	406,28,308	152	149	0.0252307	0.113152	0.293,0.367,0.611	0.618,0.424,0.595	-0.122
gill	A3SS	LOC122798814	122798814	uncharacterized LOC122798814	chrNC_056732.1	-	142205112	4,3,7	8,8,384	0,0,26	154	149	0.0253446	0.113169	0.972,0.985,0.939	1.0,1.0,0.935	-0.013
gill	A3SS	ABCC1	122816400	ATP binding cassette subfamily C member 1	chrNC_056746.1	-	5,3,3	2,0,1	13,20,8	6,12,2	152	149	0.0258308	0.114841	0.71,1.0,0.746	0.68,0.62,0.797	0.12
gill	A3SS	LOC122800837	122800837	venom phosphodiesterase CdcPDE-like	chrNC_056734.1	+	2,0,0	0,6,7	6,35,0	1,7,42	206	149	0.0269085	0.119116	1.0,0.0,0.0	0.813,0.783,0.0	-0.199
gill	A3SS	NUDT4	122815289	nudix hydrolase 4	chrNC_056745.1	-	9,21,9	11,17,11	73,35,57	37,10,40	152	149	0.0272257	0.120004	0.445,0.548,0.445	0.659,0.774,0.583	-0.193
gill	A3SS	ETFB	122809188	electron transfer flavoprotein subunit beta	chrNC_056741.1	+	4,5,3	155184189	9,10,16	192313316	165	149	0.0276771	0.121472	0.023,0.024,0.014	0.041,0.028,0.044	-0.017
gill	A3SS	LOC122801869	122801869	immunoglobulin superfamily member 3-like	chrNC_056735.1	+	7,4,3	0,3,7	5,6,3	16,20,3	153	149	0.0280122	0.122419	1.0,0.565,0.294	0.233,0.226,0.493	0.302
gill	A3SS	SLC38A9	122795646	solute carrier family 38 member 9	chrNC_056730.1	+	0,2,0	7,0,1	3,3,6	6,11,1	196	149	0.0281816	0.122638	0.0,1.0,0.0	0.275,0.172,0.82	-0.089
gill	A3SS	TUT7	122795830	terminal uridylyl transferase 7	chrNC_056730.1	-	1,1,1	4,1,2	12,4,4	5,6,6	152	149	0.028412	0.123119	0.197,0.495,0.329	0.702,0.395,0.395	-0.157
gill	A3SS	LOC122813123	122813123	uncharacterized LOC122813123	chrNC_056744.1	-	203,0,299	0,353,77	2801148404	77,4,106	182	149	0.030156	0.129643	1.0,0.0,0.761	0.749,0.996,0.757	-0.247
gill	A3SS	ARNT	122808917	aryl hydrocarbon receptor nuclear translocator	chrNC_056741.1	+	7,6,9	34,66,68	11,8,18	33,62,51	152	149	0.0301701	0.129643	0.168,0.082,0.115	0.246,0.112,0.257	-0.083
gill	A3SS	GNPTAB	122815332	N-acetylglucosamine-1-phosphate transferase subunits alpha and beta	chrNC_056745.1	+	0,0,0	15,19,11	0,5,1	10,14,29	166	149	0.030556	0.130754	0.0,0.0,0.0	0.0,0.243,0.03	-0.091
gill	A3SS	BAG4	122812060	BAG cochaperone 4	chrNC_056743.1	+	20,21,19	41,33,30	22,43,31	37,35,13	152	149	0.0307658	0.131105	0.323,0.384,0.383	0.368,0.546,0.7	-0.175
gill	A3SS	BTBD8	122813374	BTB domain containing 8	chrNC_056744.1	+	0,2,1	1,1,0	6,1,11	5,0,3	152	149	0.032037	0.135959	0.0,0.662,1.0	0.541,1.0,0.782	-0.22
gill	A3SS	RNPC3	122813624	RNA binding region (RNP1, RRM) containing 3	chrNC_056744.1	-	4,0,0	31,32,106	1,8,0	42,55,28	170	149	0.0325454	0.137548	0.102,0.0,0.0	0.02,0.113,0.0	-0.01
gill	A3SS	ADPRH	122792920	ADP-ribosylarginine hydrolase	chrNC_056728.1	-	39,81,41	4,3,2	35,115,86	16,4,8	191	149	0.0328843	0.138336	0.884,0.955,0.941	0.631,0.957,0.893	0.1
gill	A3SS	LRP4	122811019	LDL receptor related protein 4	chrNC_056743.1	-	1,0,1	0,1,0	4,4,5	2,2,1	152	149	0.0330013	0.138336	1.0,0.0,1.0	0.662,0.662,0.831	-0.052
gill	A3SS	RMND1	122815544	required for meiotic nuclear division 1 homolog	chrNC_056725.1	-	1,4,8	29,49,45	10,8,13	43,72,36	152	149	0.0334804	0.139774	0.033,0.074,0.148	0.186,0.098,0.261	-0.097
gill	A3SS	LOC122793112	122793112	proprotein convertase subtilisin/kexin type 5-like	chrNC_056728.1	+	3,0,2	6,5,5	0,2,0	1,8,1	155	149	0.033797	0.140364	0.325,0.0,0.278	0.0,0.194,0.0	0.136
gill	A3SS	LOC122801768	122801768	galectin-2-like	chrNC_056725.1	+	6,5,22	1,4,1	0,3,3	1,0,0	209	149	0.0341771	0.140364	0.811,0.471,0.94	0.0,1.0,1.0	0.074
gill	A3SS	SEPTIN2	122799608	septin 2	chrNC_056733.1	+	165212151	22,29,19	371362423	26,33,43	152	149	0.0341837	0.140364	0.88,0.878,0.886	0.933,0.915,0.906	-0.037
gill	A3SS	GRHL3	122811387	grainyhead like transcription factor 3	chrNC_056726.1	-	16,12,9	5,4,2	62,84,67	5,12,3	152	149	0.0343046	0.140364	0.758,0.746,0.815	0.924,0.873,0.956	-0.145
gill	A3SS	NTPCR	122806483	nucleoside-triphosphatase, cancer-related	chrNC_056726.1	+	3,1,4	24,23,15	7,12,8	35,37,29	152	149	0.0343051	0.140364	0.109,0.041,0.207	0.164,0.241,0.213	-0.087
gill	A3SS	CDT1	122810207	chromatin licensing and DNA replication factor 1	chrNC_056742.1	-	3,7,4	1,0,2	10,5,7	2,6,2	161	149	0.034596	0.140992	0.735,1.0,0.649	0.822,0.435,0.764	0.121
gill	A3SS	LOC122816836	122816836	uncharacterized protein C20orf204-like	chrNC_056746.1	+	1,1,1	8,6,5	1,0,0	2,11,3	170	149	0.0349885	0.142028	0.099,0.127,0.149	0.305,0.0,0.0	0.023
gill	A3SS	SEPTIN2	122799608	septin 2	chrNC_056733.1	+	150174187	9,13,7	163182226	16,20,17	152	149	0.036034	0.145696	0.942,0.929,0.963	0.909,0.899,0.929	0.032
gill	A3SS	NBR1	122787757	NBR1 autophagy cargo receptor	chrNC_056747.1	-	15,9,12	44,32,46	35,47,65	91110120	152	149	0.0361959	0.145777	0.25,0.216,0.204	0.274,0.295,0.347	-0.082
gill	A3SS	ENPP5	122794336	ectonucleotide pyrophosphatase/phosphodiesterase family member 5	chrNC_056729.1	+	2,1,6	0,1,2	5,15,5	4,6,4	152	149	0.0365432	0.146601	1.0,0.495,0.746	0.551,0.71,0.551	0.143
gill	A3SS	PPP4R3B	122788210	protein phosphatase 4 regulatory subunit 3B	chrNC_056727.1	+	206388214	28,73,34	122147144	18,25,3	152	149	0.0370511	0.14806	0.878,0.839,0.861	0.869,0.852,0.979	-0.041
gill	A3SS	LOC122801533	122801533	interleukin-1 receptor type 1-like	chrNC_056735.1	-	103179125	10,21,12	36,49,48	2,4,2	155	149	0.0374642	0.149131	0.908,0.891,0.909	0.945,0.922,0.958	-0.039
gill	A3SS	EP300	122806232	E1A binding protein p300	chrNC_056726.1	-	2,1,1	10,10,7	1,0,0	15,30,25	179	149	0.0382193	0.151549	0.143,0.077,0.106	0.053,0.0,0.0	0.091
gill	A3SS	HPS5	122791355	HPS5 biogenesis of lysosomal organelles complex 2 subunit 2	chrNC_056751.1	+	0,0,0	1,3,7	0,2,3	5,10,14	152	149	0.0388026	0.15327	0.0,0.0,0.0	0.0,0.164,0.174	-0.113
gill	A3SS	RSRP1	122792312	arginine and serine rich protein 1	chrNC_056727.1	+	2,19,7	0,0,7	15,1,6	0,0,2	152	149	0.042737	0.168164	1.0,1.0,0.495	1.0,1.0,0.746	-0.084
gill	A3SS	TK2	122810280	thymidine kinase 2	chrNC_056742.1	-	27,55,17	6,2,3	26,35,29	1,22,7	152	149	0.043735	0.171114	0.815,0.964,0.847	0.962,0.609,0.802	0.084
gill	A3SS	REPS2	122803438	RALBP1 associated Eps domain containing 2	chrNC_056736.1	+	9,3,8	14,6,9	10,12,7	15,1,3	152	149	0.0438199	0.171114	0.387,0.329,0.466	0.395,0.922,0.696	-0.277
gill	A3SS	ARHGAP31	122803485	Rho GTPase activating protein 31	chrNC_056736.1	-	0,0,0	1,1,2	5,0,0	5,13,1	152	149	0.0445368	0.173255	0.0,0.0,0.0	0.495,0.0,0.0	-0.165
gill	A3SS	IGF2BP2	122805652	insulin like growth factor 2 mRNA binding protein 2	chrNC_056738.1	-	5,15,13	6,10,8	7,15,13	6,3,1	152	149	0.0464071	0.179849	0.45,0.595,0.614	0.534,0.831,0.927	-0.211
gill	A3SS	CALD1	122815713	caldesmon 1	chrNC_056745.1	-	27,51,15	3,22,2	194,174,84	19,14,19	152	149	0.0470735	0.181746	0.898,0.694,0.88	0.909,0.924,0.813	-0.058
gill	A3SS	LOC122793619	122793619	ATP-dependent RNA helicase DDX19B-like	chrNC_056728.1	-	24,26,17	1,0,5	34,41,49	7,6,9	152	149	0.0474873	0.182657	0.959,1.0,0.769	0.826,0.87,0.842	0.063
gill	A3SS	JPH1	122798360	junctophilin 1	chrNC_056732.1	+	1,0,5	2,1,3	0,2,2	4,0,0	208	149	0.0492392	0.188279	0.264,0.0,0.544	0.0,1.0,1.0	-0.397
gill	A3SS	CSNK1G2	122787330	casein kinase 1 gamma 2	chrNC_056747.1	+	24,34,18	0,6,0	35,23,16	1,0,0	152	149	0.0493156	0.188279	1.0,0.847,1.0	0.972,1.0,1.0	-0.042
gill	A3SS	CELF1	122811125	CUGBP Elav-like family member 1	chrNC_056743.1	+	3,6,5	7,1,2	54,65,30	14,4,3	152	149	0.0496188	0.188457	0.296,0.855,0.71	0.791,0.941,0.907	-0.259
gill	A3SS	ST13	122806272	ST13 Hsp70 interacting protein	chrNC_056726.1	+	6891657491	6461081379	179286256	126190133	152	149	0.049729	0.188457	0.511,0.6,0.559	0.582,0.596,0.654	-0.054
gill	A5SS	PTBP1	122787183	polypyrimidine tract binding protein 1	chrNC_056747.1	+	301338406	97,145,98	162419791079	142150105	170	149	0	0	0.731,0.671,0.784	0.909,0.92,0.9	-0.181
gill	A5SS	LOC122817604	122817604	cold-inducible RNA-binding protein B-like	chrNC_056747.1	+	213830943046	126141708012573	125811706518009	292683952242159	155	149	0	0	0.14,0.148,0.189	0.292,0.293,0.291	-0.133
gill	A5SS	FBRS	122814036	fibrosin	chrNC_056744.1	+	41,46,47	64,121,45	58,81,62	7,2,6	170	149	0	0	0.36,0.25,0.478	0.879,0.973,0.901	-0.555
gill	A5SS	UBE2E1	122798146	ubiquitin conjugating enzyme E2 E1	chrNC_056732.1	+	4,0,5	36,45,64	75104107	86139174	233	149	0	0	0.066,0.0,0.048	0.358,0.324,0.282	-0.283
gill	A5SS	UBE2E1	122798146	ubiquitin conjugating enzyme E2 E1	chrNC_056732.1	+	3,0,3	90119108	72,92,102	184285272	229	149	0	0	0.021,0.0,0.018	0.203,0.174,0.196	-0.178
gill	A5SS	ADD1	122794479	adducin 1	chrNC_056729.1	+	0,1,0	113143129	42,32,22	178189124	242	149	0	0	0.0,0.004,0.0	0.127,0.094,0.098	-0.105
gill	A5SS	ANAPC15	122803410	anaphase promoting complex subunit 15	chrNC_056736.1	+	0,0,0	39,33,44	14,9,14	11,12,9	169	149	0	0	0.0,0.0,0.0	0.529,0.398,0.578	-0.502
gill	A5SS	TMEM131	122802513	transmembrane protein 131	chrNC_056735.1	-	29,2,36	205207158	65,63,71	73,76,65	170	149	0	0	0.11,0.008,0.166	0.438,0.421,0.489	-0.355
gill	A5SS	LOC122805661	122805661	RNA-binding protein 4-like	chrNC_056738.1	+	170113228	515553449	546561617	451460462	164	149	0	0	0.231,0.157,0.316	0.524,0.526,0.548	-0.298
gill	A5SS	ARL6IP6	122804797	ADP ribosylation factor like GTPase 6 interacting protein 6	chrNC_056737.1	+	6,16,13	16,15,11	61,90,26	4,3,1	281	149	0	0	0.166,0.361,0.385	0.89,0.941,0.932	-0.617
gill	A5SS	SERBP1	122813333	SERPINE1 mRNA binding protein 1	chrNC_056744.1	+	265248330	269317302	124415161397	560771651	152	149	4.55e-15	3.32e-13	0.491,0.434,0.517	0.685,0.658,0.678	-0.193
gill	A5SS	SET	122791067	SET nuclear proto-oncogene	chrNC_056750.1	+	80913801178	237037952648	154515681736	208921162385	155	149	2.46e-14	1.65e-12	0.247,0.259,0.3	0.416,0.416,0.412	-0.146
gill	A5SS	LOC122789663	122789663	KH-type splicing regulatory protein	chrNC_056749.1	+	309347384	477584567	453510467	344472374	163	149	1.12e-10	6.91e-09	0.372,0.352,0.382	0.546,0.497,0.533	-0.157
gill	A5SS	SERBP1	122813333	SERPINE1 mRNA binding protein 1	chrNC_056744.1	+	36,26,39	292286304	211216166	673814719	152	149	1.88e-10	1.08e-08	0.108,0.082,0.112	0.235,0.206,0.185	-0.108
gill	A5SS	GRHL1	122808281	grainyhead like transcription factor 1	chrNC_056726.1	-	111,83,83	10,11,7	128,95,175	49,59,60	185	149	2.12e-10	1.13e-08	0.899,0.859,0.905	0.678,0.565,0.701	0.24
gill	A5SS	TRIM28	122791278	tripartite motif containing 28	chrNC_056751.1	-	460590727	10,7,14	748898630	51,57,29	251	149	2.55e-10	1.28e-08	0.965,0.98,0.969	0.897,0.903,0.928	0.062
gill	A5SS	POSTN	122803604	periostin	chrNC_056736.1	+	8,12,11	56,34,22	48,44,41	28,20,31	176	149	3.95e-10	1.87e-08	0.108,0.23,0.297	0.592,0.651,0.528	-0.379
gill	A5SS	CHMP2A	122791698	charged multivesicular body protein 2A	chrNC_056751.1	-	33,50,32	19,13,22	51334233	13,0,26	152	149	2.7e-09	1.2e-07	0.63,0.79,0.588	0.794,1.0,0.898	-0.228
gill	A5SS	CPLANE2	122793633	ciliogenesis and planar polarity effector complex subunit 2	chrNC_056728.1	-	2,5,7	0,1,0	2,0,1	2,4,4	153	149	3.32e-09	1.38e-07	1.0,0.83,1.0	0.493,0.0,0.196	0.714
gill	A5SS	CNOT6	122799702	CCR4-NOT transcription complex subunit 6	chrNC_056733.1	-	6,1,7	4,6,3	25,38,16	0,1,0	164	149	3.44e-09	1.38e-07	0.577,0.132,0.679	1.0,0.972,1.0	-0.528
gill	A5SS	SYT16	122804550	synaptotagmin 16	chrNC_056737.1	-	0,1,0	16,19,21	7,11,11	23,12,30	167	149	4.24e-09	1.62e-07	0.0,0.045,0.0	0.214,0.45,0.247	-0.289
gill	A5SS	LOC122813547	122813547	nuclear autoantigenic sperm protein	chrNC_056744.1	+	577915374	32,51,23	505581650	60,85,84	161	149	5.8e-09	2.12e-07	0.943,0.943,0.938	0.886,0.863,0.877	0.066
gill	A5SS	PHRF1	122791396	PHD and ring finger domains 1	chrNC_056751.1	+	11,7,8	34,34,23	34,42,44	28,23,40	224	149	6.42e-09	2.24e-07	0.177,0.12,0.188	0.447,0.548,0.423	-0.311
gill	A5SS	GSTZ1	122804205	glutathione S-transferase zeta 1	chrNC_056737.1	-	12,7,7	326285280	15,35,22	132289229	155	149	6.88e-09	2.24e-07	0.034,0.023,0.023	0.098,0.104,0.085	-0.069
gill	A5SS	LOC122793036	122793036	nmrA-like family domain-containing protein 1	chrNC_056728.1	+	797505570	35,28,34	1012552619	79,97,79	158	149	6.97e-09	2.24e-07	0.956,0.944,0.941	0.924,0.843,0.881	0.064
gill	A5SS	LOC122795586	122795586	uncharacterized LOC122795586	chrNC_056730.1	-	8,17,4	53,32,9	20,19,25	5,13,3	297	149	4.88e-08	1.51e-06	0.07,0.21,0.182	0.667,0.423,0.807	-0.478
gill	A5SS	RNF220	122813181	ring finger protein 220	chrNC_056744.1	-	25,21,29	8,4,9	24,47,49	0,2,1	227	149	6.8e-08	2.02e-06	0.672,0.775,0.679	1.0,0.939,0.97	-0.261
gill	A5SS	SRSF9	122799670	serine and arginine rich splicing factor 9	chrNC_056733.1	+	106,102,68	0,0,0	219286300	5,12,24	230	149	2.15e-07	6.15e-06	1.0,1.0,1.0	0.966,0.939,0.89	0.068
gill	A5SS	LOC122813547	122813547	nuclear autoantigenic sperm protein	chrNC_056744.1	+	572949477	74,130,24	713833876	34,37,43	251	149	3.34e-07	9.26e-06	0.821,0.813,0.922	0.926,0.93,0.924	-0.075
gill	A5SS	PHRF1	122791396	PHD and ring finger domains 1	chrNC_056751.1	+	15,27,17	18,52,27	19,35,28	6,8,15	224	149	3.96e-07	1.06e-05	0.357,0.257,0.295	0.678,0.744,0.554	-0.356
gill	A5SS	NFATC2	122816933	nuclear factor of activated T cells 2	chrNC_056746.1	-	23,24,8	9,15,4	9,9,2	1,0,0	298	149	7.66e-07	1.98e-05	0.561,0.444,0.5	0.818,1.0,1.0	-0.438
gill	A5SS	HDHD3	122790955	haloacid dehalogenase like hydrolase domain containing 3	chrNC_056750.1	-	9,16,8	0,0,0	8,8,15	0,7,6	215	149	9.97e-07	2.44e-05	1.0,1.0,1.0	1.0,0.442,0.634	0.308
gill	A5SS	HDHD3	122790955	haloacid dehalogenase like hydrolase domain containing 3	chrNC_056750.1	-	11,26,29	0,0,0	15,33,28	0,7,6	298	149	1e-06	2.44e-05	1.0,1.0,1.0	1.0,0.702,0.7	0.199
gill	A5SS	PPM1A	122804541	protein phosphatase, Mg2+/Mn2+ dependent 1A	chrNC_056737.1	+	1,2,6	0,0,0	4,4,13	1,2,5	202	149	1.95e-06	4.61e-05	1.0,1.0,1.0	0.747,0.596,0.657	0.333
gill	A5SS	LOC122809428	122809428	zinc finger protein OZF-like	chrNC_056726.1	-	7,2,3	6,3,1	1,0,0	4,5,3	161	149	2.06e-06	4.65e-05	0.519,0.382,0.735	0.188,0.0,0.0	0.483
gill	A5SS	PTPN9	122806646	protein tyrosine phosphatase non-receptor type 9	chrNC_056739.1	+	27,40,21	0,0,0	46,49,23	5,2,6	298	149	2.08e-06	4.65e-05	1.0,1.0,1.0	0.821,0.925,0.657	0.199
gill	A5SS	GEMIN6	122796494	gem nuclear organelle associated protein 6	chrNC_056731.1	-	11,35,13	57,61,79	6,4,16	108126138	174	149	2.4e-06	5.2e-05	0.142,0.329,0.124	0.045,0.026,0.09	0.145
gill	A5SS	LOC122800867	122800867	PHD finger protein 13-like	chrNC_056734.1	+	40,54,32	0,2,0	30,32,36	2,6,7	280	149	3.22e-06	6.81e-05	1.0,0.935,1.0	0.889,0.739,0.732	0.192
gill	A5SS	PTBP1	122787183	polypyrimidine tract binding protein 1	chrNC_056747.1	+	207267200	40,60,30	636754389	58,76,34	170	149	3.34e-06	6.89e-05	0.819,0.796,0.854	0.906,0.897,0.909	-0.081
gill	A5SS	ENTPD4	122811341	ectonucleoside triphosphate diphosphohydrolase 4	chrNC_056743.1	+	21,13,11	9,17,8	22,34,24	1,5,3	173	149	3.67e-06	7.37e-05	0.668,0.397,0.542	0.95,0.854,0.873	-0.357
gill	A5SS	LOC122790043	122790043	5'-AMP-activated protein kinase subunit beta-2-like	chrNC_056749.1	-	43,81,29	57,56,37	13,13,10	40,39,37	238	149	4.19e-06	8.2e-05	0.321,0.475,0.329	0.169,0.173,0.145	0.213
gill	A5SS	SLC2A10	122817114	solute carrier family 2 member 10	chrNC_056746.1	-	5,8,3	2,3,14	0,1,0	2,3,8	161	149	5.48e-06	0.000104791	0.698,0.712,0.165	0.0,0.236,0.0	0.446
gill	A5SS	LOC122817027	122817027	copine-3-like	chrNC_056746.1	-	0,0,2	7,2,6	21,22,12	11,20,25	230	149	5.65e-06	0.000105546	0.0,0.0,0.178	0.553,0.416,0.237	-0.343
gill	A5SS	PLEKHA6	122806486	pleckstrin homology domain containing A6	chrNC_056739.1	-	6,7,12	4,3,6	15,16,5	0,2,0	163	149	5.97e-06	0.000108925	0.578,0.681,0.646	1.0,0.88,1.0	-0.325
gill	A5SS	LOC122813157	122813157	influenza virus NS1A binding protein	chrNC_056744.1	-	128116152	6,4,12	287183176	37,23,39	153	149	6.37e-06	0.000112405	0.954,0.966,0.925	0.883,0.886,0.815	0.087
gill	A5SS	KDM4C	122793243	lysine demethylase 4C	chrNC_056728.1	+	2,0,0	6,5,4	6,10,14	12,3,10	172	149	6.56e-06	0.000112405	0.224,0.0,0.0	0.302,0.743,0.548	-0.456
gill	A5SS	SYTL2	122801677	synaptotagmin like 2	chrNC_056735.1	-	34,20,20	11,3,3	50,59,70	1,1,3	298	149	6.58e-06	0.000112405	0.607,0.769,0.769	0.962,0.967,0.921	-0.235
gill	A5SS	LOC122799732	122799732	TGF-beta-activated kinase 1 and MAP3K7-binding protein 2-like	chrNC_056725.1	+	42,47,34	29,22,22	25,31,31	7,4,1	164	149	7.79e-06	0.00013025	0.568,0.66,0.584	0.764,0.876,0.966	-0.265
gill	A5SS	PFKFB2	122806221	6-phosphofructo-2-kinase/fructose-2,6-biphosphatase 2	chrNC_056739.1	+	7,6,2	1,4,3	9,11,14	0,0,1	164	149	1.04e-05	0.000168745	0.864,0.577,0.377	1.0,1.0,0.927	-0.37
gill	A5SS	BORCS6	122806848	BLOC-1 related complex subunit 6	chrNC_056739.1	-	2,4,1	0,0,0	5,4,4	7,0,2	221	149	1.05e-05	0.000168745	1.0,1.0,1.0	0.325,1.0,0.574	0.367
gill	A5SS	PPP1R13B	122804561	protein phosphatase 1 regulatory subunit 13B	chrNC_056737.1	+	3,6,4	0,0,0	12,9,17	4,2,3	173	149	1.72e-05	0.000268834	1.0,1.0,1.0	0.721,0.795,0.83	0.218
gill	A5SS	MINDY1	122808912	MINDY lysine 48 deubiquitinase 1	chrNC_056741.1	+	2,1,3	84,68,62	17,10,8	98,110,73	172	149	1.74e-05	0.000268834	0.02,0.013,0.04	0.131,0.073,0.087	-0.073
gill	A5SS	TBK1	122815496	TANK binding kinase 1	chrNC_056745.1	-	14,16,19	1,2,3	11,29,11	13,12,11	204	149	2.6e-05	0.000382604	0.911,0.854,0.822	0.382,0.638,0.422	0.382
gill	A5SS	C2CD5	122815314	C2 calcium dependent domain containing 5	chrNC_056745.1	+	2,0,0	2,5,9	15,11,10	13,11,15	242	149	2.6e-05	0.000382604	0.381,0.0,0.0	0.415,0.381,0.291	-0.235
gill	A5SS	LOC122806453	122806453	S-adenosylhomocysteine hydrolase-like protein 1	chrNC_056739.1	-	0,0,0	5,2,1	2,3,13	30,19,25	155	149	2.62e-05	0.000382604	0.0,0.0,0.0	0.06,0.132,0.333	-0.175
gill	A5SS	RHBDL2	122811528	rhomboid like 2	chrNC_056726.1	-	0,0,1	6,1,2	8,5,6	3,9,11	295	149	2.68e-05	0.000384429	0.0,0.0,0.202	0.574,0.219,0.216	-0.269
gill	A5SS	CDC42SE2	122793091	CDC42 small effector 2	chrNC_056728.1	-	0,1,0	15,27,13	7,13,11	79,89,73	165	149	2.8e-05	0.000394283	0.0,0.032,0.0	0.074,0.117,0.12	-0.093
gill	A5SS	LOC122800808	122800808	arrestin domain-containing protein 3-like	chrNC_056734.1	+	2,3,1	39,44,27	10,30,28	100,119,94	179	149	2.85e-05	0.000394283	0.041,0.054,0.03	0.077,0.173,0.199	-0.108
gill	A5SS	MEIS2	122805655	Meis homeobox 2	chrNC_056726.1	-	4,12,14	0,0,2	19,42,26	9,8,14	298	149	2.95e-05	0.00039764	1.0,1.0,0.778	0.514,0.724,0.481	0.353
gill	A5SS	MSL2	122800955	MSL complex subunit 2	chrNC_056734.1	+	3,4,5	0,0,0	23,39,19	3,5,2	298	149	2.97e-05	0.00039764	1.0,1.0,1.0	0.793,0.796,0.826	0.195
gill	A5SS	TPK1	122796478	thiamin pyrophosphokinase 1	chrNC_056731.1	+	19,23,21	27,26,28	30,43,66	101144190	155	149	3.46e-05	0.000456003	0.404,0.46,0.419	0.222,0.223,0.25	0.196
gill	A5SS	LOC122809174	122809174	phosphatidylinositol 4-kinase beta-like	chrNC_056741.1	-	12,5,27	0,0,0	10,28,23	1,2,7	153	149	3.66e-05	0.000474342	1.0,1.0,1.0	0.907,0.932,0.762	0.133
gill	A5SS	PLEKHG4B	122796551	pleckstrin homology and RhoGEF domain containing G4B	chrNC_056731.1	-	0,0,0	5,9,6	13,0,3	1,3,10	153	149	4.01e-05	0.000511309	0.0,0.0,0.0	0.927,0.0,0.226	-0.384
gill	A5SS	NDUFAF6	122797994	NADH:ubiquinone oxidoreductase complex assembly factor 6	chrNC_056732.1	+	4,15,10	28,34,25	12,21,33	15,17,18	153	149	5.02e-05	0.000620272	0.122,0.301,0.28	0.438,0.546,0.641	-0.307
gill	A5SS	SYTL2	122801677	synaptotagmin like 2	chrNC_056735.1	-	53,41,59	58,28,96	57,67,64	27,23,32	298	149	5.02e-05	0.000620272	0.314,0.423,0.235	0.514,0.593,0.5	-0.212
gill	A5SS	ZNF326	122813367	zinc finger protein 326	chrNC_056744.1	+	190216224	76,92,125	239266233	181178197	161	149	5.59e-05	0.000680531	0.698,0.685,0.624	0.55,0.58,0.523	0.118
gill	A5SS	ZNF326	122813367	zinc finger protein 326	chrNC_056744.1	+	140161105	140163161	52,60,71	134128127	155	149	5.84e-05	0.000699909	0.49,0.487,0.385	0.272,0.311,0.35	0.143
gill	A5SS	PSMD11	122788218	proteasome 26S subunit, non-ATPase 11	chrNC_056747.1	+	8,6,13	179242177	24,27,19	207196215	155	149	5.97e-05	0.000705417	0.041,0.023,0.066	0.1,0.117,0.078	-0.055
gill	A5SS	LOC122795706	122795706	uncharacterized LOC122795706	chrNC_056730.1	+	0,1,0	3,3,1	4,4,8	13,6,8	173	149	6.29e-05	0.000732177	0.0,0.223,0.0	0.209,0.365,0.463	-0.271
gill	A5SS	MOB3A	122788426	MOB kinase activator 3A	chrNC_056747.1	-	30,32,49	301438378	42,52,81	249327382	158	149	6.78e-05	0.00077774	0.086,0.064,0.109	0.137,0.13,0.167	-0.058
gill	A5SS	MSANTD2	122809586	Myb/SANT DNA binding domain containing 2	chrNC_056741.1	-	7,12,8	50,76,48	15,23,11	19,61,22	161	149	7.06e-05	0.000798057	0.115,0.127,0.134	0.422,0.259,0.316	-0.207
gill	A5SS	TLE3	122806888	TLE family member 3, transcriptional corepressor	chrNC_056739.1	-	20,16,18	5,4,0	20,33,33	0,1,0	179	149	7.28e-05	0.000812461	0.769,0.769,1.0	1.0,0.965,1.0	-0.142
gill	A5SS	LAPTM5	122812313	lysosomal protein transmembrane 5	chrNC_056726.1	+	118152108	140166152	394339269	230288217	179	149	7.43e-05	0.000817071	0.412,0.433,0.372	0.588,0.495,0.508	-0.125
gill	A5SS	NOP9	122790753	NOP9 nucleolar protein	chrNC_056750.1	-	0,0,1	3,1,3	0,6,6	5,4,1	153	149	7.9e-05	0.000856794	0.0,0.0,0.245	0.0,0.594,0.854	-0.401
gill	A5SS	LOC122795586	122795586	uncharacterized LOC122795586	chrNC_056730.1	-	5,2,1	53,32,9	3,5,8	5,13,3	210	149	9.24e-05	0.00098127	0.063,0.042,0.073	0.299,0.214,0.654	-0.33
gill	A5SS	LOC122800009	122800009	SH2 domain-containing protein 4A-like	chrNC_056733.1	+	0,1,0	1,3,3	12,18,16	36,39,33	202	149	9.29e-05	0.00098127	0.0,0.197,0.0	0.197,0.254,0.263	-0.172
gill	A5SS	EGFL7	122790860	EGF like domain multiple 7	chrNC_056750.1	-	0,1,0	1,1,2	4,3,8	9,5,3	153	149	0.000105246	0.00109757	0.0,0.493,0.0	0.302,0.369,0.722	-0.3
gill	A5SS	POSTN	122803604	periostin	chrNC_056736.1	+	8,12,17	13,16,19	94,57,96	49,30,40	176	149	0.000108119	0.00111307	0.343,0.388,0.431	0.619,0.617,0.67	-0.248
gill	A5SS	HSDL2	122793221	hydroxysteroid dehydrogenase like 2	chrNC_056728.1	+	4,3,9	25,22,14	1,1,3	38,37,45	198	149	0.000132506	0.00134687	0.107,0.093,0.326	0.019,0.02,0.048	0.146
gill	A5SS	LOC122812966	122812966	phosphatidylinositol transfer protein	chrNC_056744.1	+	89108112	25,19,44	251290204	177132107	153	149	0.000141685	0.00142216	0.776,0.847,0.713	0.58,0.681,0.65	0.142
gill	A5SS	LPAR4	122789723	lysophosphatidic acid receptor 4	chrNC_056749.1	-	7,36,12	0,0,2	48,97,23	11,8,6	298	149	0.000158554	0.00157184	1.0,1.0,0.75	0.686,0.858,0.657	0.183
gill	A5SS	PPARD	122806286	peroxisome proliferator activated receptor delta	chrNC_056739.1	+	3,6,2	2,5,5	6,8,6	0,3,0	166	149	0.000177213	0.00173539	0.574,0.519,0.264	1.0,0.705,1.0	-0.449
gill	A5SS	ATF2	122805429	activating transcription factor 2	chrNC_056738.1	-	2,1,6	0,0,0	0,7,6	2,0,4	298	149	0.000184725	0.00178715	1.0,1.0,1.0	0.0,1.0,0.429	0.524
gill	A5SS	L3MBTL4	122797971	L3MBTL histone methyl-lysine binding protein 4	chrNC_056732.1	-	0,0,0	7,3,2	0,4,5	6,30,14	181	149	0.000199829	0.00191027	0.0,0.0,0.0	0.0,0.099,0.227	-0.109
gill	A5SS	LOC122798492	122798492	synaptotagmin binding cytoplasmic RNA interacting protein	chrNC_056725.1	+	33,17,39	9,8,14	81,97,192	13,12,17	298	149	0.000215071	0.00203179	0.647,0.515,0.582	0.757,0.802,0.85	-0.222
gill	A5SS	ZNF326	122813367	zinc finger protein 326	chrNC_056744.1	+	151183123	163206191	76,77,92	168154174	167	149	0.000218174	0.00203714	0.453,0.442,0.365	0.288,0.308,0.321	0.114
gill	A5SS	C2CD5	122815314	C2 calcium dependent domain containing 5	chrNC_056745.1	+	13,4,2	21,21,19	2,0,2	24,23,30	155	149	0.000258054	0.00238181	0.373,0.155,0.092	0.074,0.0,0.06	0.162
gill	A5SS	RNF168	122800950	ring finger protein 168	chrNC_056734.1	+	10,17,16	0,1,1	17,26,14	2,7,3	153	149	0.000278037	0.00253708	1.0,0.943,0.94	0.892,0.783,0.82	0.129
gill	A5SS	ETFB	122809188	electron transfer flavoprotein subunit beta	chrNC_056741.1	+	79,91,107	155184189	169224270	192313316	170	149	0.000316631	0.00285679	0.309,0.302,0.332	0.435,0.385,0.428	-0.102
gill	A5SS	ASCC1	122789041	activating signal cointegrator 1 complex subunit 1	chrNC_056748.1	+	45,63,74	2,0,1	53,67,36	13,3,0	264	149	0.00032063	0.00286073	0.927,1.0,0.977	0.697,0.926,1.0	0.094
gill	A5SS	PUM2	122798521	pumilio RNA binding family member 2	chrNC_056725.1	-	2,4,2	7,7,11	22,21,31	17,20,14	155	149	0.000335392	0.00293773	0.215,0.355,0.149	0.554,0.502,0.68	-0.339
gill	A5SS	TMEM258	122798484	transmembrane protein 258	chrNC_056732.1	+	600731599	423469369	6548891199	301410561	161	149	0.000337392	0.00293773	0.568,0.591,0.6	0.668,0.667,0.664	-0.08
gill	A5SS	RHPN2	122810309	rhophilin Rho GTPase binding protein 2	chrNC_056742.1	+	34,24,19	3,4,1	36,49,36	14,11,20	179	149	0.000340235	0.00293773	0.904,0.833,0.941	0.682,0.788,0.6	0.203
gill	A5SS	NOP9	122790753	NOP9 nucleolar protein	chrNC_056750.1	-	1,0,2	8,4,6	3,8,6	5,9,8	219	149	0.000390954	0.00327958	0.078,0.0,0.185	0.29,0.377,0.338	-0.247
gill	A5SS	NCOA2	122798321	nuclear receptor coactivator 2	chrNC_056732.1	+	30,24,8	0,0,1	68,99,67	8,3,5	298	149	0.000390999	0.00327958	1.0,1.0,0.8	0.81,0.943,0.87	0.059
gill	A5SS	LOC122789190	122789190	coiled-coil domain-containing protein 50-like	chrNC_056748.1	+	0,12,1	2,12,2	14,3,3	0,3,0	245	149	0.000393407	0.00327958	0.0,0.378,0.233	1.0,0.378,1.0	-0.589
gill	A5SS	PLEKHG4B	122796551	pleckstrin homology and RhoGEF domain containing G4B	chrNC_056731.1	-	0,1,0	1,1,4	13,0,3	0,2,7	157	149	0.000398894	0.00327958	0.0,0.487,0.0	1.0,0.0,0.289	-0.267
gill	A5SS	TFPT	122808583	TCF3 fusion partner	chrNC_056726.1	+	9,21,38	5,6,2	19,30,34	0,1,2	296	149	0.000400248	0.00327958	0.475,0.638,0.905	1.0,0.938,0.895	-0.272
gill	A5SS	EMC9	122791004	ER membrane protein complex subunit 9	chrNC_056750.1	+	19,15,21	4,4,3	6,23,33	2,0,0	151	149	0.00043421	0.00352193	0.824,0.787,0.874	0.747,1.0,1.0	-0.087
gill	A5SS	TIGD3	122805641	tigger transposable element derived 3	chrNC_056738.1	-	1,0,1	1,1,0	0,3,7	1,1,0	298	149	0.000442098	0.00355004	0.333,0.0,1.0	0.0,0.6,1.0	-0.089
gill	A5SS	PAK2	122800951	p21 (RAC1) activated kinase 2	chrNC_056734.1	-	236235210	79,53,38	198295141	30,34,18	265	149	0.000449052	0.00357019	0.627,0.714,0.757	0.788,0.83,0.815	-0.112
gill	A5SS	CDK2AP2	122811951	cyclin dependent kinase 2 associated protein 2	chrNC_056743.1	+	97161140	50,40,58	80,67,86	57,57,62	298	149	0.00045684	0.0035965	0.492,0.668,0.547	0.412,0.37,0.41	0.172
gill	A5SS	FBXW2	122793051	F-box and WD repeat domain containing 2	chrNC_056728.1	-	6,5,2	13,31,14	22,9,19	23,23,17	298	149	0.000495662	0.00386424	0.188,0.075,0.067	0.324,0.164,0.358	-0.172
gill	A5SS	CCDC15	122809593	coiled-coil domain containing 15	chrNC_056741.1	+	3,4,5	1,2,2	2,0,3	4,3,9	152	149	0.000522829	0.00403684	0.746,0.662,0.71	0.329,0.0,0.246	0.514
gill	A5SS	LHFPL6	122801925	LHFPL tetraspan subfamily member 6	chrNC_056735.1	-	32,41,33	0,10,1	71,78,74	0,2,1	298	149	0.000649365	0.00496487	1.0,0.672,0.943	1.0,0.951,0.974	-0.103
gill	A5SS	VAC14	122809652	VAC14 component of PIKFYVE complex	chrNC_056741.1	+	4,6,6	1,0,0	14,12,4	1,5,2	158	149	0.000655388	0.00496487	0.79,1.0,1.0	0.93,0.694,0.654	0.171
gill	A5SS	RHOBTB2	122811246	Rho related BTB domain containing 2	chrNC_056743.1	-	18,19,18	1,0,1	106,67,90	8,11,8	161	149	0.000687609	0.00514796	0.943,1.0,0.943	0.925,0.849,0.912	0.067
gill	A5SS	NELFE	122811435	negative elongation factor complex member E	chrNC_056743.1	+	3,3,2	37,37,31	13,11,2	27,21,31	169	149	0.000692379	0.00514796	0.067,0.067,0.054	0.298,0.316,0.054	-0.16
gill	A5SS	CHAF1A	122817551	chromatin assembly factor 1 subunit A	chrNC_056747.1	+	15,15,21	2,1,3	22,28,20	8,11,11	167	149	0.000703131	0.00517995	0.87,0.93,0.862	0.71,0.694,0.619	0.213
gill	A5SS	LYAR	122794310	Ly1 antibody reactive	chrNC_056729.1	-	20,17,6	45,81,58	12,6,1	82,106,53	153	149	0.000744934	0.00543802	0.302,0.17,0.092	0.125,0.052,0.018	0.123
gill	A5SS	GOLGA3	122799574	golgin A3	chrNC_056733.1	-	1,0,0	0,2,1	4,7,5	5,3,4	272	149	0.000841591	0.00607758	1.0,0.0,0.0	0.305,0.561,0.406	-0.091
gill	A5SS	ANP32E	122808731	acidic nuclear phosphoprotein 32 family member E	chrNC_056741.1	-	196268213	10,14,20	260253269	40,19,40	209	149	0.000848214	0.00607758	0.933,0.932,0.884	0.823,0.905,0.827	0.065
gill	A5SS	PFKFB2	122806221	6-phosphofructo-2-kinase/fructose-2,6-biphosphatase 2	chrNC_056739.1	+	6,8,6	3,5,3	4,10,16	2,0,1	164	149	0.00085525	0.00607758	0.645,0.592,0.645	0.645,1.0,0.936	-0.233
gill	A5SS	TRAF7	122816425	TNF receptor associated factor 7	chrNC_056746.1	+	0,1,2	1,0,0	5,1,1	5,8,0	153	149	0.000869269	0.00610706	0.0,1.0,1.0	0.493,0.109,1.0	0.133
gill	A5SS	NDUFV3	122802566	NADH:ubiquinone oxidoreductase subunit V3	chrNC_056735.1	+	66,316,67	90434108	107175195	125136162	176	149	0.00087461	0.00610706	0.383,0.381,0.344	0.42,0.521,0.505	-0.113
gill	A5SS	LOC122790043	122790043	5'-AMP-activated protein kinase subunit beta-2-like	chrNC_056749.1	-	0,0,0	13,25,6	1,28,0	7,0,2	210	149	0.0010363	0.0071737	0.0,0.0,0.0	0.092,1.0,0.0	-0.364
gill	A5SS	KIAA1217	122816806	KIAA1217 ortholog	chrNC_056746.1	-	16,11,12	29,14,27	2,2,3	22,3,24	218	149	0.00106402	0.0072665	0.274,0.349,0.233	0.059,0.313,0.079	0.135
gill	A5SS	MRPL24	122808777	mitochondrial ribosomal protein L24	chrNC_056741.1	-	85126147	192316245	106,89,102	260345361	163	149	0.0010678	0.0072665	0.288,0.267,0.354	0.271,0.191,0.205	0.081
gill	A5SS	ATP5F1C	122815671	ATP synthase F1 subunit gamma	chrNC_056745.1	+	3,7,2	409541490	19,28,35	125011881473	153	149	0.00111729	0.00753939	0.007,0.012,0.004	0.015,0.022,0.023	-0.012
gill	A5SS	CEP20	122816401	centrosomal protein 20	chrNC_056746.1	+	28,34,23	2,1,2	38,47,46	5,8,13	153	149	0.00114788	0.00765556	0.932,0.971,0.918	0.881,0.851,0.775	0.105
gill	A5SS	KIZ	122789699	kizuna centrosomal protein	chrNC_056727.1	+	2,3,4	3,0,0	1,2,3	4,3,4	194	149	0.00115358	0.00765556	0.339,1.0,1.0	0.161,0.339,0.365	0.491
gill	A5SS	ATXN2L	122790899	ataxin 2 like	chrNC_056750.1	+	18,22,28	60,82,59	11,16,17	15,20,19	242	149	0.00123337	0.00811799	0.156,0.142,0.226	0.311,0.33,0.355	-0.157
gill	A5SS	EIF4E2	122806554	eukaryotic translation initiation factor 4E family member 2	chrNC_056739.1	+	57,72,85	0,1,0	51,45,53	2,5,2	212	149	0.00126585	0.00826408	1.0,0.981,1.0	0.947,0.863,0.949	0.074
gill	A5SS	ZNF326	122813367	zinc finger protein 326	chrNC_056744.1	+	53,63,46	76,92,125	67,51,54	181178197	167	149	0.00129717	0.00840022	0.384,0.379,0.247	0.248,0.204,0.197	0.12
gill	A5SS	SATB1	122798208	SATB homeobox 1	chrNC_056732.1	-	10,12,18	0,1,0	17,11,29	5,3,0	158	149	0.0014212	0.0091298	1.0,0.919,1.0	0.762,0.776,1.0	0.127
gill	A5SS	BCL6B	122806544	BCL6B transcription repressor	chrNC_056739.1	-	2,1,0	5,1,4	16,18,14	7,21,15	209	149	0.00160044	0.0101502	0.222,0.416,0.0	0.62,0.379,0.4	-0.254
gill	A5SS	VARS2	122812150	valyl-tRNA synthetase 2, mitochondrial	chrNC_056743.1	+	6,0,7	0,1,1	2,2,1	12,3,0	241	149	0.00160587	0.0101502	1.0,0.0,0.812	0.093,0.292,1.0	0.142
gill	A5SS	POMGNT1	122813558	protein O-linked mannose N-acetylglucosaminyltransferase 1 (beta 1,2-)	chrNC_056744.1	-	34,44,43	2,0,3	35,27,36	8,2,6	222	149	0.00161797	0.0101502	0.919,1.0,0.906	0.746,0.901,0.801	0.126
gill	A5SS	SNRNP70	122811487	small nuclear ribonucleoprotein U1 subunit 70	chrNC_056743.1	+	77111401104	6,19,9	732849807	29,20,6	234	149	0.00168498	0.0104887	0.988,0.974,0.987	0.941,0.964,0.988	0.019
gill	A5SS	POMT2	122804203	protein O-mannosyltransferase 2	chrNC_056737.1	+	29,27,18	1,0,3	28,16,12	3,6,4	177	149	0.00173426	0.0107124	0.961,1.0,0.835	0.887,0.692,0.716	0.167
gill	A5SS	VPS39	122804256	VPS39 subunit of HOPS complex	chrNC_056737.1	-	11,11,20	94174133	19,10,15	59,59,70	167	149	0.00178405	0.0109358	0.095,0.053,0.118	0.223,0.131,0.161	-0.083
gill	A5SS	LOC122798172	122798172	MDM2 binding protein	chrNC_056732.1	-	12,16,3	1,0,0	3,4,11	3,0,3	164	149	0.00187751	0.0114215	0.916,1.0,1.0	0.476,1.0,0.769	0.224
gill	A5SS	EXTL3	122794376	exostosin like glycosyltransferase 3	chrNC_056729.1	+	27,12,7	9,7,5	21,17,37	5,3,1	186	149	0.00190463	0.0114994	0.706,0.579,0.529	0.771,0.819,0.967	-0.248
gill	A5SS	PRKAR1B	122816702	protein kinase cAMP-dependent type I regulatory subunit beta	chrNC_056746.1	+	0,5,5	2,2,5	32,24,17	0,0,7	167	149	0.00192926	0.0115597	0.0,0.69,0.472	1.0,1.0,0.684	-0.507
gill	A5SS	CLUH	122787617	clustered mitochondria homolog	chrNC_056747.1	-	52,31,73	2,2,16	88,71,112	28,27,24	227	149	0.00194341	0.0115597	0.945,0.911,0.75	0.674,0.633,0.754	0.182
gill	A5SS	LYN	122796807	LYN proto-oncogene, Src family tyrosine kinase	chrNC_056731.1	+	9,6,8	2,0,0	43,82,43	15,7,5	212	149	0.00220802	0.0130371	0.76,1.0,1.0	0.668,0.892,0.858	0.114
gill	A5SS	LOC122806803	122806803	protein SSUH2 homolog	chrNC_056739.1	-	111161254	164185253	216242168	190187126	173	149	0.00249766	0.0145437	0.368,0.428,0.464	0.495,0.527,0.535	-0.099
gill	A5SS	EHF	122811076	ETS homologous factor	chrNC_056743.1	+	34,27,27	31,52,25	158,138,52	84,71,41	168	149	0.00249941	0.0145437	0.493,0.315,0.489	0.625,0.633,0.529	-0.163
gill	A5SS	STAG2	122789890	stromal antigen 2	chrNC_056749.1	+	0,0,0	31,28,16	1,5,5	64,57,50	164	149	0.00259095	0.0149652	0.0,0.0,0.0	0.014,0.074,0.083	-0.057
gill	A5SS	LHFPL6	122801925	LHFPL tetraspan subfamily member 6	chrNC_056735.1	-	24,34,26	0,10,1	51,35,50	0,2,1	298	149	0.00260913	0.0149652	1.0,0.63,0.929	1.0,0.897,0.962	-0.1
gill	A5SS	KDM4C	122793243	lysine demethylase 4C	chrNC_056728.1	+	4,8,1	0,0,0	10,7,11	3,3,0	158	149	0.00293238	0.0166119	1.0,1.0,1.0	0.759,0.688,1.0	0.184
gill	A5SS	ZNF385D	122798204	zinc finger protein 385D	chrNC_056732.1	+	33,69,70	9,18,15	62,49,33	2,8,4	212	149	0.0029376	0.0166119	0.72,0.729,0.766	0.956,0.811,0.853	-0.135
gill	A5SS	STK38L	122815318	serine/threonine kinase 38 like	chrNC_056745.1	-	2,0,5	3,3,12	29,19,20	21,15,11	200	149	0.00318449	0.0178821	0.332,0.0,0.237	0.507,0.486,0.575	-0.333
gill	A5SS	FZR1	122787403	fizzy and cell division cycle 20 related 1	chrNC_056747.1	-	12,3,8	0,0,0	38,35,36	0,4,3	276	149	0.00383595	0.0213908	1.0,1.0,1.0	1.0,0.825,0.866	0.103
gill	A5SS	KIF12	122787594	kinesin family member 12	chrNC_056747.1	+	5,3,13	6,12,8	14,4,3	2,3,0	173	149	0.00395648	0.0219107	0.418,0.177,0.583	0.858,0.535,1.0	-0.405
gill	A5SS	EPB41L2	122795986	erythrocyte membrane protein band 4.1 like 2	chrNC_056725.1	-	0,0,0	44,22,53	0,3,7	56,40,63	170	149	0.00411846	0.0226515	0.0,0.0,0.0	0.0,0.062,0.089	-0.05
gill	A5SS	PDS5A	122794488	PDS5 cohesin associated factor A	chrNC_056729.1	+	9,4,10	1,3,1	9,0,8	4,13,6	246	149	0.00421128	0.0230045	0.845,0.447,0.858	0.577,0.0,0.447	0.375
gill	A5SS	MYCL	122809399	MYCL proto-oncogene, bHLH transcription factor	chrNC_056725.1	+	7,3,3	3,0,0	35,31,17	24,17,6	153	149	0.00448611	0.0243402	0.694,1.0,1.0	0.587,0.64,0.734	0.244
gill	A5SS	ATXN2L	122790899	ataxin 2 like	chrNC_056750.1	+	2,2,0	21,23,25	8,2,6	23,40,24	179	149	0.00465832	0.0251049	0.073,0.067,0.0	0.225,0.04,0.172	-0.099
gill	A5SS	POLR1H	122802470	RNA polymerase I subunit H	chrNC_056735.1	-	5,18,4	1,3,4	12,9,20	1,0,2	298	149	0.00471475	0.0251436	0.714,0.75,0.333	0.857,1.0,0.833	-0.298
gill	A5SS	TIGD3	122805641	tigger transposable element derived 3	chrNC_056738.1	-	1,1,0	1,0,1	2,7,3	1,3,0	298	149	0.00472812	0.0251436	0.333,1.0,0.0	0.5,0.538,1.0	-0.235
gill	A5SS	LOC122794391	122794391	CD2 associated protein	chrNC_056729.1	+	1,0,0	47,46,39	5,12,0	133110146	170	149	0.00485979	0.0256738	0.018,0.0,0.0	0.032,0.087,0.0	-0.034
gill	A5SS	CPLANE2	122793633	ciliogenesis and planar polarity effector complex subunit 2	chrNC_056728.1	-	1,2,5	0,0,0	2,3,1	1,4,0	153	149	0.00490237	0.0256813	1.0,1.0,1.0	0.661,0.422,1.0	0.306
gill	A5SS	PUM1	122812264	pumilio RNA binding family member 1	chrNC_056726.1	+	32,31,24	10,14,7	52,62,49	10,7,7	155	149	0.00492518	0.0256813	0.755,0.68,0.767	0.833,0.895,0.871	-0.132
gill	A5SS	ECD	122788992	ecdysoneless cell cycle regulator	chrNC_056748.1	+	90,132,99	8,6,7	57,69,43	8,12,7	223	149	0.00501336	0.0259724	0.883,0.936,0.904	0.826,0.793,0.804	0.1
gill	A5SS	PKP4	122804716	plakophilin 4	chrNC_056737.1	-	10,21,17	48,66,54	58,63,29	101,97,84	155	149	0.00508742	0.0261349	0.167,0.234,0.232	0.356,0.384,0.249	-0.119
gill	A5SS	FBRSL1	122799578	fibrosin like 1	chrNC_056733.1	-	8,7,4	9,28,3	14,19,12	10,3,7	155	149	0.00510982	0.0261349	0.461,0.194,0.562	0.574,0.859,0.622	-0.279
gill	A5SS	MEIS1	122788874	Meis homeobox 1	chrNC_056727.1	+	7,12,20	61,61,112	10,28,18	45,75,51	230	149	0.00536673	0.0272752	0.069,0.113,0.104	0.126,0.195,0.186	-0.074
gill	A5SS	LOC122790442	122790442	discoidin domain-containing receptor 2-like	chrNC_056750.1	-	1,7,1	0,1,0	23,20,21	3,4,1	153	149	0.00540555	0.0272997	1.0,0.872,1.0	0.882,0.83,0.953	0.069
gill	A5SS	CBR1	122801879	carbonyl reductase 1	chrNC_056735.1	-	8,3,11	0,5,7	3,16,1	20,12,19	166	149	0.00613404	0.0307852	1.0,0.35,0.585	0.119,0.545,0.045	0.409
gill	A5SS	PKIB	122804129	cAMP-dependent protein kinase inhibitor beta	chrNC_056726.1	+	10,2,7	0,0,1	3,6,39	3,3,0	162	149	0.0061833	0.0308397	1.0,1.0,0.866	0.479,0.648,1.0	0.246
gill	A5SS	LOC122806319	122806319	ligand-dependent nuclear receptor-interacting factor 1-like	chrNC_056739.1	+	20,23,12	0,0,0	35,24,22	1,4,1	298	149	0.00654043	0.0322055	1.0,1.0,1.0	0.946,0.75,0.917	0.129
gill	A5SS	NMRAL1	122793035	NmrA like redox sensor 1	chrNC_056728.1	-	16,36,32	0,0,4	2,43,8	1,0,64	161	149	0.00654898	0.0322055	1.0,1.0,0.881	0.649,1.0,0.104	0.376
gill	A5SS	USP20	122790929	ubiquitin specific peptidase 20	chrNC_056750.1	-	8,7,6	1,0,0	1,5,4	1,4,0	226	149	0.00657746	0.0322055	0.841,1.0,1.0	0.397,0.452,1.0	0.331
gill	A5SS	LOC122807136	122807136	ninjurin-1-like	chrNC_056739.1	+	1,9,1	5,26,4	6,6,4	1,4,7	164	149	0.00671179	0.032664	0.154,0.239,0.185	0.845,0.577,0.342	-0.395
gill	A5SS	FHOD1	122809703	formin homology 2 domain containing 1	chrNC_056741.1	-	2,1,1	12,8,19	6,3,11	16,26,26	182	149	0.00739518	0.035773	0.12,0.093,0.041	0.235,0.086,0.257	-0.108
gill	A5SS	HAUS2	122804294	HAUS augmin like complex subunit 2	chrNC_056737.1	+	6,6,14	9,11,13	8,27,15	7,9,5	172	149	0.00794503	0.0382028	0.366,0.321,0.483	0.497,0.722,0.722	-0.257
gill	A5SS	GIGYF2	122801084	GRB10 interacting GYF protein 2	chrNC_056734.1	-	4,2,4	33,37,23	20,12,3	41,43,34	161	149	0.00824053	0.0393878	0.101,0.048,0.139	0.311,0.205,0.075	-0.101
gill	A5SS	ARHGEF15	122806688	Rho guanine nucleotide exchange factor 15	chrNC_056739.1	-	3,3,3	3,1,4	1,13,20	0,2,4	298	149	0.00838776	0.0398543	0.333,0.6,0.273	1.0,0.765,0.714	-0.424
gill	A5SS	CCHR1.PART1H18orf25	122810351	chromosome chr1.part1 C18orf25 homolog	chrNC_056726.1	+	1,4,2	37,79,50	9,5,2	29,50,47	188	149	0.00918356	0.0433788	0.021,0.039,0.031	0.197,0.073,0.033	-0.071
gill	A5SS	LOC122798492	122798492	synaptotagmin binding cytoplasmic RNA interacting protein	chrNC_056725.1	+	66,47,36	9,8,14	101120250	13,12,17	291	149	0.0093203	0.0437673	0.79,0.751,0.568	0.799,0.837,0.883	-0.137
gill	A5SS	ZSWIM7	122787673	zinc finger SWIM-type containing 7	chrNC_056747.1	-	2,0,0	1,1,2	4,4,0	2,4,3	177	149	0.00989753	0.0459663	0.627,0.0,0.0	0.627,0.457,0.0	-0.152
gill	A5SS	PLCB3	122805571	phospholipase C beta 3	chrNC_056738.1	-	2,0,0	1,2,2	6,11,6	20,23,13	173	149	0.00990307	0.0459663	0.633,0.0,0.0	0.205,0.292,0.284	-0.049
gill	A5SS	APH1A	122808835	aph-1 homolog A, gamma-secretase subunit	chrNC_056741.1	-	46,26,58	129119121	94,92,106	149184232	237	149	0.0100239	0.0462599	0.183,0.121,0.232	0.284,0.239,0.223	-0.07
gill	A5SS	HTT	122794486	huntingtin	chrNC_056729.1	+	16,7,18	1,4,7	6,16,10	12,10,11	296	149	0.01046	0.0479965	0.89,0.468,0.564	0.201,0.446,0.314	0.32
gill	A5SS	NDUFV3	122802566	NADH:ubiquinone oxidoreductase subunit V3	chrNC_056735.1	+	48,122,58	90434108	80,76,103	125136162	197	149	0.0107494	0.0489649	0.287,0.175,0.289	0.326,0.297,0.325	-0.066
gill	A5SS	MGME1	122789459	mitochondrial genome maintenance exonuclease 1	chrNC_056727.1	+	0,1,0	8,24,18	3,2,2	43,19,14	159	149	0.0108515	0.0489649	0.0,0.038,0.0	0.061,0.09,0.118	-0.077
gill	A5SS	TTC38	122815533	tetratricopeptide repeat domain 38	chrNC_056745.1	+	3,10,20	0,2,0	31,31,35	2,3,4	298	149	0.010854	0.0489649	1.0,0.714,1.0	0.886,0.838,0.814	0.059
gill	A5SS	WDR26	122791021	WD repeat domain 26	chrNC_056727.1	-	1,5,1	5,16,14	1,3,0	43,44,38	194	149	0.0112939	0.0506646	0.133,0.194,0.052	0.018,0.05,0.0	0.104
gill	A5SS	TLE3	122806888	TLE family member 3, transcriptional corepressor	chrNC_056739.1	-	5,10,3	11,13,9	31,23,14	24,17,12	164	149	0.0118631	0.0529227	0.292,0.411,0.232	0.54,0.551,0.515	-0.224
gill	A5SS	FAM174A	122795610	family with sequence similarity 174 member A	chrNC_056730.1	-	1,2,6	11,9,15	9,9,34	11,22,47	161	149	0.0120853	0.0536159	0.078,0.171,0.27	0.431,0.275,0.401	-0.196
gill	A5SS	RHOG	122803432	ras homolog family member G	chrNC_056736.1	+	169188169	7,15,8	135,93,43	17,14,2	286	149	0.0137315	0.0605848	0.926,0.867,0.917	0.805,0.776,0.918	0.07
gill	A5SS	NAA50	122803506	N-alpha-acetyltransferase 50, NatE catalytic subunit	chrNC_056736.1	+	13,30,26	34,51,75	49,78,46	63,112,78	232	149	0.0156765	0.0687882	0.197,0.274,0.182	0.333,0.309,0.275	-0.088
gill	A5SS	RMND1	122815544	required for meiotic nuclear division 1 homolog	chrNC_056725.1	-	10,8,12	1,4,8	2,10,11	10,8,13	207	149	0.0159779	0.0697298	0.878,0.59,0.519	0.126,0.474,0.379	0.336
gill	A5SS	WDR45	122809004	WD repeat domain 45	chrNC_056741.1	-	2,10,0	11,13,10	1,6,1	41,40,29	218	149	0.0162199	0.0704032	0.111,0.345,0.0	0.016,0.093,0.023	0.108
gill	A5SS	SIRT4	122799683	sirtuin 4	chrNC_056733.1	-	188162122	9,13,10	149199188	9,7,2	298	149	0.0166596	0.0716328	0.913,0.862,0.859	0.892,0.934,0.979	-0.057
gill	A5SS	MED29	122794013	mediator complex subunit 29	chrNC_056725.1	+	12,5,3	25,32,13	4,4,0	26,19,31	154	149	0.0166816	0.0716328	0.317,0.131,0.183	0.13,0.169,0.0	0.111
gill	A5SS	PTGDR2	122811897	prostaglandin D2 receptor 2	chrNC_056743.1	+	1,0,0	4,6,3	0,5,1	5,15,1	164	149	0.0168261	0.0718688	0.185,0.0,0.0	0.0,0.232,0.476	-0.174
gill	A5SS	LOC122799326	122799326	2'-5'-oligoadenylate synthase 1A-like	chrNC_056733.1	-	0,1,1	2,3,6	2,1,2	1,3,9	161	149	0.0183285	0.0778718	0.0,0.236,0.134	0.649,0.236,0.171	-0.229
gill	A5SS	LOC122799715	122799715	fibroblast growth factor receptor 1	chrNC_056725.1	+	18,19,4	1,1,2	28,13,46	11,4,6	155	149	0.0188048	0.0794749	0.945,0.948,0.658	0.71,0.758,0.881	0.067
gill	A5SS	UTP25	122793617	UTP25 small subunit processome component	chrNC_056725.1	-	0,0,0	3,2,5	3,2,0	5,10,5	155	149	0.0191028	0.0803117	0.0,0.0,0.0	0.366,0.161,0.0	-0.176
gill	A5SS	LOC122789180	122789180	uncharacterized LOC122789180	chrNC_056748.1	+	0,2,1	3,4,10	1,3,6	8,12,2	160	149	0.0200198	0.0837288	0.0,0.318,0.085	0.104,0.189,0.736	-0.209
gill	A5SS	UBXN2A	122794393	UBX domain protein 2A	chrNC_056729.1	+	2,1,3	1,0,1	4,0,6	0,5,1	227	149	0.0201745	0.0839384	0.568,1.0,0.663	1.0,0.0,0.798	0.144
gill	A5SS	RASGRP2	122805676	RAS guanyl releasing protein 2	chrNC_056738.1	-	1,0,4	6,8,9	0,1,0	10,13,8	153	149	0.0208657	0.0863667	0.14,0.0,0.302	0.0,0.07,0.0	0.124
gill	A5SS	POMGNT1	122813558	protein O-linked mannose N-acetylglucosaminyltransferase 1 (beta 1,2-)	chrNC_056744.1	-	36,45,44	4,3,8	38,32,38	21,13,3	232	149	0.021431	0.088252	0.853,0.906,0.779	0.537,0.613,0.891	0.166
gill	A5SS	BCAS1	122816941	brain enriched myelin associated protein 1	chrNC_056746.1	-	67,47,40	40,13,14	60,88,112	6,26,26	248	149	0.0224015	0.0917776	0.502,0.685,0.632	0.857,0.67,0.721	-0.143
gill	A5SS	NDUFV3	122802566	NADH:ubiquinone oxidoreductase subunit V3	chrNC_056735.1	+	23,46,20	41,240,29	13,9,31	40108123	170	149	0.0229117	0.0933915	0.33,0.144,0.377	0.222,0.068,0.181	0.127
gill	A5SS	BTBD6	122804481	BTB domain containing 6	chrNC_056737.1	+	40,35,15	9,17,3	57,66,41	8,7,8	251	149	0.0244217	0.0990435	0.725,0.55,0.748	0.809,0.848,0.753	-0.129
gill	A5SS	LOC122789899	122789899	mucosa-associated lymphoid tissue lymphoma translocation protein 1-like	chrNC_056749.1	+	1,5,4	0,0,0	6,11,14	1,1,2	185	149	0.0255764	0.103205	1.0,1.0,1.0	0.829,0.899,0.849	0.141
gill	A5SS	MED18	122805491	mediator complex subunit 18	chrNC_056738.1	+	32,50,35	4,6,11	31,38,18	2,5,0	165	149	0.0258727	0.103879	0.878,0.883,0.742	0.933,0.873,1.0	-0.101
gill	A5SS	LOC122796513	122796513	poly(rC)-binding protein 3-like	chrNC_056731.1	-	5,2,22	4,4,7	5,19,22	0,3,6	218	149	0.0261253	0.104371	0.461,0.255,0.682	1.0,0.812,0.715	-0.376
gill	A5SS	TNIP1	122799974	TNFAIP3 interacting protein 1	chrNC_056733.1	-	75,98,69	375459393	117146162	8681100870	155	149	0.0267582	0.10637	0.161,0.17,0.144	0.115,0.113,0.152	0.032
gill	A5SS	LOC122817620	122817620	golgin IMH1-like	chrNC_056747.1	-	4391091466	26,41,16	11451049919	39,34,15	245	149	0.0270341	0.106669	0.911,0.942,0.947	0.947,0.949,0.974	-0.023
gill	A5SS	LOC122811393	122811393	uncharacterized LOC122811393	chrNC_056743.1	+	5,2,0	3,0,1	2,7,3	0,1,0	298	149	0.0272077	0.106669	0.455,1.0,0.0	1.0,0.778,1.0	-0.441
gill	A5SS	GOLGB1	122815410	golgin B1	chrNC_056745.1	-	17,27,23	0,0,0	16,18,21	1,3,1	298	149	0.0272323	0.106669	1.0,1.0,1.0	0.889,0.75,0.913	0.149
gill	A5SS	PGAP2	122803649	post-GPI attachment to proteins 2	chrNC_056736.1	-	19,22,31	2,0,3	38,30,25	5,3,7	161	149	0.0273648	0.106669	0.898,1.0,0.905	0.876,0.902,0.768	0.086
gill	A5SS	ZNF395	122793649	zinc finger protein 395	chrNC_056728.1	+	16,34,3	3,2,1	40,33,38	11,8,12	287	149	0.0276079	0.107097	0.735,0.898,0.609	0.654,0.682,0.622	0.095
gill	A5SS	ZFAND2A	122816757	zinc finger AN1-type containing 2A	chrNC_056746.1	+	16,33,16	33,79,39	26,30,51	40,43,75	214	149	0.0285061	0.11005	0.252,0.225,0.222	0.312,0.327,0.321	-0.087
gill	A5SS	E2F4	122809721	E2F transcription factor 4	chrNC_056741.1	+	1,1,2	35,49,19	6,1,3	28,42,16	153	149	0.0291366	0.111946	0.027,0.019,0.093	0.173,0.023,0.154	-0.07
gill	A5SS	RBM47	122794442	RNA binding motif protein 47	chrNC_056729.1	-	2,0,1	12,9,2	14,7,7	48,58,57	159	149	0.0298362	0.114088	0.135,0.0,0.319	0.215,0.102,0.103	0.011
gill	A5SS	LOC122815190	122815190	transcriptional enhancer factor TEF-3-like	chrNC_056745.1	-	13,16,7	4,6,4	17,34,17	5,1,3	248	149	0.0301756	0.114839	0.661,0.616,0.513	0.671,0.953,0.773	-0.202
gill	A5SS	LOC122817027	122817027	copine-3-like	chrNC_056746.1	-	2,0,2	1,3,3	27,25,15	8,15,17	230	149	0.0305552	0.115735	0.564,0.0,0.302	0.686,0.519,0.364	-0.234
gill	A5SS	LAP3	122794059	leucine aminopeptidase 3	chrNC_056729.1	-	1,9,5	2,0,0	25,27,9	6,3,3	298	149	0.0309598	0.116717	0.2,1.0,1.0	0.676,0.818,0.6	0.035
gill	A5SS	LOC122813843	122813843	nuclear factor 7, brain-like	chrNC_056744.1	-	0,0,0	6,4,12	1,4,2	27,32,37	182	149	0.031231	0.117189	0.0,0.0,0.0	0.029,0.093,0.042	-0.055
gill	A5SS	SCRIB	122798491	scribble planar cell polarity protein	chrNC_056732.1	-	14,7,12	3,1,0	16,6,20	16,0,4	158	149	0.0325451	0.121552	0.815,0.868,1.0	0.485,1.0,0.825	0.124
gill	A5SS	CEP170	122790700	centrosomal protein 170	chrNC_056727.1	-	0,0,1	2,2,0	0,2,3	10,2,0	179	149	0.0328451	0.122105	0.0,0.0,1.0	0.0,0.454,1.0	-0.151
gill	A5SS	SRSF9	122799670	serine and arginine rich splicing factor 9	chrNC_056733.1	+	194186132	9,8,16	629681759	61,67,71	230	149	0.0336836	0.124645	0.933,0.938,0.842	0.87,0.868,0.874	0.034
gill	A5SS	ZNF280D	122807855	zinc finger protein 280D	chrNC_056740.1	+	24,16,33	14,3,7	21,16,13	12,11,11	154	149	0.0346392	0.127413	0.624,0.838,0.82	0.629,0.585,0.533	0.178
gill	A5SS	LOC122806803	122806803	protein SSUH2 homolog	chrNC_056739.1	-	82119141	59,95,124	104,153,88	50,99,57	173	149	0.034749	0.127413	0.545,0.519,0.495	0.642,0.571,0.571	-0.075
gill	A5SS	SOAT1	122813113	sterol O-acyltransferase 1	chrNC_056744.1	+	0,0,2	3,5,5	1,0,7	13,18,3	163	149	0.0391491	0.141996	0.0,0.0,0.268	0.066,0.0,0.681	-0.16
gill	A5SS	MEIS2	122805655	Meis homeobox 2	chrNC_056726.1	-	15,24,31	23,14,22	41,76,50	22,32,26	298	149	0.0392505	0.141996	0.246,0.462,0.413	0.482,0.543,0.49	-0.131
gill	A5SS	TRIM3	122802558	tripartite motif containing 3	chrNC_056735.1	-	61,59,98	7,13,14	125,83,157	24,30,35	161	149	0.0392567	0.141996	0.89,0.808,0.866	0.828,0.719,0.806	0.07
gill	A5SS	DECR2	122816789	2,4-dienoyl-CoA reductase 2	chrNC_056746.1	+	24,29,51	2,4,6	62,74,89	26,17,8	193	149	0.0406027	0.146206	0.903,0.848,0.868	0.648,0.771,0.896	0.101
gill	A5SS	CHRAC1	122798375	chromatin accessibility complex subunit 1	chrNC_056732.1	+	8,6,1	21,26,24	9,21,14	22,62,28	200	149	0.0415604	0.148987	0.221,0.147,0.03	0.234,0.201,0.271	-0.103
gill	A5SS	PDE5A	122793488	phosphodiesterase 5A	chrNC_056728.1	-	1,4,2	4,2,4	14,7,24	9,1,9	158	149	0.0417467	0.148989	0.191,0.654,0.32	0.595,0.868,0.715	-0.338
gill	A5SS	CSNK1A1	122798652	casein kinase 1 alpha 1	chrNC_056732.1	+	63,95,95	153249301	192187185	374370484	185	149	0.0425743	0.151271	0.249,0.235,0.203	0.293,0.289,0.235	-0.043
gill	A5SS	SLC2A10	122817114	solute carrier family 2 member 10	chrNC_056746.1	-	12,9,9	5,7,8	0,3,9	5,6,7	298	149	0.0458669	0.162252	0.545,0.391,0.36	0.0,0.2,0.391	0.235
gill	A5SS	TNS1	122804923	tensin 1	chrNC_056737.1	+	2,0,0	7,14,3	7,3,2	57,67,31	212	149	0.0464524	0.163602	0.167,0.0,0.0	0.079,0.031,0.043	0.005
gill	A5SS	CARHSP1	122816660	calcium regulated heat stable protein 1	chrNC_056746.1	-	17,68,24	1,2,1	15,15,22	1,3,3	289	149	0.0478611	0.167645	0.898,0.946,0.925	0.885,0.721,0.791	0.124
gill	A5SS	NFATC1	122798220	nuclear factor of activated T cells 1	chrNC_056732.1	-	7,6,13	2,0,1	8,5,12	0,3,3	298	149	0.048018	0.167645	0.636,1.0,0.867	1.0,0.455,0.667	0.127
gill	A5SS	LOC122801547	122801547	E3 ubiquitin-protein ligase RMND5A-like	chrNC_056735.1	+	5,7,7	46,67,70	7,17,25	93,82,99	152	149	0.0494617	0.171938	0.096,0.093,0.089	0.069,0.169,0.198	-0.053
gill	RI	SRSF1	122787725	serine and arginine rich splicing factor 1	chrNC_056747.1	+	100,276,54	22,23,9	105,33,29	64,54,68	298	149	1.43e-13	1.43e-11	0.694,0.857,0.75	0.451,0.234,0.176	0.48
gill	RI	SRSF1	122787725	serine and arginine rich splicing factor 1	chrNC_056747.1	+	51,61,37	67,123,36	63,41,68	76,18,32	298	149	0.00446295	0.0262526	0.276,0.199,0.339	0.293,0.532,0.515	-0.175
gill	RI	SRSF2	122817276	serine and arginine rich splicing factor 2	chrNC_056746.1	-	609592559	23,46,27	10499981145	64,85,89	298	149	0.0264509	0.121479	0.93,0.865,0.912	0.891,0.854,0.865	0.032
gill	RI	LOC122817708	122817708	mucin-17-like	chrNC_056747.1	+	31,21,46	2,0,0	33,6,19	5,3,5	298	149	2.71e-06	4.51e-05	0.886,1.0,1.0	0.767,0.5,0.655	0.321
gill	RI	LOC122805358	122805358	heterogeneous nuclear ribonucleoprotein A3-like	chrNC_056738.1	+	26,41,49	0,0,0	9612130777	44,62,4	209	149	0.000637653	0.00490502	1.0,1.0,1.0	0.94,0.961,0.993	0.035
gill	RI	LOC122805358	122805358	heterogeneous nuclear ribonucleoprotein A3-like	chrNC_056738.1	+	8,23,13	15,18,3	7241567452	131,73,39	278	149	5.03e-06	6.29e-05	0.222,0.406,0.699	0.748,0.92,0.861	-0.401
gill	RI	LOC122796503	122796503	uncharacterized LOC122796503	chrNC_056731.1	+	3,18,12	9,9,6	10,11,0	20,51,25	298	149	0.000358595	0.00298829	0.143,0.5,0.5	0.2,0.097,0.0	0.282
gill	RI	RSRP1	122792312	arginine and serine rich protein 1	chrNC_056727.1	+	134,192,56	97,109,50	723150174	46,61,8	188	149	3.9e-10	1.3e-08	0.523,0.583,0.47	0.926,0.661,0.945	-0.319
gill	RI	RSRP1	122792312	arginine and serine rich protein 1	chrNC_056727.1	+	506902319	64,78,23	653223223	106,39,42	298	149	4.26e-05	0.000426426	0.798,0.853,0.874	0.755,0.741,0.726	0.101
gill	RI	RSRP1	122792312	arginine and serine rich protein 1	chrNC_056727.1	+	506917317	29,32,11	644212227	80,32,24	298	149	8.33e-11	4.17e-09	0.897,0.935,0.935	0.801,0.768,0.825	0.124
gill	RI	PNISR	122797062	PNN interacting serine and arginine rich protein	chrNC_056725.1	-	29,77,18	7,5,6	17,2,2	16,10,13	298	149	1.11e-08	2.78e-07	0.674,0.885,0.6	0.347,0.091,0.071	0.55
gill	RI	TMCO4	122793614	transmembrane and coiled-coil domains 4	chrNC_056728.1	-	21,36,36	1,1,1	38,41,33	3,0,9	238	149	0.00879527	0.0488626	0.929,0.958,0.958	0.888,1.0,0.697	0.087
gill	RI	GGPS1	122805550	geranylgeranyl diphosphate synthase 1	chrNC_056726.1	+	77,139,78	2,0,4	79,53,70	5,0,8	298	149	0.0145594	0.0727972	0.951,1.0,0.907	0.888,1.0,0.814	0.052
gill	RI	NPDC1	122790306	neural proliferation, differentiation and control 1	chrNC_056750.1	+	34,39,39	29,22,35	81,69,138	26,22,31	189	149	3.3e-06	4.72e-05	0.48,0.583,0.468	0.711,0.712,0.778	-0.223
gill	RI	RNF19B	122792195	ring finger protein 19B	chrNC_056727.1	+	178822592377	19,20,13	148518001428	16,24,31	298	149	0.00199172	0.0132781	0.979,0.983,0.989	0.979,0.974,0.958	0.013
gill	RI	TFAP2A	122796626	transcription factor AP-2 alpha	chrNC_056731.1	+	81,59,112	128121134	76,74,105	46,71,87	269	149	8.71e-05	0.000791581	0.26,0.213,0.316	0.478,0.366,0.401	-0.152
gill	RI	LOC122809492	122809492	zinc finger protein OZF-like	chrNC_056726.1	+	9,7,7	2,4,0	7,10,2	1,0,0	248	149	0.00128931	0.00920936	0.73,0.513,1.0	0.808,1.0,1.0	-0.188
gill	RI	CDC40	122798060	cell division cycle 40	chrNC_056725.1	-	52,48,79	0,0,3	117127112	3,3,5	253	149	0.0439251	0.175701	1.0,1.0,0.939	0.958,0.961,0.93	0.03
gill	RI	LOC122791664	122791664	uncharacterized LOC122791664	chrNC_056751.1	-	1,3,6	0,0,0	146148259	2,0,9	298	149	0.0267254	0.121479	1.0,1.0,1.0	0.973,1.0,0.935	0.031
gill	RI	BICD2	122807140	BICD cargo adaptor 2	chrNC_056739.1	-	10,5,5	8,6,6	12,27,17	5,10,10	298	149	0.0327679	0.142469	0.385,0.294,0.294	0.545,0.574,0.459	-0.202
gill	RI	USP40	122804869	ubiquitin specific peptidase 40	chrNC_056737.1	+	10,13,10	3,6,0	22,33,26	0,1,0	298	149	1.2e-05	0.000133611	0.625,0.52,1.0	1.0,0.943,1.0	-0.266
gill	RI	LOC122806463	122806463	plasma membrane calcium-transporting ATPase 1-like	chrNC_056739.1	-	57,58,60	10,8,11	22,39,25	2,0,0	289	149	2.4e-06	4.51e-05	0.746,0.789,0.738	0.85,1.0,1.0	-0.192
gill	RI	LOC122806713	122806713	lysophosphatidic acid receptor 6-like	chrNC_056739.1	-	8,7,5	1,5,0	5,9,2	1,1,0	239	149	0.0133383	0.0702015	0.833,0.466,1.0	0.757,0.849,1.0	-0.102
gill	RI	VPS4B	122796631	vacuolar protein sorting 4 homolog B	chrNC_056731.1	+	35,69,84	36,25,24	111216116	37,37,33	298	149	0.0437594	0.175701	0.327,0.58,0.636	0.6,0.745,0.637	-0.146
gill	RI	ABL2	122813111	ABL proto-oncogene 2, non-receptor tyrosine kinase	chrNC_056744.1	-	1,22,19	21,36,68	11,24,15	5,28,20	298	149	0.00220851	0.0138032	0.023,0.234,0.123	0.524,0.3,0.273	-0.239
gill	SE	AMPD3	122791614	adenosine monophosphate deaminase 3	chrNC_056751.1	+	19,8,16	4,0,9	37,29,32	20,42,16	298	149	0.0319476	0.253815	0.704,1.0,0.471	0.481,0.257,0.5	0.312
gill	SE	AMPD3	122791614	adenosine monophosphate deaminase 3	chrNC_056751.1	+	20,15,20	3,3,5	60,31,35	20,17,28	298	149	0.00694007	0.0707678	0.769,0.714,0.667	0.6,0.477,0.385	0.229
gill	SE	LOC122791636	122791636	ubiquitin-conjugating enzyme E2 variant 2	chrNC_056751.1	+	3,2,4	38,52,26	0,0,0	80137130	248	149	0.0261485	0.215302	0.045,0.023,0.085	0.0,0.0,0.0	0.051
gill	SE	LOC122791788	122791788	nuclear receptor subfamily 1 group I member 3-like	chrNC_056751.1	-	40,32,12	0,0,0	23,81,85	2,4,3	266	149	0.00152819	0.0195762	1.0,1.0,1.0	0.866,0.919,0.941	0.091
gill	SE	LOC122791788	122791788	nuclear receptor subfamily 1 group I member 3-like	chrNC_056751.1	-	17,36,9	0,0,1	26,55,63	6,3,6	280	149	6.96e-05	0.0013686	1.0,1.0,0.827	0.698,0.907,0.848	0.125
gill	SE	LOC122791788	122791788	nuclear receptor subfamily 1 group I member 3-like	chrNC_056751.1	-	30,39,21	0,0,0	30,104,84	5,6,2	298	149	5.76e-05	0.00116686	1.0,1.0,1.0	0.75,0.897,0.955	0.133
gill	SE	LOC122791242	122791242	nuclear receptor subfamily 1 group I member 3-like	chrNC_056751.1	-	103,98,59	2,0,1	77159112	14,17,15	280	149	1.6e-10	1.34e-08	0.965,1.0,0.969	0.745,0.833,0.799	0.186
gill	SE	LOC122791714	122791714	trans-1,2-dihydrobenzene-1,2-diol dehydrogenase-like	chrNC_056751.1	-	7621529787	2,7,14	742970522	30,13,13	298	149	8.27e-07	2.98e-05	0.995,0.991,0.966	0.925,0.974,0.953	0.033
gill	SE	LOC122791714	122791714	trans-1,2-dihydrobenzene-1,2-diol dehydrogenase-like	chrNC_056751.1	-	417748412	8,13,1	461537342	2,1,2	298	149	0.00455225	0.0497101	0.963,0.966,0.995	0.991,0.996,0.988	-0.017
gill	SE	LOC122791714	122791714	trans-1,2-dihydrobenzene-1,2-diol dehydrogenase-like	chrNC_056751.1	-	229424308	8,13,1	275380249	2,1,2	261	149	0.000668051	0.0097062	0.942,0.949,0.994	0.987,0.995,0.986	-0.028
gill	SE	LOC122791714	122791714	trans-1,2-dihydrobenzene-1,2-diol dehydrogenase-like	chrNC_056751.1	-	377759524	105,198,88	631821539	63,50,44	261	149	1.24e-14	2.07e-12	0.672,0.686,0.773	0.851,0.904,0.875	-0.166
gill	SE	LOC122791791	122791791	galactoside alpha-(1,2)-fucosyltransferase 2-like	chrNC_056751.1	-	9,8,4	1,0,1	10,52,29	13,13,16	244	149	4.95e-05	0.00102339	0.846,1.0,0.71	0.32,0.71,0.525	0.334
gill	SE	LOC122791791	122791791	galactoside alpha-(1,2)-fucosyltransferase 2-like	chrNC_056751.1	-	2,1,0	0,0,1	11,29,26	2,3,3	236	149	0.0306993	0.246036	1.0,1.0,0.0	0.776,0.859,0.845	-0.16
gill	SE	LOC122791474	122791474	hemicentin-1-like	chrNC_056751.1	+	14,12,58	0,3,10	23,8,12	0,0,0	185	149	2e-05	0.000471878	1.0,0.763,0.824	1.0,1.0,1.0	-0.138
gill	SE	HSPBP1	122791723	HSPA (Hsp70) binding protein 1	chrNC_056751.1	+	1,0,2	98109142	2,7,3	43,64,83	240	149	0.0082854	0.0824017	0.006,0.0,0.009	0.028,0.064,0.022	-0.033
gill	SE	JOSD2	122791782	Josephin domain containing 2	chrNC_056751.1	-	95,124,90	1,1,1	154271221	0,9,4	275	149	0.0363431	0.28265	0.981,0.985,0.98	1.0,0.942,0.968	0.012
gill	SE	EMC10	122791662	ER membrane protein complex subunit 10	chrNC_056751.1	-	9,16,3	97124104	79,45,77	203275253	236	149	1.88e-08	1.04e-06	0.055,0.075,0.018	0.197,0.094,0.161	-0.101
gill	SE	OSBPL5	122791304	oxysterol binding protein like 5	chrNC_056751.1	+	7,3,2	2,3,3	0,1,0	1,8,1	242	149	2.03e-06	6.54e-05	0.683,0.381,0.291	0.0,0.071,0.0	0.428
gill	SE	OSBPL5	122791304	oxysterol binding protein like 5	chrNC_056751.1	+	8,12,7	2,3,3	0,7,0	1,8,1	235	149	0.0039349	0.0440346	0.717,0.717,0.597	0.0,0.357,0.0	0.558
gill	SE	OSBPL5	122791304	oxysterol binding protein like 5	chrNC_056751.1	+	5,7,15	7,10,8	0,0,0	1,7,1	267	149	1.2e-07	5.42e-06	0.285,0.281,0.511	0.0,0.0,0.0	0.359
gill	SE	LOC122791672	122791672	ras association domain-containing protein 8-like	chrNC_056751.1	-	52,63,38	0,0,0	37,30,60	8,1,5	257	149	7.47e-07	2.74e-05	1.0,1.0,1.0	0.728,0.946,0.874	0.151
gill	SE	QSER1	122791432	glutamine and serine rich 1	chrNC_056751.1	+	13,6,6	0,11,5	15,13,24	0,0,2	245	149	6.11e-05	0.00122708	1.0,0.249,0.422	1.0,1.0,0.879	-0.403
gill	SE	LIN7C	122791708	lin-7 homolog C, crumbs cell polarity complex component	chrNC_056751.1	-	32,29,34	0,1,0	95,99,88	3,12,5	298	149	4.84e-05	0.00100715	1.0,0.935,1.0	0.941,0.805,0.898	0.097
gill	SE	SLC35D2	122791675	solute carrier family 35 member D2	chrNC_056751.1	+	14,11,13	34,18,49	0,1,0	45,85,85	227	149	1.11e-16	2.19e-14	0.213,0.286,0.148	0.0,0.008,0.0	0.213
gill	SE	FANCC	122791620	FA complementation group C	chrNC_056751.1	-	14,8,9	0,0,0	10,3,8	0,2,3	298	149	0.00300074	0.0347294	1.0,1.0,1.0	1.0,0.429,0.571	0.333
gill	SE	LOC122791373	122791373	aminopeptidase O (putative)	chrNC_056751.1	+	72,111,81	3,4,2	258206300	32,21,24	298	149	0.000120886	0.00218124	0.923,0.933,0.953	0.801,0.831,0.862	0.105
gill	SE	CDC14B	122791826	cell division cycle 14B	chrNC_056751.1	+	9,15,9	3,6,5	5,4,7	13,4,7	298	149	0.0045674	0.0498467	0.6,0.556,0.474	0.161,0.333,0.333	0.268
gill	SE	LOC122791239	122791239	17-beta-hydroxysteroid dehydrogenase 13-like	chrNC_056751.1	+	40,23,13	3,0,4	49,26,44	0,0,0	281	149	0.00116538	0.0155297	0.876,1.0,0.633	1.0,1.0,1.0	-0.164
gill	SE	UBXN8	122791408	UBX domain protein 8	chrNC_056751.1	+	133234133	9,3,0	143154104	1,0,0	217	149	0.0145738	0.131797	0.91,0.982,1.0	0.99,1.0,1.0	-0.033
gill	SE	SLC25A51	122791595	solute carrier family 25 member 51	chrNC_056751.1	+	5,4,2	0,0,0	5,2,6	4,8,2	249	149	2.82e-10	2.24e-08	1.0,1.0,1.0	0.428,0.13,0.642	0.6
gill	SE	LOC122791600	122791600	non-muscle caldesmon-like	chrNC_056751.1	+	72,109,53	18,20,21	169,212,62	7,9,0	191	149	5.31e-12	5.59e-10	0.757,0.81,0.663	0.95,0.948,1.0	-0.223
gill	SE	RBPMS	122791370	RNA binding protein, mRNA processing factor	chrNC_056751.1	+	51,106,35	2,2,3	110,90,61	9,8,6	280	149	0.0120626	0.112414	0.931,0.966,0.861	0.867,0.857,0.844	0.063
gill	SE	ABRAXAS1	122791650	abraxas 1, BRCA1 A complex subunit	chrNC_056751.1	-	141181155	0,13,6	222262217	0,0,0	258	149	1.1e-06	3.84e-05	1.0,0.889,0.937	1.0,1.0,1.0	-0.058
gill	SE	MRPS18C	122791550	mitochondrial ribosomal protein S18C	chrNC_056751.1	+	347436381	0,0,2	272374524	19,0,0	207	149	0.0252209	0.209393	1.0,1.0,0.993	0.912,1.0,1.0	0.027
gill	SE	LOC122790680	122790680	src substrate cortactin-like	chrNC_056750.1	+	184200216	13,1,3	479498433	0,0,0	260	149	4.52e-05	0.00095093	0.89,0.991,0.976	1.0,1.0,1.0	-0.048
gill	SE	ENTPD8	122790864	ectonucleoside triphosphate diphosphohydrolase 8	chrNC_056750.1	-	3,0,0	2,4,2	9,12,10	0,6,20	208	149	0.00149672	0.0192381	0.518,0.0,0.0	1.0,0.589,0.264	-0.445
gill	SE	ENTPD8	122790864	ectonucleoside triphosphate diphosphohydrolase 8	chrNC_056750.1	-	14,6,57	23,49,121	49170137	16,177,67	208	149	1.77e-06	5.79e-05	0.304,0.081,0.252	0.687,0.408,0.594	-0.351
gill	SE	RNF208	122790847	ring finger protein 208	chrNC_056750.1	+	0,2,0	8,22,14	4,6,0	17,11,6	233	149	0.000474011	0.00719024	0.0,0.055,0.0	0.131,0.259,0.0	-0.112
gill	SE	LOC122790995	122790995	zinc finger protein 618-like	chrNC_056750.1	+	3,5,8	0,0,0	3,3,4	0,2,2	239	149	0.0278362	0.226442	1.0,1.0,1.0	1.0,0.483,0.555	0.321
gill	SE	LOC122790995	122790995	zinc finger protein 618-like	chrNC_056750.1	+	11,6,6	1,3,3	4,13,20	0,0,0	227	149	1.57e-05	0.000389031	0.878,0.568,0.568	1.0,1.0,1.0	-0.329
gill	SE	LIPH	122791073	lipase H	chrNC_056750.1	+	44,65,82	4,9,3	135150194	0,1,0	239	149	4.7e-08	2.32e-06	0.873,0.818,0.945	1.0,0.989,1.0	-0.118
gill	SE	STXBP1	122790784	syntaxin binding protein 1	chrNC_056750.1	+	4,1,2	5,3,1	9,6,3	2,3,0	273	149	0.0122519	0.113826	0.304,0.154,0.522	0.711,0.522,1.0	-0.418
gill	SE	ENTR1	122790352	endosome associated trafficking regulator 1	chrNC_056750.1	-	26,38,30	1,5,1	24,33,21	0,0,1	212	149	0.00570098	0.0601536	0.948,0.842,0.955	1.0,1.0,0.937	-0.064
gill	SE	SEC16A	122790843	SEC16 homolog A, endoplasmic reticulum export factor	chrNC_056750.1	-	1,12,8	47,39,65	2,0,0	18,37,39	209	149	5.78e-05	0.00117039	0.015,0.18,0.081	0.073,0.0,0.0	0.068
gill	SE	DPP7	122790857	dipeptidyl peptidase 7	chrNC_056750.1	+	144,72,160	2,3,1	131,50,64	2,8,2	298	149	0.0184973	0.161127	0.973,0.923,0.988	0.97,0.758,0.941	0.072
gill	SE	DPP7	122790857	dipeptidyl peptidase 7	chrNC_056750.1	+	92,36,93	0,2,2	90,39,50	9,5,1	214	149	0.000592618	0.00873755	1.0,0.926,0.97	0.874,0.844,0.972	0.069
gill	SE	EGFL7	122790860	EGF like domain multiple 7	chrNC_056750.1	-	10,10,3	1,4,1	40,47,31	0,0,0	245	149	0.000256228	0.00420666	0.859,0.603,0.646	1.0,1.0,1.0	-0.297
gill	SE	EGFL7	122790860	EGF like domain multiple 7	chrNC_056750.1	-	0,1,0	4,4,1	12,18,16	6,3,5	258	149	6.63e-09	4e-07	0.0,0.126,0.0	0.536,0.776,0.649	-0.612
gill	SE	EGFL7	122790860	EGF like domain multiple 7	chrNC_056750.1	-	1,1,2	4,4,1	17,20,12	6,3,5	254	149	0.000571798	0.00850336	0.128,0.128,0.54	0.624,0.796,0.585	-0.403
gill	SE	CCHR16.PART0H9orf116	122790914	piercer of microtubule wall 1	chrNC_056750.1	-	244,96,79	1,1,0	132122246	3,3,15	228	149	2.48e-05	0.000567538	0.994,0.984,1.0	0.966,0.964,0.915	0.044
gill	SE	PPP1R26	122790819	protein phosphatase 1 regulatory subunit 26	chrNC_056750.1	+	9,5,5	0,0,0	18,25,4	2,2,3	292	149	0.000107269	0.0019674	1.0,1.0,1.0	0.821,0.864,0.405	0.303
gill	SE	FUBP3	122790621	far upstream element binding protein 3	chrNC_056750.1	-	61,56,38	0,0,0	126159153	2,7,0	268	149	0.0470674	0.350526	1.0,1.0,1.0	0.972,0.927,1.0	0.034
gill	SE	RAB14	122790460	RAB14, member RAS oncogene family	chrNC_056750.1	-	326363409	4,10,14	421629537	0,8,0	180	149	0.000135207	0.00238959	0.985,0.968,0.96	1.0,0.985,1.0	-0.024
gill	SE	DENND1A	122790710	DENN domain containing 1A	chrNC_056750.1	+	8,8,14	7,7,7	0,2,6	6,20,12	209	149	2.84e-05	0.000636481	0.449,0.449,0.588	0.0,0.067,0.263	0.385
gill	SE	GOLGA1	122790605	golgin A1	chrNC_056750.1	-	3,7,4	1,2,2	4,11,14	0,0,0	224	149	0.00193435	0.0238906	0.666,0.7,0.571	1.0,1.0,1.0	-0.354
gill	SE	RBM18	122790715	RNA binding motif protein 18	chrNC_056750.1	+	26,40,34	1,5,1	34,23,36	0,0,0	236	149	0.00356255	0.0403685	0.943,0.835,0.955	1.0,1.0,1.0	-0.089
gill	SE	MRRF	122790714	mitochondrial ribosome recycling factor	chrNC_056750.1	-	295458399	16,10,5	362412384	0,16,0	298	149	0.0206281	0.176841	0.902,0.958,0.976	1.0,0.928,1.0	-0.031
gill	SE	LOC122790798	122790798	uncharacterized LOC122790798	chrNC_056750.1	-	40,27,24	160241133	114,92,108	234253300	204	149	1.55e-08	8.65e-07	0.154,0.076,0.116	0.262,0.21,0.208	-0.111
gill	SE	LOC122790798	122790798	uncharacterized LOC122790798	chrNC_056750.1	-	31,30,16	176109143	78,75,69	186213230	204	149	4.32e-05	0.000914167	0.114,0.167,0.076	0.234,0.205,0.18	-0.087
gill	SE	LOC122790798	122790798	uncharacterized LOC122790798	chrNC_056750.1	-	217283134	22,18,3	302313413	38,39,34	297	149	0.0151318	0.13623	0.832,0.887,0.957	0.799,0.801,0.859	0.072
gill	SE	LOC122790699	122790699	dual specificity testis-specific protein kinase 1-like	chrNC_056750.1	+	83,82,91	6,9,4	62,80,163	1,1,7	236	149	0.0116086	0.108825	0.897,0.852,0.935	0.975,0.981,0.936	-0.069
gill	SE	LRRC8A	122791029	leucine rich repeat containing 8 VRAC subunit A	chrNC_056750.1	-	9,11,7	1,0,0	12,24,33	2,10,7	270	149	8.03e-06	0.000215214	0.832,1.0,1.0	0.768,0.57,0.722	0.257
gill	SE	LRRC8A	122791029	leucine rich repeat containing 8 VRAC subunit A	chrNC_056750.1	-	6,4,4	1,0,0	9,21,13	2,10,7	286	149	1.27e-05	0.000322785	0.758,1.0,1.0	0.701,0.522,0.492	0.348
gill	SE	CRAT	122790720	carnitine O-acetyltransferase	chrNC_056750.1	+	13,12,7	1,0,0	16,15,11	25,25,9	298	149	7.59e-13	8.93e-11	0.867,1.0,1.0	0.242,0.231,0.379	0.672
gill	SE	CARD9	122790994	caspase recruitment domain family member 9	chrNC_056750.1	-	3,4,6	0,0,0	1,4,1	1,2,1	298	149	0.00131349	0.0171557	1.0,1.0,1.0	0.333,0.5,0.333	0.611
gill	SE	CARD9	122790994	caspase recruitment domain family member 9	chrNC_056750.1	-	2,11,8	0,0,0	7,6,4	1,2,1	291	149	0.0455216	0.341354	1.0,1.0,1.0	0.782,0.606,0.672	0.313
gill	SE	KYAT1	122791030	kynurenine aminotransferase 1	chrNC_056750.1	+	21,19,2	0,1,0	16,45,22	7,0,7	276	149	5.59e-05	0.00113667	1.0,0.911,1.0	0.552,1.0,0.629	0.243
gill	SE	KYAT1	122791030	kynurenine aminotransferase 1	chrNC_056750.1	+	21,21,4	0,0,0	21,54,28	6,13,6	276	149	1.44e-08	8.14e-07	1.0,1.0,1.0	0.654,0.692,0.716	0.313
gill	SE	KYAT1	122791030	kynurenine aminotransferase 1	chrNC_056750.1	+	2,7,1	0,0,0	1,6,4	6,13,6	285	149	3.26e-11	3.11e-09	1.0,1.0,1.0	0.08,0.194,0.258	0.823
gill	SE	NTMT1	122791019	N-terminal Xaa-Pro-Lys N-methyltransferase 1	chrNC_056750.1	+	25,74,56	3,5,2	38,50,31	7,7,11	298	149	0.00189924	0.0235388	0.806,0.881,0.933	0.731,0.781,0.585	0.174
gill	SE	NTMT1	122791019	N-terminal Xaa-Pro-Lys N-methyltransferase 1	chrNC_056750.1	+	20,52,33	3,5,2	32,28,19	7,7,11	298	149	0.00256727	0.0302765	0.769,0.839,0.892	0.696,0.667,0.463	0.225
gill	SE	OXA1L	122790766	OXA1L mitochondrial inner membrane protein	chrNC_056750.1	-	316406269	2,0,5	435476430	37,31,61	296	149	0	0	0.988,1.0,0.964	0.855,0.885,0.78	0.144
gill	SE	LOC122791042	122791042	myomegalin-like	chrNC_056750.1	-	5,6,2	0,1,1	9,6,7	7,1,0	263	149	0.0111399	0.105213	1.0,0.773,0.531	0.421,0.773,1.0	0.037
gill	SE	LOC122791042	122791042	myomegalin-like	chrNC_056750.1	-	6,16,7	0,1,1	11,14,16	7,1,0	266	149	0.00950894	0.092471	1.0,0.9,0.797	0.468,0.887,1.0	0.114
gill	SE	LOC122791042	122791042	myomegalin-like	chrNC_056750.1	-	1,9,5	0,1,1	5,5,7	7,1,0	257	149	0.00761519	0.0765397	1.0,0.839,0.744	0.293,0.744,1.0	0.182
gill	SE	LOC122790579	122790579	uncharacterized LOC122790579	chrNC_056750.1	+	5,3,3	0,0,0	16,16,9	6,0,3	221	149	2.27e-05	0.000527987	1.0,1.0,1.0	0.643,1.0,0.669	0.229
gill	SE	LOC122790579	122790579	uncharacterized LOC122790579	chrNC_056750.1	+	13,7,7	35,31,16	34,49,13	28,24,17	221	149	1.28e-05	0.000323399	0.2,0.132,0.228	0.45,0.579,0.34	-0.27
gill	SE	LOC122790579	122790579	uncharacterized LOC122790579	chrNC_056750.1	+	0,0,0	35,31,16	8,0,6	28,24,17	230	149	5.08e-06	0.000145471	0.0,0.0,0.0	0.156,0.0,0.186	-0.114
gill	SE	LOC122790579	122790579	uncharacterized LOC122790579	chrNC_056750.1	+	0,0,0	8,4,4	8,0,6	24,33,7	230	149	9.16e-05	0.00172542	0.0,0.0,0.0	0.178,0.0,0.357	-0.178
gill	SE	LOC122790578	122790578	myb/SANT-like DNA-binding domain-containing protein 4	chrNC_056750.1	+	31,35,21	0,0,0	92,92,62	24,15,14	298	149	3.83e-11	3.57e-09	1.0,1.0,1.0	0.657,0.754,0.689	0.3
gill	SE	LOC122790904	122790904	flocculation protein FLO11-like	chrNC_056750.1	+	161,73,71	5,4,4	110,70,70	14,7,5	298	149	0.00744736	0.0750919	0.942,0.901,0.899	0.797,0.833,0.875	0.079
gill	SE	LOC122790904	122790904	flocculation protein FLO11-like	chrNC_056750.1	+	79,54,39	5,4,4	14,42,28	14,7,5	298	149	0.00254951	0.0301329	0.888,0.871,0.83	0.333,0.75,0.737	0.256
gill	SE	LOC122790904	122790904	flocculation protein FLO11-like	chrNC_056750.1	+	167,69,60	1,0,0	14,42,30	11,1,1	298	149	4.25e-05	0.000903553	0.988,1.0,1.0	0.389,0.955,0.938	0.235
gill	SE	LOC122790904	122790904	flocculation protein FLO11-like	chrNC_056750.1	+	37,10,17	48,10,59	23,8,9	97,30,34	298	149	0.00542365	0.0576636	0.278,0.333,0.126	0.106,0.118,0.117	0.132
gill	SE	LOC122790982	122790982	uncharacterized LOC122790982	chrNC_056750.1	+	32,5,28	4,11,10	20,45,42	2,5,5	298	149	0.0120625	0.112414	0.8,0.185,0.583	0.833,0.818,0.808	-0.297
gill	SE	LOC122790982	122790982	uncharacterized LOC122790982	chrNC_056750.1	+	13,7,20	6,1,8	12,19,20	0,0,6	298	149	0.013029	0.120179	0.52,0.778,0.556	1.0,1.0,0.625	-0.257
gill	SE	LOC122790711	122790711	von Willebrand factor A domain-containing protein 5A-like	chrNC_056750.1	-	106,72,70	27,21,47	16,6,27	105,36,92	298	149	0	0	0.662,0.632,0.427	0.071,0.077,0.128	0.482
gill	SE	TEP1	122790529	telomerase associated protein 1	chrNC_056750.1	+	326294392	21,11,7	314120295	0,0,0	254	149	2.64e-09	1.76e-07	0.901,0.94,0.97	1.0,1.0,1.0	-0.063
gill	SE	HNRNPC	122790481	heterogeneous nuclear ribonucleoprotein C	chrNC_056750.1	+	327492411	352613372	487740619	287318378	197	149	6.54e-11	5.82e-09	0.413,0.378,0.455	0.562,0.638,0.553	-0.169
gill	SE	SDR39U1	122791079	short chain dehydrogenase/reductase family 39U member 1	chrNC_056750.1	-	33,60,45	1,0,5	54,57,18	3,13,46	232	149	0.000632727	0.0092426	0.955,1.0,0.853	0.92,0.738,0.201	0.316
gill	SE	LOC122790521	122790521	protein mono-ADP-ribosyltransferase PARP14-like	chrNC_056750.1	+	11,17,8	21,7,19	0,6,8	4,46,39	284	149	0.000344829	0.00549465	0.216,0.56,0.181	0.0,0.064,0.097	0.265
gill	SE	LOC122790431	122790431	C-terminal-binding protein 2-like	chrNC_056750.1	-	87,68,125	5,2,2	146191162	2,1,0	236	149	0.0147874	0.133526	0.917,0.955,0.975	0.979,0.992,1.0	-0.041
gill	SE	LOC122790431	122790431	C-terminal-binding protein 2-like	chrNC_056750.1	-	60,43,76	5,2,2	107135114	2,1,0	271	149	0.00218446	0.0264621	0.868,0.922,0.954	0.967,0.987,1.0	-0.07
gill	SE	LOC122790731	122790731	ubiquitin carboxyl-terminal hydrolase CYLD-like	chrNC_056750.1	+	101106103	0,0,0	131150101	0,5,4	298	149	0.0169463	0.149402	1.0,1.0,1.0	1.0,0.938,0.927	0.045
gill	SE	POMT1	122790785	protein O-mannosyltransferase 1	chrNC_056750.1	-	129138184	0,0,0	260157225	6,3,5	298	149	0.00143523	0.0185484	1.0,1.0,1.0	0.956,0.963,0.957	0.041
gill	SE	POMT1	122790785	protein O-mannosyltransferase 1	chrNC_056750.1	-	64,86,85	0,0,0	170130113	8,0,9	261	149	4.51e-05	0.00094961	1.0,1.0,1.0	0.924,1.0,0.878	0.066
gill	SE	LOC122790015	122790015	mitochondrial poly(A) polymerase	chrNC_056749.1	+	15,22,17	1,0,0	22,42,9	3,0,2	298	149	0.0456639	0.342091	0.882,1.0,1.0	0.786,1.0,0.692	0.135
gill	SE	SYTL4	122789999	synaptotagmin like 4	chrNC_056749.1	+	51,50,53	0,0,0	229187307	5,9,0	266	149	0.0129312	0.119393	1.0,1.0,1.0	0.962,0.921,1.0	0.039
gill	SE	LOC122789947	122789947	ras-related protein Rab-6A-like	chrNC_056749.1	-	3,7,1	21,9,9	4,0,5	32,45,25	243	149	0.0449527	0.3381	0.081,0.323,0.064	0.071,0.0,0.109	0.096
gill	SE	LOC122789947	122789947	ras-related protein Rab-6A-like	chrNC_056749.1	-	23,11,12	5,11,9	47,85,44	0,7,3	243	149	7.58e-07	2.77e-05	0.738,0.38,0.45	1.0,0.882,0.9	-0.405
gill	SE	LOC122789947	122789947	ras-related protein Rab-6A-like	chrNC_056749.1	-	3,2,3	1,4,1	16,40,21	0,0,2	243	149	2.87e-05	0.000641176	0.648,0.235,0.648	1.0,1.0,0.866	-0.445
gill	SE	LOC122789943	122789943	arf-GAP with Rho-GAP domain, ANK repeat and PH domain-containing protein 1-like	chrNC_056749.1	-	13,17,22	5,0,0	29,28,35	15,0,18	298	149	0.0480167	0.356475	0.565,1.0,1.0	0.492,1.0,0.493	0.193
gill	SE	LOC122789925	122789925	zinc transporter ZIP9-like	chrNC_056749.1	-	0,1,4	2,0,2	11,3,12	0,0,2	218	149	0.00588021	0.061721	0.0,1.0,0.578	1.0,1.0,0.804	-0.409
gill	SE	TMEM255A	122789902	transmembrane protein 255A	chrNC_056749.1	+	4,14,17	0,0,3	11,23,19	4,2,1	224	149	0.0337492	0.265868	1.0,1.0,0.79	0.647,0.884,0.927	0.111
gill	SE	LOC122789778	122789778	phosphatidylinositol-binding clathrin assembly protein-like	chrNC_056749.1	+	1,0,0	15,7,10	5,2,2	38,26,22	209	149	0.00667391	0.0684702	0.045,0.0,0.0	0.086,0.052,0.061	-0.051
gill	SE	PSMD10	122789771	proteasome 26S subunit, non-ATPase 10	chrNC_056749.1	+	145274151	15,5,0	283307345	0,1,0	298	149	1.08e-06	3.77e-05	0.829,0.965,1.0	1.0,0.994,1.0	-0.067
gill	SE	LPAR4	122789723	lysophosphatidic acid receptor 4	chrNC_056749.1	-	0,2,0	9,19,10	6,14,5	36,30,14	250	149	2.11e-05	0.000492314	0.0,0.059,0.0	0.09,0.218,0.176	-0.142
gill	SE	LOC122789692	122789692	magnesium transporter NIPA2-like	chrNC_056749.1	+	2,0,0	5,1,2	4,13,2	21,13,5	298	149	0.00238169	0.0283974	0.167,0.0,0.0	0.087,0.333,0.167	-0.14
gill	SE	LOC122789643	122789643	A-kinase anchor protein 17B-like	chrNC_056749.1	+	5,1,1	2,0,0	6,12,24	0,15,4	298	149	0.00942038	0.0917156	0.556,1.0,1.0	1.0,0.286,0.75	0.173
gill	SE	PIN4	122789638	peptidylprolyl cis/trans isomerase, NIMA-interacting 4	chrNC_056749.1	+	181151177	12,13,13	421404504	11,2,0	220	149	2.74e-11	2.68e-09	0.911,0.887,0.902	0.963,0.993,1.0	-0.085
gill	SE	LOC122789637	122789637	serine/threonine-protein kinase Nek4-like	chrNC_056749.1	-	1,0,0	9,3,2	3,0,9	6,9,11	208	149	0.000148947	0.00259847	0.074,0.0,0.0	0.264,0.0,0.37	-0.187
gill	SE	USF1	122791603	upstream transcription factor 1	chrNC_056751.1	-	0,0,0	17,36,12	19,21,24	75,37,34	298	149	5.9e-12	6.14e-10	0.0,0.0,0.0	0.112,0.221,0.261	-0.198
gill	SE	DMXL1	122791421	Dmx like 1	chrNC_056751.1	-	7,8,9	0,0,1	20,15,24	10,5,5	212	149	4.8e-06	0.000139091	1.0,1.0,0.863	0.584,0.678,0.771	0.277
gill	SE	LOC122790165	122790165	SLAIN motif-containing protein-like	chrNC_056749.1	-	10,28,28	0,2,0	66,60,59	6,2,2	298	149	0.0104111	0.09947	1.0,0.875,1.0	0.846,0.938,0.937	0.051
gill	SE	PIH1D1	122791760	PIH1 domain containing 1	chrNC_056751.1	-	131171115	1,1,0	101198218	11,0,0	240	149	0.0301722	0.242735	0.988,0.991,1.0	0.851,1.0,1.0	0.043
gill	SE	FAM199X	122790028	family with sequence similarity 199, X-linked	chrNC_056749.1	+	23,35,7	40,55,51	2,5,7	104,149,88	209	149	2.62e-12	2.87e-10	0.291,0.312,0.089	0.014,0.023,0.054	0.2
gill	SE	FAM199X	122790028	family with sequence similarity 199, X-linked	chrNC_056749.1	+	3,13,6	0,6,5	2,0,1	6,14,1	209	149	2.43e-05	0.000559773	1.0,0.607,0.461	0.192,0.0,0.416	0.487
gill	SE	COMMD5	122790027	COMM domain containing 5	chrNC_056749.1	-	69,77,112	2,9,15	168222296	13,3,0	200	149	3.19e-05	0.000701657	0.963,0.864,0.848	0.906,0.982,1.0	-0.071
gill	SE	TMLHE	122790094	trimethyllysine hydroxylase, epsilon	chrNC_056749.1	+	86103110	7,7,1	107124112	0,0,6	298	149	0.0101126	0.0975026	0.86,0.88,0.982	1.0,1.0,0.903	-0.06
gill	SE	GTF2F1	122789782	general transcription factor IIF subunit 1	chrNC_056749.1	-	129182147	16,17,14	135186164	2,6,1	196	149	2.44e-08	1.32e-06	0.86,0.891,0.889	0.981,0.959,0.992	-0.097
gill	SE	HNRNPH3	122789472	heterogeneous nuclear ribonucleoprotein H3	chrNC_056748.1	-	14381145989	26,46,28	97410121325	54,74,63	288	149	8.01e-07	2.9e-05	0.966,0.928,0.948	0.903,0.876,0.916	0.049
gill	SE	HNRNPH3	122789472	heterogeneous nuclear ribonucleoprotein H3	chrNC_056748.1	-	1218963707	0,0,2	9368651095	42,27,31	298	149	0	0	1.0,1.0,0.994	0.918,0.941,0.946	0.063
gill	SE	ARFRP1	122789468	ADP ribosylation factor related protein 1	chrNC_056748.1	-	94185153	5,21,14	142198177	3,7,8	250	149	0.00051186	0.00768439	0.918,0.84,0.867	0.966,0.944,0.93	-0.072
gill	SE	PCGF5	122789452	polycomb group ring finger 5	chrNC_056748.1	-	55,126,70	7,39,6	34,93,66	1,3,3	221	149	8.4e-06	0.0002236	0.841,0.685,0.887	0.958,0.954,0.937	-0.145
gill	SE	CHST3	122789442	carbohydrate sulfotransferase 3	chrNC_056748.1	+	0,2,0	1,0,1	4,7,4	2,0,0	235	149	0.0111647	0.105341	0.0,1.0,0.0	0.559,1.0,1.0	-0.52
gill	SE	ZMIZ1	122789430	zinc finger MIZ-type containing 1	chrNC_056748.1	+	1,1,4	6,3,2	9,14,9	0,5,5	185	149	0.00435609	0.0481509	0.118,0.212,0.617	1.0,0.693,0.592	-0.446
gill	SE	NONO	122789415	non-POU domain containing octamer binding	chrNC_056748.1	-	491168295426	302730611	623476597469	199256225	179	149	0	0	0.931,0.886,0.881	0.963,0.961,0.965	-0.064
gill	SE	NONO	122789415	non-POU domain containing octamer binding	chrNC_056748.1	-	653673626	48,56,68	173319041996	31,42,27	179	149	0	0	0.919,0.909,0.885	0.979,0.974,0.984	-0.075
gill	SE	NONO	122789415	non-POU domain containing octamer binding	chrNC_056748.1	-	225536372922	48,56,68	412745794460	31,42,27	277	149	1.48e-10	1.25e-08	0.962,0.972,0.959	0.986,0.983,0.989	-0.022
gill	SE	PWWP2B	122789397	PWWP domain containing 2B	chrNC_056748.1	+	378545437	0,0,5	301488410	77,59,48	298	149	0	0	1.0,1.0,0.978	0.662,0.805,0.81	0.234
gill	SE	LOC122789351	122789351	disintegrin and metalloproteinase domain-containing protein 8-like	chrNC_056748.1	-	46,92,66	36,39,26	60,82,58	19,12,10	209	149	0.000627778	0.00917738	0.477,0.627,0.644	0.692,0.83,0.805	-0.193
gill	SE	LOC122789336	122789336	RNA/RNP complex-1-interacting phosphatase-like	chrNC_056748.1	-	408666517	6,15,12	512594442	6,2,0	273	149	6.11e-05	0.00122708	0.974,0.96,0.959	0.979,0.994,1.0	-0.027
gill	SE	LOC122789336	122789336	RNA/RNP complex-1-interacting phosphatase-like	chrNC_056748.1	-	125,116,50	300455320	35,31,38	264384254	276	149	7.08e-08	3.4e-06	0.184,0.121,0.078	0.067,0.042,0.075	0.066
gill	SE	LOC122789336	122789336	RNA/RNP complex-1-interacting phosphatase-like	chrNC_056748.1	-	63,63,22	34,65,83	15,14,18	70,60,26	276	149	0.010121	0.0975339	0.5,0.344,0.125	0.104,0.112,0.272	0.16
gill	SE	IDE	122789330	insulin degrading enzyme	chrNC_056748.1	+	8,5,3	4,4,0	9,16,12	32,12,19	221	149	0.0409579	0.31252	0.574,0.457,1.0	0.159,0.473,0.299	0.367
gill	SE	LOC122788742	122788742	myoferlin-like	chrNC_056748.1	+	43,30,19	15,7,2	69,53,10	28,71,52	167	149	0.000395598	0.00617381	0.719,0.793,0.894	0.687,0.4,0.146	0.391
gill	SE	TBC1D12	122789311	TBC1 domain family member 12	chrNC_056748.1	+	10,10,2	14,11,9	9,14,17	7,5,4	206	149	0.00239334	0.0285005	0.341,0.397,0.138	0.482,0.669,0.755	-0.343
gill	SE	PPP1R3C	122789308	protein phosphatase 1 regulatory subunit 3C	chrNC_056748.1	-	36,166,28	1,0,0	111,95,40	8,6,7	272	149	1.94e-07	8.32e-06	0.952,1.0,1.0	0.884,0.897,0.758	0.138
gill	SE	LOC122789293	122789293	2-hydroxyacylsphingosine 1-beta-galactosyltransferase-like	chrNC_056748.1	-	135145127	0,0,5	159,81,185	10,15,12	298	149	1.04e-07	4.86e-06	1.0,1.0,0.927	0.888,0.73,0.885	0.141
gill	SE	LOC122789293	122789293	2-hydroxyacylsphingosine 1-beta-galactosyltransferase-like	chrNC_056748.1	-	2,3,3	62,61,23	2,14,5	40,41,26	298	149	0.00133842	0.017452	0.016,0.024,0.061	0.024,0.146,0.088	-0.052
gill	SE	LOC122789293	122789293	2-hydroxyacylsphingosine 1-beta-galactosyltransferase-like	chrNC_056748.1	-	48,31,5	0,0,5	53,51,41	10,15,12	287	149	0.013244	0.12157	1.0,1.0,0.342	0.733,0.638,0.639	0.111
gill	SE	LOC122789190	122789190	coiled-coil domain-containing protein 50-like	chrNC_056748.1	+	11,40,9	2,12,2	14,12,11	0,3,0	281	149	0.00256398	0.0302662	0.745,0.639,0.705	1.0,0.68,1.0	-0.197
gill	SE	PER3	122789188	period circadian regulator 3	chrNC_056748.1	+	3,8,7	0,0,0	41,45,27	1,5,0	298	149	0.021631	0.183941	1.0,1.0,1.0	0.953,0.818,1.0	0.076
gill	SE	PER3	122789188	period circadian regulator 3	chrNC_056748.1	+	26,51,40	0,0,0	45,18,38	15,7,13	298	149	5.66e-15	9.66e-13	1.0,1.0,1.0	0.6,0.562,0.594	0.415
gill	SE	SLC16A12	122789124	solute carrier family 16 member 12	chrNC_056748.1	+	0,0,1	3,1,6	0,10,0	7,8,4	298	149	0.00312905	0.0360052	0.0,0.0,0.077	0.0,0.385,0.0	-0.103
gill	SE	LOC122790962	122790962	histo-blood group ABO system transferase-like	chrNC_056750.1	-	1,1,2	0,0,0	17,47,17	8,10,15	197	149	3.05e-06	9.34e-05	1.0,1.0,1.0	0.616,0.78,0.462	0.381
gill	SE	SUPV3L1	122789079	Suv3 like RNA helicase	chrNC_056748.1	-	25,13,1	1,4,0	14,9,9	0,0,0	298	149	0.0189067	0.164239	0.926,0.619,1.0	1.0,1.0,1.0	-0.152
gill	SE	EXOSC1	122789054	exosome component 1	chrNC_056748.1	-	11,6,5	6,3,0	4,9,10	0,0,2	191	149	0.000957176	0.013093	0.589,0.609,1.0	1.0,1.0,0.796	-0.199
gill	SE	ZDHHC16	122789052	zinc finger DHHC-type palmitoyltransferase 16	chrNC_056748.1	-	2,0,1	14,5,8	3,4,2	6,1,7	197	149	0.00215541	0.0261605	0.098,0.0,0.086	0.274,0.752,0.178	-0.34
gill	SE	UROS	122789022	uroporphyrinogen III synthase	chrNC_056748.1	+	41,83,72	0,0,0	19,38,104	3,8,5	233	149	1.99e-07	8.51e-06	1.0,1.0,1.0	0.802,0.752,0.93	0.172
gill	SE	UROS	122789022	uroporphyrinogen III synthase	chrNC_056748.1	+	0,0,0	34,59,50	7,15,17	13,19,68	229	149	1.57e-14	2.51e-12	0.0,0.0,0.0	0.259,0.339,0.14	-0.246
gill	SE	LOC122789021	122789021	BRCA2 and CDKN1A interacting protein	chrNC_056748.1	-	127513861423	21,9,12	154718341843	58,59,49	236	149	1.37e-10	1.16e-08	0.975,0.99,0.987	0.944,0.952,0.96	0.032
gill	SE	SORBS1	122789001	sorbin and SH3 domain containing 1	chrNC_056748.1	+	0,0,0	9,11,2	4,2,4	23,19,8	170	149	5.47e-05	0.00111588	0.0,0.0,0.0	0.132,0.084,0.305	-0.174
gill	SE	SORBS1	122789001	sorbin and SH3 domain containing 1	chrNC_056748.1	+	1,0,5	16,15,5	0,1,1	25,37,19	224	149	0.0303434	0.243906	0.04,0.0,0.399	0.0,0.018,0.034	0.129
gill	SE	ECD	122788992	ecdysoneless cell cycle regulator	chrNC_056748.1	+	50,72,41	0,0,0	46,61,49	0,8,0	267	149	0.00458149	0.0499717	1.0,1.0,1.0	1.0,0.81,1.0	0.063
gill	SE	ECD	122788992	ecdysoneless cell cycle regulator	chrNC_056748.1	+	46,63,44	0,2,1	44,78,34	1,4,3	237	149	0.036011	0.280652	1.0,0.952,0.965	0.965,0.925,0.877	0.05
gill	SE	PPP3CB	122788988	protein phosphatase 3 catalytic subunit beta	chrNC_056748.1	-	8,13,6	15,19,24	30,22,26	8,13,11	170	149	1.71e-06	5.63e-05	0.319,0.375,0.18	0.767,0.597,0.674	-0.388
gill	SE	PPP3CB	122788988	protein phosphatase 3 catalytic subunit beta	chrNC_056748.1	-	40,42,46	0,0,6	78,85,74	0,0,0	275	149	0.0477208	0.354695	1.0,1.0,0.806	1.0,1.0,1.0	-0.065
gill	SE	LOC122788982	122788982	minichromosome maintenance complex binding protein	chrNC_056748.1	+	16,5,4	23,19,29	8,14,5	103,71,43	298	149	0.00713172	0.0723626	0.258,0.116,0.065	0.037,0.09,0.055	0.086
gill	SE	ATE1	122788975	arginyltransferase 1	chrNC_056748.1	+	19,30,28	13,7,12	15,10,7	29,17,33	278	149	4.02e-07	1.59e-05	0.439,0.697,0.556	0.217,0.24,0.102	0.378
gill	SE	ATE1	122788975	arginyltransferase 1	chrNC_056748.1	+	9,10,11	15,22,9	11,13,32	8,8,3	278	149	0.00394892	0.0441655	0.243,0.196,0.396	0.424,0.466,0.851	-0.302
gill	SE	HMX2	122788961	H6 family homeobox 2	chrNC_056748.1	-	87359108	11,15,24	214130104	11,5,0	298	149	0.000601074	0.00884157	0.798,0.923,0.692	0.907,0.929,1.0	-0.141
gill	SE	CHST15	122788955	carbohydrate sulfotransferase 15	chrNC_056748.1	+	2,9,3	3,6,1	1,0,2	12,19,3	237	149	1.27e-05	0.000323122	0.295,0.485,0.654	0.05,0.0,0.295	0.363
gill	SE	CHST15	122788955	carbohydrate sulfotransferase 15	chrNC_056748.1	+	18,63,11	0,1,0	16,35,17	0,6,4	222	149	4.42e-05	0.000934387	1.0,0.977,1.0	1.0,0.797,0.74	0.147
gill	SE	LOC122788651	122788651	calcium uniporter protein, mitochondrial-like	chrNC_056748.1	-	290332400	0,0,1	336326437	9,3,8	298	149	0.000308729	0.00498227	1.0,1.0,0.995	0.949,0.982,0.965	0.033
gill	SE	SLK	122788926	STE20 like kinase	chrNC_056748.1	-	36,13,30	4,4,2	42,33,42	17,12,17	242	149	0.00212569	0.0258684	0.847,0.667,0.902	0.603,0.629,0.603	0.194
gill	SE	GSTO1	122788919	glutathione S-transferase omega 1	chrNC_056748.1	-	10821362859	16,19,9	51212661034	4,5,10	256	149	0.00965853	0.0936972	0.975,0.977,0.982	0.987,0.993,0.984	-0.01
gill	SE	TRUB1	122788901	TruB pseudouridine synthase family member 1	chrNC_056748.1	-	11,15,14	2,4,1	35,47,30	0,0,0	289	149	4.62e-05	0.000966299	0.739,0.659,0.878	1.0,1.0,1.0	-0.241
gill	SE	ZDHHC6	122788894	zinc finger DHHC-type palmitoyltransferase 6	chrNC_056748.1	-	521697598	21,45,14	519600624	7,1,9	191	149	5.79e-10	4.46e-08	0.951,0.924,0.971	0.983,0.998,0.982	-0.039
gill	SE	ZDHHC6	122788894	zinc finger DHHC-type palmitoyltransferase 6	chrNC_056748.1	-	583842761	11,7,1	648641739	3,63,8	298	149	3.75e-06	0.00011175	0.964,0.984,0.997	0.991,0.836,0.979	0.046
gill	SE	ANXA11	122788864	annexin A11	chrNC_056748.1	-	44,64,27	705669788	83155127	1014909989	161	149	8.78e-08	4.14e-06	0.055,0.081,0.031	0.07,0.136,0.106	-0.048
gill	SE	COMTD1	122788850	catechol-O-methyltransferase domain containing 1	chrNC_056748.1	-	10,7,8	49,49,68	5,2,8	56,83,73	298	149	0.0231299	0.194591	0.093,0.067,0.056	0.043,0.012,0.052	0.036
gill	SE	PRR29	122788285	proline rich 29	chrNC_056747.1	-	21,23,16	6,0,7	93,25,60	3,3,5	246	149	0.04316	0.326561	0.679,1.0,0.581	0.949,0.835,0.879	-0.134
gill	SE	LOC122789145	122789145	cytochrome c oxidase subunit 5B, mitochondrial	chrNC_056748.1	-	700294596725	62,69,91	93301368412311	209330252	249	149	2.36e-14	3.64e-12	0.985,0.988,0.978	0.964,0.961,0.967	0.02
gill	SE	LOC122789296	122789296	prosaposin	chrNC_056748.1	-	254025791756	51,30,23	408341825368	10,11,19	254	149	6.89e-11	6.1e-09	0.967,0.981,0.978	0.996,0.996,0.994	-0.02
gill	SE	LOC122789296	122789296	prosaposin	chrNC_056748.1	-	744776622	3,20,5	218622862412	5,5,9	206	149	0.0471172	0.350759	0.994,0.966,0.989	0.997,0.997,0.995	-0.013
gill	SE	MAPT	122788191	microtubule associated protein tau	chrNC_056747.1	-	1,8,8	0,0,0	13,15,7	1,1,3	236	149	0.0168542	0.148867	1.0,1.0,1.0	0.891,0.904,0.596	0.203
gill	SE	UBTF	122788184	upstream binding transcription factor	chrNC_056747.1	+	45,50,58	5,6,6	246204178	6,10,12	298	149	0.019224	0.166538	0.818,0.806,0.829	0.953,0.911,0.881	-0.097
gill	SE	KAT7	122788135	lysine acetyltransferase 7	chrNC_056747.1	-	17,45,35	2,6,0	55,60,47	0,0,0	290	149	0.000309995	0.00499419	0.814,0.794,1.0	1.0,1.0,1.0	-0.131
gill	SE	KAT7	122788135	lysine acetyltransferase 7	chrNC_056747.1	-	4,9,4	31,26,17	3,1,3	26,28,13	182	149	0.0467246	0.348522	0.096,0.221,0.162	0.086,0.028,0.159	0.069
gill	SE	LOC122788129	122788129	speckle-type POZ protein	chrNC_056747.1	+	12,28,16	10,14,21	12,10,8	38,51,75	298	149	4.83e-09	3.02e-07	0.375,0.5,0.276	0.136,0.089,0.051	0.292
gill	SE	LOC122788117	122788117	transcription factor CP2-like	chrNC_056747.1	-	5801233407	2,8,1	946782687	22,11,28	298	149	6.03e-09	3.69e-07	0.993,0.987,0.995	0.956,0.973,0.925	0.04
gill	SE	CDK12	122788115	cyclin dependent kinase 12	chrNC_056747.1	-	0,0,0	9,6,7	9,1,3	1,0,4	218	149	1.36e-08	7.72e-07	0.0,0.0,0.0	0.86,1.0,0.339	-0.733
gill	SE	CDK12	122788115	cyclin dependent kinase 12	chrNC_056747.1	-	4,3,0	4,0,2	3,6,10	0,0,1	188	149	0.000717461	0.0102273	0.442,1.0,0.0	1.0,1.0,0.888	-0.482
gill	SE	LOC122788038	122788038	keratin, type I cytoskeletal 19-like	chrNC_056747.1	+	50,2,94	356,13,515	253591047	455651332	178	149	0	0	0.105,0.114,0.133	0.317,0.347,0.397	-0.236
gill	SE	LOC122787967	122787967	trafficking kinesin-binding protein 1-like	chrNC_056747.1	+	3,0,1	15,19,12	4,5,5	18,28,19	215	149	0.0163926	0.145605	0.122,0.0,0.055	0.133,0.11,0.154	-0.073
gill	SE	MLX	122787792	MAX dimerization protein MLX	chrNC_056747.1	+	0,0,0	12,7,4	2,1,4	7,25,2	239	149	0.00330851	0.0378749	0.0,0.0,0.0	0.151,0.024,0.555	-0.243
gill	SE	MLX	122787792	MAX dimerization protein MLX	chrNC_056747.1	+	0,0,1	8,8,9	3,4,9	19,25,16	239	149	8.2e-05	0.0015634	0.0,0.0,0.065	0.09,0.091,0.26	-0.125
gill	SE	LOC122787746	122787746	uncharacterized LOC122787746	chrNC_056747.1	-	21,13,18	0,0,0	68,67,60	7,0,0	298	149	0.0279836	0.227154	1.0,1.0,1.0	0.829,1.0,1.0	0.057
gill	SE	LOC122787735	122787735	uncharacterized LOC122787735	chrNC_056747.1	-	6,0,0	57,136,43	29,13,28	152169202	202	149	1.75e-07	7.62e-06	0.072,0.0,0.0	0.123,0.054,0.093	-0.066
gill	SE	LOC122787704	122787704	uncharacterized LOC122787704	chrNC_056747.1	-	13,61,22	0,0,0	34,113,84	0,0,8	273	149	0.0166924	0.147645	1.0,1.0,1.0	1.0,1.0,0.851	0.05
gill	SE	APPBP2	122787702	amyloid beta precursor protein binding protein 2	chrNC_056747.1	+	0,1,0	7,3,6	10,0,3	28,17,14	223	149	0.000751847	0.0106065	0.0,0.182,0.0	0.193,0.0,0.125	-0.045
gill	SE	CENPV	122787676	centromere protein V	chrNC_056747.1	-	13,9,11	2,1,3	17,14,17	0,1,0	264	149	0.000754834	0.0106407	0.786,0.836,0.674	1.0,0.888,1.0	-0.197
gill	SE	CENPV	122787676	centromere protein V	chrNC_056747.1	-	2,2,9	2,1,3	4,9,6	0,1,0	219	149	0.000130232	0.00232115	0.405,0.576,0.671	1.0,0.86,1.0	-0.403
gill	SE	NCOR1	122787964	nuclear receptor corepressor 1	chrNC_056747.1	-	49,48,61	2,17,9	109,128,60	1,0,4	293	149	7.69e-07	2.8e-05	0.926,0.589,0.775	0.982,1.0,0.884	-0.192
gill	SE	GJD3	122787661	gap junction protein delta 3	chrNC_056747.1	+	2,2,4	0,0,0	10,0,3	0,6,0	298	149	0.0160215	0.142643	1.0,1.0,1.0	1.0,0.0,1.0	0.333
gill	SE	ARHGAP27	122788300	Rho GTPase activating protein 27	chrNC_056747.1	-	15,11,16	4,0,2	12,21,28	9,3,14	236	149	0.0203019	0.174598	0.703,1.0,0.835	0.457,0.815,0.558	0.236
gill	SE	KIF12	122787594	kinesin family member 12	chrNC_056747.1	+	18,16,14	5,2,1	19,23,20	0,0,2	254	149	0.000449621	0.00686423	0.679,0.824,0.891	1.0,1.0,0.854	-0.153
gill	SE	RAD51C	122787523	RAD51 paralog C	chrNC_056747.1	-	49,63,42	0,0,0	26,17,18	0,0,14	298	149	0.0016873	0.0213402	1.0,1.0,1.0	1.0,1.0,0.391	0.203
gill	SE	SBDS	122787470	SBDS ribosome maturation factor	chrNC_056747.1	+	330360381	0,6,13	504802804	4,0,1	298	149	0.000445171	0.00680727	1.0,0.968,0.936	0.984,1.0,0.998	-0.026
gill	SE	AUTS2	122787936	activator of transcription and developmental regulator AUTS2	chrNC_056747.1	+	7,10,4	1,1,5	4,1,4	2,1,8	233	149	0.0433016	0.327371	0.817,0.865,0.338	0.561,0.39,0.242	0.276
gill	SE	CCHR13.PART0H11orf54	122787417	chromosome chr13.part0 C11orf54 homolog	chrNC_056747.1	-	46,69,60	0,0,0	104,99,115	2,6,0	298	149	0.0273815	0.223127	1.0,1.0,1.0	0.963,0.892,1.0	0.048
gill	SE	NFIC	122787405	nuclear factor I C	chrNC_056747.1	-	0,0,0	3,1,5	6,13,13	5,27,5	241	149	1.14e-07	5.25e-06	0.0,0.0,0.0	0.426,0.229,0.616	-0.424
gill	SE	NFIC	122787405	nuclear factor I C	chrNC_056747.1	-	0,1,0	3,1,5	8,3,7	5,27,5	235	149	0.000132051	0.00234067	0.0,0.388,0.0	0.504,0.066,0.47	-0.217
gill	SE	NBR1	122787757	NBR1 autophagy cargo receptor	chrNC_056747.1	-	72,58,92	5,1,2	266353415	1,0,6	298	149	0.0118628	0.110934	0.878,0.967,0.958	0.993,1.0,0.972	-0.054
gill	SE	HMG20B	122787395	high mobility group 20B	chrNC_056747.1	-	14,0,0	18,33,43	0,0,0	27,45,42	273	149	0.000672592	0.0097423	0.298,0.0,0.0	0.0,0.0,0.0	0.099
gill	SE	NDUFS7	122787351	NADH:ubiquinone oxidoreductase core subunit S7	chrNC_056747.1	-	259391310	2,2,1	543498495	23,40,20	267	149	2.96e-13	3.84e-11	0.986,0.991,0.994	0.929,0.874,0.932	0.079
gill	SE	CSNK1G2	122787330	casein kinase 1 gamma 2	chrNC_056747.1	+	45,62,27	0,3,3	29,25,30	18,11,14	230	149	5.22e-11	4.73e-09	1.0,0.93,0.854	0.511,0.596,0.581	0.365
gill	SE	SLC25A16	122788875	solute carrier family 25 member 16	chrNC_056748.1	+	175154258	0,0,0	334391334	7,5,2	298	149	0.036261	0.282252	1.0,1.0,1.0	0.96,0.975,0.988	0.026
gill	SE	SLC25A42	122787299	solute carrier family 25 member 42	chrNC_056747.1	-	6,8,7	0,0,0	6,28,1	0,6,0	298	149	0.00291912	0.0339298	1.0,1.0,1.0	1.0,0.7,1.0	0.1
gill	SE	STYXL1	122787261	serine/threonine/tyrosine interacting like 1	chrNC_056747.1	+	0,14,14	59,7,15	1,0,0	39,12,52	283	149	3.16e-07	1.28e-05	0.0,0.513,0.329	0.013,0.0,0.0	0.276
gill	SE	STYXL1	122787261	serine/threonine/tyrosine interacting like 1	chrNC_056747.1	+	0,9,3	59,7,15	0,0,0	39,12,52	288	149	0.000229617	0.00381943	0.0,0.399,0.094	0.0,0.0,0.0	0.164
gill	SE	STYXL1	122787261	serine/threonine/tyrosine interacting like 1	chrNC_056747.1	+	70,11,21	0,0,0	74,39,98	7,3,7	249	149	4.93e-06	0.000142023	1.0,1.0,1.0	0.863,0.886,0.893	0.119
gill	SE	STYXL1	122787261	serine/threonine/tyrosine interacting like 1	chrNC_056747.1	+	27,1,7	0,0,0	38,17,48	4,0,7	249	149	4.43e-05	0.000935079	1.0,1.0,1.0	0.85,1.0,0.804	0.115
gill	SE	STYXL1	122787261	serine/threonine/tyrosine interacting like 1	chrNC_056747.1	+	45,1,8	0,0,0	47,15,52	4,0,7	283	149	2.98e-05	0.000661993	1.0,1.0,1.0	0.861,1.0,0.796	0.114
gill	SE	STYXL1	122787261	serine/threonine/tyrosine interacting like 1	chrNC_056747.1	+	25,6,10	0,0,0	43,8,42	4,1,1	250	149	0.0165167	0.146432	1.0,1.0,1.0	0.865,0.827,0.962	0.115
gill	SE	STYXL1	122787261	serine/threonine/tyrosine interacting like 1	chrNC_056747.1	+	42,3,23	4,1,1	52,28,78	12,3,16	262	149	0.0342355	0.268805	0.857,0.63,0.929	0.711,0.841,0.735	0.043
gill	SE	POLR2J	122787249	RNA polymerase II subunit J	chrNC_056747.1	+	0,2,0	498776371	4,26,8	190492257	231	149	6.23e-05	0.00124844	0.0,0.002,0.0	0.013,0.033,0.02	-0.021
gill	SE	POLR2J	122787249	RNA polymerase II subunit J	chrNC_056747.1	+	7061117542	0,0,1	339736451	9,6,23	298	149	1.85e-10	1.52e-08	1.0,1.0,0.996	0.95,0.984,0.907	0.052
gill	SE	DDX49	122787247	DEAD-box helicase 49	chrNC_056747.1	+	55,86,53	2,7,0	69,56,64	1,0,0	226	149	0.00431809	0.0477586	0.948,0.89,1.0	0.978,1.0,1.0	-0.047
gill	SE	PGPEP1	122787236	pyroglutamyl-peptidase I	chrNC_056747.1	+	0,0,3	15,8,9	13,7,6	55,54,61	276	149	0.0147168	0.132963	0.0,0.0,0.153	0.113,0.065,0.05	-0.025
gill	SE	PTBP1	122787183	polypyrimidine tract binding protein 1	chrNC_056747.1	+	411484463	40,60,30	12111580860	58,76,34	224	149	9.84e-07	3.48e-05	0.872,0.843,0.911	0.933,0.933,0.944	-0.061
gill	SE	PTBP1	122787183	polypyrimidine tract binding protein 1	chrNC_056747.1	+	588635736	178225165	246731611705	410506260	224	149	5.3e-08	2.59e-06	0.687,0.652,0.748	0.8,0.806,0.814	-0.111
gill	SE	PTBP1	122787183	polypyrimidine tract binding protein 1	chrNC_056747.1	+	814853761	21,27,21	270732141753	42,47,31	183	149	0.00148983	0.0191885	0.969,0.963,0.967	0.981,0.982,0.979	-0.014
gill	SE	LOC122787868	122787868	histone-lysine N-methyltransferase, H3 lysine-79 specific-like	chrNC_056747.1	+	1,0,2	0,1,2	5,2,1	1,2,0	298	149	0.0134507	0.123104	1.0,0.0,0.333	0.714,0.333,1.0	-0.238
gill	SE	LOC122817661	122817661	calcium homeostasis endoplasmic reticulum protein-like	chrNC_056747.1	-	88,77,89	9,24,13	41,44,46	1,0,0	244	149	9.09e-10	6.67e-08	0.857,0.662,0.807	0.962,1.0,1.0	-0.212
gill	SE	LOC122817661	122817661	calcium homeostasis endoplasmic reticulum protein-like	chrNC_056747.1	-	116128192	22,28,13	94,96,67	2,2,1	212	149	6.52e-09	3.94e-07	0.787,0.763,0.912	0.971,0.971,0.979	-0.153
gill	SE	LOC122817659	122817659	tetraspanin-33-like	chrNC_056747.1	-	4,9,5	2,3,1	8,12,6	0,0,0	245	149	7.56e-05	0.00145828	0.549,0.646,0.753	1.0,1.0,1.0	-0.351
gill	SE	LOC122817650	122817650	40S ribosomal protein S27-like	chrNC_056747.1	+	91511781417	0,4,0	105721311732	11,17,17	258	149	0.0399918	0.306507	1.0,0.994,1.0	0.982,0.986,0.983	0.014
gill	SE	LOC122817606	122817606	RNA-binding protein 3-like	chrNC_056747.1	-	319835733666	46,41,35	618672816652	3,3,18	217	149	0.000105785	0.00194772	0.979,0.984,0.986	0.999,0.999,0.996	-0.015
gill	SE	LOC122817606	122817606	RNA-binding protein 3-like	chrNC_056747.1	-	237125752783	46,41,35	362542393918	3,3,18	220	149	4.85e-10	3.78e-08	0.972,0.977,0.982	0.999,0.999,0.993	-0.02
gill	SE	LOC122817602	122817602	cold-inducible RNA-binding protein B-like	chrNC_056747.1	-	53,81,31	0,0,0	12,36,43	4,4,3	249	149	1.59e-06	5.29e-05	1.0,1.0,1.0	0.642,0.843,0.896	0.206
gill	SE	NR2F6	122817597	nuclear receptor subfamily 2 group F member 6	chrNC_056747.1	-	125019381366	4,17,21	697785710	14,19,9	298	149	0.00278725	0.032577	0.994,0.983,0.97	0.961,0.954,0.975	0.019
gill	SE	LOC122817585	122817585	uncharacterized LOC122817585	chrNC_056747.1	-	56,77,29	6,2,9	15,3,4	0,0,1	244	149	0.000671419	0.00973942	0.851,0.959,0.663	1.0,1.0,0.71	-0.079
gill	SE	LMNB2	122817584	lamin B2	chrNC_056747.1	-	12,24,24	4,5,4	100,89,73	8,6,8	218	149	0.0448449	0.337423	0.672,0.766,0.804	0.895,0.91,0.862	-0.142
gill	SE	ZNF414	122817574	zinc finger protein 414	chrNC_056747.1	-	151232164	49,95,67	99,109,96	69,69,72	298	149	5.03e-05	0.00103723	0.606,0.55,0.55	0.418,0.441,0.4	0.149
gill	SE	LOC122817554	122817554	DAP3-binding cell death enhancer 1-like	chrNC_056747.1	-	18,5,23	0,0,0	61,53,35	4,0,14	298	149	2.51e-05	0.00057304	1.0,1.0,1.0	0.884,1.0,0.556	0.187
gill	SE	SH3GL1	122817552	SH3 domain containing GRB2 like 1, endophilin A2	chrNC_056747.1	-	63,27,17	45,40,38	64,113,72	13,20,33	206	149	3.95e-07	1.57e-05	0.503,0.328,0.244	0.781,0.803,0.612	-0.374
gill	SE	MOB3A	122788426	MOB kinase activator 3A	chrNC_056747.1	-	416613509	1,1,0	381533610	20,7,12	298	149	5.28e-09	3.27e-07	0.995,0.997,1.0	0.905,0.974,0.962	0.05
gill	SE	METTL23	122817273	methyltransferase like 23	chrNC_056746.1	+	2,12,8	0,0,0	18,19,8	5,0,0	254	149	0.0472017	0.351251	1.0,1.0,1.0	0.679,1.0,1.0	0.107
gill	SE	LOC122817246	122817246	E3 ubiquitin/ISG15 ligase TRIM25-like	chrNC_056746.1	-	1,1,1	2,3,4	2,6,1	1,2,1	233	149	0.00257023	0.0302833	0.242,0.176,0.138	0.561,0.657,0.39	-0.351
gill	SE	LOC122816294	122816294	bifunctional arginine demethylase and lysyl-hydroxylase JMJD6-like	chrNC_056746.1	+	94,117,51	0,0,1	16,44,17	34,54,32	298	149	0	0	1.0,1.0,0.962	0.19,0.289,0.21	0.758
gill	SE	LOC122817239	122817239	uncharacterized LOC122817239	chrNC_056746.1	-	2,0,1	0,3,3	4,2,0	1,0,1	198	149	0.00231298	0.0277125	1.0,0.0,0.201	0.751,1.0,0.0	-0.183
gill	SE	PPDPF	122817229	pancreatic progenitor cell differentiation and proliferation factor	chrNC_056746.1	-	2,15,41	19,98,515	30,39,131	51,73,107	246	149	0	0	0.06,0.085,0.046	0.263,0.244,0.426	-0.247
gill	SE	HNRNPM	122817627	heterogeneous nuclear ribonucleoprotein M	chrNC_056747.1	+	658696551	46,52,21	697927669	17,22,26	224	149	6.55e-06	0.000181386	0.905,0.899,0.946	0.965,0.966,0.945	-0.042
gill	SE	HNRNPM	122817627	heterogeneous nuclear ribonucleoprotein M	chrNC_056747.1	+	811883615	15,36,9	98816051120	13,16,2	298	149	8.8e-07	3.15e-05	0.964,0.925,0.972	0.974,0.98,0.996	-0.03
gill	SE	RBBP8NL	122817197	RBBP8 N-terminal like	chrNC_056746.1	+	55,73,67	4,0,1	50,64,74	3,5,8	289	149	0.00329015	0.0377332	0.876,1.0,0.972	0.896,0.868,0.827	0.086
gill	SE	RBBP8NL	122817197	RBBP8 N-terminal like	chrNC_056746.1	+	32,48,38	0,0,0	26,29,36	3,1,4	264	149	0.000262894	0.0043012	1.0,1.0,1.0	0.83,0.942,0.836	0.131
gill	SE	COMMD7	122817165	COMM domain containing 7	chrNC_056746.1	+	142159164	6,10,3	187332285	0,9,3	240	149	0.00683136	0.069772	0.936,0.908,0.971	1.0,0.958,0.983	-0.042
gill	SE	CCHR12.PART0H20orf96	122817127	chromosome chr12.part0 C20orf96 homolog	chrNC_056746.1	+	60,22,40	4,0,3	92,72,68	0,0,0	298	149	0.00388421	0.0436737	0.882,1.0,0.87	1.0,1.0,1.0	-0.083
gill	SE	LOC122817119	122817119	repressor of RNA polymerase III transcription MAF1 homolog	chrNC_056746.1	+	72,85,74	4,5,0	184191162	0,3,1	278	149	0.00547193	0.0581005	0.906,0.901,1.0	1.0,0.972,0.989	-0.051
gill	SE	NCOA6	122817108	nuclear receptor coactivator 6	chrNC_056746.1	-	17,15,24	32,76,59	82,71,37	0,2,1	239	149	0	0	0.249,0.11,0.202	1.0,0.957,0.958	-0.785
gill	SE	CBFA2T2	122817096	CBFA2/RUNX1 partner transcriptional co-repressor 2	chrNC_056746.1	+	1,7,6	2,1,0	1,5,2	7,2,2	221	149	0.00839328	0.0832125	0.252,0.825,1.0	0.088,0.628,0.403	0.319
gill	SE	TTI1	122817055	TELO2 interacting protein 1	chrNC_056746.1	+	8,6,3	1,1,0	11,11,5	1,3,3	298	149	0.00180805	0.0226089	0.8,0.75,1.0	0.846,0.647,0.455	0.201
gill	SE	TTI1	122817055	TELO2 interacting protein 1	chrNC_056746.1	+	11,15,6	0,0,0	24,31,17	2,3,1	295	149	0.00221948	0.0267666	1.0,1.0,1.0	0.858,0.839,0.896	0.136
gill	SE	THRA	122788094	thyroid hormone receptor alpha	chrNC_056747.1	-	9,11,13	6,9,3	78,55,71	2,0,2	203	149	1.7e-10	1.41e-08	0.524,0.473,0.761	0.966,1.0,0.963	-0.39
gill	SE	TLDC2	122817044	TBC/LysM-associated domain containing 2	chrNC_056746.1	-	182416137	7,8,0	245147106	0,0,0	245	149	0.00471072	0.0511164	0.941,0.969,1.0	1.0,1.0,1.0	-0.03
gill	SE	RBM39	122817031	RNA binding motif protein 39	chrNC_056746.1	-	175165148	6,17,0	177193145	0,0,0	182	149	1.48e-06	4.97e-05	0.96,0.888,1.0	1.0,1.0,1.0	-0.051
gill	SE	RBM39	122817031	RNA binding motif protein 39	chrNC_056746.1	-	85118101	3,12,0	164253153	0,0,0	215	149	1.34e-05	0.000337989	0.952,0.872,1.0	1.0,1.0,1.0	-0.059
gill	SE	PIP5K1C	122787258	phosphatidylinositol-4-phosphate 5-kinase type 1 gamma	chrNC_056747.1	-	1,1,3	17,43,20	4,7,6	6,9,6	298	149	2.43e-07	1.02e-05	0.029,0.011,0.07	0.25,0.28,0.333	-0.251
gill	SE	LOC122816986	122816986	CMP-N-acetylneuraminate-beta-galactosamide-alpha-2,3-sialyltransferase 2-like	chrNC_056746.1	-	121211114	2,10,0	80,69,77	0,11,15	298	149	0.000791113	0.0110697	0.968,0.913,1.0	1.0,0.758,0.72	0.134
gill	SE	TTPAL	122816929	alpha tocopherol transfer protein like	chrNC_056746.1	-	10,2,6	0,0,0	7,0,2	1,4,4	255	149	6.24e-09	3.79e-07	1.0,1.0,1.0	0.804,0.0,0.226	0.657
gill	SE	NELFCD	122816898	negative elongation factor complex member C/D	chrNC_056746.1	+	53,96,59	5,9,0	50,60,57	0,0,0	284	149	9.72e-06	0.000253548	0.848,0.848,1.0	1.0,1.0,1.0	-0.101
gill	SE	NELFCD	122816898	negative elongation factor complex member C/D	chrNC_056746.1	+	109,141,89	1,0,0	55,65,59	1,7,7	290	149	2.86e-07	1.17e-05	0.982,1.0,1.0	0.966,0.827,0.812	0.126
gill	SE	STAU1	122816865	staufen double-stranded RNA binding protein 1	chrNC_056746.1	+	9371183995	238295264	562516556	492492356	293	149	0	0	0.667,0.671,0.657	0.367,0.348,0.443	0.279
gill	SE	STAU1	122816865	staufen double-stranded RNA binding protein 1	chrNC_056746.1	+	8101062909	34,65,47	12011211883	24,28,33	296	149	9.77e-06	0.000254728	0.923,0.892,0.907	0.962,0.956,0.931	-0.042
gill	SE	STAU1	122816865	staufen double-stranded RNA binding protein 1	chrNC_056746.1	+	99112601030	29,47,33	974936775	8,9,8	296	149	1.64e-09	1.15e-07	0.945,0.931,0.94	0.984,0.981,0.98	-0.043
gill	SE	SULF2	122816860	sulfatase 2	chrNC_056746.1	-	25,23,27	6,0,1	29,35,73	0,2,0	209	149	0.00659041	0.0678229	0.748,1.0,0.951	1.0,0.926,1.0	-0.076
gill	SE	SULF2	122816860	sulfatase 2	chrNC_056746.1	-	0,2,3	2,3,9	19,15,15	9,3,21	193	149	0.0034024	0.0388091	0.0,0.34,0.205	0.62,0.794,0.355	-0.408
gill	SE	EYA2	122816856	EYA transcriptional coactivator and phosphatase 2	chrNC_056746.1	-	158210149	0,2,0	187186166	3,4,3	283	149	0.0400577	0.306887	1.0,0.982,1.0	0.97,0.961,0.967	0.028
gill	SE	TPD52L2	122816822	TPD52 like 2	chrNC_056746.1	+	86,98,60	2,1,9	97108123	19,32,46	209	149	4.54e-09	2.85e-07	0.968,0.986,0.826	0.784,0.706,0.656	0.211
gill	SE	TPD52L2	122816822	TPD52 like 2	chrNC_056746.1	+	208198132	46,26,49	161188258	113102123	209	149	3e-06	9.25e-05	0.763,0.844,0.658	0.504,0.568,0.599	0.198
gill	SE	TPD52L2	122816822	TPD52 like 2	chrNC_056746.1	+	5,3,15	46,26,49	30,64,85	113102123	209	149	0.00018807	0.00320717	0.072,0.076,0.179	0.159,0.309,0.33	-0.157
gill	SE	TPD52L2	122816822	TPD52 like 2	chrNC_056746.1	+	15,5,15	134,103,81	31,58,80	84106176	209	149	6.92e-13	8.29e-11	0.074,0.033,0.117	0.208,0.281,0.245	-0.17
gill	SE	PRIMPOL	122816808	primase and DNA directed polymerase	chrNC_056746.1	-	40,12,16	7,2,0	11,15,19	0,1,0	288	149	0.000274609	0.00446971	0.747,0.756,1.0	1.0,0.886,1.0	-0.128
gill	SE	KIAA1217	122816806	KIAA1217 ortholog	chrNC_056746.1	-	15,8,11	2,1,0	4,2,1	8,0,3	298	149	0.00105034	0.0142242	0.789,0.8,1.0	0.2,1.0,0.143	0.415
gill	SE	LOC122816213	122816213	uncharacterized LOC122816213	chrNC_056746.1	+	21,37,41	2,13,1	65,97,116	0,0,1	216	149	1.35e-07	6.04e-06	0.879,0.663,0.966	1.0,1.0,0.988	-0.16
gill	SE	SCNN1G	122816792	sodium channel epithelial 1 subunit gamma	chrNC_056746.1	-	273262349	0,5,3	325466506	11,9,8	298	149	0.00697304	0.0710276	1.0,0.963,0.983	0.937,0.963,0.969	0.026
gill	SE	MICALL2	122816754	MICAL like 2	chrNC_056746.1	+	0,0,2	12,6,4	5,2,2	4,0,4	188	149	9.64e-05	0.00180111	0.0,0.0,0.284	0.498,1.0,0.284	-0.499
gill	SE	INTS1	122816752	integrator complex subunit 1	chrNC_056746.1	+	56,47,57	0,0,0	88,72,54	2,0,5	279	149	0.0382008	0.294927	1.0,1.0,1.0	0.959,1.0,0.852	0.063
gill	SE	IQCK	122816749	IQ motif containing K	chrNC_056746.1	-	41,25,38	12,5,1	69,32,79	2,0,3	234	149	0.000153445	0.00265856	0.685,0.761,0.96	0.956,1.0,0.944	-0.165
gill	SE	TP53INP2	122817107	tumor protein p53 inducible nuclear protein 2	chrNC_056746.1	+	12,14,26	3,1,1	27,18,13	0,0,0	298	149	0.0231285	0.194591	0.667,0.875,0.929	1.0,1.0,1.0	-0.176
gill	SE	TP53INP2	122817107	tumor protein p53 inducible nuclear protein 2	chrNC_056746.1	+	9,12,22	3,1,1	33,31,19	0,0,0	276	149	0.0179393	0.156958	0.618,0.866,0.922	1.0,1.0,1.0	-0.198
gill	SE	SUN1	122816700	Sad1 and UNC84 domain containing 1	chrNC_056746.1	-	36,36,39	1,0,0	40,54,54	0,0,8	233	149	0.00864352	0.0853807	0.958,1.0,1.0	1.0,1.0,0.812	0.049
gill	SE	SUN1	122816700	Sad1 and UNC84 domain containing 1	chrNC_056746.1	-	18,26,37	18,16,9	78126127	14,8,8	176	149	1.15e-06	3.98e-05	0.458,0.579,0.777	0.825,0.93,0.931	-0.291
gill	SE	LOC122816697	122816697	eukaryotic translation initiation factor 2-alpha kinase 1-like	chrNC_056746.1	+	53,56,44	1,0,0	83124104	1,2,7	298	149	0.0057023	0.0601536	0.964,1.0,1.0	0.976,0.969,0.881	0.046
gill	SE	LOC122816697	122816697	eukaryotic translation initiation factor 2-alpha kinase 1-like	chrNC_056746.1	+	35,46,30	0,0,0	88,87,95	2,4,2	298	149	0.0126801	0.11736	1.0,1.0,1.0	0.957,0.916,0.96	0.056
gill	SE	VWA3A	122816674	von Willebrand factor A domain containing 3A	chrNC_056746.1	-	13,7,4	19,3,5	17,27,31	0,3,2	290	149	3.24e-08	1.68e-06	0.26,0.545,0.291	1.0,0.822,0.888	-0.538
gill	SE	EPN2	122816644	epsin 2	chrNC_056746.1	-	6,12,12	0,0,2	10,13,19	1,6,2	242	149	0.00134631	0.0175428	1.0,1.0,0.787	0.86,0.572,0.854	0.167
gill	SE	LOC122816614	122816614	cytochrome c oxidase assembly protein COX19	chrNC_056746.1	+	155,192,56	5,0,3	149143183	17,7,12	261	149	5.01e-05	0.00103318	0.947,1.0,0.914	0.833,0.921,0.897	0.07
gill	SE	FOXK1	122816596	forkhead box K1	chrNC_056746.1	+	153139131	5,12,0	116,130,73	0,0,0	209	149	7.46e-05	0.00144465	0.956,0.892,1.0	1.0,1.0,1.0	-0.051
gill	SE	TNRC18	122816167	trinucleotide repeat containing 18	chrNC_056746.1	-	11,10,9	0,0,0	58,82,45	3,3,3	281	149	0.00229283	0.0275634	1.0,1.0,1.0	0.911,0.935,0.888	0.089
gill	SE	SNRNP25	122816577	small nuclear ribonucleoprotein U11/U12 subunit 25	chrNC_056746.1	-	45,62,63	9,12,10	11,32,39	3,0,2	224	149	0.0052413	0.0560394	0.769,0.775,0.807	0.709,1.0,0.928	-0.095
gill	SE	SNRNP25	122816577	small nuclear ribonucleoprotein U11/U12 subunit 25	chrNC_056746.1	-	7,10,7	1,4,3	6,8,6	0,0,0	243	149	6.57e-07	2.45e-05	0.811,0.605,0.589	1.0,1.0,1.0	-0.332
gill	SE	SNRNP25	122816577	small nuclear ribonucleoprotein U11/U12 subunit 25	chrNC_056746.1	-	11,10,8	14,35,39	5,9,12	6,10,13	243	149	0.0151927	0.136519	0.325,0.149,0.112	0.338,0.356,0.361	-0.156
gill	SE	SNRNP25	122816577	small nuclear ribonucleoprotein U11/U12 subunit 25	chrNC_056746.1	-	12,11,7	1,4,3	4,8,6	0,0,0	248	149	1.98e-06	6.41e-05	0.878,0.623,0.584	1.0,1.0,1.0	-0.305
gill	SE	SNRNP25	122816577	small nuclear ribonucleoprotein U11/U12 subunit 25	chrNC_056746.1	-	10,20,9	14,35,39	8,13,8	6,10,13	248	149	0.0401441	0.307177	0.3,0.256,0.122	0.445,0.439,0.27	-0.159
gill	SE	SNRNP25	122816577	small nuclear ribonucleoprotein U11/U12 subunit 25	chrNC_056746.1	-	4,6,1	14,35,39	0,0,0	6,10,13	222	149	0.00053837	0.00803779	0.161,0.103,0.017	0.0,0.0,0.0	0.094
gill	SE	SNRNP25	122816577	small nuclear ribonucleoprotein U11/U12 subunit 25	chrNC_056746.1	-	1,4,3	7,4,10	1,0,0	3,4,5	222	149	0.000176783	0.00302558	0.087,0.402,0.168	0.183,0.0,0.0	0.158
gill	SE	SNRNP25	122816577	small nuclear ribonucleoprotein U11/U12 subunit 25	chrNC_056746.1	-	3,3,2	4,1,2	0,0,0	1,1,6	222	149	4.8e-07	1.84e-05	0.335,0.668,0.402	0.0,0.0,0.0	0.468
gill	SE	SNRNP25	122816577	small nuclear ribonucleoprotein U11/U12 subunit 25	chrNC_056746.1	-	8,5,2	3,11,3	0,0,0	4,5,2	222	149	1.51e-07	6.69e-06	0.642,0.234,0.309	0.0,0.0,0.0	0.395
gill	SE	LCMT1	122816546	leucine carboxyl methyltransferase 1	chrNC_056746.1	-	57,79,72	0,3,9	41,75,68	2,0,0	271	149	0.000719041	0.0102351	1.0,0.935,0.815	0.919,1.0,1.0	-0.056
gill	SE	STX17	122816535	syntaxin 17	chrNC_056746.1	+	49,36,39	0,0,0	48,66,96	7,5,3	236	149	1.33e-05	0.00033553	1.0,1.0,1.0	0.812,0.893,0.953	0.114
gill	SE	ZFAND1	122816527	zinc finger AN1-type containing 1	chrNC_056746.1	-	71,117,89	3,11,9	53,98,67	38,31,26	189	149	6.25e-10	4.79e-08	0.949,0.893,0.886	0.524,0.714,0.67	0.273
gill	SE	LOC122816513	122816513	methyltransferase-like 26	chrNC_056746.1	+	79,94,116	11,18,9	220284222	8,3,16	228	149	8.13e-06	0.000217565	0.824,0.773,0.894	0.947,0.984,0.901	-0.114
gill	SE	TFAP4	122816156	transcription factor AP-4	chrNC_056746.1	-	15,21,16	0,3,0	33,50,20	4,6,2	284	149	0.0137099	0.125119	1.0,0.786,1.0	0.812,0.814,0.84	0.107
gill	SE	DNAJA3	122816500	DnaJ heat shock protein family (Hsp40) member A3	chrNC_056746.1	+	15,14,6	8,3,1	10,11,9	20,31,18	272	149	4.92e-06	0.000141996	0.507,0.719,0.767	0.215,0.163,0.215	0.467
gill	SE	LOC122816484	122816484	uncharacterized LOC122816484	chrNC_056746.1	-	108176124	31,65,32	215378242	27,64,22	238	149	4.56e-07	1.76e-05	0.686,0.629,0.708	0.833,0.787,0.873	-0.157
gill	SE	LOC122816484	122816484	uncharacterized LOC122816484	chrNC_056746.1	-	2,2,5	0,0,0	45,37,47	3,7,3	245	149	7.47e-05	0.00144644	1.0,1.0,1.0	0.901,0.763,0.905	0.144
gill	SE	RNPS1	122816468	RNA binding protein with serine rich domain 1	chrNC_056746.1	-	2,0,0	209219174	20,15,16	231284220	258	149	6.86e-09	4.11e-07	0.005,0.0,0.0	0.048,0.03,0.04	-0.038
gill	SE	TNRC6A	122816444	trinucleotide repeat containing adaptor 6A	chrNC_056746.1	-	0,0,0	13,12,10	0,9,0	12,10,7	296	149	0.00158541	0.0201863	0.0,0.0,0.0	0.0,0.312,0.0	-0.104
gill	SE	TNRC6A	122816444	trinucleotide repeat containing adaptor 6A	chrNC_056746.1	-	0,6,12	1,0,0	1,5,4	0,5,1	197	149	0.0118739	0.110983	0.0,1.0,1.0	1.0,0.431,0.752	-0.061
gill	SE	TRAF7	122816425	TNF receptor associated factor 7	chrNC_056746.1	+	2,1,1	19,24,32	19,18,29	21,45,38	298	149	6.4e-11	5.72e-09	0.05,0.02,0.015	0.311,0.167,0.276	-0.223
gill	SE	LOC122816426	122816426	uncharacterized LOC122816426	chrNC_056746.1	-	0,14,4	23,5,0	2,2,5	0,0,0	205	149	1.97e-06	6.41e-05	0.0,0.671,1.0	1.0,1.0,1.0	-0.443
gill	SE	NTHL1	122816418	nth like DNA glycosylase 1	chrNC_056746.1	-	9,8,11	3,5,0	33,34,30	0,0,1	255	149	2.42e-05	0.00055847	0.637,0.483,1.0	1.0,1.0,0.946	-0.275
gill	SE	NTHL1	122816418	nth like DNA glycosylase 1	chrNC_056746.1	-	17,23,22	3,5,0	60,48,60	0,0,1	298	149	7.2e-05	0.00140624	0.739,0.697,1.0	1.0,1.0,0.968	-0.177
gill	SE	GSPT1	122816411	G1 to S phase transition 1	chrNC_056746.1	-	116212471056	4,1,0	192124571471	6,3,40	298	149	0.0102479	0.0984067	0.993,0.998,1.0	0.994,0.998,0.948	0.017
gill	SE	GSPT1	122816411	G1 to S phase transition 1	chrNC_056746.1	-	415297228	13,20,14	10951377661	4,22,52	197	149	0.0029895	0.0346205	0.96,0.918,0.925	0.995,0.979,0.906	-0.026
gill	SE	NTAN1	122816408	N-terminal asparagine amidase	chrNC_056746.1	-	15,22,38	0,0,1	45,23,3	0,9,0	258	149	0.00175392	0.0220211	1.0,1.0,0.956	1.0,0.596,1.0	0.12
gill	SE	NDE1	122816404	nudE neurodevelopment protein 1	chrNC_056746.1	-	0,4,0	37,82,26	3,13,8	29,50,39	197	149	1.3e-06	4.46e-05	0.0,0.036,0.0	0.073,0.164,0.134	-0.112
gill	SE	CLEC16A	122816393	C-type lectin domain containing 16A	chrNC_056746.1	+	482604659	20,15,22	453440418	13,0,0	298	149	8.59e-06	0.000227643	0.923,0.953,0.937	0.946,1.0,1.0	-0.044
gill	SE	CIITA	122816392	class II major histocompatibility complex transactivator	chrNC_056746.1	+	36,50,32	3,3,0	30,25,19	1,0,0	233	149	0.03426	0.268886	0.885,0.914,1.0	0.95,1.0,1.0	-0.05
gill	SE	RPS2	122816368	ribosomal protein S2	chrNC_056746.1	-	1,10,20	0,0,0	2,20,39	2,2,1	298	149	0.0281673	0.228547	1.0,1.0,1.0	0.333,0.833,0.951	0.294
gill	SE	LOC122816344	122816344	lipopolysaccharide-induced tumor necrosis factor-alpha factor homolog	chrNC_056746.1	+	278523337	0,0,1	470293391	7,9,6	298	149	7.96e-05	0.00152546	1.0,1.0,0.994	0.971,0.942,0.97	0.037
gill	SE	LOC122816344	122816344	lipopolysaccharide-induced tumor necrosis factor-alpha factor homolog	chrNC_056746.1	+	7701285643	14,57,14	832524664	4,4,6	298	149	3.03e-09	1.97e-07	0.965,0.919,0.958	0.99,0.985,0.982	-0.038
gill	SE	MGRN1	122816342	mahogunin ring finger 1	chrNC_056746.1	+	20,32,14	34,95,21	24,52,15	32,39,21	194	149	0.00730549	0.0737399	0.311,0.206,0.339	0.365,0.506,0.354	-0.123
gill	SE	LOC122817312	122817312	zinc finger BED domain-containing protein 5-like	chrNC_056746.1	+	5,12,2	1,0,0	18,14,3	4,5,3	203	149	3.24e-05	0.000710171	0.786,1.0,1.0	0.768,0.673,0.423	0.307
gill	SE	LOC122790444	122790444	breast cancer anti-estrogen resistance protein 1-like	chrNC_056750.1	+	23,21,17	4,3,7	11,16,21	2,0,0	233	149	0.00010849	0.00198787	0.786,0.817,0.608	0.779,1.0,1.0	-0.189
gill	SE	LOC122817317	122817317	uncharacterized LOC122817317	chrNC_056746.1	+	1,2,1	2,5,1	3,11,4	16,0,0	165	149	0.00730271	0.0737399	0.311,0.265,0.475	0.145,1.0,1.0	-0.365
gill	SE	LOC122817317	122817317	uncharacterized LOC122817317	chrNC_056746.1	+	2,14,3	2,0,1	19,10,17	9,2,14	248	149	0.0309531	0.247861	0.375,1.0,0.643	0.559,0.75,0.422	0.096
gill	SE	TASOR2	122815948	transcription activation suppressor family member 2	chrNC_056745.1	-	9,7,11	0,0,0	16,23,17	12,0,0	275	149	0.00204767	0.0250615	1.0,1.0,1.0	0.419,1.0,1.0	0.194
gill	SE	GDI2	122815947	GDP dissociation inhibitor 2	chrNC_056745.1	+	222831092488	1,0,5	320242233646	16,21,75	249	149	0.000388754	0.00608706	0.999,1.0,0.997	0.992,0.992,0.967	0.015
gill	SE	GDI2	122815947	GDP dissociation inhibitor 2	chrNC_056745.1	+	234231322461	46,31,33	308936893349	7,11,20	284	149	4.68e-10	3.67e-08	0.964,0.981,0.975	0.996,0.994,0.989	-0.02
gill	SE	IL15RA	122815943	interleukin 15 receptor subunit alpha	chrNC_056745.1	+	72,144,98	2,5,3	35,55,19	0,2,0	230	149	0.0319906	0.254021	0.959,0.949,0.955	1.0,0.947,1.0	-0.028
gill	SE	IL15RA	122815943	interleukin 15 receptor subunit alpha	chrNC_056745.1	+	50,44,33	0,8,0	8,7,17	2,0,0	298	149	0.022912	0.193273	1.0,0.733,1.0	0.667,1.0,1.0	0.022
gill	SE	LOC122815900	122815900	alpha-aminoadipic semialdehyde synthase, mitochondrial-like	chrNC_056745.1	-	85,35,49	25,8,32	26,105,48	59,59,61	218	149	0.00139153	0.0180452	0.699,0.749,0.511	0.231,0.549,0.35	0.276
gill	SE	LOC122815899	122815899	alpha-aminoadipic semialdehyde synthase, mitochondrial-like	chrNC_056745.1	-	55,19,67	3,0,16	15,60,61	0,5,0	271	149	0.0110815	0.104714	0.91,1.0,0.697	1.0,0.868,1.0	-0.087
gill	SE	CFTR	122815885	CF transmembrane conductance regulator	chrNC_056745.1	+	12,44,13	1,1,0	104,81,38	5,1,3	298	149	0.0253277	0.209979	0.857,0.957,1.0	0.912,0.976,0.864	0.021
gill	SE	GID8	122816843	GID complex subunit 8 homolog	chrNC_056746.1	-	385470500	10,13,6	438539452	22,30,14	298	149	0.000626715	0.00917462	0.951,0.948,0.977	0.909,0.9,0.942	0.042
gill	SE	ZNF277	122815860	zinc finger protein 277	chrNC_056745.1	+	4,10,11	17,4,13	12,1,0	15,14,20	269	149	0.0209954	0.179503	0.115,0.581,0.319	0.307,0.038,0.0	0.223
gill	SE	SBF1	122815844	SET binding factor 1	chrNC_056745.1	-	1,2,0	0,0,2	7,4,0	8,12,2	227	149	0.0219829	0.186599	1.0,1.0,0.0	0.365,0.18,0.0	0.485
gill	SE	CD99L2	122789730	CD99 molecule like 2	chrNC_056749.1	+	26,27,12	3,0,0	30,12,12	9,5,0	236	149	0.000879731	0.0121952	0.845,1.0,1.0	0.678,0.602,1.0	0.188
gill	SE	CD99L2	122789730	CD99 molecule like 2	chrNC_056749.1	+	25,24,8	1,0,15	36,18,14	0,0,1	236	149	0.00259083	0.0304692	0.94,1.0,0.252	1.0,1.0,0.898	-0.235
gill	SE	ARMC10	122815751	armadillo repeat containing 10	chrNC_056745.1	+	11,29,24	0,0,0	21,36,15	0,11,0	289	149	0.000115587	0.00210366	1.0,1.0,1.0	1.0,0.628,1.0	0.124
gill	SE	ARMC10	122815751	armadillo repeat containing 10	chrNC_056745.1	+	18,49,32	0,0,0	21,35,29	6,0,0	221	149	0.0306895	0.246036	1.0,1.0,1.0	0.702,1.0,1.0	0.099
gill	SE	ARMC10	122815751	armadillo repeat containing 10	chrNC_056745.1	+	5,10,3	6,30,14	0,0,4	13,17,14	290	149	0.00130212	0.0170373	0.3,0.146,0.099	0.0,0.0,0.128	0.139
gill	SE	FAM185A	122815748	family with sequence similarity 185 member A	chrNC_056745.1	+	10,18,5	3,0,0	20,6,19	0,13,3	242	149	0.0231721	0.19486	0.672,1.0,1.0	1.0,0.221,0.796	0.218
gill	SE	LOC122815746	122815746	fibrinogen beta chain-like	chrNC_056745.1	+	55,118,66	2,6,0	24,52,41	0,0,0	224	149	0.0239656	0.200377	0.948,0.929,1.0	1.0,1.0,1.0	-0.041
gill	SE	LOC122815746	122815746	fibrinogen beta chain-like	chrNC_056745.1	+	40,97,52	2,6,0	25,24,19	0,0,0	221	149	0.0111778	0.105407	0.931,0.916,1.0	1.0,1.0,1.0	-0.051
gill	SE	LOC122815746	122815746	fibrinogen beta chain-like	chrNC_056745.1	+	81,193,98	16,16,13	74,79,44	2,3,5	221	149	0.00348469	0.0396047	0.773,0.891,0.836	0.961,0.947,0.856	-0.088
gill	SE	LOC122815746	122815746	fibrinogen beta chain-like	chrNC_056745.1	+	46,39,13	1,8,2	36,21,28	0,3,0	212	149	0.00450537	0.0493688	0.97,0.774,0.82	1.0,0.831,1.0	-0.089
gill	SE	LOC122815746	122815746	fibrinogen beta chain-like	chrNC_056745.1	+	48,77,58	8,3,1	21,26,24	13,1,8	212	149	0.00389762	0.0437242	0.808,0.947,0.976	0.532,0.948,0.678	0.191
gill	SE	LOC122815037	122815037	gamma-secretase activating protein	chrNC_056745.1	+	0,1,1	1,2,1	1,1,2	1,0,1	188	149	0.000117292	0.00213061	0.0,0.284,0.442	0.442,1.0,0.613	-0.443
gill	SE	EFCAB6	122815741	EF-hand calcium binding domain 6	chrNC_056745.1	+	2,3,11	0,0,0	1,5,25	4,0,0	298	149	0.0409191	0.31235	1.0,1.0,1.0	0.111,1.0,1.0	0.296
gill	SE	MRPS33	122815735	mitochondrial ribosomal protein S33	chrNC_056745.1	-	86,63,138	62,73,32	148246193	14,12,42	264	149	3.96e-06	0.00011728	0.439,0.328,0.709	0.856,0.92,0.722	-0.341
gill	SE	SLC37A3	122815729	solute carrier family 37 member 3	chrNC_056745.1	-	188160111	10,15,9	200218228	10,4,11	233	149	0.0193349	0.167269	0.923,0.872,0.887	0.927,0.972,0.93	-0.049
gill	SE	CALD1	122815713	caldesmon 1	chrNC_056745.1	-	33,94,29	0,14,1	273212134	5,1,0	293	149	2.48e-05	0.000567538	1.0,0.773,0.936	0.965,0.991,1.0	-0.082
gill	SE	CALD1	122815713	caldesmon 1	chrNC_056745.1	-	0,20,0	77,149,90	26,0,18	143,95,63	218	149	0.00487684	0.0527573	0.0,0.084,0.0	0.111,0.0,0.163	-0.063
gill	SE	CALD1	122815713	caldesmon 1	chrNC_056745.1	-	0,0,0	24,51,19	43,0,0	63,117,55	207	149	0.000174246	0.00298757	0.0,0.0,0.0	0.329,0.0,0.0	-0.11
gill	SE	PHKA1	122790021	phosphorylase kinase regulatory subunit alpha 1	chrNC_056749.1	+	0,2,0	8,11,19	4,0,2	7,18,10	197	149	0.0244273	0.203697	0.0,0.121,0.0	0.302,0.0,0.131	-0.104
gill	SE	TBC1D22A	122815679	TBC1 domain family member 22A	chrNC_056745.1	-	0,0,0	2,2,2	5,3,0	2,3,6	212	149	5.94e-05	0.00119857	0.0,0.0,0.0	0.637,0.413,0.0	-0.35
gill	SE	LOC122815676	122815676	uncharacterized LOC122815676	chrNC_056745.1	+	7,17,6	2,7,0	64131127	0,4,0	243	149	2.88e-05	0.000642527	0.682,0.598,1.0	1.0,0.953,1.0	-0.224
gill	SE	LOC122815676	122815676	uncharacterized LOC122815676	chrNC_056745.1	+	12,24,5	2,7,0	100214232	0,4,0	230	149	8.35e-06	0.000222689	0.795,0.69,1.0	1.0,0.972,1.0	-0.162
gill	SE	LOC122815676	122815676	uncharacterized LOC122815676	chrNC_056745.1	+	0,0,0	5,3,1	5,79,87	23,54,17	242	149	4.7e-08	2.32e-06	0.0,0.0,0.0	0.118,0.474,0.759	-0.45
gill	SE	ITIH5	122815669	inter-alpha-trypsin inhibitor heavy chain 5	chrNC_056745.1	+	1,0,0	3,5,12	3,16,20	16,16,26	197	149	1.4e-06	4.76e-05	0.201,0.0,0.0	0.124,0.431,0.368	-0.241
gill	SE	TMEM243	122815656	transmembrane protein 243	chrNC_056745.1	+	77,98,59	2,3,0	68,62,105	6,13,11	254	149	2.6e-06	8.16e-05	0.958,0.95,1.0	0.869,0.737,0.848	0.151
gill	SE	LOC122791785	122791785	serine protease inhibitor Kazal-type 1-like	chrNC_056751.1	+	0,2,1	1,14,27	6,2,1	21,11,12	218	149	0.0211867	0.180649	0.0,0.089,0.025	0.163,0.111,0.054	-0.071
gill	SE	PHTF2	122815646	putative homeodomain transcription factor 2	chrNC_056745.1	-	0,0,0	2,3,3	10,11,4	41,24,26	218	149	2.65e-05	0.000600259	0.0,0.0,0.0	0.143,0.239,0.095	-0.159
gill	SE	CELF2	122815632	CUGBP Elav-like family member 2	chrNC_056745.1	+	9,4,2	0,0,0	17,28,10	6,4,4	284	149	1.88e-07	8.1e-06	1.0,1.0,1.0	0.598,0.786,0.567	0.35
gill	SE	LOC122815631	122815631	uncharacterized LOC122815631	chrNC_056745.1	-	6,3,49	0,0,0	1,0,5	0,10,0	228	149	0.0106809	0.101587	1.0,1.0,1.0	1.0,0.0,1.0	0.333
gill	SE	CDPF1	122815613	cysteine rich DPF motif domain containing 1	chrNC_056745.1	+	0,2,0	99154114	14,3,4	49,141,93	167	149	3.52e-06	0.000105643	0.0,0.011,0.0	0.203,0.019,0.037	-0.083
gill	SE	DENND2A	122815605	DENN domain containing 2A	chrNC_056745.1	+	3,3,1	0,0,0	3,0,4	2,8,0	268	149	2.78e-06	8.64e-05	1.0,1.0,1.0	0.455,0.0,1.0	0.515
gill	SE	DERA	122815602	deoxyribose-phosphate aldolase	chrNC_056745.1	-	23,21,9	124,150,96	6,13,13	152173216	173	149	0.000254543	0.00418626	0.138,0.108,0.075	0.033,0.061,0.049	0.059
gill	SE	ERGIC2	122815583	ERGIC and golgi 2	chrNC_056745.1	+	59,81,37	27,25,17	93101113	14,17,19	258	149	0.000101727	0.00188399	0.558,0.652,0.557	0.793,0.774,0.775	-0.192
gill	SE	ERGIC2	122815583	ERGIC and golgi 2	chrNC_056745.1	+	257391179	5,1,2	171165191	7,22,6	298	149	5.99e-08	2.9e-06	0.963,0.995,0.978	0.924,0.789,0.941	0.094
gill	SE	ERGIC2	122815583	ERGIC and golgi 2	chrNC_056745.1	+	209271125	0,1,2	115136142	3,3,8	229	149	0.00046409	0.00706236	1.0,0.994,0.976	0.961,0.967,0.92	0.041
gill	SE	SLC25A18	122815575	solute carrier family 25 member 18	chrNC_056745.1	-	5,5,5	0,5,1	23,18,34	2,0,0	268	149	0.00252629	0.0299144	1.0,0.357,0.735	0.865,1.0,1.0	-0.258
gill	SE	ADA2	122815574	adenosine deaminase 2	chrNC_056745.1	-	153266232	0,0,0	112,63,102	2,0,6	298	149	0.0193907	0.167675	1.0,1.0,1.0	0.966,1.0,0.895	0.046
gill	SE	ADA2	122815574	adenosine deaminase 2	chrNC_056745.1	-	37,103,28	11,21,66	50,26,40	5,10,0	197	149	0.00729247	0.0737263	0.718,0.788,0.243	0.883,0.663,1.0	-0.266
gill	SE	ADA2	122815574	adenosine deaminase 2	chrNC_056745.1	-	28,66,29	0,0,0	50,30,43	3,2,1	298	149	0.0265694	0.218104	1.0,1.0,1.0	0.893,0.882,0.956	0.09
gill	SE	ADA2	122815574	adenosine deaminase 2	chrNC_056745.1	-	36,68,70	4,7,11	10,24,9	18,14,9	223	149	8.79e-09	5.17e-07	0.857,0.867,0.81	0.271,0.534,0.401	0.443
gill	SE	NUP50	122815523	nucleoporin 50	chrNC_056745.1	+	139193132	2,2,1	147155141	3,5,6	298	149	0.0101029	0.0974587	0.972,0.98,0.985	0.961,0.939,0.922	0.038
gill	SE	CPSF6	122815483	cleavage and polyadenylation specific factor 6	chrNC_056745.1	-	100117102	12,3,8	124147127	40,31,30	253	149	2.3e-07	9.72e-06	0.831,0.958,0.882	0.646,0.736,0.714	0.192
gill	SE	CPSF6	122815483	cleavage and polyadenylation specific factor 6	chrNC_056745.1	-	54,45,47	13,21,16	45,55,49	48,66,39	253	149	2.95e-06	9.11e-05	0.71,0.558,0.634	0.356,0.329,0.425	0.264
gill	SE	CPSF6	122815483	cleavage and polyadenylation specific factor 6	chrNC_056745.1	-	53,48,47	0,1,0	43,52,49	1,8,3	253	149	4.24e-05	0.000902234	1.0,0.966,1.0	0.962,0.793,0.906	0.102
gill	SE	CPSF6	122815483	cleavage and polyadenylation specific factor 6	chrNC_056745.1	-	12,3,8	0,1,0	43,36,32	1,8,3	298	149	0.00108504	0.0146106	1.0,0.6,1.0	0.956,0.692,0.842	0.037
gill	SE	OPTN	122815454	optineurin	chrNC_056745.1	+	41,44,48	0,0,0	66,40,75	0,10,0	298	149	0.00113991	0.0152412	1.0,1.0,1.0	1.0,0.667,1.0	0.111
gill	SE	OPTN	122815454	optineurin	chrNC_056745.1	+	88,89,118	73,86,101	161114151	218229199	298	149	6.23e-05	0.00124844	0.376,0.341,0.369	0.27,0.199,0.275	0.114
gill	SE	LOC122814953	122814953	lens epithelium-derived growth factor-like	chrNC_056745.1	-	14,34,6	10,9,0	3,4,2	2,0,0	298	149	0.00898405	0.0881926	0.412,0.654,1.0	0.429,1.0,1.0	-0.121
gill	SE	TRIM24	122815443	tripartite motif containing 24	chrNC_056745.1	+	76,158,99	124144134	32,66,55	128123103	221	149	0.000707458	0.0101158	0.292,0.425,0.332	0.144,0.266,0.265	0.125
gill	SE	LOC122814952	122814952	aldo-keto reductase family 1 member C1-like	chrNC_056745.1	+	2,4,5	0,0,38	1,9,15	0,0,0	266	149	0.00405879	0.0453407	1.0,1.0,0.069	1.0,1.0,1.0	-0.31
gill	SE	LOC122815438	122815438	uncharacterized LOC122815438	chrNC_056745.1	-	42,50,93	1,2,4	116127179	9,29,12	213	149	0.000608441	0.00892223	0.967,0.946,0.942	0.9,0.754,0.913	0.096
gill	SE	LOC122814947	122814947	aldo-keto reductase family 1 member C23-like protein	chrNC_056745.1	+	24130709	0,0,0	3,691,14	0,27,2	298	149	7.23e-07	2.67e-05	1.0,1.0,1.0	1.0,0.928,0.778	0.098
gill	SE	GRN	122788225	granulin precursor	chrNC_056747.1	-	206142194	5,2,11	183187241	12,18,11	298	149	0.00838065	0.0831308	0.954,0.973,0.898	0.884,0.839,0.916	0.062
gill	SE	NDUFA11	122817588	NADH:ubiquinone oxidoreductase subunit A11	chrNC_056747.1	-	121818661420	31,80,57	149315961672	37,63,28	272	149	0.026719	0.218953	0.956,0.927,0.932	0.957,0.933,0.97	-0.015
gill	SE	MED21	122815319	mediator complex subunit 21	chrNC_056745.1	+	70,129,90	5,1,0	85,48,74	3,4,10	264	149	0.00108785	0.014638	0.888,0.986,1.0	0.941,0.871,0.807	0.085
gill	SE	LOC122789429	122789429	uncharacterized LOC122789429	chrNC_056748.1	+	3359334	0,24,108	4147378	0,4,8	188	149	4.92e-07	1.87e-05	1.0,0.922,0.71	1.0,0.967,0.974	-0.103
gill	SE	IRAG2	122815300	inositol 1,4,5-triphosphate receptor associated 2	chrNC_056745.1	-	8,2,23	2,0,0	35,13,22	2,6,3	233	149	0.00237214	0.0283232	0.719,1.0,1.0	0.918,0.581,0.824	0.132
gill	SE	IRAG2	122815300	inositol 1,4,5-triphosphate receptor associated 2	chrNC_056745.1	-	3,1,6	2,0,0	17,10,15	2,6,3	254	149	0.00895843	0.0880004	0.468,1.0,1.0	0.833,0.494,0.746	0.132
gill	SE	LOC122788334	122788334	duodenase-1-like	chrNC_056747.1	+	71,95,24	3,1,3	46,84,33	2,12,4	297	149	0.0109381	0.103668	0.922,0.979,0.801	0.92,0.778,0.805	0.066
gill	SE	LOC122815249	122815249	dihydrofolate reductase-like	chrNC_056745.1	+	53,42,98	10,1,13	29,18,62	3,2,1	265	149	0.0336375	0.265209	0.749,0.959,0.809	0.845,0.835,0.972	-0.045
gill	SE	LOC122814917	122814917	uncharacterized LOC122814917	chrNC_056745.1	+	7,3,5	0,0,1	0,0,2	1,5,11	236	149	6.91e-14	1.01e-11	1.0,1.0,0.759	0.0,0.0,0.103	0.885
gill	SE	AGBL3	122814916	AGBL carboxypeptidase 3	chrNC_056745.1	+	5,8,5	1,1,0	3,1,0	2,0,2	248	149	0.0011139	0.0149145	0.75,0.828,1.0	0.474,1.0,0.0	0.368
gill	SE	A4GALT	122815221	alpha 1,4-galactosyltransferase (P blood group)	chrNC_056745.1	+	13,52,21	1,2,0	49,42,27	4,2,3	298	149	0.0238195	0.199506	0.867,0.929,1.0	0.86,0.913,0.818	0.068
gill	SE	DCP1B	122815209	decapping mRNA 1B	chrNC_056745.1	-	88,76,94	7,4,13	85,76,55	13,9,15	290	149	0.0373179	0.289408	0.866,0.907,0.788	0.771,0.813,0.653	0.108
gill	SE	LOC122815199	122815199	serine/threonine-protein kinase WNK1-like	chrNC_056745.1	+	8,4,5	15,3,0	30,34,25	2,3,5	233	149	0.0339889	0.267201	0.254,0.46,1.0	0.906,0.879,0.762	-0.278
gill	SE	PPHLN1	122815173	periphilin 1	chrNC_056745.1	+	122119124	5,0,4	338365293	0,0,0	298	149	0.0164321	0.145887	0.924,1.0,0.939	1.0,1.0,1.0	-0.046
gill	SE	YAF2	122815172	YY1 associated factor 2	chrNC_056745.1	-	19,22,20	215306281	16,2,1	142162119	215	149	0.0248874	0.207078	0.058,0.047,0.047	0.072,0.008,0.006	0.022
gill	SE	IRAK4	122815159	interleukin 1 receptor associated kinase 4	chrNC_056745.1	-	27,39,21	1,2,2	40,31,33	0,0,0	295	149	0.0310134	0.248238	0.932,0.908,0.841	1.0,1.0,1.0	-0.106
gill	SE	LOC122815129	122815129	uncharacterized LOC122815129	chrNC_056745.1	+	7,20,12	0,0,0	25,49,177	0,0,95	224	149	0.000148097	0.00258841	1.0,1.0,1.0	1.0,1.0,0.553	0.149
gill	SE	LOC122790166	122790166	serine-rich adhesin for platelets-like	chrNC_056749.1	-	10471353995	12,39,6	840914924	3,1,3	248	149	1.72e-06	5.64e-05	0.981,0.954,0.99	0.994,0.998,0.995	-0.021
gill	SE	LOC122790166	122790166	serine-rich adhesin for platelets-like	chrNC_056749.1	-	337418301	12,39,6	392454422	3,1,3	251	149	2.51e-12	2.76e-10	0.943,0.864,0.968	0.987,0.996,0.988	-0.065
gill	SE	LOC122790166	122790166	serine-rich adhesin for platelets-like	chrNC_056749.1	-	985966778	6,11,16	612623616	24,18,6	227	149	0.00157577	0.0200771	0.991,0.983,0.97	0.944,0.958,0.985	0.019
gill	SE	LOC122790166	122790166	serine-rich adhesin for platelets-like	chrNC_056749.1	-	997975721	21,24,35	540475481	53,75,95	218	149	0	0	0.97,0.965,0.934	0.874,0.812,0.776	0.136
gill	SE	LOC122790166	122790166	serine-rich adhesin for platelets-like	chrNC_056749.1	-	197301198	1,14,0	146226260	0,0,0	227	149	0.00636163	0.0658964	0.992,0.934,1.0	1.0,1.0,1.0	-0.025
gill	SE	LOC122790166	122790166	serine-rich adhesin for platelets-like	chrNC_056749.1	-	130147129	1,14,0	174187180	0,0,0	221	149	0.000155284	0.00268187	0.989,0.876,1.0	1.0,1.0,1.0	-0.045
gill	SE	LOC122790166	122790166	serine-rich adhesin for platelets-like	chrNC_056749.1	-	392508399	9,13,0	620707713	2,0,0	230	149	0.00344235	0.0392176	0.966,0.962,1.0	0.995,1.0,1.0	-0.022
gill	SE	LOC122790166	122790166	serine-rich adhesin for platelets-like	chrNC_056749.1	-	420487294	35,30,22	354430550	2,1,0	230	149	0	0	0.886,0.913,0.896	0.991,0.996,1.0	-0.097
gill	SE	LOC122790166	122790166	serine-rich adhesin for platelets-like	chrNC_056749.1	-	187377221	2,6,5	199251216	8,17,13	230	149	3.31e-05	0.000720983	0.984,0.976,0.966	0.942,0.905,0.915	0.055
gill	SE	LOC122790166	122790166	serine-rich adhesin for platelets-like	chrNC_056749.1	-	5,4,5	0,2,0	4,5,4	4,1,0	230	149	0.0272164	0.222259	1.0,0.564,1.0	0.393,0.764,1.0	0.136
gill	SE	LOC122790166	122790166	serine-rich adhesin for platelets-like	chrNC_056749.1	-	20,136,26	3,0,4	40109106	3,0,0	230	149	0.0426817	0.323718	0.812,1.0,0.808	0.896,1.0,1.0	-0.092
gill	SE	LOC122790166	122790166	serine-rich adhesin for platelets-like	chrNC_056749.1	-	505445439	6,16,3	611662504	0,5,0	215	149	0.00158871	0.0202147	0.983,0.951,0.99	1.0,0.989,1.0	-0.022
gill	SE	LOC122790166	122790166	serine-rich adhesin for platelets-like	chrNC_056749.1	-	12,11,4	11,11,5	40,70,33	14,17,16	227	149	0.00116343	0.0155228	0.417,0.396,0.344	0.652,0.73,0.575	-0.267
gill	SE	LOC122790166	122790166	serine-rich adhesin for platelets-like	chrNC_056749.1	-	34,24,8	231255161	116,181,95	308374289	227	149	0	0	0.088,0.058,0.032	0.198,0.241,0.177	-0.146
gill	SE	LOC122790166	122790166	serine-rich adhesin for platelets-like	chrNC_056749.1	-	22,17,2	22,16,4	33,46,31	81,123,69	293	149	0.00512375	0.0550309	0.337,0.351,0.203	0.172,0.16,0.186	0.124
gill	SE	LOC122815124	122815124	gastrula zinc finger protein XlCGF26.1-like	chrNC_056745.1	+	19,17,22	2,7,4	27,38,27	0,5,2	292	149	0.0266087	0.218332	0.829,0.553,0.737	1.0,0.795,0.873	-0.183
gill	SE	LOC122815114	122815114	zinc finger protein OZF-like	chrNC_056745.1	-	12,5,5	1,0,6	18,33,17	0,0,0	272	149	0.00097962	0.0133813	0.868,1.0,0.313	1.0,1.0,1.0	-0.273
gill	SE	PFAS	122814068	phosphoribosylformylglycinamidine synthase	chrNC_056744.1	+	42,36,58	0,0,0	24,37,22	9,0,0	297	149	0.00102928	0.013979	1.0,1.0,1.0	0.572,1.0,1.0	0.143
gill	SE	LOC122791074	122791074	proto-oncogene Mas-like	chrNC_056750.1	-	0,2,0	4,4,7	3,1,2	0,8,3	214	149	0.00531673	0.0567498	0.0,0.258,0.0	1.0,0.08,0.317	-0.38
gill	SE	PSMB3	122788247	proteasome 20S subunit beta 3	chrNC_056747.1	+	541755553	1,2,1	87310111218	25,53,60	298	149	0	0	0.996,0.995,0.996	0.946,0.905,0.91	0.075
gill	SE	FBRS	122814036	fibrosin	chrNC_056744.1	+	88,77,81	4,7,8	75,74,78	22,22,7	221	149	0.000697285	0.0100006	0.937,0.881,0.872	0.697,0.694,0.883	0.139
gill	SE	LOC122814020	122814020	uncharacterized LOC122814020	chrNC_056744.1	-	11,23,15	7,1,1	5,18,27	1,0,1	298	149	0.00220362	0.0266262	0.44,0.92,0.882	0.714,1.0,0.931	-0.134
gill	SE	LOC122816662	122816662	ras-related C3 botulinum toxin substrate 1-like	chrNC_056746.1	+	181346172	14,26,5	232219347	8,1,6	298	149	1.48e-05	0.000368216	0.866,0.869,0.945	0.935,0.991,0.967	-0.071
gill	SE	LOC122813998	122813998	XIAP-associated factor 1-like	chrNC_056744.1	-	34,32,44	1,0,0	97,111,85	5,4,11	298	149	3.46e-05	0.000753348	0.944,1.0,1.0	0.907,0.933,0.794	0.103
gill	SE	LOC122813992	122813992	uncharacterized LOC122813992	chrNC_056744.1	-	11,23,13	0,0,0	22,53,26	0,0,6	298	149	0.0220242	0.186782	1.0,1.0,1.0	1.0,1.0,0.684	0.105
gill	SE	LOC122813984	122813984	CD276 antigen-like	chrNC_056744.1	+	1,2,1	1,1,2	8,21,11	0,4,0	298	149	0.00269783	0.0316489	0.333,0.5,0.2	1.0,0.724,1.0	-0.564
gill	SE	LOC122813971	122813971	uncharacterized LOC122813971	chrNC_056744.1	+	110,84,63	3,0,7	33221136	2,0,0	272	149	0.00229012	0.0275483	0.953,1.0,0.831	0.9,1.0,1.0	-0.039
gill	SE	LOC122813971	122813971	uncharacterized LOC122813971	chrNC_056744.1	+	151,124,96	8,1,1	48288143	1,39,9	298	149	0.000208087	0.00351061	0.904,0.984,0.98	0.96,0.787,0.888	0.078
gill	SE	CRLF1	122787308	cytokine receptor like factor 1	chrNC_056747.1	-	939797816	82,97,98	406426392	48,24,17	298	149	0.00748615	0.0753627	0.851,0.804,0.806	0.809,0.899,0.92	-0.056
gill	SE	LOC122813916	122813916	uncharacterized LOC122813916	chrNC_056744.1	-	1,6,1	1,2,4	3,5,10	0,2,1	245	149	0.00294917	0.0342161	0.378,0.646,0.132	1.0,0.603,0.859	-0.435
gill	SE	LOC122813843	122813843	nuclear factor 7, brain-like	chrNC_056744.1	-	5,7,1	6,4,12	3,6,2	27,32,37	298	149	0.00662686	0.0681239	0.294,0.467,0.04	0.053,0.086,0.026	0.212
gill	SE	LOC122813840	122813840	zinc-binding protein A33-like	chrNC_056744.1	-	37,40,41	0,0,0	50,55,56	1,11,0	298	149	7.36e-05	0.001433	1.0,1.0,1.0	0.962,0.714,1.0	0.108
gill	SE	TAOK2	122813804	TAO kinase 2	chrNC_056744.1	-	3,3,1	0,0,0	56,43,32	7,2,0	298	149	0.000309113	0.00498422	1.0,1.0,1.0	0.8,0.915,1.0	0.095
gill	SE	LOC122813770	122813770	CD276 antigen-like	chrNC_056744.1	+	8,7,4	0,0,0	7,19,26	0,5,2	263	149	0.000474007	0.00719024	1.0,1.0,1.0	1.0,0.683,0.88	0.146
gill	SE	LOC122813764	122813764	sulfotransferase 1C2-like	chrNC_056744.1	+	442658196	5,7,4	249110258	1,0,0	298	149	0.0323362	0.256228	0.978,0.979,0.961	0.992,1.0,1.0	-0.025
gill	SE	LOC122813761	122813761	sulfotransferase family cytosolic 1B member 1-like	chrNC_056744.1	+	167284181	0,0,0	261259265	7,12,0	244	149	0.000232165	0.00384992	1.0,1.0,1.0	0.958,0.929,1.0	0.038
gill	SE	LOC122813750	122813750	protein orai-2-like	chrNC_056744.1	-	0,0,0	21,9,9	2,0,7	38,51,69	225	149	0.0465848	0.347752	0.0,0.0,0.0	0.034,0.0,0.063	-0.032
gill	SE	LOC122813738	122813738	uncharacterized LOC122813738	chrNC_056744.1	+	13,3,12	10,6,4	6,0,4	21,11,6	246	149	0.00209246	0.0255272	0.441,0.232,0.645	0.148,0.0,0.288	0.294
gill	SE	LOC122813733	122813733	CD276 antigen-like	chrNC_056744.1	+	209138137	0,2,0	4,6,559	14,12,0	198	149	2.93e-07	1.2e-05	1.0,0.981,1.0	0.177,0.273,1.0	0.51
gill	SE	LOC122813707	122813707	uncharacterized LOC122813707	chrNC_056744.1	+	17,27,9	1,1,2	12,15,24	13,8,6	298	149	8.53e-05	0.00161825	0.895,0.931,0.692	0.316,0.484,0.667	0.35
gill	SE	LOC122813670	122813670	zinc-binding protein A33-like	chrNC_056744.1	+	13,15,1	1,9,0	7,18,19	0,0,0	298	149	2.77e-05	0.000624182	0.867,0.455,1.0	1.0,1.0,1.0	-0.226
gill	SE	LOC122813660	122813660	zinc finger protein 883-like	chrNC_056744.1	-	4,14,6	0,0,1	8,5,1	1,0,5	269	149	0.00427161	0.0473274	1.0,1.0,0.769	0.816,1.0,0.1	0.284
gill	SE	EPS15	122813647	epidermal growth factor receptor pathway substrate 15	chrNC_056744.1	+	37,50,32	6,11,13	95,75,45	7,11,4	298	149	0.00793039	0.0792871	0.755,0.694,0.552	0.872,0.773,0.849	-0.164
gill	SE	OSBPL9	122813644	oxysterol binding protein like 9	chrNC_056744.1	-	54,72,63	2,0,0	51,67,40	2,2,3	188	149	0.0445205	0.335115	0.955,1.0,1.0	0.953,0.964,0.914	0.041
gill	SE	VAV3	122813627	vav guanine nucleotide exchange factor 3	chrNC_056744.1	+	10,7,8	0,0,0	16,19,20	0,6,0	298	149	0.00878876	0.0866347	1.0,1.0,1.0	1.0,0.613,1.0	0.129
gill	SE	ZNHIT6	122813609	zinc finger HIT-type containing 6	chrNC_056744.1	-	23,53,18	7,13,12	19,23,21	0,1,0	224	149	3.34e-09	2.16e-07	0.686,0.731,0.499	1.0,0.939,1.0	-0.341
gill	SE	ZNHIT6	122813609	zinc finger HIT-type containing 6	chrNC_056744.1	-	41,72,25	0,0,14	9,49,30	2,0,0	215	149	0.014203	0.12893	1.0,1.0,0.553	0.757,1.0,1.0	-0.068
gill	SE	BEND5	122813581	BEN domain containing 5	chrNC_056744.1	-	4,8,4	137306223	6,9,23	204243274	298	149	0.00588999	0.0617895	0.014,0.013,0.009	0.014,0.018,0.04	-0.012
gill	SE	BEND5	122813581	BEN domain containing 5	chrNC_056744.1	-	283610495	2,2,1	384391403	10,5,0	298	149	0.0359202	0.280174	0.986,0.993,0.996	0.95,0.975,1.0	0.017
gill	SE	MRPL55	122813578	mitochondrial ribosomal protein L55	chrNC_056744.1	+	2,2,14	291404337	2,41,20	341400365	281	149	7.24e-06	0.000198044	0.004,0.003,0.022	0.003,0.052,0.028	-0.018
gill	SE	LOC122790519	122790519	lysine-specific demethylase 3B-like	chrNC_056750.1	-	13,11,7	17,41,21	22,30,27	8,0,8	173	149	8.44e-10	6.25e-08	0.397,0.188,0.223	0.703,1.0,0.744	-0.546
gill	SE	NRF1	122815959	nuclear respiratory factor 1	chrNC_056745.1	+	10,5,3	0,3,2	6,2,11	21,26,15	221	149	0.000148414	0.00259157	1.0,0.529,0.503	0.162,0.049,0.331	0.497
gill	SE	NRF1	122815959	nuclear respiratory factor 1	chrNC_056745.1	+	6,8,8	0,3,2	24,28,26	21,26,15	233	149	0.00636495	0.0658964	1.0,0.63,0.719	0.422,0.408,0.526	0.331
gill	SE	NRF1	122815959	nuclear respiratory factor 1	chrNC_056745.1	+	5,5,3	6,5,3	12,13,12	3,2,2	233	149	0.000381241	0.00601415	0.348,0.39,0.39	0.719,0.806,0.793	-0.397
gill	SE	NRF1	122815959	nuclear respiratory factor 1	chrNC_056745.1	+	3,2,0	6,21,19	15,21,41	25,28,25	224	149	9.53e-07	3.38e-05	0.25,0.06,0.0	0.285,0.333,0.522	-0.277
gill	SE	POMGNT1	122813558	protein O-linked mannose N-acetylglucosaminyltransferase 1 (beta 1,2-)	chrNC_056744.1	-	1,5,9	21,23,30	18,18,15	22,12,25	298	149	1.96e-05	0.000464295	0.023,0.098,0.13	0.29,0.429,0.231	-0.233
gill	SE	NSUN5	122787410	NOP2/Sun RNA methyltransferase 5	chrNC_056747.1	+	34,47,50	0,8,0	66,70,45	0,0,0	265	149	0.0027943	0.0326392	1.0,0.768,1.0	1.0,1.0,1.0	-0.077
gill	SE	TMEM69	122813549	transmembrane protein 69	chrNC_056744.1	-	27,16,18	0,1,0	30,22,18	3,2,3	213	149	0.000688411	0.0099259	1.0,0.918,1.0	0.875,0.885,0.808	0.117
gill	SE	LOC122813547	122813547	nuclear autoantigenic sperm protein	chrNC_056744.1	+	104160184	141,98,0	245184260	372338380	298	149	0.000787076	0.0110214	0.269,0.449,1.0	0.248,0.214,0.255	0.334
gill	SE	LRRC41	122813534	leucine rich repeat containing 41	chrNC_056744.1	-	20,25,22	0,0,0	28,31,47	7,3,18	298	149	3.93e-09	2.5e-07	1.0,1.0,1.0	0.667,0.838,0.566	0.31
gill	SE	LOC122813528	122813528	elongation of very long chain fatty acids protein 4-like	chrNC_056744.1	+	55,77,40	4,3,2	77,84,119	0,0,4	206	149	0.0126346	0.117054	0.909,0.949,0.935	1.0,1.0,0.956	-0.054
gill	SE	LOC122813528	122813528	elongation of very long chain fatty acids protein 4-like	chrNC_056744.1	+	64,108,67	4,3,2	154192227	0,0,4	264	149	0.00604265	0.0630419	0.9,0.953,0.95	1.0,1.0,0.97	-0.056
gill	SE	UHMK1	122813524	U2AF homology motif kinase 1	chrNC_056744.1	+	17,42,36	2,4,0	44,26,20	0,0,0	248	149	0.0231069	0.19457	0.836,0.863,1.0	1.0,1.0,1.0	-0.1
gill	SE	UHMK1	122813524	U2AF homology motif kinase 1	chrNC_056744.1	+	18,37,38	0,0,2	41,33,15	7,2,2	238	149	0.000189901	0.00323259	1.0,1.0,0.922	0.786,0.912,0.824	0.133
gill	SE	SRSF11	122813492	serine and arginine rich splicing factor 11	chrNC_056744.1	+	4,0,2	66,83,72	72,68,59	49,71,59	264	149	0	0	0.033,0.0,0.015	0.453,0.351,0.361	-0.372
gill	SE	SRSF11	122813492	serine and arginine rich splicing factor 11	chrNC_056744.1	+	1,0,2	62,54,66	19,12,17	46,63,46	266	149	2.24e-13	2.99e-11	0.009,0.0,0.017	0.188,0.096,0.172	-0.143
gill	SE	SRSF11	122813492	serine and arginine rich splicing factor 11	chrNC_056744.1	+	8,3,5	63,78,75	18,11,17	70,52,54	207	149	1.13e-05	0.000291407	0.084,0.027,0.046	0.156,0.132,0.185	-0.105
gill	SE	LRRC56	122791744	leucine rich repeat containing 56	chrNC_056751.1	-	5,2,2	4,0,0	0,2,2	2,1,4	218	149	0.00546206	0.0580394	0.461,1.0,1.0	0.0,0.578,0.255	0.543
gill	SE	ABLIM1	122788904	actin binding LIM protein 1	chrNC_056748.1	+	13,9,35	0,0,0	15,21,25	0,4,3	194	149	0.00189244	0.0234859	1.0,1.0,1.0	1.0,0.801,0.865	0.111
gill	SE	ABLIM1	122788904	actin binding LIM protein 1	chrNC_056748.1	+	4,7,5	0,0,0	7,1,2	0,4,3	194	149	1.96e-05	0.00046424	1.0,1.0,1.0	1.0,0.161,0.339	0.5
gill	SE	ABLIM1	122788904	actin binding LIM protein 1	chrNC_056748.1	+	7,4,5	28,16,42	13,3,9	13,12,34	254	149	0.0413546	0.314913	0.128,0.128,0.065	0.37,0.128,0.134	-0.104
gill	SE	LRRIQ3	122814236	leucine rich repeats and IQ motif containing 3	chrNC_056744.1	+	20,12,0	1,1,8	5,8,9	0,0,0	298	149	8.74e-05	0.00165671	0.909,0.857,0.0	1.0,1.0,1.0	-0.411
gill	SE	NFYB	122815376	nuclear transcription factor Y subunit beta	chrNC_056745.1	+	169261197	6,15,1	170238248	3,6,2	283	149	0.0308568	0.247193	0.937,0.902,0.99	0.968,0.954,0.985	-0.026
gill	SE	LOC122813461	122813461	E3 ubiquitin-protein ligase HECTD3-like	chrNC_056744.1	+	85,78,113	42,55,84	103108181	16,17,38	161	149	1.88e-12	2.12e-10	0.652,0.568,0.555	0.856,0.855,0.815	-0.25
gill	SE	CTBS	122813450	chitobiase	chrNC_056744.1	-	127247165	0,0,0	276400417	0,5,9	298	149	0.0444879	0.335003	1.0,1.0,1.0	1.0,0.976,0.959	0.022
gill	SE	OTUD6B	122815493	OTU deubiquitinase 6B	chrNC_056745.1	+	41,102,66	2,0,4	103128167	3,8,18	256	149	0.00616396	0.0641309	0.923,1.0,0.906	0.952,0.903,0.844	0.043
gill	SE	COL11A1	122813413	collagen type XI alpha 1 chain	chrNC_056744.1	-	6,7,5	1,0,0	24,44,24	0,4,8	298	149	0.0006371	0.00929931	0.75,1.0,1.0	1.0,0.846,0.6	0.101
gill	SE	COL11A1	122813413	collagen type XI alpha 1 chain	chrNC_056744.1	-	16,11,7	0,0,1	22,18,27	0,3,7	272	149	0.000232263	0.00384992	1.0,1.0,0.793	1.0,0.767,0.679	0.116
gill	SE	RWDD3	122813399	RWD domain containing 3	chrNC_056744.1	+	13,12,8	1,0,0	22,36,26	3,3,2	298	149	0.00115928	0.0154783	0.867,1.0,1.0	0.786,0.857,0.867	0.119
gill	SE	BCAP29	122815777	B cell receptor associated protein 29	chrNC_056745.1	+	22,69,23	23,10,13	3,6,13	18,15,11	252	149	0.00149508	0.0192301	0.361,0.803,0.511	0.09,0.191,0.411	0.328
gill	SE	ZNF326	122813367	zinc finger protein 326	chrNC_056744.1	+	31,34,22	9,34,6	124,89,94	0,0,4	237	149	4.44e-15	7.65e-13	0.684,0.386,0.697	1.0,1.0,0.937	-0.39
gill	SE	KYAT3	122813362	kynurenine aminotransferase 3	chrNC_056744.1	-	0,2,1	2,1,4	5,6,3	1,2,2	212	149	0.00138737	0.0180035	0.0,0.584,0.149	0.778,0.678,0.513	-0.412
gill	SE	KYAT3	122813362	kynurenine aminotransferase 3	chrNC_056744.1	-	2,1,4	1,0,1	1,2,2	5,6,6	262	149	7.6e-05	0.00146388	0.532,1.0,0.695	0.102,0.159,0.159	0.602
gill	SE	TBC1D4	122813357	TBC1 domain family member 4	chrNC_056744.1	-	0,2,0	12,3,11	16,10,2	39,21,13	298	149	0.00014964	0.00260577	0.0,0.25,0.0	0.17,0.192,0.071	-0.061
gill	SE	LOC122813345	122813345	putative ferric-chelate reductase 1	chrNC_056744.1	-	73,190,36	7,26,0	258320552	0,0,6	287	149	2.49e-12	2.76e-10	0.844,0.791,1.0	1.0,1.0,0.979	-0.115
gill	SE	AK4	122813316	adenylate kinase 4	chrNC_056744.1	+	47,62,35	0,10,1	56,52,51	0,0,0	298	149	3.85e-05	0.000829631	1.0,0.756,0.946	1.0,1.0,1.0	-0.099
gill	SE	ATG4C	122813300	autophagy related 4C cysteine peptidase	chrNC_056744.1	+	0,0,2	13,7,8	1,4,10	23,23,29	298	149	0.00258242	0.0303892	0.0,0.0,0.111	0.021,0.08,0.147	-0.046
gill	SE	IRS1	122800899	insulin receptor substrate 1	chrNC_056734.1	+	0,2,0	35,50,46	9,1,1	19,26,15	190	149	0.000102723	0.00189873	0.0,0.03,0.0	0.271,0.029,0.05	-0.107
gill	SE	NTAQ1	122798002	N-terminal glutamine amidase 1	chrNC_056732.1	-	33,28,32	0,1,0	45,15,49	4,0,10	274	149	1.85e-05	0.000443707	1.0,0.938,1.0	0.86,1.0,0.727	0.117
gill	SE	NTAQ1	122798002	N-terminal glutamine amidase 1	chrNC_056732.1	-	20,30,22	0,0,0	17,29,42	13,2,3	298	149	8.93e-07	3.19e-05	1.0,1.0,1.0	0.395,0.879,0.875	0.284
gill	SE	ATP11C	122790005	ATPase phospholipid transporting 11C	chrNC_056749.1	+	27,35,66	16,32,22	39,42,79	12,10,4	239	149	0.000736445	0.0104202	0.513,0.405,0.652	0.67,0.724,0.925	-0.25
gill	SE	LOC122800867	122800867	PHD finger protein 13-like	chrNC_056734.1	+	17,41,31	0,1,3	32,40,40	9,4,0	197	149	0.0233751	0.196131	1.0,0.969,0.887	0.729,0.883,1.0	0.081
gill	SE	DNAJC19	122800858	DnaJ heat shock protein family (Hsp40) member C19	chrNC_056734.1	-	153157147	7,17,6	194234332	9,8,10	226	149	0.0394036	0.30298	0.935,0.859,0.942	0.934,0.951,0.956	-0.035
gill	SE	LOC122800837	122800837	venom phosphodiesterase CdcPDE-like	chrNC_056734.1	+	7,20,20	0,0,0	14,58,67	2,0,4	298	149	0.0390152	0.300358	1.0,1.0,1.0	0.778,1.0,0.893	0.11
gill	SE	LOC122811368	122811368	olfactomedin-like protein 2A	chrNC_056743.1	+	6,23,5	0,0,0	3,14,15	0,6,3	298	149	3.31e-06	0.000100134	1.0,1.0,1.0	1.0,0.538,0.714	0.249
gill	SE	LOC122798404	122798404	kunitz-type protease inhibitor 2-like	chrNC_056725.1	+	155121127	65,66,60	439261374	193,93,94	298	149	0.0411524	0.313626	0.544,0.478,0.514	0.532,0.584,0.665	-0.082
gill	SE	LOC122798404	122798404	kunitz-type protease inhibitor 2-like	chrNC_056725.1	+	0,1,3	65,66,60	6,5,10	193,93,94	206	149	0.00699049	0.071167	0.0,0.011,0.035	0.022,0.037,0.071	-0.028
gill	SE	SDHAF2	122791599	succinate dehydrogenase complex assembly factor 2	chrNC_056751.1	-	64,48,84	18,5,8	196174237	10,3,10	259	149	2.47e-05	0.000566851	0.672,0.847,0.858	0.919,0.971,0.932	-0.148
gill	SE	NICN1	122801072	nicolin 1, tubulin polyglutamylase complex subunit	chrNC_056734.1	+	1,0,1	1,1,3	10,5,5	0,4,0	209	149	8.44e-06	0.000224002	0.416,0.0,0.192	1.0,0.471,1.0	-0.621
gill	SE	ELP4	122791282	elongator acetyltransferase complex subunit 4	chrNC_056751.1	+	39,52,28	5,6,4	35,45,54	2,0,0	185	149	1.7e-05	0.000414137	0.863,0.875,0.849	0.934,1.0,1.0	-0.116
gill	SE	BRD8	122800029	bromodomain containing 8	chrNC_056733.1	+	78,131,71	1,0,7	148165147	50,52,27	219	149	9.37e-14	1.33e-11	0.982,1.0,0.873	0.668,0.683,0.787	0.239
gill	SE	BRD8	122800029	bromodomain containing 8	chrNC_056733.1	+	7,11,3	32,56,25	44,36,20	74,70,60	298	149	0.000101068	0.00187466	0.099,0.089,0.057	0.229,0.205,0.143	-0.111
gill	SE	BRD8	122800029	bromodomain containing 8	chrNC_056733.1	+	57,65,62	22,39,20	80,68,96	22,21,19	203	149	0.0209083	0.17892	0.655,0.55,0.695	0.727,0.704,0.788	-0.106
gill	SE	BRD8	122800029	bromodomain containing 8	chrNC_056733.1	+	19,30,24	3,13,1	44,31,38	0,1,0	203	149	4.82e-07	1.85e-05	0.823,0.629,0.946	1.0,0.958,1.0	-0.187
gill	SE	BRD8	122800029	bromodomain containing 8	chrNC_056733.1	+	24,34,25	20,36,31	9,11,4	58,35,53	194	149	1.7e-10	1.41e-08	0.48,0.42,0.382	0.106,0.194,0.055	0.309
gill	SE	MCTS1	122789896	MCTS1 re-initiation and release factor	chrNC_056749.1	-	632817637	0,2,2	668799819	4,19,10	247	149	0.000670667	0.00973675	1.0,0.996,0.995	0.99,0.962,0.98	0.02
gill	SE	ACLY	122787845	ATP citrate lyase	chrNC_056747.1	+	24,24,26	6,2,3	74,71,83	25,22,13	179	149	0.0498715	0.367652	0.769,0.909,0.878	0.711,0.729,0.842	0.091
gill	SE	TNIP1	122799974	TNFAIP3 interacting protein 1	chrNC_056733.1	-	144816481574	8,6,21	134318751681	26,20,39	298	149	3.65e-05	0.000789379	0.989,0.993,0.974	0.963,0.979,0.956	0.019
gill	SE	TNIP1	122799974	TNFAIP3 interacting protein 1	chrNC_056733.1	-	9731097897	3,1,3	197419241653	27,43,18	290	149	2.02e-08	1.1e-06	0.994,0.998,0.994	0.974,0.958,0.979	0.025
gill	SE	LOC122799947	122799947	transcription factor COE1	chrNC_056733.1	+	0,1,0	2,3,1	20,2,4	3,6,7	218	149	3.26e-05	0.000712068	0.0,0.186,0.0	0.82,0.186,0.281	-0.367
gill	SE	ZCRB1	122815174	zinc finger CCHC-type and RNA binding motif containing 1	chrNC_056745.1	-	66,110,76	3,0,0	128156138	1,7,5	237	149	0.0143691	0.130195	0.933,1.0,1.0	0.988,0.933,0.946	0.022
gill	SE	LOC122792928	122792928	FAST kinase domain-containing protein 2, mitochondrial-like	chrNC_056728.1	+	89112130	7,14,3	28,67,41	0,0,0	298	149	9.34e-07	3.33e-05	0.864,0.8,0.956	1.0,1.0,1.0	-0.127
gill	SE	RAN	122799588	RAN, member RAS oncogene family	chrNC_056733.1	+	501072406690	1,0,0	8441968010568	218,21,0	298	149	4.16e-06	0.000122354	1.0,1.0,1.0	0.951,0.996,1.0	0.018
gill	SE	LOC122798235	122798235	probable 2-ketogluconate reductase	chrNC_056732.1	-	46,37,29	0,0,0	63,63,67	7,0,0	246	149	0.0498259	0.367652	1.0,1.0,1.0	0.845,1.0,1.0	0.052
gill	SE	UBE2B	122799878	ubiquitin conjugating enzyme E2 B	chrNC_056733.1	-	170241167	0,0,0	205206341	11,4,1	239	149	0.00237295	0.0283232	1.0,1.0,1.0	0.921,0.97,0.995	0.038
gill	SE	UBE2B	122799878	ubiquitin conjugating enzyme E2 B	chrNC_056733.1	-	21,20,7	96,156,72	6,2,20	127120143	298	149	0.00375611	0.0424096	0.099,0.06,0.046	0.023,0.008,0.065	0.036
gill	SE	LOC122795579	122795579	metallophosphoesterase MPPED2-like	chrNC_056730.1	+	34,49,30	0,0,0	27,35,46	4,1,4	298	149	5.12e-05	0.00105149	1.0,1.0,1.0	0.771,0.946,0.852	0.144
gill	SE	P4HA2	122799853	prolyl 4-hydroxylase subunit alpha 2	chrNC_056733.1	+	43,56,33	64,121,72	39,26,51	28,56,38	215	149	0.0262742	0.216055	0.318,0.243,0.241	0.491,0.243,0.482	-0.138
gill	SE	TCERG1	122800431	transcription elongation regulator 1	chrNC_056733.1	-	92,114,63	13,26,19	49,33,36	0,4,7	239	149	0.0106907	0.101629	0.815,0.732,0.674	1.0,0.837,0.762	-0.126
gill	SE	TCERG1	122800431	transcription elongation regulator 1	chrNC_056733.1	-	51,56,54	10,12,8	51,32,20	0,1,0	212	149	9.17e-09	5.38e-07	0.782,0.766,0.826	1.0,0.957,1.0	-0.194
gill	SE	LOC122802398	122802398	SR-related and CTD-associated factor 4-like	chrNC_056735.1	-	13,23,24	0,5,3	61,44,37	0,0,0	224	149	0.000118224	0.00214137	1.0,0.754,0.842	1.0,1.0,1.0	-0.135
gill	SE	HARS1	122799757	histidyl-tRNA synthetase 1	chrNC_056733.1	+	113,114,75	264295243	88101113	180175207	298	149	0.00502723	0.0541477	0.176,0.162,0.134	0.196,0.224,0.214	-0.054
gill	SE	LOC122799716	122799716	dual specificity protein kinase CLK4-like	chrNC_056733.1	-	62127101	14,14,3	21,24,37	21,18,34	237	149	2.14e-13	2.89e-11	0.736,0.851,0.955	0.386,0.456,0.406	0.431
gill	SE	MRPS10	122793638	mitochondrial ribosomal protein S10	chrNC_056725.1	-	93,126,93	32,71,27	68,71,100	10,3,7	210	149	3.54e-09	2.28e-07	0.673,0.557,0.71	0.828,0.944,0.91	-0.247
gill	SE	SIRT4	122799683	sirtuin 4	chrNC_056733.1	-	45,88,65	0,0,0	83,109,71	5,5,1	298	149	0.000324636	0.00521234	1.0,1.0,1.0	0.892,0.916,0.973	0.073
gill	SE	EIF4ENIF1	122799649	eukaryotic translation initiation factor 4E nuclear import factor 1	chrNC_056733.1	-	1,2,0	7,10,7	10,18,9	22,11,22	298	149	7.59e-05	0.00146265	0.067,0.091,0.0	0.185,0.45,0.17	-0.216
gill	SE	EIF4ENIF1	122799649	eukaryotic translation initiation factor 4E nuclear import factor 1	chrNC_056733.1	-	14,7,12	0,0,3	36,15,40	5,8,5	298	149	0.00990566	0.095834	1.0,1.0,0.667	0.783,0.484,0.8	0.2
gill	SE	LOC122807238	122807238	SLAM family member 8-like	chrNC_056739.1	-	44,54,55	0,0,0	62,43,36	5,2,0	298	149	0.00568074	0.0599929	1.0,1.0,1.0	0.861,0.915,1.0	0.075
gill	SE	TCF7L2	122788897	transcription factor 7 like 2	chrNC_056748.1	+	3,1,8	59,68,76	16,11,5	22,34,22	182	149	2.72e-07	1.13e-05	0.04,0.012,0.079	0.373,0.209,0.157	-0.203
gill	SE	TCF7L2	122788897	transcription factor 7 like 2	chrNC_056748.1	+	1,4,2	9,13,14	8,2,4	3,1,7	200	149	0.00118439	0.0157249	0.076,0.186,0.096	0.665,0.598,0.299	-0.401
gill	SE	TCF7L2	122788897	transcription factor 7 like 2	chrNC_056748.1	+	2,10,8	1,16,4	8,2,6	0,2,0	200	149	0.00018905	0.00322099	0.598,0.318,0.598	1.0,0.427,1.0	-0.304
gill	SE	TCF7L2	122788897	transcription factor 7 like 2	chrNC_056748.1	+	6,22,12	1,16,4	5,11,7	0,2,0	222	149	8.37e-05	0.00158972	0.801,0.48,0.668	1.0,0.787,1.0	-0.279
gill	SE	TCF7L2	122788897	transcription factor 7 like 2	chrNC_056748.1	+	6,11,5	1,7,7	4,1,13	1,0,2	222	149	0.00470905	0.0511164	0.801,0.513,0.324	0.729,1.0,0.814	-0.302
gill	SE	TCF7L2	122788897	transcription factor 7 like 2	chrNC_056748.1	+	10,20,23	1,16,4	4,1,8	0,2,0	222	149	0.0133862	0.122698	0.87,0.456,0.794	1.0,0.251,1.0	-0.044
gill	SE	UPB1	122799635	beta-ureidopropionase 1	chrNC_056733.1	-	45,48,30	0,0,0	104,129,46	0,0,11	298	149	0.00195556	0.0240637	1.0,1.0,1.0	1.0,1.0,0.676	0.108
gill	SE	CCHR4.PART0H22orf39	122799604	chromosome chr4.part0 C22orf39 homolog	chrNC_056733.1	-	306636380	5,0,9	252382299	42,54,48	298	149	0	0	0.968,1.0,0.955	0.75,0.78,0.757	0.212
gill	SE	PUS1	122799598	pseudouridine synthase 1	chrNC_056733.1	+	20,29,24	9,0,3	25,29,39	0,1,0	252	149	3.1e-05	0.000684537	0.568,1.0,0.825	1.0,0.945,1.0	-0.184
gill	SE	LOC122800342	122800342	uncharacterized LOC122800342	chrNC_056733.1	+	5,53,0	369419319	9,3,0	403432555	298	149	2.5e-06	7.88e-05	0.007,0.059,0.0	0.011,0.003,0.0	0.017
gill	SE	LOC122809344	122809344	Friend leukemia integration 1 transcription factor-like	chrNC_056741.1	+	0,0,0	1,3,4	6,5,4	13,26,3	197	149	5.25e-06	0.00014926	0.0,0.0,0.0	0.259,0.127,0.502	-0.296
gill	SE	SPPL2A	122806868	signal peptide peptidase like 2A	chrNC_056739.1	+	53,66,91	3,0,3	88,94,144	17,15,28	203	149	1.16e-08	6.65e-07	0.928,1.0,0.957	0.792,0.821,0.791	0.16
gill	SE	COMT	122799566	catechol-O-methyltransferase	chrNC_056733.1	+	145110174	0,0,0	215360335	9,1,7	298	149	0.00163709	0.0207745	1.0,1.0,1.0	0.923,0.994,0.96	0.041
gill	SE	LOC122815888	122815888	ankyrin repeat domain-containing protein 26-like	chrNC_056745.1	-	38,25,24	5,0,1	20,14,4	0,0,0	195	149	0.0371069	0.28789	0.853,1.0,0.948	1.0,1.0,1.0	-0.066
gill	SE	LOC122815888	122815888	ankyrin repeat domain-containing protein 26-like	chrNC_056745.1	-	6,8,5	1,0,2	0,0,0	8,2,9	298	149	1.85e-13	2.53e-11	0.75,1.0,0.556	0.0,0.0,0.0	0.769
gill	SE	LOC122815888	122815888	ankyrin repeat domain-containing protein 26-like	chrNC_056745.1	-	5,2,4	1,0,2	0,0,0	8,2,9	298	149	7.42e-10	5.58e-08	0.714,1.0,0.5	0.0,0.0,0.0	0.738
gill	SE	EPS15L1	122817670	epidermal growth factor receptor pathway substrate 15 like 1	chrNC_056747.1	-	69,108,78	23,21,8	33,42,43	1,2,5	200	149	0.00100708	0.0137267	0.691,0.793,0.879	0.961,0.94,0.865	-0.134
gill	SE	SLC35A5	122802657	solute carrier family 35 member A5	chrNC_056735.1	+	34,26,36	6,8,4	36,40,39	3,0,1	227	149	0.000106782	0.00196035	0.788,0.681,0.855	0.887,1.0,0.962	-0.175
gill	SE	LOC122799534	122799534	P2X purinoceptor 2-like	chrNC_056733.1	+	228131157	1,4,7	676836749	28,57,27	215	149	0.00203466	0.0249344	0.994,0.958,0.94	0.944,0.91,0.951	0.029
gill	SE	LOC122799534	122799534	P2X purinoceptor 2-like	chrNC_056733.1	+	164117122	1,4,7	629655617	28,57,27	227	149	0.00444477	0.0489027	0.991,0.95,0.92	0.936,0.883,0.937	0.035
gill	SE	NCKAP5	122804812	NCK associated protein 5	chrNC_056737.1	-	1,5,1	0,0,2	1,12,10	9,9,4	298	149	0.00490675	0.0530309	1.0,1.0,0.2	0.053,0.4,0.556	0.397
gill	SE	P2RX7	122799526	purinergic receptor P2X 7	chrNC_056733.1	+	27,51,24	0,0,0	28,25,20	0,0,7	266	149	0.00438477	0.0483715	1.0,1.0,1.0	1.0,1.0,0.615	0.128
gill	SE	TCF20	122804662	transcription factor 20	chrNC_056726.1	-	21,12,14	4,2,0	6,16,6	0,0,0	298	149	0.00191538	0.0236872	0.724,0.75,1.0	1.0,1.0,1.0	-0.175
gill	SE	TCF20	122804662	transcription factor 20	chrNC_056726.1	-	0,2,1	4,2,0	3,13,9	0,0,0	230	149	2.92e-06	9.02e-05	0.0,0.393,1.0	1.0,1.0,1.0	-0.536
gill	SE	TCF20	122804662	transcription factor 20	chrNC_056726.1	-	2,5,6	8,3,8	11,31,19	1,1,2	230	149	1.48e-08	8.33e-07	0.139,0.519,0.327	0.877,0.953,0.86	-0.568
gill	SE	ZCCHC8	122799489	zinc finger CCHC-type containing 8	chrNC_056733.1	+	1,3,8	66112112	2,9,3	39,32,48	218	149	0.0194567	0.168169	0.01,0.018,0.047	0.034,0.161,0.041	-0.054
gill	SE	STRN3	122804142	striatin 3	chrNC_056737.1	-	2,0,0	3,7,4	3,10,2	17,19,15	260	149	0.00468312	0.0508752	0.276,0.0,0.0	0.092,0.232,0.071	-0.04
gill	SE	BOD1	122799812	biorientation of chromosomes in cell division 1	chrNC_056733.1	-	26,37,10	0,0,0	32,24,12	5,6,9	274	149	2.41e-09	1.61e-07	1.0,1.0,1.0	0.777,0.685,0.42	0.373
gill	SE	RNF146	122795726	ring finger protein 146	chrNC_056725.1	+	1,0,0	10,5,7	7,2,1	33,59,36	294	149	0.0412888	0.314539	0.048,0.0,0.0	0.097,0.017,0.014	-0.027
gill	SE	LOC122798692	122798692	fucolectin-like	chrNC_056732.1	-	0,1,4	15,30,22	3,13,15	11,38,33	231	149	2.38e-05	0.000548899	0.0,0.021,0.105	0.15,0.181,0.227	-0.144
gill	SE	OTUD5	122809048	OTU deubiquitinase 5	chrNC_056741.1	+	531786647	31,74,48	408528408	76,74,71	260	149	2.45e-08	1.32e-06	0.908,0.859,0.885	0.755,0.803,0.767	0.109
gill	SE	TM9SF1	122790844	transmembrane 9 superfamily member 1	chrNC_056750.1	+	48,17,42	1,0,0	96113121	0,4,8	298	149	0.00203106	0.0249124	0.96,1.0,1.0	1.0,0.934,0.883	0.048
gill	SE	AAK1	122811282	AP2 associated kinase 1	chrNC_056743.1	+	2,1,0	7,2,1	9,7,6	4,5,5	254	149	0.000357596	0.00568374	0.144,0.227,0.0	0.569,0.451,0.413	-0.354
gill	SE	TESC	122799318	tescalcin	chrNC_056733.1	-	27,88,29	2,5,0	22,44,85	0,0,2	197	149	0.0315291	0.251093	0.911,0.93,1.0	1.0,1.0,0.97	-0.043
gill	SE	TESC	122799318	tescalcin	chrNC_056733.1	-	38,110,47	0,0,1	42,56,76	2,0,5	219	149	0.0348607	0.273034	1.0,1.0,0.97	0.935,1.0,0.912	0.041
gill	SE	FBXW8	122799290	F-box and WD repeat domain containing 8	chrNC_056733.1	-	17,24,26	2,4,8	27,27,26	0,0,0	254	149	4.8e-08	2.37e-06	0.833,0.779,0.656	1.0,1.0,1.0	-0.244
gill	SE	LOC122799246	122799246	uncharacterized LOC122799246	chrNC_056733.1	+	212195214	13,24,8	175137155	1,6,5	291	149	0.000465665	0.00708065	0.893,0.806,0.932	0.989,0.921,0.941	-0.073
gill	SE	LOC122799242	122799242	uncharacterized LOC122799242	chrNC_056733.1	-	12,56,28	0,0,1	95,151,72	4,8,1	212	149	0.0044992	0.0493297	1.0,1.0,0.952	0.943,0.93,0.981	0.033
gill	SE	AFMID	122799238	arylformamidase	chrNC_056733.1	+	7,0,6	13,6,23	2,0,3	8,10,31	237	149	0.0229446	0.193462	0.253,0.0,0.141	0.136,0.0,0.057	0.067
gill	SE	MAPK7	122811494	mitogen-activated protein kinase 7	chrNC_056726.1	-	222195203	4,10,1	49,45,52	0,0,0	298	149	0.00173382	0.0218168	0.965,0.907,0.99	1.0,1.0,1.0	-0.046
gill	SE	MAPK7	122811494	mitogen-activated protein kinase 7	chrNC_056726.1	-	60,49,63	4,10,1	27,41,37	0,0,0	298	149	5.67e-06	0.000159102	0.882,0.71,0.969	1.0,1.0,1.0	-0.146
gill	SE	CENPQ	122811907	centromere protein Q	chrNC_056743.1	+	94158130	16,2,17	181240201	0,3,0	218	149	2.86e-11	2.76e-09	0.801,0.982,0.839	1.0,0.982,1.0	-0.12
gill	SE	CENPQ	122811907	centromere protein Q	chrNC_056743.1	+	126113153	0,3,1	171274244	12,15,8	263	149	8.65e-06	0.000228848	1.0,0.955,0.989	0.89,0.912,0.945	0.066
gill	SE	LOC122795946	122795946	survival of motor neuron protein-like	chrNC_056730.1	-	43,78,44	33,50,41	71,78,50	13,22,18	298	149	5.01e-06	0.000143881	0.394,0.438,0.349	0.732,0.639,0.581	-0.257
gill	SE	LOC122800112	122800112	uncharacterized LOC122800112	chrNC_056733.1	+	10,7,1	0,5,0	18,32,24	0,0,0	182	149	0.0311154	0.248634	1.0,0.534,1.0	1.0,1.0,1.0	-0.155
gill	SE	WIPF3	122798128	WAS/WASL interacting protein family member 3	chrNC_056732.1	+	54,34,71	0,0,0	45,61,77	0,4,7	196	149	0.000437968	0.00671338	1.0,1.0,1.0	1.0,0.921,0.893	0.062
gill	SE	LOC122794391	122794391	CD2 associated protein	chrNC_056729.1	+	67,67,80	3,3,5	90,92,94	10,4,15	203	149	0.0263971	0.216877	0.943,0.943,0.922	0.869,0.944,0.821	0.058
gill	SE	CYRIB	122797708	CYFIP related Rac1 interactor B	chrNC_056732.1	-	24,19,23	4,11,6	49,44,54	7,3,3	234	149	0.0025934	0.0304805	0.793,0.524,0.709	0.817,0.903,0.92	-0.205
gill	SE	CYRIB	122797708	CYFIP related Rac1 interactor B	chrNC_056732.1	-	13,11,16	0,0,0	26,42,39	5,4,2	234	149	4.69e-05	0.000980617	1.0,1.0,1.0	0.768,0.87,0.925	0.146
gill	SE	CYRIB	122797708	CYFIP related Rac1 interactor B	chrNC_056732.1	-	9,26,19	0,0,0	36,8,18	5,4,2	226	149	2.59e-06	8.14e-05	1.0,1.0,1.0	0.826,0.569,0.856	0.25
gill	SE	CYRIB	122797708	CYFIP related Rac1 interactor B	chrNC_056732.1	-	21,0,32	13,33,24	0,32,0	50,12,36	278	149	0.0342036	0.268666	0.464,0.0,0.417	0.0,0.588,0.0	0.098
gill	SE	PITPNM2	122798798	phosphatidylinositol transfer protein membrane associated 2	chrNC_056732.1	+	3,4,3	0,0,0	7,10,11	4,0,1	298	149	0.0090591	0.0887914	1.0,1.0,1.0	0.467,1.0,0.846	0.229
gill	SE	RABGAP1	122790825	RAB GTPase activating protein 1	chrNC_056750.1	-	27,39,23	0,0,0	144,137,83	3,0,6	298	149	0.0179116	0.15689	1.0,1.0,1.0	0.96,1.0,0.874	0.055
gill	SE	OMA1	122813281	OMA1 zinc metallopeptidase	chrNC_056744.1	-	43,34,37	0,7,1	84,24,49	0,0,0	298	149	0.00081538	0.0113841	1.0,0.708,0.949	1.0,1.0,1.0	-0.114
gill	SE	OMA1	122813281	OMA1 zinc metallopeptidase	chrNC_056744.1	-	86,47,81	8,47,6	149,52,42	0,2,9	298	149	0.0108915	0.103382	0.843,0.333,0.871	1.0,0.929,0.7	-0.194
gill	SE	ALKBH4	122787250	alkB homolog 4, lysine demethylase	chrNC_056747.1	-	41,74,47	6,1,3	41,67,41	12,14,16	298	149	2.09e-05	0.000489127	0.774,0.974,0.887	0.631,0.705,0.562	0.246
gill	SE	MIS18BP1	122804420	MIS18 binding protein 1	chrNC_056737.1	+	2,1,2	4,0,0	2,0,2	1,6,1	298	149	0.0384805	0.296724	0.2,1.0,1.0	0.5,0.0,0.5	0.4
gill	SE	DEPDC5	122799662	DEP domain containing 5, GATOR1 subcomplex subunit	chrNC_056733.1	-	4,5,4	0,2,0	0,1,9	4,2,20	212	149	4.05e-07	1.6e-05	1.0,0.637,1.0	0.0,0.26,0.24	0.712
gill	SE	CPLANE2	122793633	ciliogenesis and planar polarity effector complex subunit 2	chrNC_056728.1	-	0,3,1	2,5,7	7,3,9	2,0,1	298	149	2.93e-07	1.2e-05	0.0,0.231,0.067	0.636,1.0,0.818	-0.719
gill	SE	CPLANE2	122793633	ciliogenesis and planar polarity effector complex subunit 2	chrNC_056728.1	-	0,0,0	1,2,5	0,6,2	2,3,1	285	149	0.000121883	0.00219572	0.0,0.0,0.0	0.0,0.511,0.511	-0.341
gill	SE	CPLANE2	122793633	ciliogenesis and planar polarity effector complex subunit 2	chrNC_056728.1	-	1,0,0	2,5,7	3,5,2	2,0,1	285	149	2.63e-07	1.09e-05	0.207,0.0,0.0	0.44,1.0,0.511	-0.581
gill	SE	TNFSF10	122800894	TNF superfamily member 10	chrNC_056734.1	+	0,0,3	55,51,28	0,0,22	92,74,64	298	149	0.00163861	0.0207798	0.0,0.0,0.051	0.0,0.0,0.147	-0.032
gill	SE	HDAC11	122807125	histone deacetylase 11	chrNC_056739.1	+	20,7,10	1,0,0	42,18,52	3,7,4	266	149	0.000117905	0.00213763	0.918,1.0,1.0	0.887,0.59,0.879	0.187
gill	SE	LOC122798902	122798902	uncharacterized LOC122798902	chrNC_056732.1	-	3331561493	0,13,10	38,4126,85	3,89,0	170	149	1.54e-06	5.17e-05	1.0,0.995,0.992	0.917,0.976,1.0	0.031
gill	SE	METTL4	122798616	methyltransferase 4, N6-adenosine	chrNC_056732.1	-	27,16,6	11,7,6	5,10,6	1,0,1	215	149	4.73e-05	0.000986615	0.63,0.613,0.409	0.776,1.0,0.806	-0.31
gill	SE	LOC122798611	122798611	GATA zinc finger domain-containing protein 4-like	chrNC_056732.1	+	196,15,176	0,0,11	6610951102	0,0,0	191	149	0.0272831	0.222612	1.0,1.0,0.926	1.0,1.0,1.0	-0.025
gill	SE	LOC122787814	122787814	signal transducer and activator of transcription 5B-like	chrNC_056747.1	+	20,17,16	7,12,6	58,64,25	7,8,3	216	149	0.000280539	0.0045506	0.663,0.494,0.648	0.851,0.847,0.852	-0.248
gill	SE	LOC122787814	122787814	signal transducer and activator of transcription 5B-like	chrNC_056747.1	+	1,3,0	7,12,6	5,8,3	7,8,3	298	149	0.00036601	0.00579802	0.067,0.111,0.0	0.263,0.333,0.333	-0.25
gill	SE	CALCR	122798581	calcitonin receptor	chrNC_056732.1	-	0,0,0	34,45,48	3,8,3	103100109	208	149	0.0126606	0.117237	0.0,0.0,0.0	0.02,0.054,0.019	-0.031
gill	SE	LOC122798571	122798571	progranulin-like	chrNC_056732.1	-	14,57,27	1,0,0	85,99,60	5,4,0	298	149	0.00765617	0.0768701	0.875,1.0,1.0	0.895,0.925,1.0	0.018
gill	SE	LOC122798566	122798566	tropomyosin alpha-1 chain	chrNC_056732.1	-	53621615	1,3,1	1587302476	21,30,29	275	149	4.8e-06	0.000139091	0.73,0.985,0.999	0.803,0.929,0.979	0.001
gill	SE	LOC122798566	122798566	tropomyosin alpha-1 chain	chrNC_056732.1	-	400654314	1,3,1	129211561870	21,30,29	275	149	3.04e-06	9.32e-05	0.995,0.992,0.994	0.971,0.954,0.972	0.028
gill	SE	LOC122815864	122815864	F-actin-monooxygenase MICAL2-like	chrNC_056745.1	-	1,1,5	3,7,4	15,17,9	12,13,3	228	149	0.0190121	0.164928	0.179,0.085,0.45	0.45,0.461,0.662	-0.286
gill	SE	TTC19	122798539	tetratricopeptide repeat domain 19	chrNC_056732.1	-	108137100	6,14,13	53,81,114	7,0,0	206	149	0.000589718	0.00871513	0.929,0.876,0.848	0.846,1.0,1.0	-0.064
gill	SE	GSDME	122798528	gasdermin E	chrNC_056732.1	-	7,17,8	35,60,37	20,35,24	58,87,29	259	149	0.010024	0.0967467	0.103,0.14,0.111	0.166,0.188,0.323	-0.108
gill	SE	CFAP69	122798514	cilia and flagella associated protein 69	chrNC_056732.1	-	28,18,22	6,3,0	22,7,21	0,0,0	287	149	1.95e-05	0.000463094	0.708,0.757,1.0	1.0,1.0,1.0	-0.178
gill	SE	LOC122798496	122798496	metalloreductase STEAP4-like	chrNC_056732.1	+	113,77,105	0,1,0	50,49,31	2,8,1	298	149	7.46e-06	0.000202975	1.0,0.975,1.0	0.926,0.754,0.939	0.119
gill	SE	ZBTB49	122794309	zinc finger and BTB domain containing 49	chrNC_056729.1	+	20,71,17	4,4,1	18,8,17	0,0,0	298	149	6.51e-05	0.00129724	0.714,0.899,0.895	1.0,1.0,1.0	-0.164
gill	SE	LOC122798413	122798413	ubiquitin carboxyl-terminal hydrolase CYLD-like	chrNC_056732.1	+	7,8,5	0,0,0	5,0,5	9,14,0	246	149	7.27e-08	3.49e-06	1.0,1.0,1.0	0.252,0.0,1.0	0.583
gill	SE	URI1	122798402	URI1 prefoldin like chaperone	chrNC_056732.1	-	19,18,10	0,0,0	25,47,36	1,5,1	184	149	0.0106358	0.101294	1.0,1.0,1.0	0.953,0.884,0.967	0.065
gill	SE	TBCCD1	122793031	TBCC domain containing 1	chrNC_056728.1	-	22,38,25	2,0,5	22,20,17	0,0,0	298	149	0.00123252	0.0162387	0.846,1.0,0.714	1.0,1.0,1.0	-0.147
gill	SE	TASOR	122807719	transcription activation suppressor	chrNC_056740.1	+	20,8,10	0,1,0	16,8,28	5,11,6	221	149	4.89e-07	1.86e-05	1.0,0.844,1.0	0.683,0.329,0.759	0.358
gill	SE	LOC122800467	122800467	T-cell immunoglobulin and mucin domain-containing protein 4-like	chrNC_056733.1	+	0,0,5	2,4,4	8,8,1	2,0,7	224	149	0.0151413	0.13623	0.0,0.0,0.454	0.727,1.0,0.087	-0.453
gill	SE	RAB11FIP4	122799192	RAB11 family interacting protein 4	chrNC_056733.1	+	0,2,1	2,0,1	32,24,15	4,0,2	298	149	0.0136684	0.124861	0.0,1.0,0.333	0.8,1.0,0.789	-0.419
gill	SE	TMEM177	122793014	transmembrane protein 177	chrNC_056728.1	+	9,12,7	9,3,4	3,0,0	4,2,11	257	149	1.42e-05	0.000356637	0.367,0.699,0.504	0.303,0.0,0.0	0.422
gill	SE	TMEM177	122793014	transmembrane protein 177	chrNC_056728.1	+	26,20,4	9,3,4	3,2,6	4,2,11	251	149	0.00430815	0.0476765	0.632,0.798,0.372	0.308,0.372,0.245	0.292
gill	SE	TRAFD1	122800261	TRAF-type zinc finger domain containing 1	chrNC_056733.1	-	51,51,52	0,0,4	17,49,34	21,24,23	298	149	1.11e-16	2.19e-14	1.0,1.0,0.867	0.288,0.505,0.425	0.55
gill	SE	COPS5	122798327	COP9 signalosome subunit 5	chrNC_056732.1	+	65,90,101	6,5,3	106123130	3,0,1	215	149	0.000523728	0.00783772	0.882,0.926,0.959	0.961,1.0,0.989	-0.061
gill	SE	LOC122817051	122817051	bactericidal permeability-increasing protein-like	chrNC_056746.1	-	3591035508	183,0,4	1143729997	0,0,1	278	149	0.000120675	0.00217951	0.513,1.0,0.986	1.0,1.0,0.998	-0.166
gill	SE	MGAT4B	122800005	alpha-1,3-mannosyl-glycoprotein 4-beta-N-acetylglucosaminyltransferase B	chrNC_056733.1	-	40,89,20	2,5,2	135,245,82	0,4,0	237	149	0.00149953	0.019261	0.926,0.918,0.863	1.0,0.975,1.0	-0.089
gill	SE	SIN3B	122817673	SIN3 transcription regulator family member B	chrNC_056747.1	+	8,11,7	0,0,0	16,15,19	4,3,0	239	149	0.000424374	0.00656628	1.0,1.0,1.0	0.714,0.757,1.0	0.176
gill	SE	LOC122796444	122796444	beta-galactosidase-like	chrNC_056731.1	-	61,77,155	0,1,5	133187364	2,16,8	263	149	0.0313128	0.249896	1.0,0.978,0.946	0.974,0.869,0.963	0.039
gill	SE	ASCC2	122800255	activating signal cointegrator 1 complex subunit 2	chrNC_056733.1	-	236338240	12,37,0	153180129	0,0,0	218	149	1.48e-09	1.05e-07	0.931,0.862,1.0	1.0,1.0,1.0	-0.069
gill	SE	CSNK2A1	122817227	casein kinase 2 alpha 1	chrNC_056746.1	+	171222541608	6,6,15	163020831661	37,26,28	298	149	6.67e-09	4.01e-07	0.993,0.995,0.982	0.957,0.976,0.967	0.023
gill	SE	SMIM8	122799854	small integral membrane protein 8	chrNC_056725.1	-	193214184	0,0,2	125155164	38,22,26	298	149	0	0	1.0,1.0,0.979	0.622,0.779,0.759	0.273
gill	SE	LOC122798233	122798233	nuclear transport factor 2-like	chrNC_056732.1	-	133412281754	23,73,19	115311051963	0,1,0	221	149	0	0	0.975,0.919,0.984	1.0,0.999,1.0	-0.04
gill	SE	LOC122798226	122798226	glyoxylate/hydroxypyruvate reductase B-like	chrNC_056732.1	+	13,31,437	0,0,4	24,435,4	0,11,0	246	149	0.0426613	0.323693	1.0,1.0,0.985	1.0,0.96,1.0	0.008
gill	SE	LOC122815929	122815929	mitogen-activated protein kinase 11-like	chrNC_056745.1	-	3,5,7	0,0,0	16,5,11	1,1,3	179	149	0.0279727	0.227154	1.0,1.0,1.0	0.93,0.806,0.753	0.17
gill	SE	LOC122792192	122792192	antizyme inhibitor 2-like	chrNC_056727.1	-	8519136349480	49,29,42	339785652055630	360419489	284	149	2.8e-07	1.15e-05	0.989,0.996,0.992	0.98,0.986,0.984	0.009
gill	SE	SATB1	122798208	SATB homeobox 1	chrNC_056732.1	-	4,18,9	1,0,0	9,10,13	4,15,4	282	149	2.31e-07	9.77e-06	0.679,1.0,1.0	0.543,0.26,0.632	0.415
gill	SE	SETX	122790790	senataxin	chrNC_056750.1	-	8,3,1	0,0,0	2,6,2	5,0,0	274	149	0.0306828	0.246036	1.0,1.0,1.0	0.179,1.0,1.0	0.274
gill	SE	POGLUT1	122803360	protein O-glucosyltransferase 1	chrNC_056736.1	-	54,71,56	0,0,0	69,88,73	3,5,3	293	149	0.000182763	0.0031223	1.0,1.0,1.0	0.921,0.899,0.925	0.085
gill	SE	SAR1B	122799875	secretion associated Ras related GTPase 1B	chrNC_056733.1	+	79,71,107	5,6,0	130147147	0,3,0	215	149	0.00202177	0.0248246	0.916,0.891,1.0	1.0,0.971,1.0	-0.055
gill	SE	GALNT11	122798161	polypeptide N-acetylgalactosaminyltransferase 11	chrNC_056732.1	-	0,0,0	9,11,11	5,2,1	22,5,5	203	149	0.000247713	0.00409262	0.0,0.0,0.0	0.143,0.227,0.128	-0.166
gill	SE	ARMC9	122801144	armadillo repeat containing 9	chrNC_056734.1	-	271204257	9,6,10	214156197	2,5,0	298	149	0.0032989	0.0377878	0.938,0.944,0.928	0.982,0.94,1.0	-0.037
gill	SE	RARB	122798151	retinoic acid receptor beta	chrNC_056732.1	-	2,3,0	4,8,2	18,10,6	7,6,21	218	149	0.0230141	0.193875	0.255,0.204,0.0	0.637,0.533,0.163	-0.291
gill	SE	CCHR16.PART0H9orf43	122790377	chromosome chr16.part0 C9orf43 homolog	chrNC_056750.1	-	115,44,87	0,0,0	86,75,61	13,0,1	290	149	1.79e-05	0.000432682	1.0,1.0,1.0	0.773,1.0,0.969	0.086
gill	SE	MFSD1	122816463	major facilitator superfamily domain containing 1	chrNC_056746.1	-	24,17,5	0,0,0	35,45,25	0,0,8	265	149	0.00308797	0.0355651	1.0,1.0,1.0	1.0,1.0,0.637	0.121
gill	SE	MFSD1	122816463	major facilitator superfamily domain containing 1	chrNC_056746.1	-	22,8,17	1,0,1	17,24,19	10,14,0	250	149	5.9e-05	0.00119201	0.929,1.0,0.91	0.503,0.505,1.0	0.277
gill	SE	TSC2	122816416	TSC complex subunit 2	chrNC_056746.1	+	1,6,1	3,0,0	3,3,1	1,1,5	278	149	0.0256172	0.211755	0.152,1.0,1.0	0.617,0.617,0.097	0.274
gill	SE	TSC2	122816416	TSC complex subunit 2	chrNC_056746.1	+	2,5,1	2,0,0	4,1,1	5,1,5	278	149	0.00034318	0.00547298	0.349,1.0,1.0	0.3,0.349,0.097	0.534
gill	SE	PRDM6	122793061	PR/SET domain 6	chrNC_056728.1	-	0,0,0	2,3,1	4,2,7	0,1,2	182	149	1.04e-12	1.2e-10	0.0,0.0,0.0	1.0,0.621,0.741	-0.787
gill	SE	FBXW5	122798033	F-box and WD repeat domain containing 5	chrNC_056732.1	-	146285189	0,0,0	50,78,54	7,5,5	298	149	1.71e-10	1.42e-08	1.0,1.0,1.0	0.781,0.886,0.844	0.163
gill	SE	FBXW5	122798033	F-box and WD repeat domain containing 5	chrNC_056732.1	-	6,8,2	1,4,3	2,10,16	1,1,1	203	149	0.00538168	0.0573138	0.815,0.595,0.329	0.595,0.88,0.922	-0.219
gill	SE	LOC122792264	122792264	MAP7 domain-containing protein 1-like	chrNC_056727.1	-	71179172	13,36,22	119183168	55,67,54	260	149	3.88e-06	0.000115151	0.758,0.74,0.818	0.554,0.61,0.641	0.17
gill	SE	RBX1	122806246	ring-box 1	chrNC_056726.1	-	886831967	24,24,21	217532193609	44,20,34	228	149	7.47e-06	0.000203161	0.96,0.958,0.968	0.97,0.991,0.986	-0.02
gill	SE	LOC122793381	122793381	protein transport protein Sec24B-like	chrNC_056728.1	-	4,0,0	15,30,18	10,10,3	17,25,26	248	149	9.57e-05	0.00179028	0.138,0.0,0.0	0.261,0.194,0.065	-0.127
gill	SE	SLC25A40	122798511	solute carrier family 25 member 40	chrNC_056732.1	-	12,18,12	3,8,2	22,27,22	0,0,0	230	149	1.16e-08	6.65e-07	0.722,0.593,0.795	1.0,1.0,1.0	-0.297
gill	SE	DYNC2LI1	122804884	dynein cytoplasmic 2 light intermediate chain 1	chrNC_056737.1	+	5,9,2	32,42,43	1,5,2	89,56,85	210	149	0.0017026	0.0214914	0.1,0.132,0.032	0.008,0.06,0.016	0.06
gill	SE	DYNC2LI1	122804884	dynein cytoplasmic 2 light intermediate chain 1	chrNC_056737.1	+	70,107,83	5,1,2	203131150	0,0,0	273	149	0.0217296	0.184614	0.884,0.983,0.958	1.0,1.0,1.0	-0.058
gill	SE	L3MBTL4	122797971	L3MBTL histone methyl-lysine binding protein 4	chrNC_056732.1	-	30,20,26	8,2,1	41,109,74	0,6,1	298	149	0.00614222	0.0640102	0.652,0.833,0.929	1.0,0.901,0.974	-0.154
gill	SE	ZBTB14	122797966	zinc finger and BTB domain containing 14	chrNC_056732.1	+	0,0,1	3,9,3	3,7,4	0,7,6	184	149	3.25e-06	9.86e-05	0.0,0.0,0.213	1.0,0.447,0.351	-0.528
gill	SE	GLCCI1	122797957	glucocorticoid induced 1	chrNC_056732.1	-	27,22,75	0,0,2	47,29,44	4,2,0	270	149	0.038197	0.294927	1.0,1.0,0.954	0.866,0.889,1.0	0.066
gill	SE	LOC122801533	122801533	interleukin-1 receptor type 1-like	chrNC_056735.1	-	96134151	2,7,1	52,105,78	0,0,0	215	149	0.0244954	0.204086	0.971,0.93,0.991	1.0,1.0,1.0	-0.036
gill	SE	GLOD5	122790090	glyoxalase domain containing 5	chrNC_056749.1	-	304199111	0,0,0	134199250	2,10,4	298	149	6.41e-05	0.00127964	1.0,1.0,1.0	0.971,0.909,0.969	0.05
gill	SE	LOC122808860	122808860	protein S100-A13-like	chrNC_056741.1	-	367537501	3,6,2	397529809	51,38,82	298	149	0	0	0.984,0.978,0.992	0.796,0.874,0.831	0.151
gill	SE	LOC122815418	122815418	UDP-N-acetylglucosamine transferase subunit ALG13 homolog	chrNC_056745.1	-	4,4,6	171240207	26,23,44	190232252	188	149	4.82e-13	6.08e-11	0.018,0.013,0.022	0.098,0.073,0.122	-0.08
gill	SE	WDR83OS	122812322	WD repeat domain 83 opposite strand	chrNC_056743.1	+	133018051335	54,83,25	143019931837	42,22,33	247	149	1.78e-05	0.000430594	0.937,0.929,0.97	0.954,0.982,0.971	-0.024
gill	SE	DCTN4	122799971	dynactin subunit 4	chrNC_056733.1	-	88196132	51,69,48	249280278	77,90,56	170	149	0.0151294	0.13623	0.602,0.713,0.707	0.739,0.732,0.813	-0.087
gill	SE	NAA15	122792844	N-alpha-acetyltransferase 15, NatA auxiliary subunit	chrNC_056728.1	-	91103119	12,27,4	84,159,99	0,1,3	247	149	3.93e-09	2.5e-07	0.821,0.697,0.947	1.0,0.99,0.952	-0.159
gill	SE	MED25	122791588	mediator complex subunit 25	chrNC_056751.1	+	103,124,89	1,0,1	86,70,38	1,0,6	274	149	0.0262587	0.216021	0.982,1.0,0.98	0.979,1.0,0.775	0.069
gill	SE	MED25	122791588	mediator complex subunit 25	chrNC_056751.1	+	106,147,96	35,34,54	57,60,51	39,36,47	260	149	0.00208837	0.0254937	0.634,0.712,0.505	0.456,0.489,0.383	0.174
gill	SE	GUK1	122797095	guanylate kinase 1	chrNC_056731.1	-	22,28,4	33,31,24	28,35,13	0,0,9	191	149	1.15e-07	5.28e-06	0.342,0.413,0.115	1.0,1.0,0.53	-0.553
gill	SE	STYX	122803885	serine/threonine/tyrosine interacting protein	chrNC_056737.1	-	14,19,28	1,15,4	33,81,52	3,0,1	203	149	1.41e-05	0.00035359	0.911,0.482,0.837	0.89,1.0,0.974	-0.211
gill	SE	ALS2CL	122797080	ALS2 C-terminal like	chrNC_056731.1	-	1,0,0	0,1,1	6,5,12	7,6,4	239	149	0.000769563	0.0108161	1.0,0.0,0.0	0.348,0.342,0.652	-0.114
gill	SE	DNM2	122810774	dynamin 2	chrNC_056743.1	+	0,0,1	16,13,26	0,6,1	25,13,15	161	149	0.006684	0.0685255	0.0,0.0,0.034	0.0,0.299,0.058	-0.108
gill	SE	PLBD2	122799305	phospholipase B domain containing 2	chrNC_056733.1	-	25,30,58	5,1,0	45,82,65	0,0,0	221	149	0.0469397	0.34985	0.771,0.953,1.0	1.0,1.0,1.0	-0.092
gill	SE	LOC122787386	122787386	receptor-type tyrosine-protein phosphatase S-like	chrNC_056747.1	-	7,3,4	2,1,5	6,3,0	10,7,2	161	149	0.019245	0.166644	0.764,0.735,0.425	0.357,0.284,0.0	0.428
gill	SE	TLCD5	122809564	TLC domain containing 5	chrNC_056741.1	+	3,2,3	0,0,0	10,15,13	2,8,3	298	149	4.08e-08	2.07e-06	1.0,1.0,1.0	0.714,0.484,0.684	0.373
gill	SE	TDP2	122796976	tyrosyl-DNA phosphodiesterase 2	chrNC_056731.1	-	31,65,53	0,1,0	54,73,104	2,4,4	262	149	0.00214885	0.0260975	1.0,0.974,1.0	0.939,0.912,0.937	0.062
gill	SE	TMEM61	122813268	transmembrane protein 61	chrNC_056744.1	+	4,20,0	0,0,1	49,42,42	8,4,0	298	149	0.0245118	0.204132	1.0,1.0,0.0	0.754,0.84,1.0	-0.198
gill	SE	NCALD	122796906	neurocalcin delta	chrNC_056731.1	-	0,0,0	3,2,1	5,7,1	16,10,1	201	149	2.52e-06	7.92e-05	0.0,0.0,0.0	0.188,0.342,0.426	-0.319
gill	SE	ZNF706	122796904	zinc finger protein 706	chrNC_056731.1	-	384425452	0,0,0	407454653	16,9,5	255	149	1.13e-05	0.000291584	1.0,1.0,1.0	0.937,0.967,0.987	0.036
gill	SE	ZNF706	122796904	zinc finger protein 706	chrNC_056731.1	-	10,21,20	209256205	21,33,41	208233275	298	149	0.0037764	0.0426132	0.023,0.039,0.047	0.048,0.066,0.069	-0.025
gill	SE	LOC122797143	122797143	antizyme inhibitor 1-like	chrNC_056731.1	-	112,113,83	0,3,3	124147130	8,6,5	284	149	0.0151968	0.136519	1.0,0.952,0.936	0.89,0.928,0.932	0.046
gill	SE	CDH26	122816824	cadherin 26	chrNC_056746.1	+	71,74,112	0,0,0	6,9,50	0,0,8	200	149	0.000500337	0.00753529	1.0,1.0,1.0	1.0,1.0,0.823	0.059
gill	SE	MTDH	122797133	metadherin	chrNC_056731.1	+	118,74,58	0,24,34	141178162	0,0,0	218	149	2.34e-11	2.29e-09	1.0,0.678,0.538	1.0,1.0,1.0	-0.261
gill	SE	CPQ	122796878	carboxypeptidase Q	chrNC_056731.1	+	60,30,54	6,6,6	42,107,31	36,24,6	251	149	0.00773268	0.0774364	0.856,0.748,0.842	0.409,0.726,0.754	0.186
gill	SE	LOC122816469	122816469	myosin phosphatase Rho interacting protein	chrNC_056746.1	+	1,1,0	1,1,2	11,4,2	6,0,9	215	149	0.00190736	0.0236189	0.409,0.409,0.0	0.56,1.0,0.133	-0.292
gill	SE	TJP2	122795901	tight junction protein 2	chrNC_056730.1	+	2,0,0	58,39,66	3,4,4	60,60,51	191	149	0.00639648	0.0661144	0.026,0.0,0.0	0.038,0.049,0.058	-0.04
gill	SE	MSI2	122787743	musashi RNA binding protein 2	chrNC_056747.1	+	4,2,4	1,0,0	16,37,20	9,5,4	298	149	0.000154256	0.00266899	0.667,1.0,1.0	0.471,0.787,0.714	0.232
gill	SE	MSI2	122787743	musashi RNA binding protein 2	chrNC_056747.1	+	4,2,3	0,0,0	13,32,17	3,3,1	298	149	0.000319846	0.00514414	1.0,1.0,1.0	0.684,0.842,0.895	0.193
gill	SE	MSI2	122787743	musashi RNA binding protein 2	chrNC_056747.1	+	4,2,3	0,0,0	7,22,12	2,2,6	298	149	4.85e-07	1.85e-05	1.0,1.0,1.0	0.636,0.846,0.5	0.339
gill	SE	EFCAB5	122787648	EF-hand calcium binding domain 5	chrNC_056747.1	+	16,7,4	1,0,0	20,6,17	6,0,0	298	149	0.00885762	0.0872227	0.889,1.0,1.0	0.625,1.0,1.0	0.088
gill	SE	TSEN2	122807109	tRNA splicing endonuclease subunit 2	chrNC_056739.1	+	12,7,3	0,0,1	2,3,6	3,2,6	298	149	2.34e-07	9.85e-06	1.0,1.0,0.6	0.25,0.429,0.333	0.529
gill	SE	TM9SF3	122789273	transmembrane 9 superfamily member 3	chrNC_056748.1	+	449389504	2,13,15	7638181122	1,3,0	233	149	2.8e-06	8.71e-05	0.993,0.95,0.956	0.998,0.994,1.0	-0.031
gill	SE	SLC35B3	122796724	solute carrier family 35 member B3	chrNC_056731.1	-	107,90,144	0,11,20	123189262	5,0,5	261	149	1.73e-05	0.000420736	1.0,0.824,0.804	0.934,1.0,0.968	-0.091
gill	SE	SLC35B3	122796724	solute carrier family 35 member B3	chrNC_056731.1	-	68,53,66	55,63,113	31,57,71	89120181	298	149	0.000144616	0.00253921	0.382,0.296,0.226	0.148,0.192,0.164	0.133
gill	SE	SLC35B3	122796724	solute carrier family 35 member B3	chrNC_056731.1	-	48,33,53	11,4,15	17,40,41	10,62,11	298	149	0.00653349	0.0672737	0.686,0.805,0.639	0.459,0.244,0.651	0.259
gill	SE	UBQLN1	122811690	ubiquilin 1	chrNC_056743.1	-	419422663	0,0,4	636390543	16,0,20	298	149	4.46e-07	1.73e-05	1.0,1.0,0.988	0.952,1.0,0.931	0.035
gill	SE	MRPL22	122800060	mitochondrial ribosomal protein L22	chrNC_056733.1	+	141154135	2,3,4	190232285	40,36,47	192	149	2e-15	3.51e-13	0.982,0.976,0.963	0.787,0.833,0.825	0.159
gill	SE	LOC122796695	122796695	uncharacterized LOC122796695	chrNC_056731.1	-	0,0,0	7,5,16	1,1,3	9,1,6	222	149	0.0298265	0.240363	0.0,0.0,0.0	0.069,0.402,0.251	-0.241
gill	SE	LOC122789294	122789294	uncharacterized LOC122789294	chrNC_056748.1	+	41,59,20	0,0,0	119153141	6,5,2	298	149	0.00119978	0.0158852	1.0,1.0,1.0	0.908,0.939,0.972	0.06
gill	SE	LOC122796674	122796674	tRNA selenocysteine 1-associated protein 1-like	chrNC_056731.1	+	78,79,51	2,3,9	29,29,28	12,6,14	235	149	7.22e-06	0.000197618	0.961,0.943,0.782	0.605,0.754,0.559	0.256
gill	SE	MRPS35	122811118	mitochondrial ribosomal protein S35	chrNC_056743.1	-	21,36,4	272326253	0,0,1	108,84,105	184	149	5.18e-08	2.54e-06	0.059,0.082,0.013	0.0,0.0,0.008	0.049
gill	SE	UBE2Q1	122809273	ubiquitin conjugating enzyme E2 Q1	chrNC_056741.1	+	331372270	2,0,3	378286359	9,5,9	210	149	0.00118015	0.0156797	0.992,1.0,0.985	0.968,0.976,0.966	0.022
gill	SE	UBE2Q1	122809273	ubiquitin conjugating enzyme E2 Q1	chrNC_056741.1	+	216282160	49,34,24	385340411	17,32,37	216	149	1.97e-05	0.000466023	0.753,0.851,0.821	0.94,0.88,0.885	-0.093
gill	SE	SEC14L1	122816304	SEC14 like lipid binding 1	chrNC_056746.1	-	9,12,10	0,0,0	21,39,42	24,22,5	298	149	8.62e-09	5.09e-07	1.0,1.0,1.0	0.304,0.47,0.808	0.473
gill	SE	LOC122787415	122787415	uncharacterized LOC122787415	chrNC_056747.1	+	24,31,25	1,3,7	10,20,15	2,0,0	298	149	0.00173419	0.0218168	0.923,0.838,0.641	0.714,1.0,1.0	-0.104
gill	SE	LUC7L3	122793997	LUC7 like 3 pre-mRNA splicing factor	chrNC_056729.1	+	5,11,0	39,61,61	10,1,7	204192156	250	149	0.00905815	0.0887914	0.071,0.097,0.0	0.028,0.003,0.026	0.037
gill	SE	LOC122789923	122789923	sorting nexin-12	chrNC_056749.1	+	192216231	10,10,4	252322221	1,8,0	245	149	0.000650434	0.00947204	0.921,0.929,0.972	0.994,0.961,1.0	-0.044
gill	SE	LOC122789923	122789923	sorting nexin-12	chrNC_056749.1	+	23,65,14	165218204	0,1,0	121171128	273	149	0	0	0.071,0.14,0.036	0.0,0.003,0.0	0.081
gill	SE	DDOST	122794612	dolichyl-diphosphooligosaccharide--protein glycosyltransferase non-catalytic subunit	chrNC_056729.1	+	332240343432	38,90,1	232329963483	4,6,16	260	149	5.81e-07	2.19e-05	0.98,0.963,0.999	0.997,0.997,0.992	-0.015
gill	SE	LDHD	122809603	lactate dehydrogenase D	chrNC_056741.1	-	13,18,50	1,2,4	32,52,51	0,0,0	261	149	0.000846403	0.0117738	0.881,0.837,0.877	1.0,1.0,1.0	-0.135
gill	SE	CDYL	122796579	chromodomain Y like	chrNC_056731.1	-	13,4,11	0,0,5	30,8,18	0,0,0	298	149	0.0227273	0.191971	1.0,1.0,0.524	1.0,1.0,1.0	-0.159
gill	SE	ZNF451	122794704	zinc finger protein 451	chrNC_056729.1	-	12,51,52	25,17,26	15,12,26	1,1,2	239	149	5.14e-06	0.000146581	0.23,0.652,0.555	0.903,0.882,0.89	-0.413
gill	SE	HLCS	122803496	holocarboxylase synthetase	chrNC_056736.1	+	6,7,8	11,3,19	3,3,3	13,21,32	263	149	0.0010098	0.0137539	0.236,0.569,0.193	0.116,0.075,0.05	0.252
gill	SE	FAM227A	122798824	family with sequence similarity 227 member A	chrNC_056725.1	-	0,3,0	11,0,11	2,3,7	2,1,2	298	149	0.00530166	0.0566208	0.0,1.0,0.0	0.333,0.6,0.636	-0.19
gill	SE	SNRK	122796510	SNF related kinase	chrNC_056731.1	+	23,30,25	1,0,0	85,51,72	3,1,5	298	149	0.00436804	0.0482548	0.92,1.0,1.0	0.934,0.962,0.878	0.049
gill	SE	ACER2	122798347	alkaline ceramidase 2	chrNC_056732.1	+	283,694,93	0,1,0	445341200	10,4,2	287	149	0.00509609	0.054796	1.0,0.997,1.0	0.959,0.978,0.981	0.026
gill	SE	LOC122796479	122796479	retinol dehydrogenase 12-like	chrNC_056731.1	+	54,100,65	1,0,3	93114168	3,6,10	254	149	0.0057824	0.0607954	0.969,1.0,0.927	0.948,0.918,0.908	0.041
gill	SE	LOC122796479	122796479	retinol dehydrogenase 12-like	chrNC_056731.1	+	71146113	4,4,1	95,88,123	0,8,12	298	149	0.0254859	0.210854	0.899,0.948,0.983	1.0,0.846,0.837	0.049
gill	SE	SLC38A9	122795646	solute carrier family 38 member 9	chrNC_056730.1	+	9,1,1	0,1,0	21,20,10	4,1,2	235	149	0.00639463	0.0661144	1.0,0.388,1.0	0.769,0.927,0.76	-0.023
gill	SE	LETM1	122794124	leucine zipper and EF-hand containing transmembrane protein 1	chrNC_056729.1	+	35,106,54	0,0,0	100,89,70	0,0,18	298	149	0.000131104	0.0023323	1.0,1.0,1.0	1.0,1.0,0.66	0.113
gill	SE	NOXRED1	122804208	NADP dependent oxidoreductase domain containing 1	chrNC_056737.1	-	53,7,7	0,0,0	31,11,30	6,0,0	298	149	0.0117292	0.109847	1.0,1.0,1.0	0.721,1.0,1.0	0.093
gill	SE	LOC122798718	122798718	zinc finger protein 665-like	chrNC_056732.1	-	4,5,10	0,1,0	10,13,17	0,0,9	260	149	0.00464451	0.0505427	1.0,0.741,1.0	1.0,1.0,0.52	0.074
gill	SE	STARD3NL	122796391	STARD3 N-terminal like	chrNC_056731.1	-	31,44,25	8,10,5	37,30,38	22,19,20	293	149	0.000724221	0.0102857	0.663,0.691,0.718	0.461,0.445,0.491	0.225
gill	SE	SMOX	122793956	spermine oxidase	chrNC_056729.1	+	85,59,50	0,0,0	73144141	7,10,0	298	149	1.81e-05	0.000435332	1.0,1.0,1.0	0.839,0.878,1.0	0.094
gill	SE	ARHGEF15	122806688	Rho guanine nucleotide exchange factor 15	chrNC_056739.1	-	7,3,4	9,6,17	0,0,0	5,8,35	289	149	3.07e-07	1.25e-05	0.286,0.205,0.108	0.0,0.0,0.0	0.2
gill	SE	EZH2	122796366	enhancer of zeste 2 polycomb repressive complex 2 subunit	chrNC_056731.1	-	106,77,102	0,0,0	123104151	6,13,3	275	149	3.27e-07	1.32e-05	1.0,1.0,1.0	0.917,0.813,0.965	0.102
gill	SE	EZH2	122796366	enhancer of zeste 2 polycomb repressive complex 2 subunit	chrNC_056731.1	-	200245309	4,16,1	167190204	0,1,0	194	149	0.000398106	0.00620783	0.975,0.922,0.996	1.0,0.993,1.0	-0.033
gill	SE	EZH2	122796366	enhancer of zeste 2 polycomb repressive complex 2 subunit	chrNC_056731.1	-	7,7,8	79112127	27,25,38	123105121	188	149	2.13e-08	1.16e-06	0.066,0.047,0.048	0.148,0.159,0.199	-0.115
gill	SE	EEF1AKMT2	122789420	EEF1A lysine methyltransferase 2	chrNC_056748.1	-	2,0,0	45,55,33	8,1,11	40,37,46	217	149	3.08e-06	9.4e-05	0.03,0.0,0.0	0.121,0.018,0.141	-0.083
gill	SE	EEF1AKMT2	122789420	EEF1A lysine methyltransferase 2	chrNC_056748.1	-	41,80,56	4,1,2	63,82,96	6,4,9	257	149	0.0488248	0.361059	0.856,0.979,0.942	0.859,0.922,0.861	0.045
gill	SE	NOM1	122796837	nucleolar protein with MIF4G domain 1	chrNC_056731.1	-	18,71,45	4,5,0	35,39,38	0,0,0	281	149	0.000278145	0.00451951	0.705,0.883,1.0	1.0,1.0,1.0	-0.137
gill	SE	OXSM	122796350	3-oxoacyl-ACP synthase, mitochondrial	chrNC_056731.1	-	6,6,7	0,0,0	7,8,23	0,3,14	298	149	7.36e-07	2.71e-05	1.0,1.0,1.0	1.0,0.571,0.451	0.326
gill	SE	DKC1	122790122	dyskerin pseudouridine synthase 1	chrNC_056749.1	-	272333311	2,2,2	229265250	11,14,9	214	149	8.26e-08	3.91e-06	0.99,0.991,0.991	0.935,0.929,0.951	0.052
gill	SE	B3GALNT2	122805596	beta-1,3-N-acetylgalactosaminyltransferase 2	chrNC_056726.1	+	0,0,0	25,27,27	1,3,9	21,8,29	193	149	2.39e-06	7.56e-05	0.0,0.0,0.0	0.035,0.225,0.193	-0.151
gill	SE	CMC1	122796343	C-X9-C motif containing 1	chrNC_056731.1	-	9,16,5	616702615	9,7,9	183206256	264	149	0.0138144	0.125891	0.008,0.013,0.005	0.027,0.019,0.019	-0.013
gill	SE	INVS	122796864	inversin	chrNC_056731.1	+	15,35,14	1,5,1	15,13,17	0,2,0	298	149	0.00785603	0.0785852	0.882,0.778,0.875	1.0,0.765,1.0	-0.077
gill	SE	ATP5F1A	122810337	ATP synthase F1 subunit alpha	chrNC_056726.1	+	392448974112	121226158	615567996810	5,25,9	257	149	0	0	0.949,0.926,0.938	0.999,0.994,0.998	-0.059
gill	SE	KIAA1143	122796299	KIAA1143 ortholog	chrNC_056731.1	-	312358326	8,11,10	86310251003	0,0,2	298	149	3.74e-10	2.96e-08	0.951,0.942,0.942	1.0,1.0,0.996	-0.054
gill	SE	GRAMD1C	122803509	GRAM domain containing 1C	chrNC_056736.1	+	16,14,19	0,0,0	26,35,67	8,4,15	234	149	6.52e-08	3.15e-06	1.0,1.0,1.0	0.674,0.848,0.74	0.246
gill	SE	GRAMD1C	122803509	GRAM domain containing 1C	chrNC_056736.1	+	25,15,25	0,0,0	31,90,59	0,7,1	298	149	0.00463336	0.0504692	1.0,1.0,1.0	1.0,0.865,0.967	0.056
gill	SE	MALSU1	122796274	mitochondrial assembly of ribosomal large subunit 1	chrNC_056731.1	-	380610345	21,17,7	427519610	5,11,5	231	149	0.00043558	0.0066876	0.921,0.959,0.97	0.982,0.968,0.987	-0.029
gill	SE	TRA2A	122796272	transformer 2 alpha homolog	chrNC_056731.1	+	226212247	59,65,60	8608921163	64,54,99	251	149	0	0	0.695,0.659,0.71	0.889,0.907,0.875	-0.202
gill	SE	TRA2A	122796272	transformer 2 alpha homolog	chrNC_056731.1	+	221240259	59,65,60	8178561010	64,54,99	248	149	0	0	0.692,0.689,0.722	0.885,0.905,0.86	-0.182
gill	SE	LOC122797246	122797246	C-C chemokine receptor type 4-like	chrNC_056731.1	-	4,17,3	7,0,1	14,4,25	0,1,0	214	149	0.00127302	0.0166912	0.285,1.0,0.676	1.0,0.736,1.0	-0.258
gill	SE	PDCD6	122796261	programmed cell death 6	chrNC_056731.1	-	332309272	0,40,2	282263360	0,3,0	211	149	1.37e-07	6.12e-06	1.0,0.845,0.99	1.0,0.984,1.0	-0.05
gill	SE	LOC122815179	122815179	uncharacterized LOC122815179	chrNC_056745.1	-	14,9,14	1,1,1	71,43,46	6,9,17	218	149	0.00800767	0.0799332	0.905,0.86,0.905	0.89,0.766,0.649	0.122
gill	SE	ABITRAM	122796253	actin binding transcription modulator	chrNC_056731.1	+	339531486	46,76,37	345428360	18,18,4	219	149	5.94e-11	5.33e-09	0.834,0.826,0.899	0.929,0.942,0.984	-0.099
gill	SE	NCOA5	122817085	nuclear receptor coactivator 5	chrNC_056746.1	-	151225142	0,0,4	313311257	40,37,19	216	149	1.11e-15	2.02e-13	1.0,1.0,0.961	0.844,0.853,0.903	0.12
gill	SE	TNFRSF11A	122796587	TNF receptor superfamily member 11a	chrNC_056731.1	+	51,50,84	8,13,0	99,63,92	0,2,0	257	149	5.65e-07	2.13e-05	0.787,0.69,1.0	1.0,0.948,1.0	-0.157
gill	SE	LOC122795919	122795919	procathepsin L-like	chrNC_056730.1	+	0,2,17	1,2,23	38364165	2,8,3	298	149	4.44e-14	6.57e-12	0.0,0.333,0.27	0.905,0.958,0.965	-0.742
gill	SE	NSDHL	122789627	NAD(P) dependent steroid dehydrogenase-like	chrNC_056749.1	-	217341255	5,1,19	192177142	0,0,1	252	149	1.95e-05	0.000463156	0.962,0.995,0.888	1.0,1.0,0.988	-0.048
gill	SE	ASCC1	122789041	activating signal cointegrator 1 complex subunit 1	chrNC_056748.1	+	1,4,4	6,12,4	15,8,1	7,4,2	265	149	0.0105667	0.100702	0.086,0.158,0.36	0.546,0.529,0.219	-0.23
gill	SE	GNE	122795883	glucosamine (UDP-N-acetyl)-2-epimerase/N-acetylmannosamine kinase	chrNC_056730.1	-	126,58,229	5,0,13	65238394	2,4,4	266	149	0.00602145	0.0628553	0.934,1.0,0.908	0.948,0.971,0.982	-0.02
gill	SE	LOC122804745	122804745	ciliogenesis associated TTC17 interacting protein	chrNC_056737.1	-	234,52,63	0,0,0	103,70,100	2,0,10	298	149	6.92e-05	0.00136392	1.0,1.0,1.0	0.963,1.0,0.833	0.068
gill	SE	VPS29	122799520	VPS29 retromer complex component	chrNC_056733.1	+	92,89,90	73119112	48,3,115	138,21,191	161	149	0.00119981	0.0158852	0.538,0.409,0.426	0.244,0.117,0.358	0.218
gill	SE	SRP19	122795989	signal recognition particle 19	chrNC_056730.1	+	92172142	17,9,4	113130168	4,0,0	261	149	5.38e-07	2.04e-05	0.755,0.916,0.953	0.942,1.0,1.0	-0.106
gill	SE	AFAP1L2	122788880	actin filament associated protein 1 like 2	chrNC_056748.1	-	2,0,2	9,8,13	9,6,3	31,17,9	215	149	0.0142007	0.12893	0.133,0.0,0.096	0.167,0.197,0.188	-0.108
gill	SE	AFAP1L2	122788880	actin filament associated protein 1 like 2	chrNC_056748.1	-	3,8,2	9,20,19	14,23,15	21,10,20	254	149	0.000837373	0.0116568	0.164,0.19,0.058	0.281,0.574,0.306	-0.25
gill	SE	LOC122793602	122793602	F-box only protein 44-like	chrNC_056728.1	-	20,12,24	0,0,0	73,63,61	6,0,1	245	149	0.0363718	0.28265	1.0,1.0,1.0	0.881,1.0,0.974	0.048
gill	SE	CCNH	122795813	cyclin H	chrNC_056730.1	-	84125145	25,39,6	62,81,61	5,3,9	207	149	0.014536	0.131518	0.707,0.698,0.946	0.899,0.951,0.83	-0.11
gill	SE	LOC122788049	122788049	proto-oncogene c-Rel-like	chrNC_056727.1	-	0,0,1	21,17,10	1,3,4	14,9,12	216	149	0.00074518	0.0105202	0.0,0.0,0.065	0.047,0.187,0.187	-0.119
gill	SE	LOC122795788	122795788	uncharacterized LOC122795788	chrNC_056730.1	+	21,10,9	5,11,0	40,56,62	0,0,0	194	149	2.57e-07	1.07e-05	0.763,0.411,1.0	1.0,1.0,1.0	-0.275
gill	SE	CAST	122795784	calpastatin	chrNC_056730.1	-	358135706	31,3,40	526393527	72,26,39	227	149	0.0151502	0.13623	0.883,0.967,0.921	0.827,0.908,0.899	0.046
gill	SE	CAST	122795784	calpastatin	chrNC_056730.1	-	132123367	149,88,86	568543561	87,113,51	257	149	1.6e-05	0.000395123	0.339,0.448,0.712	0.791,0.736,0.864	-0.297
gill	SE	CAST	122795784	calpastatin	chrNC_056730.1	-	297221413	19,17,2	365355323	0,1,1	206	149	1.63e-09	1.14e-07	0.919,0.904,0.993	1.0,0.996,0.996	-0.059
gill	SE	CAST	122795784	calpastatin	chrNC_056730.1	-	114,37,99	0,0,10	115114100	0,0,0	206	149	0.00524626	0.0560608	1.0,1.0,0.877	1.0,1.0,1.0	-0.041
gill	SE	CAST	122795784	calpastatin	chrNC_056730.1	-	271,79,251	33,11,10	354369292	11,18,8	206	149	0.000191693	0.00325696	0.856,0.839,0.948	0.959,0.937,0.964	-0.072
gill	SE	SPRTN	122806550	SprT-like N-terminal domain	chrNC_056726.1	+	26,10,9	0,0,2	28,9,22	0,4,5	298	149	0.00230726	0.0276841	1.0,1.0,0.692	1.0,0.529,0.688	0.158
gill	SE	CELF1	122811125	CUGBP Elav-like family member 1	chrNC_056743.1	+	34,22,23	3,6,5	82,63,47	54,65,30	278	149	5.63e-06	0.000158488	0.859,0.663,0.711	0.449,0.342,0.456	0.329
gill	SE	PBXIP1	122808940	PBX homeobox interacting protein 1	chrNC_056741.1	+	0,0,0	20,12,11	4,0,4	11,10,35	224	149	0.00358832	0.0406119	0.0,0.0,0.0	0.195,0.0,0.071	-0.089
gill	SE	UBOX5	122795772	U-box domain containing 5	chrNC_056730.1	+	202232156	5,2,3	218136209	18,4,15	298	149	1.99e-05	0.000469678	0.953,0.983,0.963	0.858,0.944,0.874	0.074
gill	SE	LOC122795769	122795769	transmembrane protein 127-like	chrNC_056730.1	-	35,50,25	1,6,2	37,50,61	6,13,7	298	149	0.0287415	0.232509	0.946,0.806,0.862	0.755,0.658,0.813	0.129
gill	SE	CDC25B	122795759	cell division cycle 25B	chrNC_056730.1	+	19,22,16	0,6,2	36,26,16	1,0,0	191	149	0.000482614	0.00730319	1.0,0.741,0.862	0.966,1.0,1.0	-0.121
gill	SE	CEP170	122790700	centrosomal protein 170	chrNC_056727.1	-	0,2,2	2,4,2	3,0,2	1,1,0	239	149	0.0220241	0.186782	0.0,0.238,0.384	0.652,0.0,1.0	-0.343
gill	SE	TOM1	122799167	target of myb1 membrane trafficking protein	chrNC_056725.1	+	2,3,9	1,0,0	59,85,71	5,12,20	209	149	0.000416822	0.00646245	0.588,1.0,1.0	0.894,0.835,0.717	0.047
gill	SE	TOM1	122799167	target of myb1 membrane trafficking protein	chrNC_056725.1	+	4,8,10	7,12,15	79,138,84	38,41,29	209	149	1.57e-06	5.25e-05	0.289,0.322,0.322	0.597,0.706,0.674	-0.348
gill	SE	TOM1	122799167	target of myb1 membrane trafficking protein	chrNC_056725.1	+	1,0,3	7,12,15	14,23,27	38,41,29	179	149	4.32e-05	0.000914219	0.106,0.0,0.143	0.235,0.318,0.437	-0.247
gill	SE	SEC62	122800799	SEC62 homolog, preprotein translocation factor	chrNC_056734.1	-	66,121,81	1,4,0	129186146	18,3,5	210	149	0.00194437	0.0239724	0.979,0.955,1.0	0.836,0.978,0.954	0.055
gill	SE	ARHGAP44	122799618	Rho GTPase activating protein 44	chrNC_056733.1	+	0,0,0	16,23,10	14,14,9	21,28,18	191	149	1.01e-11	1.02e-09	0.0,0.0,0.0	0.342,0.281,0.281	-0.301
gill	SE	ARHGAP44	122799618	Rho GTPase activating protein 44	chrNC_056733.1	+	11,2,8	12,23,8	22,15,13	14,7,9	298	149	0.00276079	0.0322876	0.314,0.042,0.333	0.44,0.517,0.419	-0.229
gill	SE	MINDY1	122808912	MINDY lysine 48 deubiquitinase 1	chrNC_056741.1	+	93,181,53	84,68,62	38,18,22	98,110,73	298	149	1.83e-09	1.27e-07	0.356,0.571,0.299	0.162,0.076,0.131	0.286
gill	SE	MINDY1	122808912	MINDY lysine 48 deubiquitinase 1	chrNC_056741.1	+	70,106,33	2,1,2	14,11,11	17,10,8	298	149	0	0	0.946,0.981,0.892	0.292,0.355,0.407	0.588
gill	SE	LOC122807704	122807704	uncharacterized protein HI_0077-like	chrNC_056740.1	-	73,51,56	0,0,0	63,16,38	0,4,7	268	149	7.04e-06	0.000193207	1.0,1.0,1.0	1.0,0.69,0.751	0.186
gill	SE	SOCS2	122815285	suppressor of cytokine signaling 2	chrNC_056745.1	+	28,11,26	0,0,0	17,28,60	0,1,5	298	149	0.0166395	0.147383	1.0,1.0,1.0	1.0,0.933,0.857	0.07
gill	SE	STMND1	122796595	stathmin domain containing 1	chrNC_056731.1	-	180,68,93	0,0,1	173,98,305	1,8,9	298	149	0.00013407	0.0023717	1.0,1.0,0.979	0.989,0.86,0.944	0.062
gill	SE	TTC24	122808755	tetratricopeptide repeat domain 24	chrNC_056741.1	-	1,0,0	66,26,20	4,0,6	11,13,27	235	149	0.000119332	0.00215937	0.01,0.0,0.0	0.187,0.0,0.123	-0.1
gill	SE	SNAI2	122796761	snail family transcriptional repressor 2	chrNC_056731.1	-	14,17,27	0,0,0	54,30,63	6,3,14	298	149	1.74e-07	7.61e-06	1.0,1.0,1.0	0.818,0.833,0.692	0.219
gill	SE	LOC122806350	122806350	cellular tumor antigen p53-like	chrNC_056739.1	+	268359344	16,3,5	522564566	0,0,0	278	149	9.51e-07	3.38e-05	0.9,0.985,0.974	1.0,1.0,1.0	-0.047
gill	SE	LOC122806350	122806350	cellular tumor antigen p53-like	chrNC_056739.1	+	32,53,37	16,3,5	75,70,80	0,0,0	209	149	7.65e-10	5.73e-08	0.588,0.926,0.841	1.0,1.0,1.0	-0.215
gill	SE	LOC122806350	122806350	cellular tumor antigen p53-like	chrNC_056739.1	+	114129119	135180168	259252267	240273294	209	149	0.0324259	0.256832	0.376,0.338,0.336	0.435,0.397,0.393	-0.058
gill	SE	LOC122806350	122806350	cellular tumor antigen p53-like	chrNC_056739.1	+	129185159	158228259	360376381	279292244	298	149	2.2e-08	1.19e-06	0.29,0.289,0.235	0.392,0.392,0.438	-0.136
gill	SE	LOC122809242	122809242	interferon-inducible GTPase 5-like	chrNC_056741.1	-	65,31,18	0,0,3	27,7,5	5,19,8	235	149	1.16e-08	6.65e-07	1.0,1.0,0.792	0.774,0.189,0.284	0.515
gill	SE	SPIN1	122795870	spindlin 1	chrNC_056730.1	+	13,12,15	3,8,10	103137123	9,23,15	293	149	0.000606026	0.0089006	0.688,0.433,0.433	0.853,0.752,0.807	-0.286
gill	SE	FOXJ3	122793607	forkhead box J3	chrNC_056728.1	+	76,126,89	16,4,7	44,75,48	4,0,0	298	149	0.00056807	0.00845457	0.704,0.94,0.864	0.846,1.0,1.0	-0.113
gill	SE	FOXJ3	122793607	forkhead box J3	chrNC_056728.1	+	46,101,63	2,0,4	42,33,33	0,8,2	254	149	0.0455295	0.341354	0.931,1.0,0.902	1.0,0.708,0.906	0.073
gill	SE	MBD3	122787319	methyl-CpG binding domain protein 3	chrNC_056747.1	+	35,50,89	0,0,0	40,56,51	0,5,1	298	149	0.0478795	0.355596	1.0,1.0,1.0	1.0,0.848,0.962	0.063
gill	SE	APBA1	122795903	amyloid beta precursor protein binding family A member 1	chrNC_056730.1	-	1,2,2	0,0,0	0,3,6	1,1,2	201	149	0.04279	0.32428	1.0,1.0,1.0	0.0,0.69,0.69	0.54
gill	SE	CXXC1	122809126	CXXC finger protein 1	chrNC_056741.1	-	2,1,1	14,32,17	3,4,4	11,18,4	194	149	0.00186583	0.0232108	0.099,0.023,0.043	0.173,0.146,0.434	-0.196
gill	SE	CXXC1	122809126	CXXC finger protein 1	chrNC_056741.1	-	0,1,1	23,42,27	5,8,8	29,34,28	194	149	6.16e-07	2.31e-05	0.0,0.018,0.028	0.117,0.153,0.18	-0.135
gill	SE	ARHGEF28	122795659	Rho guanine nucleotide exchange factor 28	chrNC_056730.1	+	0,1,2	3,0,0	1,1,0	9,14,5	260	149	0.0294961	0.237903	0.0,1.0,1.0	0.06,0.039,0.0	0.634
gill	SE	LOC122798140	122798140	protein HEXIM1-like	chrNC_056732.1	-	1,4,6	53,61,27	9,4,11	55,62,34	298	149	0.0356453	0.278374	0.009,0.032,0.1	0.076,0.031,0.139	-0.035
gill	SE	SPTAN1	122791039	spectrin alpha, non-erythrocytic 1	chrNC_056750.1	+	92232269	32,67,15	129210207	0,0,0	167	149	0	0	0.72,0.755,0.941	1.0,1.0,1.0	-0.195
gill	SE	PTK2	122798378	protein tyrosine kinase 2	chrNC_056732.1	-	0,0,0	4,3,3	2,2,2	14,19,17	167	149	0.0118122	0.11057	0.0,0.0,0.0	0.113,0.086,0.095	-0.098
gill	SE	LOC122799357	122799357	protein DGCR6-like	chrNC_056733.1	+	47,46,32	0,0,0	36,30,22	0,0,6	298	149	0.0171028	0.150502	1.0,1.0,1.0	1.0,1.0,0.647	0.118
gill	SE	LOC122807832	122807832	RNA-binding protein 5-like	chrNC_056740.1	-	117159133	7,13,17	159,82,84	3,0,0	222	149	9.94e-09	5.8e-07	0.918,0.891,0.84	0.973,1.0,1.0	-0.108
gill	SE	LOC122807832	122807832	RNA-binding protein 5-like	chrNC_056740.1	-	28,35,33	0,0,4	46,36,33	7,9,9	223	149	4.05e-05	0.000865863	1.0,1.0,0.846	0.814,0.728,0.71	0.198
gill	SE	UBAP2L	122809265	ubiquitin associated protein 2 like	chrNC_056741.1	-	37,34,68	28,27,26	270273234	8,11,16	209	149	0	0	0.485,0.473,0.651	0.96,0.947,0.912	-0.403
gill	SE	CLSTN1	122794593	calsyntenin 1	chrNC_056729.1	-	2,1,0	6,12,17	12,2,3	37,55,37	179	149	0.0290147	0.234619	0.217,0.065,0.0	0.213,0.029,0.063	-0.008
gill	SE	AK6	122795621	adenylate kinase 6	chrNC_056730.1	+	340470314	1,0,6	374553480	26,10,41	242	149	6.45e-13	7.87e-11	0.995,1.0,0.97	0.899,0.971,0.878	0.072
gill	SE	FAM174A	122795610	family with sequence similarity 174 member A	chrNC_056730.1	-	20,24,29	0,0,0	36,42,86	4,7,6	293	149	1.74e-06	5.71e-05	1.0,1.0,1.0	0.821,0.753,0.879	0.182
gill	SE	FAM174A	122795610	family with sequence similarity 174 member A	chrNC_056730.1	-	30,31,38	0,0,0	38,55,99	4,7,6	281	149	1.92e-06	6.26e-05	1.0,1.0,1.0	0.834,0.806,0.897	0.154
gill	SE	PKIB	122804129	cAMP-dependent protein kinase inhibitor beta	chrNC_056726.1	+	7,2,3	0,0,0	2,0,10	3,21,2	212	149	1.96e-10	1.6e-08	1.0,1.0,1.0	0.319,0.0,0.778	0.634
gill	SE	MRPL38	122813054	mitochondrial ribosomal protein L38	chrNC_056744.1	-	319750612	1,6,3	212286240	5,0,13	286	149	0.000496409	0.00748208	0.994,0.985,0.991	0.957,1.0,0.906	0.036
gill	SE	LOC122797160	122797160	cell wall protein DAN4-like	chrNC_056731.1	+	4,0,5	3,4,3	3,4,1	28,40,43	298	149	0.00245216	0.0291459	0.4,0.0,0.455	0.051,0.048,0.011	0.248
gill	SE	LOC122797160	122797160	cell wall protein DAN4-like	chrNC_056731.1	+	34,23,25	4,1,1	86,93,112	1,0,0	272	149	0.0111498	0.105254	0.823,0.926,0.932	0.979,1.0,1.0	-0.099
gill	SE	GZF1	122789136	GDNF inducible zinc finger protein 1	chrNC_056727.1	+	23,19,8	1,0,0	17,17,7	0,4,6	298	149	4.89e-05	0.00101381	0.92,1.0,1.0	1.0,0.68,0.368	0.291
gill	SE	LOC122801847	122801847	cytochrome c oxidase copper chaperone	chrNC_056735.1	-	11691435844	6,14,4	261533961889	31,44,34	272	149	0.000836205	0.0116491	0.991,0.983,0.991	0.979,0.977,0.968	0.014
gill	SE	CBX1	122788256	chromobox 1	chrNC_056747.1	-	80113120	17,18,0	147,175,80	0,0,0	188	149	3.37e-11	3.19e-09	0.789,0.833,1.0	1.0,1.0,1.0	-0.126
gill	SE	LOC122793510	122793510	uncharacterized LOC122793510	chrNC_056728.1	+	99174119	3,3,0	197189175	4,6,10	209	149	0.0167246	0.14786	0.959,0.976,1.0	0.972,0.957,0.926	0.027
gill	SE	LOC122812351	122812351	beta-1,3-galactosyltransferase 2-like	chrNC_056743.1	+	398234118	5,5,3	25,70,163	0,9,13	298	149	9.74e-05	0.00181638	0.975,0.959,0.952	1.0,0.795,0.862	0.076
gill	SE	LOC122805309	122805309	protein FAM47E-like	chrNC_056738.1	-	5,7,8	93152223	18,30,28	43,109,66	191	149	0	0	0.04,0.035,0.027	0.246,0.177,0.249	-0.19
gill	SE	MTX3	122795529	metaxin 3	chrNC_056730.1	+	20,20,24	6,6,0	48,48,44	1,0,3	298	149	0.00104105	0.0141187	0.625,0.625,1.0	0.96,1.0,0.88	-0.197
gill	SE	IFT20	122787613	intraflagellar transport 20	chrNC_056747.1	-	161192114	66,71,70	341388337	45,96,76	298	149	5.01e-06	0.000143881	0.549,0.575,0.449	0.791,0.669,0.689	-0.192
gill	SE	LOC122794710	122794710	trafficking protein particle complex subunit 13	chrNC_056729.1	-	11,10,2	19,17,12	5,15,5	57,41,51	298	149	0.00910982	0.0892423	0.224,0.227,0.077	0.042,0.155,0.047	0.095
gill	SE	ABI1	122796233	abl interactor 1	chrNC_056731.1	-	75,108,83	21,81,22	55,107,67	20,10,6	236	149	0.00679086	0.0694707	0.693,0.457,0.704	0.635,0.871,0.876	-0.176
gill	SE	ABI1	122796233	abl interactor 1	chrNC_056731.1	-	70,63,95	4,8,2	29,96,25	7,13,5	248	149	0.00448447	0.0491968	0.913,0.826,0.966	0.713,0.816,0.75	0.142
gill	SE	LAMA2	122795892	laminin subunit alpha 2	chrNC_056725.1	+	1,0,9	4,19,14	7,9,9	11,9,7	161	149	0.00514321	0.0551461	0.188,0.0,0.373	0.371,0.481,0.543	-0.278
gill	SE	LOC122794687	122794687	lipopolysaccharide-induced tumor necrosis factor-alpha factor homolog	chrNC_056729.1	-	29,37,29	3,0,0	99,68,133	14,4,3	298	149	0.00596515	0.0623707	0.829,1.0,1.0	0.78,0.895,0.957	0.066
gill	SE	EVI5	122813380	ecotropic viral integration site 5	chrNC_056744.1	-	1,1,1	6,3,9	11,5,13	5,7,7	296	149	7.76e-06	0.000209469	0.077,0.144,0.053	0.525,0.264,0.483	-0.333
gill	SE	GAK	122793148	cyclin G associated kinase	chrNC_056728.1	+	35,22,28	0,0,0	16,18,21	1,4,0	298	149	0.0290551	0.234846	1.0,1.0,1.0	0.889,0.692,1.0	0.14
gill	SE	LOC122794684	122794684	lipopolysaccharide-induced tumor necrosis factor-alpha factor homolog	chrNC_056729.1	-	62,103,70	4,0,2	78,89,70	8,9,5	298	149	0.00070279	0.0100719	0.886,1.0,0.946	0.83,0.832,0.875	0.098
gill	SE	EPSTI1	122802428	epithelial stromal interaction 1	chrNC_056735.1	-	3,23,9	0,0,0	10,8,10	0,0,6	298	149	0.00850626	0.0841126	1.0,1.0,1.0	1.0,1.0,0.455	0.182
gill	SE	EEF1D	122798410	eukaryotic translation elongation factor 1 delta	chrNC_056732.1	+	41,131,96	236263298	39,25,82	3332529504	206	149	0	0	0.112,0.265,0.189	0.078,0.007,0.105	0.125
gill	SE	EEF1D	122798410	eukaryotic translation elongation factor 1 delta	chrNC_056732.1	+	145406273	140016631513	115100275	255817943730	206	149	0	0	0.07,0.15,0.115	0.031,0.039,0.051	0.071
gill	SE	LOC122792913	122792913	CCAAT/enhancer-binding protein gamma-like	chrNC_056728.1	-	2,6,4	13,57,16	14,23,38	11,43,16	242	149	1.18e-07	5.37e-06	0.087,0.061,0.133	0.439,0.248,0.594	-0.333
gill	SE	LOC122792913	122792913	CCAAT/enhancer-binding protein gamma-like	chrNC_056728.1	-	9,17,14	221501394	17,37,41	109189142	242	149	0	0	0.024,0.02,0.021	0.088,0.108,0.151	-0.094
gill	SE	LOC122793286	122793286	A-agglutinin anchorage subunit-like	chrNC_056728.1	+	110450329	0,3,3	0,393,182	14,0,0	248	149	0.0069954	0.0711788	1.0,0.989,0.985	0.0,1.0,1.0	0.325
gill	SE	MINK1	122806551	misshapen like kinase 1	chrNC_056739.1	+	26,36,22	0,6,1	69,92,35	20,18,4	298	149	0.00895982	0.0880004	1.0,0.75,0.917	0.633,0.719,0.814	0.167
gill	SE	MRPL58	122812919	mitochondrial ribosomal protein L58	chrNC_056744.1	+	8141035840	6,3,0	567884805	0,14,14	232	149	0.0268508	0.219747	0.989,0.996,1.0	1.0,0.976,0.974	0.012
gill	SE	HDAC5	122788178	histone deacetylase 5	chrNC_056747.1	-	0,0,2	1,1,3	0,4,3	3,7,3	233	149	0.00452744	0.0495427	0.0,0.0,0.299	0.0,0.268,0.39	-0.12
gill	SE	LOC122815796	122815796	protein NLRC3-like	chrNC_056745.1	-	3,0,1	0,1,0	13,2,0	2,2,3	298	149	0.00106856	0.0144441	1.0,0.0,1.0	0.765,0.333,0.0	0.301
gill	SE	NUDT15	122803528	nudix hydrolase 15	chrNC_056736.1	-	0,0,2	33,21,21	6,7,5	15,14,34	298	149	3.26e-06	9.88e-05	0.0,0.0,0.045	0.167,0.2,0.068	-0.13
gill	SE	HOATZ	122809461	HOATZ cilia and flagella associated protein	chrNC_056741.1	+	2,0,0	32,10,7	1,0,10	29,34,42	236	149	0.00886597	0.0872596	0.038,0.0,0.0	0.021,0.0,0.131	-0.038
gill	SE	USP48	122794644	ubiquitin specific peptidase 48	chrNC_056729.1	+	14,14,20	1,2,2	12,17,21	0,0,0	260	149	0.0279672	0.227154	0.889,0.8,0.851	1.0,1.0,1.0	-0.153
gill	SE	PPIL3	122806327	peptidylprolyl isomerase like 3	chrNC_056739.1	-	154230185	20,36,1	169171202	0,0,0	268	149	2.52e-13	3.31e-11	0.811,0.78,0.99	1.0,1.0,1.0	-0.14
gill	SE	PPIL3	122806327	peptidylprolyl isomerase like 3	chrNC_056739.1	-	10,19,21	47,48,30	28,30,67	41,31,51	239	149	0.000756222	0.0106523	0.117,0.198,0.304	0.299,0.376,0.45	-0.169
gill	SE	RAPGEF2	122793986	Rap guanine nucleotide exchange factor 2	chrNC_056729.1	+	0,0,0	1,3,7	2,2,4	9,14,13	173	149	0.000326884	0.00523511	0.0,0.0,0.0	0.161,0.11,0.209	-0.16
gill	SE	PPFIBP2	122791290	PPFIA binding protein 2	chrNC_056751.1	-	2,0,2	6,4,3	7,4,3	4,11,4	206	149	0.041107	0.313514	0.194,0.0,0.325	0.559,0.208,0.352	-0.2
gill	SE	PPFIBP2	122791290	PPFIA binding protein 2	chrNC_056751.1	-	1,2,1	0,0,0	1,2,3	1,2,1	206	149	0.010138	0.0976487	1.0,1.0,1.0	0.42,0.42,0.685	0.492
gill	SE	PPFIBP2	122791290	PPFIA binding protein 2	chrNC_056751.1	-	1,0,2	6,4,3	2,4,2	4,11,4	206	149	0.0411211	0.313514	0.108,0.0,0.325	0.266,0.208,0.266	-0.102
gill	SE	PPFIBP2	122791290	PPFIA binding protein 2	chrNC_056751.1	-	2,2,5	1,0,2	2,1,6	4,3,2	206	149	0.0190428	0.165119	0.591,1.0,0.644	0.266,0.194,0.685	0.363
gill	SE	PPFIBP2	122791290	PPFIA binding protein 2	chrNC_056751.1	-	0,0,0	1,1,1	3,4,14	3,5,14	216	149	7.61e-07	2.78e-05	0.0,0.0,0.0	0.408,0.356,0.408	-0.391
gill	SE	PUSL1	122794624	pseudouridine synthase like 1	chrNC_056729.1	+	7,22,7	3,0,0	4,8,2	3,2,0	298	149	0.0227432	0.19202	0.538,1.0,1.0	0.4,0.667,1.0	0.157
gill	SE	PKP4	122804716	plakophilin 4	chrNC_056737.1	-	3,9,8	247461396	20,5,11	122164147	189	149	1.79e-07	7.81e-06	0.009,0.015,0.016	0.114,0.023,0.056	-0.051
gill	SE	PKP4	122804716	plakophilin 4	chrNC_056737.1	-	10,14,12	247461396	28,23,36	122164147	223	149	0	0	0.026,0.02,0.02	0.133,0.086,0.141	-0.098
gill	SE	PKP4	122804716	plakophilin 4	chrNC_056737.1	-	1,5,2	1,7,4	25,12,15	16,2,4	223	149	0.00680572	0.069585	0.401,0.323,0.25	0.511,0.8,0.715	-0.351
gill	SE	LOC122794618	122794618	uncharacterized LOC122794618	chrNC_056729.1	+	39,53,48	3,0,0	92,97,80	3,15,0	237	149	0.00289955	0.0337313	0.891,1.0,1.0	0.951,0.803,1.0	0.046
gill	SE	METTL3	122790698	methyltransferase 3, N6-adenosine-methyltransferase complex catalytic subunit	chrNC_056750.1	-	100154108	7,14,3	66,65,84	1,0,1	188	149	1.84e-05	0.000441694	0.919,0.897,0.966	0.981,1.0,0.985	-0.061
gill	SE	CCHR7.PART0H17orf49	122806598	chromosome chr7.part0 C17orf49 homolog	chrNC_056739.1	+	95,93,124	5,36,3	110,79,66	0,0,0	244	149	2.68e-08	1.42e-06	0.921,0.612,0.962	1.0,1.0,1.0	-0.168
gill	SE	CCHR7.PART0H17orf49	122806598	chromosome chr7.part0 C17orf49 homolog	chrNC_056739.1	+	55,43,62	0,7,0	58,42,37	0,0,0	244	149	0.026787	0.219415	1.0,0.79,1.0	1.0,1.0,1.0	-0.07
gill	SE	SVEP1	122793206	sushi, von Willebrand factor type A, EGF and pentraxin domain containing 1	chrNC_056728.1	+	6,6,4	0,0,0	28,39,28	0,6,0	298	149	0.021087	0.180042	1.0,1.0,1.0	1.0,0.765,1.0	0.078
gill	SE	SVEP1	122793206	sushi, von Willebrand factor type A, EGF and pentraxin domain containing 1	chrNC_056728.1	+	67,56,33	6,6,0	130,98,170	2,2,6	298	149	0.0267161	0.218953	0.848,0.824,1.0	0.97,0.961,0.934	-0.064
gill	SE	SELENOT	122795540	selenoprotein T	chrNC_056730.1	-	522656544	13,13,0	135713221503	3,0,3	260	149	0.000903709	0.0124518	0.958,0.967,1.0	0.996,1.0,0.997	-0.023
gill	SE	LOC122794564	122794564	prothymosin alpha-like	chrNC_056729.1	+	150814661110	63,86,19	319824623665	100,46,67	204	149	3.06e-05	0.00067655	0.946,0.926,0.977	0.959,0.975,0.976	-0.02
gill	SE	LOC122798497	122798497	metalloreductase STEAP4-like	chrNC_056732.1	-	46,111,62	5,8,0	38,92,25	1,0,0	298	149	0.000116714	0.00212214	0.821,0.874,1.0	0.95,1.0,1.0	-0.085
gill	SE	HOOK2	122812331	hook microtubule tethering protein 2	chrNC_056743.1	+	3,2,0	1,2,2	0,2,0	8,9,5	155	149	0.00522362	0.0558819	0.743,0.49,0.0	0.0,0.176,0.0	0.352
gill	SE	TENT2	122795521	terminal nucleotidyltransferase 2	chrNC_056730.1	-	117136114	0,0,0	79,96,92	2,13,12	298	149	4.91e-11	4.47e-09	1.0,1.0,1.0	0.952,0.787,0.793	0.156
gill	SE	STK38L	122815318	serine/threonine kinase 38 like	chrNC_056745.1	-	0,0,0	3,2,5	12,0,4	36,24,22	298	149	0.000382607	0.00603067	0.0,0.0,0.0	0.143,0.0,0.083	-0.075
gill	SE	NMRK2	122787365	nicotinamide riboside kinase 2	chrNC_056747.1	-	31,16,32	1,1,1	41,26,73	3,1,13	198	149	0.00296782	0.0343904	0.959,0.923,0.96	0.911,0.951,0.809	0.057
gill	SE	CCDC27	122794506	coiled-coil domain containing 27	chrNC_056729.1	-	15,7,17	1,0,0	34,14,32	3,3,2	298	149	0.000898098	0.0124109	0.882,1.0,1.0	0.85,0.7,0.889	0.148
gill	SE	LOC122794505	122794505	uncharacterized LOC122794505	chrNC_056729.1	-	26,25,12	77241138	16,7,27	58,36,54	227	149	0.00225355	0.0271429	0.181,0.064,0.054	0.153,0.113,0.247	-0.071
gill	SE	LOC122812816	122812816	tartrate-resistant acid phosphatase type 5-like	chrNC_056744.1	+	11,14,9	1,0,0	34,8,13	2,6,0	298	149	0.000891507	0.0123378	0.846,1.0,1.0	0.895,0.4,1.0	0.184
gill	SE	LOC122809057	122809057	gastrula zinc finger protein XlCGF52.1-like	chrNC_056741.1	-	20,11,10	0,0,1	14,15,17	1,3,1	260	149	0.0263435	0.216531	1.0,1.0,0.851	0.889,0.741,0.907	0.105
gill	SE	KIF13A	122796957	kinesin family member 13A	chrNC_056731.1	+	3,0,5	0,1,0	4,10,14	2,6,1	251	149	0.00393447	0.0440346	1.0,0.0,1.0	0.543,0.497,0.893	0.022
gill	SE	PFN4	122794401	profilin family member 4	chrNC_056729.1	-	31,7,18	7,0,1	16,29,25	3,0,0	278	149	0.0120728	0.112453	0.704,1.0,0.906	0.741,1.0,1.0	-0.044
gill	SE	PFN4	122794401	profilin family member 4	chrNC_056729.1	-	75,16,23	7,0,1	18,60,48	3,0,0	284	149	0.0274214	0.223356	0.849,1.0,0.923	0.759,1.0,1.0	0.004
gill	SE	GRHL3	122811387	grainyhead like transcription factor 3	chrNC_056726.1	-	7,7,2	46,48,16	23,21,14	54,73,96	173	149	0.0314373	0.250678	0.116,0.112,0.097	0.268,0.199,0.112	-0.085
gill	SE	GRHL3	122811387	grainyhead like transcription factor 3	chrNC_056726.1	-	18,15,9	46,48,16	79,93,78	54,73,96	176	149	5.35e-06	0.00015138	0.249,0.209,0.323	0.553,0.519,0.408	-0.233
gill	SE	LOC122792921	122792921	T-cell-specific surface glycoprotein CD28-like	chrNC_056728.1	+	13,30,4	1,0,0	11,25,9	8,0,0	298	149	0.0109482	0.103713	0.867,1.0,1.0	0.407,1.0,1.0	0.153
gill	SE	LOC122789412	122789412	cystatin-2-like	chrNC_056727.1	+	57,68,20	263336179	4,16,0	71,60,38	221	149	0.0337805	0.266004	0.127,0.12,0.07	0.037,0.152,0.0	0.043
gill	SE	COL16A1	122811139	collagen type XVI alpha 1 chain	chrNC_056726.1	+	0,0,0	5,2,1	6,4,2	26,20,13	194	149	9.19e-05	0.0017289	0.0,0.0,0.0	0.151,0.133,0.106	-0.13
gill	SE	COL16A1	122811139	collagen type XVI alpha 1 chain	chrNC_056726.1	+	4,2,1	6,8,2	23,16,13	15,10,9	194	149	0.0038951	0.0437242	0.339,0.161,0.277	0.541,0.551,0.526	-0.28
gill	SE	LOC122796474	122796474	tRNA selenocysteine 1-associated protein 1-like	chrNC_056731.1	+	12,3,0	34,61,48	4,1,0	48,65,62	191	149	0.00425238	0.047142	0.216,0.037,0.0	0.061,0.012,0.0	0.06
gill	SE	DIP2C	122796312	disco interacting protein 2 homolog C	chrNC_056731.1	+	4,5,5	0,2,0	8,7,4	1,2,4	179	149	0.00230165	0.0276344	1.0,0.675,1.0	0.869,0.744,0.454	0.203
gill	SE	PAQR3	122793323	progestin and adipoQ receptor family member 3	chrNC_056728.1	+	4,2,3	0,0,0	13,30,23	4,2,10	298	149	8.04e-07	2.91e-05	1.0,1.0,1.0	0.619,0.882,0.535	0.321
gill	SE	DIPK2B	122802661	divergent protein kinase domain 2B	chrNC_056735.1	+	3,13,4	1,0,0	7,19,19	8,5,4	298	149	1.96e-05	0.000463826	0.6,1.0,1.0	0.304,0.655,0.704	0.312
gill	SE	RSRP1	122792312	arginine and serine rich protein 1	chrNC_056727.1	+	1,4,1	23,25,44	48,10,6	25,14,10	283	149	3e-11	2.87e-09	0.022,0.078,0.012	0.503,0.273,0.24	-0.301
gill	SE	RSRP1	122792312	arginine and serine rich protein 1	chrNC_056727.1	+	6,23,14	23,25,44	1,1,0	25,14,10	298	149	1.09e-07	5.04e-06	0.115,0.315,0.137	0.02,0.034,0.0	0.171
gill	SE	RSRP1	122792312	arginine and serine rich protein 1	chrNC_056727.1	+	73,100,27	0,0,7	306,120,75	0,0,2	298	149	0.0222881	0.188766	1.0,1.0,0.659	1.0,1.0,0.949	-0.097
gill	SE	EPB41L2	122795986	erythrocyte membrane protein band 4.1 like 2	chrNC_056725.1	-	123,119,83	0,0,0	134102172	3,2,6	267	149	0.00387002	0.0435659	1.0,1.0,1.0	0.961,0.966,0.941	0.044
gill	SE	EPB41L2	122795986	erythrocyte membrane protein band 4.1 like 2	chrNC_056725.1	-	75,109,95	0,4,4	92,42,97	0,0,0	298	149	0.0149839	0.135055	1.0,0.932,0.922	1.0,1.0,1.0	-0.049
gill	SE	EPB41L2	122795986	erythrocyte membrane protein band 4.1 like 2	chrNC_056725.1	-	2,1,8	38,21,34	7,12,15	34,22,45	206	149	0.00223755	0.0269673	0.037,0.033,0.145	0.13,0.283,0.194	-0.131
gill	SE	EPB41L2	122795986	erythrocyte membrane protein band 4.1 like 2	chrNC_056725.1	-	1,1,4	20,31,12	4,9,4	32,12,28	206	149	0.0293616	0.237222	0.035,0.023,0.194	0.083,0.352,0.094	-0.092
gill	SE	EPB41L2	122795986	erythrocyte membrane protein band 4.1 like 2	chrNC_056725.1	-	0,0,4	1,1,0	4,14,1	0,0,0	296	149	0.0251589	0.209062	0.0,0.0,1.0	1.0,1.0,1.0	-0.667
gill	SE	EPB41L2	122795986	erythrocyte membrane protein band 4.1 like 2	chrNC_056725.1	-	19,12,26	3,6,0	31,40,42	0,2,2	197	149	0.013393	0.1227	0.827,0.602,1.0	1.0,0.938,0.941	-0.15
gill	SE	LSM1	122812058	LSM1 homolog, mRNA degradation associated	chrNC_056743.1	-	92187138	1,0,0	225167166	3,4,8	265	149	0.000817783	0.0114092	0.981,1.0,1.0	0.977,0.959,0.921	0.041
gill	SE	NDUFB3	122805362	NADH:ubiquinone oxidoreductase subunit B3	chrNC_056738.1	+	26,14,20	35,66,47	78,35,48	214297292	243	149	0.00559682	0.0592057	0.313,0.115,0.207	0.183,0.067,0.092	0.098
gill	SE	KBTBD8	122807046	kelch repeat and BTB domain containing 8	chrNC_056739.1	+	4,3,2	0,0,0	1,2,0	0,1,7	251	149	1.17e-05	0.000299871	1.0,1.0,1.0	1.0,0.543,0.0	0.486
gill	SE	CCHR6.PART0H14orf28	122804417	chromosome chr6.part0 C14orf28 homolog	chrNC_056737.1	+	3,17,11	0,0,2	5,7,1	0,5,4	284	149	0.000358786	0.0056931	1.0,1.0,0.743	1.0,0.423,0.116	0.401
gill	SE	RAB3IL1	122798480	RAB3A interacting protein like 1	chrNC_056732.1	+	0,4,2	2,2,0	1,1,2	0,0,0	173	149	0.0156171	0.139543	0.0,0.633,1.0	1.0,1.0,1.0	-0.456
gill	SE	LOC122809699	122809699	zinc finger CCCH domain-containing protein 13-like	chrNC_056726.1	-	5,6,0	28,27,16	48,54,36	22,27,12	182	149	1.11e-16	2.19e-14	0.128,0.154,0.0	0.641,0.621,0.711	-0.564
gill	SE	LOC122809699	122809699	zinc finger CCCH domain-containing protein 13-like	chrNC_056726.1	-	56,35,43	3,8,1	78,88,62	5,0,2	182	149	0.0285559	0.231226	0.939,0.782,0.972	0.927,1.0,0.962	-0.065
gill	SE	LOC122809699	122809699	zinc finger CCCH domain-containing protein 13-like	chrNC_056726.1	-	7,14,2	2,3,0	18,11,5	0,0,0	179	149	0.0162515	0.144487	0.744,0.795,1.0	1.0,1.0,1.0	-0.154
gill	SE	LOC122789298	122789298	nucleolar and coiled-body phosphoprotein 1-like	chrNC_056748.1	+	322397232	1,2,5	668401444	10,10,8	239	149	0.0127007	0.117494	0.995,0.992,0.967	0.977,0.962,0.972	0.014
gill	SE	TRAPPC11	122794280	trafficking protein particle complex subunit 11	chrNC_056729.1	+	205279183	1,0,4	101126114	3,4,5	298	149	0.0015719	0.0200412	0.99,1.0,0.958	0.944,0.94,0.919	0.048
gill	SE	LOC122809341	122809341	protein NATD1-like	chrNC_056726.1	+	0,0,2	73,111,80	2,11,2	53,43,28	218	149	1.21e-05	0.000309619	0.0,0.0,0.017	0.025,0.149,0.047	-0.068
gill	SE	USH2A	122793376	usherin	chrNC_056725.1	-	0,0,1	7,2,7	0,6,0	15,13,12	221	149	0.0378622	0.29303	0.0,0.0,0.088	0.0,0.237,0.0	-0.05
gill	SE	USH2A	122793376	usherin	chrNC_056725.1	-	7,6,4	0,1,0	17,10,5	0,5,0	233	149	0.0485881	0.360152	1.0,0.793,1.0	1.0,0.561,1.0	0.077
gill	SE	USH2A	122793376	usherin	chrNC_056725.1	-	1,4,3	0,0,0	7,2,5	6,0,0	233	149	0.00932944	0.0910173	1.0,1.0,1.0	0.427,1.0,1.0	0.191
gill	SE	MPV17L	122809272	MPV17 mitochondrial inner membrane protein like	chrNC_056726.1	+	42,44,41	4,3,4	2,15,10	0,0,0	298	149	5.88e-05	0.00118931	0.84,0.88,0.837	1.0,1.0,1.0	-0.148
gill	SE	WWTR1	122801090	WW domain containing transcription regulator 1	chrNC_056734.1	+	0,0,0	6,6,6	8,16,2	65,68,55	206	149	0.000125717	0.00225491	0.0,0.0,0.0	0.082,0.145,0.026	-0.084
gill	SE	MARK3	122804573	microtubule affinity regulating kinase 3	chrNC_056737.1	-	63,234,94	44,69,45	11,22,28	41,32,18	194	149	0.000901204	0.0124357	0.524,0.723,0.616	0.171,0.346,0.544	0.267
gill	SE	MARK3	122804573	microtubule affinity regulating kinase 3	chrNC_056737.1	-	35,78,36	28,11,22	5,4,10	8,9,12	194	149	0.00212589	0.0258684	0.49,0.845,0.557	0.324,0.254,0.39	0.308
gill	SE	LOC122808355	122808355	SLIT-ROBO Rho GTPase-activating protein 3-like	chrNC_056741.1	-	8,13,7	1,0,0	8,22,6	15,0,1	298	149	0.000433585	0.0066732	0.8,1.0,1.0	0.211,1.0,0.75	0.28
gill	SE	LOC122799152	122799152	zinc finger protein 26-like	chrNC_056733.1	+	2,0,0	5,11,10	1,4,2	4,7,12	217	149	0.0059001	0.0618613	0.215,0.0,0.0	0.147,0.282,0.103	-0.106
gill	SE	LOC122811371	122811371	tenascin-like	chrNC_056743.1	+	3,5,9	0,0,2	1,5,6	1,5,0	298	149	0.00374202	0.0422757	1.0,1.0,0.692	0.333,0.333,1.0	0.342
gill	SE	LOC122808793	122808793	uncharacterized LOC122808793	chrNC_056726.1	+	33,57,44	5,3,1	92,120,53	2,0,0	298	149	0.000441171	0.00675702	0.767,0.905,0.957	0.958,1.0,1.0	-0.11
gill	SE	NDUFA7	122817632	NADH:ubiquinone oxidoreductase subunit A7	chrNC_056747.1	-	7791064451	9,26,12	609796686	11,0,13	199	149	0.0204442	0.175649	0.985,0.968,0.966	0.976,1.0,0.975	-0.011
gill	SE	LOC122794901	122794901	pleiotropic regulator 1-like	chrNC_056729.1	-	135294172	0,1,1	103116135	0,6,8	256	149	9.53e-05	0.00178671	1.0,0.994,0.99	1.0,0.918,0.908	0.053
gill	SE	BBS9	122796493	Bardet-Biedl syndrome 9	chrNC_056731.1	+	15,2,0	76,57,47	0,2,2	24,24,37	164	149	0.0443862	0.334503	0.152,0.031,0.0	0.0,0.07,0.047	0.022
gill	SE	RBM7	122809456	RNA binding motif protein 7	chrNC_056741.1	+	46,11,16	3,6,4	25,79,205	0,6,1	255	149	7.43e-05	0.00144112	0.9,0.517,0.7	1.0,0.885,0.992	-0.253
gill	SE	ZFAND5	122795912	zinc finger AN1-type containing 5	chrNC_056730.1	+	14,16,19	67,45,38	88,59,30	61,52,63	245	149	0.000142659	0.00250725	0.113,0.178,0.233	0.467,0.408,0.225	-0.192
gill	SE	ZFAND5	122795912	zinc finger AN1-type containing 5	chrNC_056730.1	+	6,6,4	0,3,0	47,34,6	9,10,9	245	149	0.0155137	0.138839	1.0,0.549,1.0	0.761,0.674,0.288	0.275
gill	SE	ZFAND5	122795912	zinc finger AN1-type containing 5	chrNC_056730.1	+	195169123	0,3,0	165173202	9,10,9	298	149	3.37e-07	1.36e-05	1.0,0.966,1.0	0.902,0.896,0.918	0.083
gill	SE	ZFAND5	122795912	zinc finger AN1-type containing 5	chrNC_056730.1	+	136134100	0,0,0	156148164	11,2,1	298	149	0.000221365	0.00370166	1.0,1.0,1.0	0.876,0.974,0.988	0.054
gill	SE	ZFAND5	122795912	zinc finger AN1-type containing 5	chrNC_056730.1	+	142,136,90	1,2,0	107127150	6,2,3	298	149	0.00758201	0.0762467	0.986,0.971,1.0	0.899,0.969,0.962	0.042
gill	SE	ZFAND5	122795912	zinc finger AN1-type containing 5	chrNC_056730.1	+	131,131,91	0,0,0	112145172	0,8,3	298	149	0.00301174	0.034793	1.0,1.0,1.0	1.0,0.901,0.966	0.044
gill	SE	WDR13	122809085	WD repeat domain 13	chrNC_056741.1	-	38,36,36	0,1,1	93157127	11,14,10	298	149	1.42e-05	0.000356637	1.0,0.947,0.947	0.809,0.849,0.864	0.124
gill	SE	E2F6	122808159	E2F transcription factor 6	chrNC_056726.1	-	19,30,19	4,18,4	20,41,36	0,9,5	298	149	0.0334931	0.26418	0.704,0.455,0.704	1.0,0.695,0.783	-0.205
gill	SE	TMEM39B	122811071	transmembrane protein 39B	chrNC_056726.1	-	0,2,0	16,15,19	7,0,0	10,12,7	298	149	0.0162069	0.144157	0.0,0.062,0.0	0.259,0.0,0.0	-0.066
gill	SE	LOC122796513	122796513	poly(rC)-binding protein 3-like	chrNC_056731.1	-	0,0,0	9,1,1	4,4,1	1,7,3	273	149	9.53e-06	0.000249487	0.0,0.0,0.0	0.686,0.238,0.154	-0.359
gill	SE	DHDDS	122811986	dehydrodolichyl diphosphate synthase subunit	chrNC_056726.1	+	0,2,0	5,12,2	7,3,1	2,6,23	237	149	0.00160429	0.0203992	0.0,0.095,0.0	0.688,0.239,0.027	-0.286
gill	SE	CDHR4	122807589	cadherin related family member 4	chrNC_056740.1	+	77,16,34	5,2,7	7,21,15	2,0,1	298	149	0.0382836	0.295446	0.885,0.8,0.708	0.636,1.0,0.882	-0.042
gill	SE	NUS1	122804457	NUS1 dehydrodolichyl diphosphate synthase subunit	chrNC_056726.1	-	207191202	2,1,2	386275370	17,3,10	249	149	0.000371925	0.00588679	0.984,0.991,0.984	0.931,0.982,0.957	0.03
gill	SE	NUS1	122804457	NUS1 dehydrodolichyl diphosphate synthase subunit	chrNC_056726.1	-	71,62,66	2,1,2	139113162	17,3,10	267	149	0.00238718	0.028445	0.952,0.972,0.948	0.82,0.955,0.9	0.066
gill	SE	NUS1	122804457	NUS1 dehydrodolichyl diphosphate synthase subunit	chrNC_056726.1	-	349418334	6,9,0	622530572	0,1,0	278	149	0.0381638	0.294927	0.969,0.961,1.0	1.0,0.996,1.0	-0.022
gill	SE	LOC122801656	122801656	G-protein coupled receptor 183-like	chrNC_056735.1	+	26,16,3	1,0,0	21,11,5	2,3,0	281	149	0.0101702	0.0978589	0.932,1.0,1.0	0.848,0.66,1.0	0.141
gill	SE	KIAA0319L	122791643	KIAA0319 like	chrNC_056727.1	-	0,0,1	4,10,2	2,10,9	12,13,16	192	149	2.11e-05	0.000492324	0.0,0.0,0.28	0.115,0.374,0.304	-0.171
gill	SE	FKBP1B	122794396	FKBP prolyl isomerase 1B	chrNC_056729.1	+	237228032971	0,132,0	287328442993	0,0,1	197	149	8.07e-07	2.91e-05	1.0,0.941,1.0	1.0,1.0,1.0	-0.02
gill	SE	LOC122807165	122807165	urea transporter 2-like	chrNC_056726.1	-	15,6,6	0,0,0	14,27,3	0,6,0	237	149	0.00707314	0.0718926	1.0,1.0,1.0	1.0,0.739,1.0	0.087
gill	SE	PDZD11	122789945	PDZ domain containing 11	chrNC_056749.1	+	3,1,0	8,9,5	15,25,6	21,31,27	285	149	0.00195275	0.0240551	0.164,0.055,0.0	0.272,0.297,0.104	-0.151
gill	SE	DTNA	122798022	dystrobrevin alpha	chrNC_056732.1	-	0,0,1	2,2,2	2,5,7	2,1,0	198	149	7.41e-08	3.54e-06	0.0,0.0,0.273	0.429,0.79,1.0	-0.649
gill	SE	DTNA	122798022	dystrobrevin alpha	chrNC_056732.1	-	0,0,1	1,2,4	1,2,4	6,4,10	170	149	0.00110924	0.0148625	0.0,0.0,0.18	0.127,0.305,0.26	-0.171
gill	SE	SYTL2	122801677	synaptotagmin like 2	chrNC_056735.1	-	294360346	3,4,5	192165232	7,3,15	269	149	0.000247804	0.00409262	0.982,0.98,0.975	0.938,0.968,0.895	0.045
gill	SE	SYTL2	122801677	synaptotagmin like 2	chrNC_056735.1	-	98,87,121	19,3,8	63,35,54	22,11,28	248	149	6.79e-07	2.53e-05	0.756,0.946,0.901	0.632,0.657,0.537	0.259
gill	SE	SYTL2	122801677	synaptotagmin like 2	chrNC_056735.1	-	60,64,74	37,89,60	34,16,32	43,59,43	248	149	0.00992486	0.0958881	0.493,0.302,0.426	0.322,0.14,0.309	0.15
gill	SE	SYTL2	122801677	synaptotagmin like 2	chrNC_056735.1	-	19,4,8	37,89,60	22,12,28	43,59,43	298	149	0.00205905	0.0251683	0.204,0.022,0.062	0.204,0.092,0.246	-0.085
gill	SE	SYTL2	122801677	synaptotagmin like 2	chrNC_056735.1	-	102,56,95	6,25,18	60,68,66	6,0,6	298	149	0.00533445	0.0568748	0.895,0.528,0.725	0.833,1.0,0.846	-0.177
gill	SE	SYTL2	122801677	synaptotagmin like 2	chrNC_056735.1	-	109,48,134	6,25,18	43,49,59	6,0,6	221	149	0.0433792	0.327696	0.925,0.564,0.834	0.829,1.0,0.869	-0.125
gill	SE	CCDC43	122788143	coiled-coil domain containing 43	chrNC_056747.1	-	16,0,7	74189134	0,20,7	48,105,75	298	149	0.0393868	0.302973	0.098,0.0,0.025	0.0,0.087,0.045	-0.003
gill	SE	LOC122787881	122787881	RNA-binding protein FUS-like	chrNC_056747.1	+	164272153	0,0,3	237236216	4,1,11	184	149	0.0132747	0.121793	1.0,1.0,0.976	0.98,0.995,0.941	0.02
gill	SE	GARRE1	122810198	granule associated Rac and RHOG effector 1	chrNC_056742.1	-	17,9,10	1,6,0	45,49,45	2,1,0	287	149	0.0116879	0.109515	0.898,0.438,1.0	0.921,0.962,1.0	-0.182
gill	SE	PROSER1	122803516	proline and serine rich 1	chrNC_056736.1	+	5,1,2	0,0,2	2,3,2	1,8,1	182	149	0.000733661	0.0103886	1.0,1.0,0.45	0.621,0.235,0.621	0.324
gill	SE	PROSER1	122803516	proline and serine rich 1	chrNC_056736.1	+	7,2,3	0,0,0	6,6,4	0,5,0	182	149	0.0316418	0.251885	1.0,1.0,1.0	1.0,0.496,1.0	0.168
gill	SE	CSE1L	122816225	chromosome segregation 1 like	chrNC_056746.1	-	8,9,6	16,27,35	23,18,4	5,5,13	287	149	0.00171893	0.0216679	0.206,0.148,0.082	0.705,0.651,0.138	-0.353
gill	SE	LOC122790056	122790056	calpain small subunit 1-like	chrNC_056725.1	+	159,86,190	1,726,0	299347247	6,0,2	207	149	0.00442031	0.0487186	0.991,0.079,1.0	0.973,1.0,0.989	-0.297
gill	SE	LOC122790056	122790056	calpain small subunit 1-like	chrNC_056725.1	+	7169511007	55,71,22	118413851661	0,1,6	208	149	0	0	0.903,0.906,0.97	1.0,0.999,0.995	-0.072
gill	SE	ACTN1	122804234	actinin alpha 1	chrNC_056737.1	-	5,6,2	0,0,0	3,1,1	1,0,3	235	149	0.0152974	0.137227	1.0,1.0,1.0	0.655,1.0,0.174	0.39
gill	SE	PACRGL	122793990	parkin coregulated like	chrNC_056729.1	+	166,99,75	1,0,0	104,65,100	13,3,4	257	149	1.15e-07	5.28e-06	0.99,1.0,1.0	0.823,0.926,0.935	0.102
gill	SE	LOC122806302	122806302	glutathione S-transferase P-like	chrNC_056726.1	+	543197885	4,3,11	273614717	9,13,11	256	149	0.0272959	0.222621	0.988,0.975,0.979	0.946,0.965,0.974	0.019
gill	SE	KATNAL1	122803575	katanin catalytic subunit A1 like 1	chrNC_056736.1	+	3,0,0	27,9,13	2,5,8	18,6,3	204	149	7.21e-05	0.00140763	0.075,0.0,0.0	0.075,0.378,0.661	-0.346
gill	SE	CD74	122799960	CD74 molecule	chrNC_056733.1	+	716779596418	749655797	105301090311047	185922022171	298	149	2.88e-13	3.76e-11	0.827,0.859,0.801	0.739,0.712,0.718	0.106
gill	SE	CD74	122799960	CD74 molecule	chrNC_056733.1	+	466051824104	30,40,32	554256515653	67,87,72	298	149	1.83e-05	0.00043869	0.987,0.985,0.985	0.976,0.97,0.975	0.012
gill	SE	SNX2	122793064	sorting nexin 2	chrNC_056728.1	-	178213219	6,5,0	277318318	0,2,0	263	149	0.0461508	0.345329	0.944,0.96,1.0	1.0,0.989,1.0	-0.028
gill	SE	MYB	122806068	MYB proto-oncogene, transcription factor	chrNC_056726.1	+	12,6,11	0,1,0	16,18,12	3,5,2	298	149	5.38e-05	0.0011007	1.0,0.75,1.0	0.727,0.643,0.75	0.21
gill	SE	LOC122793707	122793707	nmrA-like family domain-containing protein 1	chrNC_056728.1	-	160224172	16,0,6	4534051004	89,16,122	298	149	0.000197271	0.00334602	0.833,1.0,0.935	0.718,0.927,0.804	0.106
gill	SE	LOC122800009	122800009	SH2 domain-containing protein 4A-like	chrNC_056733.1	+	54,40,43	0,0,0	195199248	1,4,10	298	149	0.00255177	0.0301408	1.0,1.0,1.0	0.99,0.961,0.925	0.041
gill	SE	LOC122808357	122808357	mitochondrial import inner membrane translocase subunit Tim17-B-like	chrNC_056741.1	-	449582554	0,0,1	721856710	4,15,8	260	149	0.0136779	0.124887	1.0,1.0,0.997	0.99,0.97,0.981	0.019
gill	SE	LOC122809357	122809357	uncharacterized LOC122809357	chrNC_056726.1	-	8,10,9	2,4,0	8,2,11	5,3,5	298	149	0.0443423	0.334439	0.667,0.556,1.0	0.444,0.25,0.524	0.335
gill	SE	RNF8	122793157	ring finger protein 8	chrNC_056725.1	+	24,40,46	9,17,12	43,25,23	1,3,1	218	149	1.44e-06	4.87e-05	0.646,0.617,0.724	0.967,0.851,0.94	-0.257
gill	SE	RNF8	122793157	ring finger protein 8	chrNC_056725.1	+	0,0,2	15,24,24	0,8,0	28,27,13	219	149	0.0181738	0.15849	0.0,0.0,0.054	0.0,0.168,0.0	-0.038
gill	SE	LOC122804368	122804368	C-C motif chemokine 28-like	chrNC_056726.1	-	152,35,276	0,0,1	143231260	0,3,8	273	149	0.0378362	0.292948	1.0,1.0,0.993	1.0,0.977,0.947	0.023
gill	SE	THOC1	122796624	THO complex 1	chrNC_056731.1	+	140,79,129	26,16,0	245315264	0,1,0	210	149	1.55e-14	2.51e-12	0.793,0.778,1.0	1.0,0.996,1.0	-0.142
gill	SE	THOC1	122796624	THO complex 1	chrNC_056731.1	+	57,34,64	21,13,2	84,102,97	0,0,0	210	149	2.32e-12	2.59e-10	0.658,0.65,0.958	1.0,1.0,1.0	-0.245
gill	SE	THOC1	122796624	THO complex 1	chrNC_056731.1	+	109,47,54	21,13,2	99120100	0,0,0	216	149	6.17e-13	7.59e-11	0.782,0.714,0.949	1.0,1.0,1.0	-0.185
gill	SE	APTX	122793161	aprataxin	chrNC_056728.1	-	24,46,15	2,6,0	4,2,5	0,0,0	298	149	0.000191849	0.00325696	0.857,0.793,1.0	1.0,1.0,1.0	-0.117
gill	SE	MYLK	122804803	myosin light chain kinase	chrNC_056737.1	-	2,3,0	25,43,12	13,14,12	141,79,123	167	149	0.0222088	0.188178	0.067,0.059,0.0	0.076,0.137,0.08	-0.056
gill	SE	MTERF4	122800945	mitochondrial transcription termination factor 4	chrNC_056734.1	+	31,45,28	0,1,0	27,50,47	10,3,3	298	149	5.15e-06	0.000146717	1.0,0.957,1.0	0.574,0.893,0.887	0.201
gill	SE	VPS39	122804256	VPS39 subunit of HOPS complex	chrNC_056737.1	-	79,70,64	0,2,0	98,67,48	3,10,1	242	149	0.000131645	0.00233754	1.0,0.956,1.0	0.953,0.805,0.967	0.077
gill	SE	PTK2B	122794152	protein tyrosine kinase 2 beta	chrNC_056729.1	+	4,6,3	2,0,0	24,30,26	5,4,1	269	149	0.0232154	0.195137	0.526,1.0,1.0	0.727,0.806,0.935	0.019
gill	SE	ATP5F1D	122787213	ATP synthase F1 subunit delta	chrNC_056747.1	-	409040394416	6,13,11	666562105727	22,49,60	298	149	0.0130581	0.12033	0.997,0.994,0.995	0.993,0.984,0.979	0.01
gill	SE	LOC122809451	122809451	nicotinamide N-methyltransferase-like	chrNC_056741.1	+	3,7,4	0,0,0	12,15,13	1,0,5	298	149	0.00203155	0.0249124	1.0,1.0,1.0	0.857,1.0,0.565	0.193
gill	SE	LOC122801571	122801571	uncharacterized LOC122801571	chrNC_056735.1	-	6,4,6	0,0,0	16,7,25	4,0,1	298	149	0.0284234	0.230329	1.0,1.0,1.0	0.667,1.0,0.926	0.136
gill	SE	KCMF1	122791768	potassium channel modulatory factor 1	chrNC_056751.1	-	29,45,36	0,0,1	23,24,22	0,5,5	290	149	1.81e-05	0.000435582	1.0,1.0,0.949	1.0,0.712,0.693	0.181
gill	SE	KCMF1	122791768	potassium channel modulatory factor 1	chrNC_056751.1	-	43,54,46	0,3,1	33,30,32	1,5,2	290	149	0.0468142	0.349052	1.0,0.902,0.959	0.944,0.755,0.892	0.09
gill	SE	LOC122793514	122793514	mitochondria localized glutamic acid rich protein	chrNC_056728.1	+	27,73,62	11,35,20	68,69,44	18,16,1	287	149	0.00912726	0.0893026	0.56,0.52,0.617	0.662,0.691,0.958	-0.205
gill	SE	LOC122793514	122793514	mitochondria localized glutamic acid rich protein	chrNC_056728.1	+	32,95,82	11,35,20	97,102,52	18,16,1	275	149	0.00205439	0.0251275	0.612,0.595,0.69	0.745,0.775,0.966	-0.196
gill	SE	LOC122789345	122789345	McKusick-Kaufman/Bardet-Biedl syndromes putative chaperonin-like	chrNC_056727.1	-	9,2,4	25,23,20	5,3,1	47,31,47	270	149	0.0121803	0.113288	0.166,0.046,0.099	0.055,0.051,0.012	0.064
gill	SE	LOC122809484	122809484	zinc finger protein 595-like	chrNC_056726.1	+	11,11,5	0,0,0	24,19,12	2,3,1	276	149	0.0015557	0.0198909	1.0,1.0,1.0	0.866,0.774,0.866	0.165
gill	SE	EXOC7	122799201	exocyst complex component 7	chrNC_056733.1	+	7,31,20	5,5,2	46,61,34	4,0,0	161	149	0.000198844	0.00336518	0.564,0.852,0.902	0.914,1.0,1.0	-0.199
gill	SE	EXOC7	122799201	exocyst complex component 7	chrNC_056733.1	+	8,22,16	47,36,56	28,60,52	60,71,38	161	149	0.00367604	0.041555	0.136,0.361,0.209	0.302,0.439,0.559	-0.198
gill	SE	EXOC7	122799201	exocyst complex component 7	chrNC_056733.1	+	2,15,6	5,20,14	10,13,11	2,1,4	161	149	1.6e-06	5.31e-05	0.27,0.41,0.284	0.822,0.923,0.718	-0.5
gill	SE	EXOC7	122799201	exocyst complex component 7	chrNC_056733.1	+	19,36,21	5,20,14	24,34,15	2,1,4	242	149	0.000149569	0.00260577	0.701,0.526,0.48	0.881,0.954,0.698	-0.275
gill	SE	EXOC7	122799201	exocyst complex component 7	chrNC_056733.1	+	19,58,35	0,10,3	58,84,41	1,2,0	242	149	0.000125461	0.00225491	1.0,0.781,0.878	0.973,0.963,1.0	-0.092
gill	SE	EXOC7	122799201	exocyst complex component 7	chrNC_056733.1	+	105,98,101	5,20,14	111,136,82	2,1,4	218	149	4.42e-07	1.72e-05	0.935,0.77,0.831	0.974,0.989,0.933	-0.12
gill	SE	EXOC7	122799201	exocyst complex component 7	chrNC_056733.1	+	64,80,58	0,10,3	70,114,84	1,2,0	218	149	0.000386437	0.00607083	1.0,0.845,0.93	0.98,0.975,1.0	-0.06
gill	SE	EXOC7	122799201	exocyst complex component 7	chrNC_056733.1	+	161210162	43,51,5	234240180	2,0,1	212	149	0	0	0.725,0.743,0.958	0.988,1.0,0.992	-0.185
gill	SE	CCHR1.PART2H1orf115	122790262	chromosome chr1.part2 C1orf115 homolog	chrNC_056727.1	-	82182183	72,98,84	104,130,94	124168125	254	149	1.11e-05	0.000286289	0.401,0.521,0.561	0.33,0.312,0.306	0.178
gill	SE	CSNK1G3	122793067	casein kinase 1 gamma 3	chrNC_056728.1	+	12,6,6	10,6,2	11,18,12	0,0,2	173	149	2.09e-07	8.89e-06	0.508,0.463,0.721	1.0,1.0,0.838	-0.382
gill	SE	TEK	122793439	TEK receptor tyrosine kinase	chrNC_056728.1	-	21,35,5	0,0,0	55,69,18	3,0,5	298	149	0.00108102	0.0145772	1.0,1.0,1.0	0.902,1.0,0.643	0.152
gill	SE	RRBP1	122789440	ribosome binding protein 1	chrNC_056727.1	+	569588675	0,2,0	249415760	4,0,30	242	149	4.62e-07	1.78e-05	1.0,0.995,1.0	0.975,1.0,0.94	0.027
gill	SE	ZBTB8OS	122792208	zinc finger and BTB domain containing 8 opposite strand	chrNC_056727.1	+	121231220	52,51,63	428571642	50,37,67	174	149	5.87e-12	6.14e-10	0.666,0.795,0.749	0.88,0.93,0.891	-0.164
gill	SE	LOC122792184	122792184	microtubule-actin cross-linking factor 1-like	chrNC_056727.1	+	9,2,4	1,1,0	34,39,25	4,6,2	269	149	0.0131026	0.120623	0.833,0.526,1.0	0.825,0.783,0.874	-0.041
gill	SE	PIGL	122787675	phosphatidylinositol glycan anchor biosynthesis class L	chrNC_056747.1	+	28,27,26	2,2,5	53,45,37	3,1,1	181	149	0.0455119	0.341354	0.92,0.917,0.811	0.936,0.974,0.968	-0.077
gill	SE	LOC122804204	122804204	activating transcription factor 7 interacting protein	chrNC_056726.1	+	14,12,5	2,7,1	15,28,25	0,0,0	203	149	3.77e-07	1.5e-05	0.837,0.557,0.786	1.0,1.0,1.0	-0.273
gill	SE	SMPDL3A	122804159	sphingomyelin phosphodiesterase acid like 3A	chrNC_056726.1	+	171108182	0,0,0	296206174	1,5,7	298	149	0.0046168	0.0503279	1.0,1.0,1.0	0.993,0.954,0.926	0.042
gill	SE	SMPDL3A	122804159	sphingomyelin phosphodiesterase acid like 3A	chrNC_056726.1	+	87147210	0,1,0	260167187	2,2,7	274	149	0.0315151	0.251093	1.0,0.988,1.0	0.986,0.978,0.936	0.029
gill	SE	LOC122790747	122790747	ER degradation-enhancing alpha-mannosidase-like protein 3	chrNC_056750.1	+	19,12,20	0,0,0	43,57,70	0,11,6	275	149	1.6e-05	0.000393768	1.0,1.0,1.0	1.0,0.737,0.863	0.133
gill	SE	EPB41L1	122816998	erythrocyte membrane protein band 4.1 like 1	chrNC_056746.1	+	17,18,17	2,1,0	26,19,23	17,6,0	298	149	0.00257972	0.0303762	0.81,0.9,1.0	0.433,0.613,1.0	0.221
gill	SE	AP3M2	122811262	adaptor related protein complex 3 subunit mu 2	chrNC_056743.1	+	0,0,1	10,6,6	6,5,6	24,30,26	185	149	0.000162489	0.00280119	0.0,0.0,0.118	0.168,0.118,0.157	-0.108
gill	SE	PAM	122795614	peptidylglycine alpha-amidating monooxygenase	chrNC_056730.1	+	27,34,28	1,0,0	93,78,87	0,2,7	298	149	0.00998149	0.096386	0.931,1.0,1.0	1.0,0.951,0.861	0.04
gill	SE	GRAP2	122799493	GRB2 related adaptor protein 2	chrNC_056725.1	-	13,17,27	8,29,16	25,31,28	10,11,14	266	149	0.023591	0.197767	0.477,0.247,0.486	0.583,0.612,0.528	-0.171
gill	SE	TANGO2	122799569	transport and golgi organization 2 homolog	chrNC_056733.1	+	53,24,16	1,1,0	33,30,107	0,2,11	268	149	0.00116559	0.0155297	0.967,0.93,1.0	1.0,0.893,0.844	0.053
gill	SE	TANGO2	122799569	transport and golgi organization 2 homolog	chrNC_056733.1	+	3,3,0	36,13,18	5,1,18	11,3,42	188	149	0.000144745	0.00253921	0.062,0.155,0.0	0.265,0.209,0.254	-0.17
gill	SE	NANS	122793155	N-acetylneuraminate synthase	chrNC_056728.1	-	301152250	1,0,0	135357316	0,10,3	298	149	0.0160177	0.142643	0.993,1.0,1.0	1.0,0.947,0.981	0.022
gill	SE	PTP4A1	122795594	protein tyrosine phosphatase 4A1	chrNC_056730.1	+	222188172	0,0,0	524448453	0,10,10	242	149	0.0206564	0.177005	1.0,1.0,1.0	1.0,0.965,0.965	0.023
gill	SE	LOC122817620	122817620	golgin IMH1-like	chrNC_056747.1	-	208463225	5,20,1	276393374	0,0,0	233	149	1.56e-06	5.23e-05	0.964,0.937,0.993	1.0,1.0,1.0	-0.035
gill	SE	LOC122817620	122817620	golgin IMH1-like	chrNC_056747.1	-	244639342	38,71,40	352498483	17,28,20	233	149	3.53e-08	1.82e-06	0.804,0.852,0.845	0.93,0.919,0.939	-0.096
gill	SE	LOC122817620	122817620	golgin IMH1-like	chrNC_056747.1	-	136333177	5,20,1	271270212	0,0,0	233	149	7.35e-08	3.52e-06	0.946,0.914,0.991	1.0,1.0,1.0	-0.05
gill	SE	LOC122817620	122817620	golgin IMH1-like	chrNC_056747.1	-	120238110	38,71,40	252306195	17,28,20	233	149	4.02e-14	6e-12	0.669,0.682,0.637	0.905,0.875,0.862	-0.218
gill	SE	LOC122817620	122817620	golgin IMH1-like	chrNC_056747.1	-	130218109	51176117	252306195	76105109	233	149	0.013169	0.121094	0.62,0.442,0.373	0.68,0.651,0.534	-0.143
gill	SE	SUGP2	122787302	SURP and G-patch domain containing 2	chrNC_056747.1	+	77,69,70	3,6,0	214170236	0,0,6	264	149	0.0145925	0.131904	0.935,0.866,1.0	1.0,1.0,0.957	-0.052
gill	SE	G3BP2	122793252	G3BP stress granule assembly factor 2	chrNC_056728.1	+	28,21,26	10,0,2	43,42,44	22,15,13	251	149	0.00923019	0.0901884	0.624,1.0,0.885	0.537,0.624,0.668	0.227
gill	SE	G3BP2	122793252	G3BP stress granule assembly factor 2	chrNC_056728.1	+	33,33,39	0,0,0	72,61,83	0,0,10	275	149	0.00093701	0.0128456	1.0,1.0,1.0	1.0,1.0,0.818	0.061
gill	SE	LOC122787331	122787331	BTB/POZ domain-containing protein 2-like	chrNC_056747.1	-	32,40,37	2,3,1	95,124,83	1,2,0	269	149	0.0232348	0.195214	0.899,0.881,0.953	0.981,0.972,1.0	-0.073
gill	SE	ADI1	122800987	acireductone dioxygenase 1	chrNC_056725.1	-	28,30,28	0,0,0	57,107,62	3,0,10	298	149	9.93e-05	0.00184415	1.0,1.0,1.0	0.905,1.0,0.756	0.113
gill	SE	AGFG1	122800998	ArfGAP with FG repeats 1	chrNC_056734.1	-	415584226	128119137	52,68,29	242224161	298	149	0	0	0.618,0.71,0.452	0.097,0.132,0.083	0.489
gill	SE	AGFG1	122800998	ArfGAP with FG repeats 1	chrNC_056734.1	-	119,149,53	2,1,4	19,23,13	11,7,2	298	149	7.76e-09	4.59e-07	0.967,0.987,0.869	0.463,0.622,0.765	0.324
gill	SE	AGFG1	122800998	ArfGAP with FG repeats 1	chrNC_056734.1	-	473561480	2,1,4	510534399	11,7,2	266	149	0.0157847	0.140799	0.993,0.997,0.985	0.963,0.977,0.991	0.015
gill	SE	HNRNPA2B1	122798101	heterogeneous nuclear ribonucleoprotein A2/B1	chrNC_056732.1	-	175191130	0,0,5	7686081468	0,12,33	281	149	0.0484155	0.359295	1.0,1.0,0.932	1.0,0.964,0.959	0.003
gill	SE	HNRNPA2B1	122798101	heterogeneous nuclear ribonucleoprotein A2/B1	chrNC_056732.1	-	841844585	7,0,6	8084341152	84,64,104	221	149	0	0	0.988,1.0,0.985	0.866,0.821,0.882	0.135
gill	SE	NUDT18	122811241	nudix hydrolase 18	chrNC_056743.1	+	4,4,6	0,2,0	17,8,5	1,2,4	232	149	0.00685578	0.0699459	1.0,0.562,1.0	0.916,0.72,0.445	0.16
gill	SE	RANBP3L	122800577	RAN binding protein 3 like	chrNC_056725.1	+	1,1,3	26,52,63	13,2,5	86,62,81	298	149	0.0119395	0.111437	0.019,0.01,0.023	0.07,0.016,0.03	-0.021
gill	SE	LOC122811579	122811579	major histocompatibility complex class I-related gene protein-like	chrNC_056743.1	-	145181163	9,9,9	321297528	5,5,11	298	149	0.000424963	0.00656717	0.89,0.91,0.901	0.97,0.967,0.96	-0.065
gill	SE	LOC122791593	122791593	synaptotagmin-2-like	chrNC_056751.1	+	58,52,125	0,1,3	71,90,112	1,11,0	287	149	0.0272448	0.222395	1.0,0.964,0.956	0.974,0.809,1.0	0.046
gill	SE	SEPSECS	122794050	Sep (O-phosphoserine) tRNA:Sec (selenocysteine) tRNA synthase	chrNC_056729.1	+	45,63,44	1,4,3	61,35,66	9,3,7	298	149	0.0315234	0.251093	0.957,0.887,0.88	0.772,0.854,0.825	0.091
gill	SE	PPP2R5E	122804592	protein phosphatase 2 regulatory subunit B'epsilon	chrNC_056737.1	+	4,2,5	70,82,135	12,15,10	90,93,108	248	149	0.000113636	0.00207612	0.033,0.014,0.022	0.074,0.088,0.053	-0.049
gill	SE	SELE	122813066	selectin E	chrNC_056744.1	+	1,1,8	0,0,0	15,23,21	0,4,13	298	149	3.7e-06	0.000110567	1.0,1.0,1.0	1.0,0.742,0.447	0.27
gill	SE	SELE	122813066	selectin E	chrNC_056744.1	+	0,1,0	4,7,9	10,8,9	10,5,12	298	149	4.06e-08	2.07e-06	0.0,0.067,0.0	0.333,0.444,0.273	-0.328
gill	SE	CBX3	122798102	chromobox 3	chrNC_056732.1	+	322392248	31,42,21	300201346	15,10,11	240	149	4.87e-05	0.00101105	0.866,0.853,0.88	0.925,0.926,0.951	-0.068
gill	SE	CBX3	122798102	chromobox 3	chrNC_056732.1	+	355466281	50,97,23	289197288	6,1,7	240	149	0	0	0.815,0.749,0.884	0.968,0.992,0.962	-0.158
gill	SE	CBX3	122798102	chromobox 3	chrNC_056732.1	+	21,32,21	1,1,4	56,24,31	0,0,0	240	149	0.0121325	0.112899	0.929,0.952,0.765	1.0,1.0,1.0	-0.118
gill	SE	CARMIL1	122798269	capping protein regulator and myosin 1 linker 1	chrNC_056732.1	-	17,22,33	1,0,0	61,57,45	6,10,7	296	149	1.65e-06	5.44e-05	0.895,1.0,1.0	0.837,0.742,0.764	0.184
gill	SE	LOC122806936	122806936	tropomyosin alpha-1 chain	chrNC_056739.1	-	221341221	69,107,45	331298287	48,46,66	275	149	0.00295827	0.0343007	0.634,0.633,0.727	0.789,0.778,0.702	-0.092
gill	SE	LOC122806936	122806936	tropomyosin alpha-1 chain	chrNC_056739.1	-	34,99,24	219406172	50,45,43	366277367	275	149	0.0312378	0.249402	0.078,0.117,0.07	0.069,0.081,0.06	0.018
gill	SE	TRAF3IP2	122794380	TRAF3 interacting protein 2	chrNC_056729.1	+	145113127	0,13,7	53,74,56	3,0,2	298	149	0.0465038	0.347285	1.0,0.813,0.901	0.898,1.0,0.933	-0.039
gill	SE	EIF3I	122811008	eukaryotic translation initiation factor 3 subunit I	chrNC_056726.1	-	782818712	11,12,8	111115011409	4,3,6	239	149	0.00381653	0.0430149	0.978,0.977,0.982	0.994,0.997,0.993	-0.016
gill	SE	UTRN	122800080	utrophin	chrNC_056725.1	-	29,36,17	19,5,9	64,61,27	5,12,4	188	149	0.0079411	0.0793524	0.547,0.851,0.6	0.91,0.801,0.843	-0.185
gill	SE	KIAA2013	122794549	KIAA2013 ortholog	chrNC_056729.1	-	4,0,11	45,39,43	10,7,12	25,36,50	285	149	0.0149687	0.134982	0.044,0.0,0.118	0.173,0.092,0.111	-0.071
gill	SE	KIAA2013	122794549	KIAA2013 ortholog	chrNC_056729.1	-	12,4,2	45,39,43	0,2,4	25,36,50	258	149	0.0130388	0.120211	0.133,0.056,0.026	0.0,0.031,0.044	0.047
gill	SE	HNRNPDL	122793305	heterogeneous nuclear ribonucleoprotein D like	chrNC_056728.1	+	303347263010	12,77,6	293031492965	6,0,0	298	149	0.00102527	0.0139345	0.992,0.968,0.996	0.996,1.0,1.0	-0.013
gill	SE	HNRNPDL	122793305	heterogeneous nuclear ribonucleoprotein D like	chrNC_056728.1	+	220833412585	12,77,6	313926822862	6,0,0	281	149	1.12e-06	3.89e-05	0.99,0.958,0.996	0.996,1.0,1.0	-0.017
gill	SE	HNRNPDL	122793305	heterogeneous nuclear ribonucleoprotein D like	chrNC_056728.1	+	542281786149	475889308	618554435696	253184248	281	149	6.48e-13	7.87e-11	0.858,0.83,0.914	0.928,0.94,0.924	-0.063
gill	SE	HNRNPDL	122793305	heterogeneous nuclear ribonucleoprotein D like	chrNC_056728.1	+	102,137,99	80713531002	155190219	284427632838	255	149	1.44e-05	0.000359281	0.069,0.056,0.055	0.031,0.039,0.043	0.022
gill	SE	ZNF513	122793457	zinc finger protein 513	chrNC_056728.1	+	10,14,7	1,0,0	5,14,12	6,0,0	298	149	0.02947	0.237794	0.833,1.0,1.0	0.294,1.0,1.0	0.18
gill	SE	GAB1	122794108	GRB2 associated binding protein 1	chrNC_056729.1	-	11,23,12	5,1,7	24,6,10	9,14,11	242	149	0.0282279	0.228941	0.575,0.934,0.513	0.621,0.209,0.359	0.278
gill	SE	RAD21	122798266	RAD21 cohesin complex component	chrNC_056732.1	-	70,81,59	2,2,0	146102129	23,13,3	260	149	1.25e-05	0.000317749	0.953,0.959,1.0	0.784,0.818,0.961	0.116
gill	SE	CLTB	122799951	clathrin light chain B	chrNC_056733.1	+	25,0,35	65,10,57	127,198,45	198,187,50	203	149	0.0107052	0.101715	0.22,0.0,0.311	0.32,0.437,0.398	-0.208
gill	SE	LOC122805002	122805002	angiotensin II receptor associated protein	chrNC_056726.1	-	90,266,56	0,0,0	197572626	6,13,11	298	149	8.39e-05	0.00159197	1.0,1.0,1.0	0.943,0.957,0.966	0.045
gill	SE	SLC25A3	122815367	solute carrier family 25 member 3	chrNC_056745.1	+	0,30,110	505567551	16,49,155	241925412117	274	149	7.21e-10	5.46e-08	0.0,0.028,0.098	0.004,0.01,0.038	0.025
gill	SE	SLC25A3	122815367	solute carrier family 25 member 3	chrNC_056745.1	+	249331732725	0,58,212	755473776291	21,43,156	274	149	3.81e-09	2.44e-07	1.0,0.967,0.875	0.995,0.989,0.956	-0.033
gill	SE	SLC25A3	122815367	solute carrier family 25 member 3	chrNC_056745.1	+	249231722724	0,58,212	755173766278	21,43,156	271	149	2.91e-09	1.91e-07	1.0,0.968,0.876	0.995,0.99,0.957	-0.033
gill	SE	LOC122798540	122798540	uncharacterized LOC122798540	chrNC_056732.1	-	8,18,10	0,0,0	33,73,42	3,2,3	256	149	0.00333119	0.0381115	1.0,1.0,1.0	0.865,0.955,0.891	0.096
gill	SE	FYB1	122800400	FYN binding protein 1	chrNC_056725.1	+	60,73,114	29,21,25	41,19,13	71,56,34	293	149	2.22e-16	4.25e-14	0.513,0.639,0.699	0.227,0.147,0.163	0.438
gill	SE	MYO9B	122787853	myosin IXB	chrNC_056747.1	-	17,7,5	2,3,0	8,14,5	0,3,0	263	149	0.0214225	0.182413	0.828,0.569,1.0	1.0,0.726,1.0	-0.11
gill	SE	COL6A3	122792939	collagen type VI alpha 3 chain	chrNC_056728.1	+	145181179	35,48,67	110,70,218	88,97,147	298	149	5.37e-09	3.32e-07	0.674,0.653,0.572	0.385,0.265,0.426	0.274
gill	SE	LOC122813037	122813037	uncharacterized LOC122813037	chrNC_056744.1	+	24,25,15	2,4,2	33,2,51	11,15,14	243	149	0.00231134	0.0277125	0.88,0.793,0.821	0.648,0.076,0.691	0.36
gill	SE	LOC122813037	122813037	uncharacterized LOC122813037	chrNC_056744.1	+	9,12,2	0,0,0	19,1,30	0,0,14	243	149	0.000102622	0.0018987	1.0,1.0,1.0	1.0,1.0,0.568	0.144
gill	SE	LOC122813037	122813037	uncharacterized LOC122813037	chrNC_056744.1	+	6,23,10	0,0,0	32,32,42	0,0,14	298	149	0.000228178	0.00379883	1.0,1.0,1.0	1.0,1.0,0.6	0.133
gill	SE	LOC122797673	122797673	leukocyte elastase inhibitor-like	chrNC_056732.1	+	9988341859	45,90,45	588645922	77,63,45	298	149	0.00194477	0.0239724	0.917,0.822,0.954	0.792,0.837,0.911	0.051
gill	SE	FIP1L1	122793430	factor interacting with PAPOLA and CPSF1	chrNC_056728.1	+	1,0,1	41,62,47	2,5,9	24,30,20	218	149	8.57e-07	3.08e-05	0.016,0.0,0.014	0.054,0.102,0.235	-0.12
gill	SE	MAP3K7	122798348	mitogen-activated protein kinase kinase kinase 7	chrNC_056725.1	-	84,44,110	66,100,74	106119116	52,56,41	230	149	0.000730571	0.0103603	0.452,0.222,0.491	0.569,0.579,0.647	-0.21
gill	SE	LOC122791085	122791085	gap junction alpha-4 protein-like	chrNC_056727.1	-	1,16,0	2,4,8	1,0,0	33,27,28	298	149	0.000220979	0.00369847	0.2,0.667,0.0	0.015,0.0,0.0	0.284
gill	SE	LOC122791085	122791085	gap junction alpha-4 protein-like	chrNC_056727.1	-	0,2,0	2,4,8	7,0,8	33,27,28	275	149	0.0142091	0.12893	0.0,0.213,0.0	0.103,0.0,0.134	-0.008
gill	SE	LOC122793328	122793328	protein RUFY3-like	chrNC_056728.1	-	23,22,33	0,0,0	33,46,43	1,2,5	269	149	0.00109104	0.0146602	1.0,1.0,1.0	0.948,0.927,0.826	0.1
gill	SE	LOC122799674	122799674	cytochrome c oxidase subunit 6A, mitochondrial	chrNC_056733.1	-	472452614444	10,10,19	101921685616407	116,91,106	292	149	0.000912893	0.0125422	0.996,0.996,0.992	0.978,0.99,0.987	0.01
gill	SE	LOC122813983	122813983	programmed cell death 1 ligand 1-like	chrNC_056744.1	+	77,953,78	2,29,2	114,201,77	1,4,0	298	149	0.00672655	0.0689244	0.951,0.943,0.951	0.983,0.962,1.0	-0.033
gill	SE	LOC122813983	122813983	programmed cell death 1 ligand 1-like	chrNC_056744.1	+	15,84,18	0,11,0	16,78,43	0,0,0	218	149	4.94e-05	0.00102278	1.0,0.839,1.0	1.0,1.0,1.0	-0.054
gill	SE	LOC122813983	122813983	programmed cell death 1 ligand 1-like	chrNC_056744.1	+	93216110	1,66,0	147231108	0,0,0	218	149	1.47e-07	6.57e-06	0.985,0.691,1.0	1.0,1.0,1.0	-0.108
gill	SE	FAM53A	122794132	family with sequence similarity 53 member A	chrNC_056729.1	+	161122124	0,0,0	122138116	2,3,5	298	149	0.00421196	0.046776	1.0,1.0,1.0	0.968,0.958,0.921	0.051
gill	SE	FAM53A	122794132	family with sequence similarity 53 member A	chrNC_056729.1	+	49,48,35	4,4,3	34,91,17	0,3,0	204	149	0.00262564	0.0308403	0.899,0.898,0.895	1.0,0.957,1.0	-0.088
gill	SE	LOC122792914	122792914	5-aminolevulinate synthase, erythroid-specific, mitochondrial-like	chrNC_056725.1	+	30,70,81	0,0,0	220365432	19,0,13	298	149	6.49e-05	0.00129355	1.0,1.0,1.0	0.853,1.0,0.943	0.068
gill	SE	PLEKHG2	122793987	pleckstrin homology and RhoGEF domain containing G2	chrNC_056725.1	-	0,0,0	2,2,1	1,3,5	24,20,16	298	149	0.00556366	0.0589207	0.0,0.0,0.0	0.02,0.07,0.135	-0.075
gill	SE	COQ2	122793257	coenzyme Q2, polyprenyltransferase	chrNC_056728.1	+	25,54,29	0,0,0	92,42,41	6,2,0	298	149	0.00324728	0.0372866	1.0,1.0,1.0	0.885,0.913,1.0	0.067
gill	SE	HSPA9	122799734	heat shock protein family A (Hsp70) member 9	chrNC_056733.1	+	299347283	0,0,0	646295374	0,149,0	208	149	0.00013956	0.00245963	1.0,1.0,1.0	1.0,0.586,1.0	0.138
gill	SE	TMEM50B	122803369	transmembrane protein 50B	chrNC_056736.1	-	92108168	0,0,0	257234338	7,0,6	298	149	0.0181163	0.158317	1.0,1.0,1.0	0.948,1.0,0.966	0.029
gill	SE	SGSH	122799179	N-sulfoglucosamine sulfohydrolase	chrNC_056733.1	+	161173240	0,8,7	184237165	46,45,11	298	149	5.75e-10	4.45e-08	1.0,0.915,0.945	0.667,0.725,0.882	0.195
gill	SE	ANKDD1B	122795672	ankyrin repeat and death domain containing 1B	chrNC_056730.1	+	3,1,1	0,0,0	0,0,7	1,1,1	242	149	0.0156195	0.139543	1.0,1.0,1.0	0.0,0.0,0.812	0.729
gill	SE	LOC122815795	122815795	myelin-oligodendrocyte glycoprotein-like	chrNC_056745.1	-	3,2,0	17,5,13	4,0,11	14,1,10	231	149	0.0187167	0.162813	0.102,0.205,0.0	0.156,0.0,0.415	-0.088
gill	SE	LOC122815795	122815795	myelin-oligodendrocyte glycoprotein-like	chrNC_056745.1	-	9,4,0	1,0,3	34,2,4	0,0,0	283	149	0.0133159	0.122112	0.826,1.0,0.0	1.0,1.0,1.0	-0.391
gill	SE	ARPC3	122799523	actin related protein 2/3 complex subunit 3	chrNC_056733.1	+	369861334323	105,237,49	219624992665	1,5,1	249	149	0	0	0.955,0.939,0.981	0.999,0.997,0.999	-0.04
gill	SE	OFD1	122802758	OFD1 centriole and centriolar satellite protein	chrNC_056735.1	-	9,7,4	0,0,0	14,12,35	3,0,2	298	149	0.0345178	0.270573	1.0,1.0,1.0	0.7,1.0,0.897	0.134
gill	SE	PHRF1	122791396	PHD and ring finger domains 1	chrNC_056751.1	+	91185115	34,34,23	19,17,28	28,23,40	298	149	8.02e-14	1.16e-11	0.572,0.731,0.714	0.253,0.27,0.259	0.412
gill	SE	PHRF1	122791396	PHD and ring finger domains 1	chrNC_056751.1	+	83154102	6,1,5	21,21,22	23,19,25	298	149	0	0	0.874,0.987,0.911	0.313,0.356,0.306	0.599
gill	SE	SORBS3	122811229	sorbin and SH3 domain containing 3	chrNC_056743.1	-	28,110,62	48,88,67	43,37,26	78,97,51	263	149	0.00101465	0.01381	0.248,0.415,0.344	0.238,0.178,0.224	0.122
gill	SE	SORBS3	122811229	sorbin and SH3 domain containing 3	chrNC_056743.1	-	12,66,30	48,88,67	27,22,18	78,97,51	248	149	0.0356083	0.2782	0.131,0.311,0.212	0.172,0.12,0.175	0.062
gill	SE	LOC122791344	122791344	C-factor-like	chrNC_056751.1	+	15,60,115	0,8,0	11,572,19	0,3,1	260	149	0.0104048	0.09947	1.0,0.811,1.0	1.0,0.991,0.916	-0.032
gill	SE	LOC122801886	122801886	sodium/myo-inositol cotransporter-like	chrNC_056735.1	-	4,7,3	5,15,2	3,1,10	1,0,0	218	149	1.86e-07	8.06e-06	0.353,0.242,0.506	0.672,1.0,1.0	-0.524
gill	SE	LOC122811105	122811105	para-nitrobenzyl esterase-like	chrNC_056743.1	+	46,78,68	0,1,2	76,81,116	1,2,8	244	149	0.0180398	0.157721	1.0,0.979,0.954	0.979,0.961,0.899	0.031
gill	SE	LOC122811105	122811105	para-nitrobenzyl esterase-like	chrNC_056743.1	+	64138119	0,3,10	126,86,102	11,8,14	244	149	0.00219043	0.0265006	1.0,0.966,0.879	0.875,0.868,0.816	0.095
gill	SE	TINF2	122790788	TERF1 interacting nuclear factor 2	chrNC_056750.1	+	27,32,17	0,0,0	15,25,36	3,4,1	260	149	0.000126853	0.00226946	1.0,1.0,1.0	0.741,0.782,0.954	0.174
gill	SE	TINF2	122790788	TERF1 interacting nuclear factor 2	chrNC_056750.1	+	15,8,7	10,22,12	26,13,29	10,2,3	188	149	1.16e-05	0.000297984	0.543,0.224,0.316	0.673,0.837,0.885	-0.437
gill	SE	FOXP2	122812131	forkhead box P2	chrNC_056743.1	-	7,7,8	2,4,6	15,8,1	0,0,3	206	149	0.0170167	0.149883	0.717,0.559,0.491	1.0,1.0,0.194	-0.142
gill	SE	FOXP2	122812131	forkhead box P2	chrNC_056743.1	-	20,9,29	6,1,0	12,11,15	0,0,0	254	149	0.000885717	0.0122667	0.662,0.841,1.0	1.0,1.0,1.0	-0.166
gill	SE	FOXP2	122812131	forkhead box P2	chrNC_056743.1	-	5,10,1	10,9,6	0,0,2	7,7,8	298	149	7.37e-05	0.001433	0.2,0.357,0.077	0.0,0.0,0.111	0.174
gill	SE	CHPT1	122815334	choline phosphotransferase 1	chrNC_056745.1	-	158168242	4,3,3	239227206	9,22,23	291	149	4e-07	1.58e-05	0.953,0.966,0.976	0.931,0.841,0.821	0.101
gill	SE	ATP11A	122802846	ATPase phospholipid transporting 11A	chrNC_056735.1	+	23,21,37	24,59,47	42,58,33	7,15,13	254	149	1.66e-09	1.16e-07	0.36,0.173,0.316	0.779,0.694,0.598	-0.407
gill	SE	ATP11A	122802846	ATPase phospholipid transporting 11A	chrNC_056735.1	+	13,6,15	24,59,47	23,20,8	7,15,13	251	149	0.00010494	0.00193592	0.243,0.057,0.159	0.661,0.442,0.268	-0.304
gill	SE	AGPAT4	122799040	1-acylglycerol-3-phosphate O-acyltransferase 4	chrNC_056725.1	-	26,34,23	64,74,47	11,19,8	47,68,52	298	149	0.00227449	0.0273777	0.169,0.187,0.197	0.105,0.123,0.071	0.085
gill	SE	FABP2	122793520	fatty acid binding protein 2	chrNC_056728.1	+	4522841115	23,29,38	74310092010	28,19,65	220	149	0.00178307	0.0223279	0.93,0.869,0.952	0.947,0.973,0.954	-0.041
gill	SE	UBXN10	122793616	UBX domain protein 10	chrNC_056728.1	+	60,8,9	10,2,4	44,23,41	2,2,5	270	149	0.0305972	0.245529	0.768,0.688,0.554	0.924,0.864,0.819	-0.199
gill	SE	CCHR6.PART0H7orf57	122804718	chromosome chr6.part0 C7orf57 homolog	chrNC_056737.1	-	7,6,1	0,0,0	0,2,2	20,0,6	298	149	2.57e-09	1.72e-07	1.0,1.0,1.0	0.0,1.0,0.143	0.619
gill	SE	MAP7	122806182	microtubule associated protein 7	chrNC_056726.1	-	135125165	3,5,4	91122127	0,1,1	298	149	0.00312998	0.0360052	0.957,0.926,0.954	1.0,0.984,0.984	-0.044
gill	SE	MAP7	122806182	microtubule associated protein 7	chrNC_056726.1	-	29,35,37	2,4,3	11,36,20	22,23,18	263	149	8.94e-11	7.73e-09	0.891,0.832,0.875	0.221,0.47,0.386	0.507
gill	SE	ARID1B	122794895	AT-rich interaction domain 1B	chrNC_056725.1	-	1,5,5	9,7,4	6,2,0	17,17,14	298	149	0.0429332	0.32513	0.053,0.263,0.385	0.15,0.056,0.0	0.165
gill	SE	LOC122811220	122811220	procathepsin L-like	chrNC_056726.1	-	3,8,25	0,0,2	37,35,59	0,12,0	251	149	0.0171205	0.150588	1.0,1.0,0.881	1.0,0.634,1.0	0.082
gill	SE	UBAP2	122815013	ubiquitin associated protein 2	chrNC_056726.1	+	133156109	16,17,9	122211131	0,3,1	209	149	1.4e-11	1.4e-09	0.856,0.867,0.896	1.0,0.98,0.989	-0.117
gill	SE	FAM13A	122793446	family with sequence similarity 13 member A	chrNC_056728.1	-	2,5,2	0,1,0	1,19,21	2,7,3	233	149	0.000168767	0.00289887	1.0,0.762,1.0	0.242,0.634,0.817	0.356
gill	SE	SEC24C	122788669	SEC24 homolog C, COPII coat complex component	chrNC_056748.1	+	9,15,14	50,101,66	5,7,3	86,58,47	218	149	0.00616167	0.0641309	0.11,0.092,0.127	0.038,0.076,0.042	0.058
gill	SE	GOLGA2	122790629	golgin A2	chrNC_056750.1	-	1,1,1	7,9,16	13,16,13	24,53,32	230	149	0.000136543	0.00240871	0.085,0.067,0.039	0.26,0.164,0.208	-0.147
gill	SE	ECSCR	122799742	endothelial cell surface expressed chemotaxis and apoptosis regulator	chrNC_056733.1	-	291599188	1,15,5	130169161	0,1,0	186	149	0.013847	0.126128	0.996,0.97,0.968	1.0,0.993,1.0	-0.02
gill	SE	ECSCR	122799742	endothelial cell surface expressed chemotaxis and apoptosis regulator	chrNC_056733.1	-	380797290	1,4,4	215298293	7,5,5	248	149	0.00384126	0.0432678	0.996,0.992,0.978	0.949,0.973,0.972	0.024
gill	SE	ECSCR	122799742	endothelial cell surface expressed chemotaxis and apoptosis regulator	chrNC_056733.1	-	179326115	2,1,1	75,88,88	15,11,5	248	149	9.44e-13	1.1e-10	0.982,0.995,0.986	0.75,0.828,0.914	0.157
gill	SE	ECSCR	122799742	endothelial cell surface expressed chemotaxis and apoptosis regulator	chrNC_056733.1	-	48,118,42	2,1,1	97,86,79	15,11,5	188	149	2.08e-06	6.68e-05	0.95,0.989,0.971	0.837,0.861,0.926	0.095
gill	SE	RBM8A	122808883	RNA binding motif protein 8A	chrNC_056741.1	-	419338549	58,43,25	7946691497	30,15,54	227	149	8.34e-10	6.2e-08	0.826,0.838,0.935	0.946,0.967,0.948	-0.087
gill	SE	LOC122790041	122790041	mitochondrial fission factor-like	chrNC_056749.1	+	2,6,10	0,0,0	4,6,1	0,1,8	298	149	0.000358169	0.00568808	1.0,1.0,1.0	1.0,0.75,0.059	0.397
gill	SE	LOC122790041	122790041	mitochondrial fission factor-like	chrNC_056749.1	+	3,5,8	0,0,0	2,9,2	5,1,0	298	149	0.00181177	0.0226274	1.0,1.0,1.0	0.167,0.818,1.0	0.338
gill	SE	CTIF	122810231	cap binding complex dependent translation initiation factor	chrNC_056726.1	+	4,10,12	0,0,0	19,55,30	0,6,1	263	149	0.00503767	0.0542293	1.0,1.0,1.0	1.0,0.839,0.944	0.072
gill	SE	LOC122799695	122799695	ankyrin repeat and KH domain-containing protein 1-like	chrNC_056733.1	-	137124105	12,5,21	60,58,75	34,31,25	298	149	3.12e-08	1.63e-06	0.851,0.925,0.714	0.469,0.483,0.6	0.313
gill	SE	KDM1A	122792328	lysine demethylase 1A	chrNC_056727.1	+	34,30,52	1,2,3	102121101	5,13,13	298	149	0.0433194	0.327375	0.944,0.882,0.897	0.911,0.823,0.795	0.065
gill	SE	ASNSD1	122813324	asparagine synthetase domain containing 1	chrNC_056725.1	-	107138111	0,0,0	65,66,86	3,2,8	298	149	3.08e-06	9.4e-05	1.0,1.0,1.0	0.915,0.943,0.843	0.1
gill	SE	ASNSD1	122813324	asparagine synthetase domain containing 1	chrNC_056725.1	-	77,122,76	1,1,1	36,76,86	0,1,9	203	149	0.00560319	0.05924	0.983,0.989,0.982	1.0,0.982,0.875	0.032
gill	SE	TRA2B	122805650	transformer 2 beta homolog	chrNC_056738.1	-	23,24,51	0,0,1	71,57,79	0,7,2	217	149	0.0105027	0.100244	1.0,1.0,0.972	1.0,0.848,0.964	0.053
gill	SE	WWP2	122810248	WW domain containing E3 ubiquitin protein ligase 2	chrNC_056742.1	-	11,9,6	0,1,1	21,25,14	2,3,2	278	149	0.0111828	0.105407	1.0,0.828,0.763	0.849,0.817,0.79	0.045
gill	SE	DLST	122795972	dihydrolipoamide S-succinyltransferase	chrNC_056730.1	-	519569466	3,13,2	764888765	25,16,15	205	149	0.00446744	0.0490667	0.992,0.97,0.994	0.957,0.976,0.974	0.016
gill	SE	RIPK1	122796672	receptor interacting serine/threonine kinase 1	chrNC_056731.1	+	25,32,16	0,0,0	64,73,48	2,7,1	298	149	0.000256019	0.00420666	1.0,1.0,1.0	0.941,0.839,0.96	0.087
gill	SE	LOC122793065	122793065	uncharacterized LOC122793065	chrNC_056728.1	-	22,7,21	0,0,0	10,28,20	0,5,1	298	149	0.00421589	0.0467922	1.0,1.0,1.0	1.0,0.737,0.909	0.118
gill	SE	TMEM45B	122809526	transmembrane protein 45B	chrNC_056741.1	-	192,76,273	0,0,0	64102183	0,7,4	298	149	0.000797642	0.0111446	1.0,1.0,1.0	1.0,0.879,0.958	0.054
gill	SE	TTYH3	122816637	tweety family member 3	chrNC_056746.1	+	0,0,6	2,3,3	7,6,6	0,4,7	218	149	0.0184212	0.160538	0.0,0.0,0.578	1.0,0.506,0.369	-0.432
gill	SE	LOC122792842	122792842	epoxide hydrolase 1-like	chrNC_056725.1	-	2,3,2	4,42,37	8,15,1	22,35,24	188	149	0.00875062	0.0863486	0.284,0.054,0.041	0.224,0.254,0.032	-0.044
gill	SE	ZNF710	122807222	zinc finger protein 710	chrNC_056739.1	-	1,2,2	0,3,0	4,0,0	1,5,2	219	149	0.00235344	0.0281492	1.0,0.312,1.0	0.731,0.0,0.0	0.527
gill	SE	IQSEC2	122792975	IQ motif and Sec7 domain ArfGEF 2	chrNC_056725.1	+	0,0,0	12,35,28	8,3,2	18,33,20	192	149	7.35e-06	0.000200584	0.0,0.0,0.0	0.256,0.066,0.072	-0.131
gill	SE	RBIS	122797175	ribosomal biogenesis factor	chrNC_056731.1	-	459621524	7,7,7	335423419	2,1,1	269	149	0.0152607	0.136963	0.973,0.98,0.976	0.989,0.996,0.996	-0.017
gill	SE	TBC1D2	122793163	TBC1 domain family member 2	chrNC_056728.1	+	3,3,5	0,0,0	12,20,24	3,3,9	279	149	3.43e-07	1.37e-05	1.0,1.0,1.0	0.681,0.781,0.587	0.317
gill	SE	LIMCH1	122793467	LIM and calponin homology domains 1	chrNC_056728.1	+	4,0,2	6,1,2	0,0,1	10,11,1	218	149	0.00286249	0.0333534	0.313,0.0,0.406	0.0,0.0,0.406	0.104
gill	SE	LIMCH1	122793467	LIM and calponin homology domains 1	chrNC_056728.1	+	14,6,12	3,0,2	24,19,5	0,0,0	263	149	0.0122446	0.113826	0.726,1.0,0.773	1.0,1.0,1.0	-0.167
gill	SE	LIMCH1	122793467	LIM and calponin homology domains 1	chrNC_056728.1	+	24,38,27	2,3,1	39,49,38	0,0,0	209	149	0.011411	0.107292	0.895,0.9,0.951	1.0,1.0,1.0	-0.085
gill	SE	COPZ1	122811841	COPI coat complex subunit zeta 1	chrNC_056743.1	-	243372232	15,23,16	442513477	4,19,13	188	149	5.43e-05	0.00111044	0.928,0.928,0.92	0.989,0.955,0.967	-0.045
gill	SE	LOC122795320	122795320	cytochrome c oxidase subunit 7A2, mitochondrial	chrNC_056725.1	+	466444223779	129,167,87	130001448014037	438735457	234	149	0.00681266	0.0696184	0.958,0.944,0.965	0.95,0.926,0.951	0.013
gill	SE	MRPS22	122800770	mitochondrial ribosomal protein S22	chrNC_056734.1	-	164305168	0,1,0	106,87,169	0,33,0	293	149	0.000185232	0.00316163	1.0,0.994,1.0	1.0,0.573,1.0	0.14
gill	SE	CEP43	122799966	centrosomal protein 43	chrNC_056725.1	-	107147180	0,29,18	188203225	8,10,3	186	149	0.000412278	0.00640247	1.0,0.802,0.889	0.95,0.942,0.984	-0.062
gill	SE	CEP43	122799966	centrosomal protein 43	chrNC_056725.1	-	67112122	69,0,0	82,59,90	0,0,0	218	149	0.00191346	0.0236789	0.399,1.0,1.0	1.0,1.0,1.0	-0.2
gill	SE	CEP43	122799966	centrosomal protein 43	chrNC_056725.1	-	163268280	69,0,0	193237256	0,0,0	221	149	0.000117895	0.00213763	0.614,1.0,1.0	1.0,1.0,1.0	-0.129
gill	SE	CEP43	122799966	centrosomal protein 43	chrNC_056725.1	-	1,3,0	129,95,111	1,7,10	137147142	233	149	0.0152195	0.136658	0.005,0.02,0.0	0.005,0.03,0.043	-0.018
gill	SE	CEP43	122799966	centrosomal protein 43	chrNC_056725.1	-	3,2,7	110,115,97	15,14,10	131123113	203	149	0.000436173	0.00669128	0.02,0.013,0.05	0.078,0.077,0.061	-0.044
gill	SE	CEP43	122799966	centrosomal protein 43	chrNC_056725.1	-	11,4,7	110,115,97	31,18,27	131123113	158	149	3.69e-06	0.0001104	0.086,0.032,0.064	0.182,0.121,0.184	-0.102
gill	SE	CDKL4	122790057	cyclin dependent kinase like 4	chrNC_056727.1	+	27,13,16	0,0,0	11,1,20	0,3,2	206	149	0.0151443	0.13623	1.0,1.0,1.0	1.0,0.194,0.879	0.309
gill	SE	PLA2G7	122794325	phospholipase A2 group VII	chrNC_056729.1	-	4,10,0	6,13,11	0,0,0	15,19,20	267	149	1.06e-06	3.72e-05	0.271,0.3,0.0	0.0,0.0,0.0	0.19
gill	SE	R3HDM1	122804820	R3H domain containing 1	chrNC_056737.1	+	5,6,12	14,33,9	1,3,5	19,24,14	191	149	0.0268276	0.219652	0.218,0.124,0.51	0.039,0.089,0.218	0.169
gill	SE	R3HDM1	122804820	R3H domain containing 1	chrNC_056737.1	+	277359272	16,30,15	185228139	20,39,14	245	149	0.000858733	0.0119218	0.913,0.879,0.917	0.849,0.78,0.858	0.074
gill	SE	R3HDM1	122804820	R3H domain containing 1	chrNC_056737.1	+	36,56,51	132177135	66,84,69	89,132,64	200	149	1.87e-07	8.09e-06	0.169,0.191,0.22	0.356,0.322,0.445	-0.181
gill	SE	R3HDM1	122804820	R3H domain containing 1	chrNC_056737.1	+	207287257	32,52,24	161226123	40,62,26	298	149	0.001353	0.0176178	0.764,0.734,0.843	0.668,0.646,0.703	0.108
gill	SE	VIRMA	122797985	vir like m6A methyltransferase associated	chrNC_056732.1	+	8,3,3	4,1,0	0,0,0	4,6,6	209	149	4.09e-11	3.78e-09	0.588,0.681,1.0	0.0,0.0,0.0	0.756
gill	SE	VIRMA	122797985	vir like m6A methyltransferase associated	chrNC_056732.1	+	12,31,1	19,12,17	0,0,0	21,22,10	298	149	3.62e-08	1.86e-06	0.24,0.564,0.029	0.0,0.0,0.0	0.278
gill	SE	LOC122789112	122789112	serine/arginine-rich splicing factor 7-like	chrNC_056725.1	+	66,77,56	9,2,5	162219140	0,0,0	193	149	1.11e-07	5.14e-06	0.85,0.967,0.896	1.0,1.0,1.0	-0.096
gill	SE	LOC122789112	122789112	serine/arginine-rich splicing factor 7-like	chrNC_056725.1	+	15,29,8	9,2,5	24,37,30	0,0,0	190	149	1.71e-08	9.51e-07	0.567,0.919,0.556	1.0,1.0,1.0	-0.319
gill	SE	LOC122797067	122797067	uncharacterized LOC122797067	chrNC_056731.1	+	1,5,3	0,0,0	1,2,1	1,3,1	250	149	1.06e-06	3.72e-05	1.0,1.0,1.0	0.373,0.284,0.373	0.657
gill	SE	LOC122815837	122815837	death-associated protein kinase 1-like	chrNC_056745.1	-	9,14,9	0,7,0	10,19,8	0,0,0	248	149	0.00245801	0.0291972	1.0,0.546,1.0	1.0,1.0,1.0	-0.151
gill	SE	LOC122815837	122815837	death-associated protein kinase 1-like	chrNC_056745.1	-	4,5,2	0,2,0	14,3,10	0,4,4	177	149	0.0062685	0.06504	1.0,0.678,1.0	1.0,0.387,0.678	0.204
gill	SE	GOSR2	122788213	golgi SNAP receptor complex member 2	chrNC_056747.1	-	173287183	11,7,18	172214350	35,29,69	290	149	2.69e-08	1.42e-06	0.89,0.955,0.839	0.716,0.791,0.723	0.151
gill	SE	LOC122806712	122806712	flavin-containing monooxygenase FMO GS-OX-like 4	chrNC_056739.1	+	13,17,4	4,3,1	17,26,21	1,0,3	288	149	0.0147931	0.133526	0.627,0.746,0.674	0.898,1.0,0.784	-0.212
gill	SE	TIMM21	122798303	translocase of inner mitochondrial membrane 21	chrNC_056732.1	-	138223208	4,0,2	208193183	4,23,5	223	149	6.77e-06	0.000186621	0.958,1.0,0.986	0.972,0.849,0.961	0.054
gill	SE	TMEM184B	122799400	transmembrane protein 184B	chrNC_056725.1	+	6,11,5	11,19,6	3,2,4	20,17,12	173	149	0.00352324	0.0399708	0.32,0.333,0.418	0.114,0.092,0.223	0.214
gill	SE	TMEM184B	122799400	transmembrane protein 184B	chrNC_056725.1	+	6,11,5	11,19,6	1,2,4	20,17,12	170	149	0.000743827	0.010509	0.323,0.337,0.422	0.042,0.093,0.226	0.24
gill	SE	REXO4	122790689	REX4 homolog, 3'-5' exonuclease	chrNC_056750.1	+	57,88,82	9,0,0	141,91,78	0,4,0	292	149	0.0450094	0.338392	0.764,1.0,1.0	1.0,0.921,1.0	-0.052
gill	SE	MARK1	122793533	microtubule affinity regulating kinase 1	chrNC_056725.1	+	358566347	3,13,4	402491428	26,21,42	298	149	2.81e-10	2.24e-08	0.984,0.956,0.977	0.885,0.921,0.836	0.092
gill	SE	LOC122809152	122809152	uncharacterized LOC122809152	chrNC_056741.1	-	8,15,11	73103121	10,0,19	268163281	251	149	0.000231875	0.00384992	0.061,0.08,0.051	0.022,0.0,0.039	0.044
gill	SE	LOC122793166	122793166	hemogen-like	chrNC_056728.1	+	124273245	0,0,0	394416534	10,10,9	298	149	1.78e-05	0.000431173	1.0,1.0,1.0	0.952,0.954,0.967	0.042
gill	SE	CLIP1	122799490	CAP-Gly domain containing linker protein 1	chrNC_056733.1	+	0,0,0	9,5,5	3,11,0	26,22,18	254	149	0.000154399	0.00266902	0.0,0.0,0.0	0.063,0.227,0.0	-0.097
gill	SE	CFAP91	122801848	cilia and flagella associated protein 91	chrNC_056735.1	+	106,24,45	0,0,0	88,54,56	0,8,0	298	149	0.00695596	0.0708917	1.0,1.0,1.0	1.0,0.771,1.0	0.076
gill	SE	FAM89A	122796256	family with sequence similarity 89 member A	chrNC_056725.1	-	0,0,2	18,14,37	3,10,8	47,90,110	214	149	0.00219358	0.0265218	0.0,0.0,0.036	0.043,0.072,0.048	-0.042
gill	SE	GRB2	122791955	growth factor receptor bound protein 2	chrNW_025048860.1	+	116,93,158	157309158	296267229	95101119	179	149	6.42e-10	4.9e-08	0.381,0.2,0.454	0.722,0.688,0.616	-0.33
gill	SE	BRPF3	122806264	bromodomain and PHD finger containing 3	chrNC_056739.1	-	30,46,29	1,0,0	40,35,21	1,4,1	247	149	0.0161029	0.1433	0.948,1.0,1.0	0.96,0.841,0.927	0.073
gill	SE	BRPF3	122806264	bromodomain and PHD finger containing 3	chrNC_056739.1	-	0,4,6	16,32,21	6,7,10	33,25,14	298	149	0.0304173	0.244396	0.0,0.059,0.125	0.083,0.123,0.263	-0.095
gill	SE	NDUFS5	122792189	NADH:ubiquinone oxidoreductase subunit S5	chrNC_056727.1	-	1,5,2	0,0,0	3,0,0	4,11,5	242	149	1.33e-15	2.38e-13	1.0,1.0,1.0	0.316,0.0,0.0	0.895
gill	SE	NDUFS5	122792189	NADH:ubiquinone oxidoreductase subunit S5	chrNC_056727.1	-	56,116,35	219316189	75,59,35	446550541	242	149	7.89e-11	6.89e-09	0.136,0.184,0.102	0.094,0.062,0.038	0.076
gill	SE	PGM3	122797367	phosphoglucomutase 3	chrNC_056725.1	+	3,0,2	5,2,5	1,1,0	15,18,29	298	149	0.0304467	0.244529	0.231,0.0,0.167	0.032,0.027,0.0	0.113
gill	SE	PGM3	122797367	phosphoglucomutase 3	chrNC_056725.1	+	7,0,2	31,12,21	1,1,1	31,75,68	298	149	0.0043816	0.0483715	0.101,0.0,0.045	0.016,0.007,0.007	0.039
gill	SE	LOC122800942	122800942	probetacellulin-like	chrNC_056734.1	-	280209388	6,0,6	458448585	6,16,34	296	149	0.000226141	0.0037696	0.959,1.0,0.97	0.975,0.934,0.896	0.041
gill	SE	LOC122800942	122800942	probetacellulin-like	chrNC_056734.1	-	174133302	8,1,3	352391514	17,36,29	248	149	4.52e-06	0.00013183	0.929,0.988,0.984	0.926,0.867,0.914	0.065
gill	SE	LOC122810443	122810443	uncharacterized LOC122810443	chrNC_056725.1	+	4,15,12	2,0,2	5,0,10	2,2,3	230	149	0.0270804	0.221435	0.564,1.0,0.795	0.618,0.0,0.683	0.353
gill	SE	CCDC97	122806794	coiled-coil domain containing 97	chrNC_056725.1	+	3,7,2	35,35,52	1,15,14	45,55,33	217	149	0.0240854	0.201289	0.056,0.121,0.026	0.015,0.158,0.226	-0.065
gill	SE	GUCD1	122799638	guanylyl cyclase domain containing 1	chrNC_056733.1	-	71,136,53	0,6,3	239197130	0,0,5	241	149	0.0181763	0.15849	1.0,0.933,0.916	1.0,1.0,0.941	-0.031
gill	SE	PIK3C3	122804513	phosphatidylinositol 3-kinase catalytic subunit type 3	chrNC_056737.1	-	28,21,58	0,0,0	47,59,97	0,5,9	298	149	2.06e-05	0.000484127	1.0,1.0,1.0	1.0,0.855,0.843	0.101
gill	SE	SMAP1	122795630	small ArfGAP 1	chrNC_056730.1	-	7,12,30	115164219	20,33,20	71,88,71	227	149	4.27e-08	2.15e-06	0.038,0.046,0.082	0.156,0.198,0.156	-0.115
gill	SE	ATPAF1	122813481	ATP synthase mitochondrial F1 complex assembly factor 1	chrNC_056744.1	-	97105228	0,0,0	57189172	0,10,10	212	149	2.06e-06	6.63e-05	1.0,1.0,1.0	1.0,0.93,0.924	0.049
gill	SE	LOC122804314	122804314	hydroxymethylglutaryl-CoA synthase, cytoplasmic-like	chrNC_056726.1	+	29,19,19	0,0,0	38,43,28	5,2,7	298	149	1.15e-06	3.97e-05	1.0,1.0,1.0	0.792,0.915,0.667	0.209
gill	SE	TMEM19	122789611	transmembrane protein 19	chrNC_056749.1	-	0,0,0	9,8,4	4,4,6	11,10,6	200	149	2.37e-07	9.96e-06	0.0,0.0,0.0	0.213,0.23,0.427	-0.29
gill	SE	INTS3	122808870	integrator complex subunit 3	chrNC_056741.1	+	3,3,7	6,2,4	15,20,18	1,0,0	197	149	2.65e-09	1.76e-07	0.274,0.532,0.57	0.919,1.0,1.0	-0.514
gill	SE	LOC122806542	122806542	espin-like	chrNC_056739.1	-	103,91,61	0,0,0	58,84,180	0,20,0	294	149	7.39e-05	0.00143565	1.0,1.0,1.0	1.0,0.68,1.0	0.107
gill	SE	LOC122812359	122812359	lysophosphatidic acid receptor 2-like	chrNC_056743.1	-	48,55,32	0,1,0	113,95,58	1,0,8	298	149	0.00818523	0.081491	1.0,0.965,1.0	0.983,1.0,0.784	0.066
gill	SE	FERMT3	122805529	FERM domain containing kindlin 3	chrNC_056738.1	-	100133129	7,5,1	187,148,88	1,0,0	281	149	0.000219811	0.00368869	0.883,0.934,0.986	0.99,1.0,1.0	-0.062
gill	SE	PJA2	122795863	praja ring finger ubiquitin ligase 2	chrNC_056730.1	+	24,24,29	0,0,1	73,87,71	6,1,3	298	149	0.00337122	0.0384997	1.0,1.0,0.935	0.859,0.978,0.922	0.059
gill	SE	LOC122802493	122802493	uncharacterized LOC122802493	chrNC_056735.1	-	1,1,0	1,0,2	11,5,6	0,6,0	223	149	0.00266366	0.0312674	0.401,1.0,0.0	1.0,0.358,1.0	-0.319
gill	SE	LOC122798216	122798216	cysteine-rich with EGF-like domain protein 2-B	chrNC_056732.1	+	55,18,35	0,0,0	20,42,67	2,7,1	232	149	8.33e-05	0.00158416	1.0,1.0,1.0	0.865,0.794,0.977	0.121
gill	SE	LOC122817174	122817174	MRG domain binding protein	chrNC_056746.1	-	48,70,35	9511245851	139,87,102	722668885	224	149	1.11e-16	2.19e-14	0.032,0.036,0.027	0.114,0.08,0.071	-0.057
gill	SE	LOC122817174	122817174	MRG domain binding protein	chrNC_056746.1	-	241329742107	17,17,25	228821842631	112,81,125	271	149	0	0	0.987,0.99,0.979	0.918,0.937,0.92	0.06
gill	SE	ZHX1	122798001	zinc fingers and homeoboxes 1	chrNC_056732.1	-	9,0,4	2,2,0	8,12,4	0,0,0	282	149	0.0106395	0.101294	0.704,0.0,1.0	1.0,1.0,1.0	-0.432
gill	SE	ATP2A1	122813974	ATPase sarcoplasmic/endoplasmic reticulum Ca2+ transporting 1	chrNC_056744.1	+	0,15,63	3,53,392	1,4,2	12,72,206	191	149	9.59e-09	5.61e-07	0.0,0.181,0.111	0.061,0.042,0.008	0.06
gill	SE	OTULINL	122796605	OTU deubiquitinase with linear linkage specificity like	chrNC_056731.1	+	89,87,71	0,0,0	75,100,74	5,2,4	278	149	0.000220284	0.00369336	1.0,1.0,1.0	0.889,0.964,0.908	0.08
gill	SE	OTULINL	122796605	OTU deubiquitinase with linear linkage specificity like	chrNC_056731.1	+	75,102,93	2,1,0	88,123,80	6,0,12	298	149	9.85e-05	0.00183581	0.949,0.981,1.0	0.88,1.0,0.769	0.094
gill	SE	UBN2	122804245	ubinuclein 2	chrNC_056726.1	-	3,8,5	0,0,0	13,5,13	2,8,2	251	149	4.86e-07	1.86e-05	1.0,1.0,1.0	0.794,0.271,0.794	0.38
gill	SE	LYRM2	122798326	LYR motif containing 2	chrNC_056725.1	-	36,75,33	1,3,0	81,90,56	20,22,4	290	149	1.29e-06	4.43e-05	0.949,0.928,1.0	0.675,0.678,0.878	0.215
gill	SE	LOC122796727	122796727	exocyst complex component 3-like protein 4	chrNC_056731.1	-	12,25,24	0,14,1	45,44,31	2,0,0	257	149	0.000284192	0.00460591	1.0,0.509,0.933	0.929,1.0,1.0	-0.162
gill	SE	CTSW	122804136	cathepsin W	chrNC_056737.1	-	159195141	1,0,1	73,105,98	10,5,6	240	149	1.72e-08	9.51e-07	0.99,1.0,0.989	0.819,0.929,0.91	0.107
gill	SE	LOC122801829	122801829	guided entry of tail-anchored proteins factor 1-like	chrNC_056735.1	+	0,3,3	21,45,31	1,9,6	12,29,9	227	149	0.000776354	0.0108793	0.0,0.042,0.06	0.052,0.169,0.304	-0.141
gill	SE	LOC122801829	122801829	guided entry of tail-anchored proteins factor 1-like	chrNC_056735.1	+	0,1,3	2,2,1	1,6,4	0,0,0	227	149	4.93e-06	0.000142023	0.0,0.247,0.663	1.0,1.0,1.0	-0.697
gill	SE	LOC122801829	122801829	guided entry of tail-anchored proteins factor 1-like	chrNC_056735.1	+	31,34,50	0,0,8	65,89,68	0,2,0	217	149	0.00492765	0.0531961	1.0,1.0,0.811	1.0,0.968,1.0	-0.052
gill	SE	LOC122790628	122790628	cytochrome c oxidase assembly protein COX20, mitochondrial	chrNC_056727.1	-	393628425	0,0,0	393439439	0,19,3	213	149	0.00663699	0.0681911	1.0,1.0,1.0	1.0,0.942,0.99	0.023
gill	SE	BLZF1	122802646	basic leucine zipper nuclear factor 1	chrNC_056735.1	+	357418600	0,0,0	400327244	11,3,11	298	149	2.28e-07	9.68e-06	1.0,1.0,1.0	0.948,0.982,0.917	0.051
gill	SE	RAI14	122800877	retinoic acid induced 14	chrNC_056725.1	-	3,0,2	9,9,1	10,14,13	11,7,2	236	149	0.00139902	0.0181299	0.174,0.0,0.558	0.365,0.558,0.804	-0.332
gill	SE	SNAP47	122797078	synaptosome associated protein 47	chrNC_056731.1	-	6,16,24	2,5,0	13,8,9	0,0,0	241	149	0.000383304	0.00603664	0.65,0.664,1.0	1.0,1.0,1.0	-0.229
gill	SE	SNAP47	122797078	synaptosome associated protein 47	chrNC_056731.1	-	5,29,27	2,11,4	15,11,9	1,0,0	241	149	3.81e-06	0.00011332	0.607,0.62,0.807	0.903,1.0,1.0	-0.29
gill	SE	SNAP47	122797078	synaptosome associated protein 47	chrNC_056731.1	-	5,13,26	2,5,0	7,7,16	0,0,0	256	149	0.000260826	0.00427106	0.593,0.602,1.0	1.0,1.0,1.0	-0.268
gill	SE	SNAP47	122797078	synaptosome associated protein 47	chrNC_056731.1	-	5,13,37	2,11,4	7,7,21	1,0,0	256	149	5.74e-06	0.00016061	0.593,0.408,0.843	0.803,1.0,1.0	-0.32
gill	SE	SNAP47	122797078	synaptosome associated protein 47	chrNC_056731.1	-	6,8,0	2,11,4	3,2,3	1,0,0	218	149	6e-06	0.000167254	0.672,0.332,0.0	0.672,1.0,1.0	-0.556
gill	SE	RNF175	122794191	ring finger protein 175	chrNC_056729.1	+	6,4,6	3,11,2	13,13,10	1,2,4	187	149	0.0118313	0.110694	0.614,0.225,0.705	0.912,0.838,0.666	-0.291
gill	SE	HNRNPD	122793306	heterogeneous nuclear ribonucleoprotein D	chrNC_056728.1	+	452855658	130213222	7167811022	497550625	245	149	0	0	0.679,0.709,0.643	0.467,0.463,0.499	0.201
gill	SE	HNRNPD	122793306	heterogeneous nuclear ribonucleoprotein D	chrNC_056728.1	+	20,28,10	130213222	28,17,31	497550625	256	149	9.56e-05	0.00178967	0.082,0.071,0.026	0.032,0.018,0.028	0.034
gill	SE	NCF4	122797989	neutrophil cytosolic factor 4	chrNC_056725.1	-	20,29,15	7,2,2	28,14,4	18,15,11	221	149	3.54e-05	0.000769937	0.658,0.907,0.835	0.512,0.386,0.197	0.435
gill	SE	TRMU	122815683	tRNA mitochondrial 2-thiouridylase	chrNC_056745.1	-	84,75,71	5,4,0	22,47,26	0,0,0	232	149	0.00664544	0.0682409	0.915,0.923,1.0	1.0,1.0,1.0	-0.054
gill	SE	MDC1	122811447	mediator of DNA damage checkpoint 1	chrNC_056743.1	-	45,48,45	0,9,0	50,22,65	13,17,12	275	149	0.00010992	0.00201213	1.0,0.743,1.0	0.676,0.412,0.746	0.303
gill	SE	MDC1	122811447	mediator of DNA damage checkpoint 1	chrNC_056743.1	-	25,26,27	16,29,12	31,11,52	52,34,52	275	149	0.0105463	0.100609	0.458,0.327,0.549	0.244,0.149,0.351	0.197
gill	SE	MDC1	122811447	mediator of DNA damage checkpoint 1	chrNC_056743.1	-	23,58,20	16,29,12	38,46,34	52,34,52	298	149	0.00414954	0.0461402	0.418,0.5,0.455	0.268,0.404,0.246	0.152
gill	SE	MDC1	122811447	mediator of DNA damage checkpoint 1	chrNC_056743.1	-	44,71,40	1,0,2	53,40,47	9,0,12	298	149	3.61e-05	0.000782039	0.957,1.0,0.909	0.746,1.0,0.662	0.153
gill	SE	UBR5	122796895	ubiquitin protein ligase E3 component n-recognin 5	chrNC_056731.1	-	9,14,11	0,2,0	18,30,21	11,5,3	245	149	0.000145379	0.00254797	1.0,0.81,1.0	0.499,0.785,0.81	0.239
gill	SE	ATP5IF1	122792301	ATP synthase inhibitory factor subunit 1	chrNC_056727.1	-	175120512634	32,43,32	306136953520	23,37,52	262	149	0.00775539	0.0776195	0.969,0.964,0.979	0.987,0.983,0.975	-0.011
gill	SE	LOC122807326	122807326	zinc finger protein 501-like	chrNC_056726.1	-	2,4,0	13,7,10	1,0,1	3,4,7	222	149	0.0416306	0.316633	0.094,0.277,0.0	0.183,0.0,0.087	0.034
gill	SE	NDUFAB1	122816442	NADH:ubiquinone oxidoreductase subunit AB1	chrNC_056746.1	+	722825654	7,13,8	83210441254	18,100,41	272	149	2.25e-10	1.82e-08	0.983,0.972,0.978	0.962,0.851,0.944	0.059
gill	SE	NDUFAB1	122816442	NADH:ubiquinone oxidoreductase subunit AB1	chrNC_056746.1	+	769950670	0,0,4	482648849	15,27,57	253	149	0	0	1.0,1.0,0.99	0.95,0.934,0.898	0.069
gill	SE	LOC122788045	122788045	keratin, type I cytoskeletal 19-like	chrNC_056747.1	+	53813652260	0,18,45	41613091084	4,2,5	184	149	0.00216039	0.0262041	1.0,0.984,0.976	0.988,0.998,0.994	-0.007
gill	SE	LDB1	122789064	LIM domain binding 1	chrNC_056748.1	+	82,159,69	0,0,1	70,103,88	11,8,16	194	149	3.42e-12	3.66e-10	1.0,1.0,0.981	0.83,0.908,0.809	0.145
gill	SE	MACC1	122796321	MET transcriptional regulator MACC1	chrNC_056731.1	+	10,20,7	40,38,17	2,6,6	15,35,37	189	149	0.006675	0.0684702	0.165,0.293,0.245	0.095,0.119,0.113	0.125
gill	SE	MACC1	122796321	MET transcriptional regulator MACC1	chrNC_056731.1	+	67,133,66	63,69,54	46,85,71	18,42,26	253	149	0.00845159	0.0837468	0.385,0.532,0.419	0.601,0.544,0.617	-0.142
gill	SE	MACC1	122796321	MET transcriptional regulator MACC1	chrNC_056731.1	+	21,58,18	0,0,0	22,31,35	9,0,0	253	149	0.00148545	0.0191452	1.0,1.0,1.0	0.59,1.0,1.0	0.137
gill	SE	MACC1	122796321	MET transcriptional regulator MACC1	chrNC_056731.1	+	276327264	0,0,0	73142163	9,0,0	298	149	0.016956	0.149418	1.0,1.0,1.0	0.802,1.0,1.0	0.066
gill	SE	PHC3	122800797	polyhomeotic homolog 3	chrNC_056734.1	+	1,1,5	8,12,5	2,1,0	32,14,4	240	149	0.0396702	0.304658	0.072,0.049,0.383	0.037,0.042,0.0	0.142
gill	SE	PHC3	122800797	polyhomeotic homolog 3	chrNC_056734.1	+	6,7,16	13,5,12	26,28,25	3,0,0	206	149	1e-11	1.02e-09	0.25,0.503,0.491	0.862,1.0,1.0	-0.539
gill	SE	EPB41L3	122797968	erythrocyte membrane protein band 4.1 like 3	chrNC_056732.1	-	0,2,7	64,54,83	0,5,8	10,45,27	275	149	0.009301	0.0907866	0.0,0.02,0.044	0.0,0.057,0.138	-0.044
gill	SE	EPB41L3	122797968	erythrocyte membrane protein band 4.1 like 3	chrNC_056732.1	-	4,4,4	88,61,70	0,0,2	10,45,45	215	149	0.0252752	0.209752	0.031,0.043,0.038	0.0,0.0,0.03	0.027
gill	SE	LOC122799893	122799893	E3 ubiquitin-protein ligase RNF14-like	chrNC_056733.1	+	7,8,9	11,4,6	13,53,25	0,5,0	295	149	1.54e-08	8.64e-07	0.243,0.503,0.431	1.0,0.843,1.0	-0.555
gill	SE	EPRS1	122793466	glutamyl-prolyl-tRNA synthetase 1	chrNC_056725.1	-	34,39,28	191207211	20,27,26	62,58,52	298	149	3.03e-06	9.31e-05	0.082,0.086,0.062	0.139,0.189,0.2	-0.099
gill	SE	EPRS1	122793466	glutamyl-prolyl-tRNA synthetase 1	chrNC_056725.1	-	320386368	93,97,88	75,86,73	36,46,59	298	149	1.08e-06	3.77e-05	0.632,0.666,0.676	0.51,0.483,0.382	0.2
gill	SE	EPRS1	122793466	glutamyl-prolyl-tRNA synthetase 1	chrNC_056725.1	-	205225222	76,51,87	74,70,57	55,74,72	298	149	1.45e-09	1.03e-07	0.574,0.688,0.561	0.402,0.321,0.284	0.272
gill	SE	EPRS1	122793466	glutamyl-prolyl-tRNA synthetase 1	chrNC_056725.1	-	243253325	76,51,87	81,98,110	55,74,72	298	149	6.97e-11	6.14e-09	0.615,0.713,0.651	0.424,0.398,0.433	0.241
gill	SE	EPRS1	122793466	glutamyl-prolyl-tRNA synthetase 1	chrNC_056725.1	-	280335394	15,18,11	58,80,72	12,12,5	298	149	0.000216223	0.00363493	0.903,0.903,0.947	0.707,0.769,0.878	0.133
gill	SE	EPRS1	122793466	glutamyl-prolyl-tRNA synthetase 1	chrNC_056725.1	-	289230346	100,122,88	144197212	26,40,23	298	149	6.27e-05	0.00125505	0.591,0.485,0.663	0.735,0.711,0.822	-0.176
gill	SE	EPRS1	122793466	glutamyl-prolyl-tRNA synthetase 1	chrNC_056725.1	-	228197270	43,34,26	101135145	6,3,3	298	149	7.62e-09	4.53e-07	0.726,0.743,0.839	0.894,0.957,0.96	-0.168
gill	SE	EPRS1	122793466	glutamyl-prolyl-tRNA synthetase 1	chrNC_056725.1	-	363335496	91,136,89	134175191	8,10,22	298	149	4.42e-08	2.21e-06	0.666,0.552,0.736	0.893,0.897,0.813	-0.216
gill	SE	CCDC167	122792763	coiled-coil domain containing 167	chrNC_056725.1	+	27,29,27	5,7,4	114130182	0,0,4	202	149	1.17e-09	8.46e-08	0.799,0.753,0.833	1.0,1.0,0.971	-0.195
gill	SE	ITGA3	122788163	integrin subunit alpha 3	chrNC_056747.1	+	41,457,15	4,14,1	90,122,80	2,2,1	290	149	0.025874	0.21332	0.84,0.944,0.885	0.959,0.969,0.976	-0.078
gill	SE	BVES	122796568	blood vessel epicardial substance	chrNC_056725.1	-	5,12,4	0,6,21	29,15,15	1,0,8	229	149	0.0474177	0.352581	1.0,0.565,0.11	0.95,1.0,0.55	-0.275
gill	SE	COMMD4	122806613	COMM domain containing 4	chrNC_056739.1	+	150247215	3,0,8	250216349	2,19,21	189	149	0.000399618	0.00622628	0.975,1.0,0.955	0.99,0.9,0.929	0.037
gill	SE	LOC122813996	122813996	clathrin heavy chain 1-like	chrNC_056744.1	-	365458366	0,0,0	153223252	9,1,2	298	149	0.00889562	0.0875059	1.0,1.0,1.0	0.895,0.991,0.984	0.043
gill	SE	LOC122813996	122813996	clathrin heavy chain 1-like	chrNC_056744.1	-	0,1,3	76126105	13,15,0	50,63,82	245	149	4.07e-08	2.07e-06	0.0,0.005,0.017	0.137,0.126,0.0	-0.08
gill	SE	LOC122813996	122813996	clathrin heavy chain 1-like	chrNC_056744.1	-	0,1,2	14,12,10	5,3,0	7,25,12	245	149	0.049903	0.367741	0.0,0.048,0.108	0.303,0.068,0.0	-0.072
gill	SE	AGFG2	122806700	ArfGAP with FG repeats 2	chrNC_056739.1	-	26,25,18	7,3,4	27,26,27	3,0,0	194	149	0.000151041	0.00262293	0.74,0.865,0.776	0.874,1.0,1.0	-0.164
gill	SE	MRPL10	122794118	mitochondrial ribosomal protein L10	chrNC_056729.1	-	80,81,76	1,0,0	68,119,92	0,11,0	298	149	0.00101853	0.0138529	0.976,1.0,1.0	1.0,0.844,1.0	0.044
gill	SE	MAP7D2	122802581	MAP7 domain containing 2	chrNC_056735.1	+	20,10,10	4,0,1	23,40,27	0,0,0	275	149	0.0199814	0.172076	0.73,1.0,0.844	1.0,1.0,1.0	-0.142
gill	SE	RWDD2B	122801790	RWD domain containing 2B	chrNC_056735.1	-	2,1,5	2,0,0	2,1,0	6,5,2	290	149	1.79e-05	0.000432127	0.339,1.0,1.0	0.146,0.093,0.0	0.7
gill	SE	JMJD8	122816433	jumonji domain containing 8	chrNC_056746.1	+	65,137,66	3,8,8	59,82,104	16,13,7	198	149	0.0165047	0.146432	0.942,0.928,0.861	0.735,0.826,0.918	0.084
gill	SE	JMJD8	122816433	jumonji domain containing 8	chrNC_056746.1	+	139231141	10,26,13	58,53,96	19,26,29	269	149	3.83e-09	2.45e-07	0.885,0.831,0.857	0.628,0.53,0.647	0.256
gill	SE	EMC1	122814484	ER membrane protein complex subunit 1	chrNC_056726.1	+	0,0,1	15,10,9	3,7,2	31,8,30	215	149	0.000448248	0.0068488	0.0,0.0,0.071	0.063,0.377,0.044	-0.138
gill	SE	BLOC1S6	122806867	biogenesis of lysosomal organelles complex 1 subunit 6	chrNC_056739.1	+	95120103	22,33,29	111137170	1,0,4	231	149	0	0	0.736,0.701,0.696	0.986,1.0,0.965	-0.273
gill	SE	BLOC1S6	122806867	biogenesis of lysosomal organelles complex 1 subunit 6	chrNC_056739.1	+	202226273	1,0,2	139221180	0,0,11	237	149	0.039718	0.304902	0.992,1.0,0.988	1.0,1.0,0.911	0.023
gill	SE	PIGC	122813064	phosphatidylinositol glycan anchor biosynthesis class C	chrNC_056744.1	-	221171236	1,0,0	222353430	19,1,30	259	149	5.17e-10	4.01e-08	0.992,1.0,1.0	0.87,0.995,0.892	0.078
gill	SE	SFPQ	122791604	splicing factor proline and glutamine rich	chrNC_056727.1	+	7,9,9	2,0,7	15,8,21	0,2,1	197	149	0.00572079	0.060315	0.726,1.0,0.493	1.0,0.752,0.941	-0.158
gill	SE	SFPQ	122791604	splicing factor proline and glutamine rich	chrNC_056727.1	+	34,59,31	2,0,7	52,39,105	0,2,1	222	149	0.00423977	0.0470297	0.919,1.0,0.748	1.0,0.929,0.986	-0.083
gill	SE	LOC122796606	122796606	ubiquitin thioesterase otulin-like	chrNC_056731.1	+	2,1,1	0,0,1	2,4,1	4,10,11	257	149	3.23e-05	0.000709181	1.0,1.0,0.367	0.225,0.188,0.05	0.635
gill	SE	SQSTM1	122800006	sequestosome 1	chrNC_056733.1	+	192154185	0,3,4	392584760	6,11,23	298	149	0.0354849	0.27735	1.0,0.963,0.959	0.97,0.964,0.943	0.015
gill	SE	KCNH1	122793568	potassium voltage-gated channel subfamily H member 1	chrNC_056725.1	+	2,0,0	0,2,2	11,9,5	15,15,14	176	149	0.0341342	0.268231	1.0,0.0,0.0	0.383,0.337,0.232	0.016
gill	SE	TNC	122790923	tenascin C	chrNC_056750.1	+	2,10,0	38,90,12	0,1,4	112,57,112	298	149	0.00835278	0.0828977	0.026,0.053,0.0	0.0,0.009,0.018	0.017
gill	SE	TNC	122790923	tenascin C	chrNC_056750.1	+	23,53,9	38,90,12	26,8,37	112,57,112	298	149	2.49e-05	0.00056952	0.232,0.227,0.273	0.104,0.066,0.142	0.14
gill	SE	LOC122811888	122811888	delta-like protein 1	chrNC_056743.1	+	2,2,5	106,94,71	58,34,64	211241381	248	149	8.68e-11	7.54e-09	0.011,0.013,0.041	0.142,0.078,0.092	-0.082
gill	SE	EIF2D	122806430	eukaryotic translation initiation factor 2D	chrNC_056739.1	-	98,134,91	0,0,2	103103113	0,5,4	240	149	0.0230024	0.193863	1.0,1.0,0.966	1.0,0.927,0.946	0.031
gill	SE	EIF2D	122806430	eukaryotic translation initiation factor 2D	chrNC_056739.1	-	232302218	14,49,41	236239278	54,47,87	240	149	0.00106895	0.0144441	0.911,0.793,0.767	0.731,0.759,0.665	0.105
gill	SE	CCHR1.PART1H18orf25	122810351	chromosome chr1.part1 C18orf25 homolog	chrNC_056726.1	+	2,50,5	37,79,50	0,0,0	29,50,47	241	149	2.19e-09	1.48e-07	0.032,0.281,0.058	0.0,0.0,0.0	0.124
gill	SE	CCHR1.PART1H18orf25	122810351	chromosome chr1.part1 C18orf25 homolog	chrNC_056726.1	+	154325152	42,61,33	83114101	0,5,12	298	149	3.58e-07	1.43e-05	0.647,0.727,0.697	1.0,0.919,0.808	-0.219
gill	SE	METTL17	122790853	methyltransferase like 17	chrNC_056750.1	-	12,46,16	1,4,1	7,18,13	0,0,0	215	149	0.0094714	0.0921649	0.893,0.889,0.917	1.0,1.0,1.0	-0.1
gill	SE	LOC122809774	122809774	5-hydroxytryptamine receptor 3A-like	chrNC_056741.1	-	37,51,44	42,48,39	7,1,1	62,37,49	298	149	0	0	0.306,0.347,0.361	0.053,0.013,0.01	0.313
gill	SE	LOC122795591	122795591	sialin-like	chrNC_056725.1	-	1,3,9	0,0,0	6,2,5	0,0,5	298	149	0.0247274	0.205837	1.0,1.0,1.0	1.0,1.0,0.333	0.222
gill	SE	PHF20L1	122797692	PHD finger protein 20 like 1	chrNC_056732.1	+	5,1,1	7,3,8	1,1,2	5,27,15	298	149	0.04779	0.35507	0.263,0.143,0.059	0.091,0.018,0.062	0.098
gill	SE	AXIN1	122816585	axin 1	chrNC_056746.1	-	7,3,1	9,19,8	2,0,0	10,10,10	257	149	0.00095644	0.013093	0.311,0.084,0.068	0.104,0.0,0.0	0.12
gill	SE	B3GALT6	122794568	beta-1,3-galactosyltransferase 6	chrNC_056729.1	+	2,1,6	0,0,0	14,15,3	1,2,5	298	149	7.44e-06	0.000202822	1.0,1.0,1.0	0.875,0.789,0.231	0.368
gill	SE	LOC122813834	122813834	3-methyl-2-oxobutanoate dehydrogenase [lipoamide] kinase, mitochondrial-like	chrNC_056744.1	+	328407338	88138111	740800748	81,87,84	260	149	0	0	0.681,0.628,0.636	0.84,0.841,0.836	-0.191
gill	SE	LOC122793622	122793622	membrane-spanning 4-domains subfamily A member 4D-like	chrNC_056728.1	+	38,81,55	277286517	0,4,7	74121107	298	149	2.28e-09	1.53e-07	0.064,0.124,0.051	0.0,0.016,0.032	0.064
gill	SE	LOC122793622	122793622	membrane-spanning 4-domains subfamily A member 4D-like	chrNC_056728.1	+	309385645	1,5,10	129199184	11,28,9	260	149	6.54e-13	7.89e-11	0.994,0.978,0.974	0.87,0.803,0.921	0.117
gill	SE	LOC122793622	122793622	membrane-spanning 4-domains subfamily A member 4D-like	chrNC_056728.1	+	350470701	0,0,1	126234181	6,3,4	266	149	0.00217013	0.0263053	1.0,1.0,0.997	0.922,0.978,0.962	0.045
gill	SE	UMAD1	122797958	UBAP1-MVB12-associated (UMA) domain containing 1	chrNC_056732.1	-	50,43,41	69,97,64	150162150	93,94,76	185	149	1.96e-11	1.95e-09	0.369,0.263,0.34	0.565,0.581,0.614	-0.263
gill	SE	LOC122808100	122808100	C-type lectin domain family 12 member A-like	chrNC_056726.1	+	4,12,4	5,11,1	25,12,10	1,3,2	236	149	0.00120095	0.0158891	0.336,0.408,0.716	0.94,0.716,0.759	-0.318
gill	SE	LOC122809608	122809608	anoctamin-10-like	chrNC_056741.1	+	23,29,39	12,9,3	32,34,47	6,3,3	287	149	0.0439133	0.331467	0.499,0.626,0.871	0.735,0.855,0.891	-0.162
gill	SE	LOC122817576	122817576	ceramide synthase 2-like	chrNC_056747.1	-	1,1,2	0,0,0	3,2,12	0,11,5	294	149	1.45e-06	4.89e-05	1.0,1.0,1.0	1.0,0.084,0.549	0.456
gill	SE	SCAMP5	122806956	secretory carrier membrane protein 5	chrNC_056739.1	-	4,4,3	1,3,0	1,10,5	0,0,0	251	149	0.0419742	0.31899	0.704,0.442,1.0	1.0,1.0,1.0	-0.285
gill	SE	LOC122814819	122814819	transcription factor Spi-B-like	chrNC_056745.1	-	2,1,8	19,42,33	38,24,10	92,52,19	298	149	6.83e-06	0.000188072	0.05,0.012,0.108	0.171,0.188,0.208	-0.132
gill	SE	RPP25L	122806921	ribonuclease P/MRP subunit p25 like	chrNC_056726.1	-	6,4,1	9,10,7	15,10,6	2,2,6	250	149	0.000316566	0.00509571	0.284,0.193,0.078	0.817,0.749,0.373	-0.461
gill	SE	SRSF9	122799670	serine and arginine rich splicing factor 9	chrNC_056733.1	+	161139133	0,0,0	552654648	5,12,24	298	149	2.8e-05	0.000627655	1.0,1.0,1.0	0.982,0.965,0.931	0.041
gill	SE	SRSF9	122799670	serine and arginine rich splicing factor 9	chrNC_056733.1	+	155140128	5,0,0	527626617	46,79,57	298	149	7.55e-13	8.93e-11	0.939,1.0,1.0	0.851,0.798,0.844	0.149
gill	SE	SPART	122803630	spartin	chrNC_056736.1	+	1,2,0	9,10,11	4,1,11	8,25,15	221	149	0.00300522	0.03476	0.07,0.119,0.0	0.252,0.026,0.331	-0.14
gill	SE	GLT1D1	122799349	glycosyltransferase 1 domain containing 1	chrNC_056733.1	-	10,8,29	4,1,0	8,15,5	0,0,0	270	149	0.0204519	0.175649	0.58,0.815,1.0	1.0,1.0,1.0	-0.202
gill	SE	LOC122794670	122794670	probable N-acetyltransferase camello	chrNC_056729.1	-	1,0,4	51,12,23	7,4,5	24,19,9	214	149	0.000288743	0.00467565	0.013,0.0,0.108	0.169,0.128,0.279	-0.152
gill	SE	LOC122813677	122813677	zinc-binding protein A33-like	chrNC_056744.1	+	15,9,18	0,0,0	30,15,10	0,2,3	298	149	0.020743	0.177666	1.0,1.0,1.0	1.0,0.789,0.625	0.195
gill	SE	CBWD3	122795896	Zn regulated GTPase metalloprotein activator 1C	chrNC_056730.1	+	61,63,47	2,0,1	36,61,72	13,5,2	298	149	6.69e-05	0.00132249	0.938,1.0,0.959	0.581,0.859,0.947	0.17
gill	SE	LOC122795699	122795699	retinol dehydrogenase 11-like	chrNC_056730.1	-	2,15,2	0,0,0	33,60,31	3,2,1	239	149	0.0367101	0.285045	1.0,1.0,1.0	0.873,0.949,0.951	0.076
gill	SE	CGRRF1	122804497	cell growth regulator with ring finger domain 1	chrNC_056737.1	+	25,28,18	8,2,0	46,53,23	0,0,0	289	149	1.13e-05	0.000291584	0.617,0.878,1.0	1.0,1.0,1.0	-0.168
gill	SE	LOC122791983	122791983	gap junction beta-4 protein-like	chrNC_056727.1	+	19,15,25	0,0,0	16,27,16	1,0,11	258	149	0.000112097	0.00204998	1.0,1.0,1.0	0.902,1.0,0.457	0.214
gill	SE	LOC122804301	122804301	prostaglandin reductase 2-like	chrNC_056737.1	+	184165146	6,1,8	45,80,96	0,0,1	232	149	0.00246761	0.0292928	0.952,0.991,0.921	1.0,1.0,0.984	-0.04
gill	SE	CENPM	122805314	centromere protein M	chrNC_056726.1	+	17,24,28	0,0,0	56,73,44	0,7,0	229	149	0.042964	0.325208	1.0,1.0,1.0	1.0,0.872,1.0	0.043
gill	SE	LRRC28	122807278	leucine rich repeat containing 28	chrNC_056739.1	+	209238227	1,1,1	162190201	2,4,8	298	149	0.00117203	0.0155936	0.991,0.992,0.991	0.976,0.96,0.926	0.037
gill	SE	LOC122791825	122791825	nuclear receptor subfamily 1 group I member 3-like	chrNC_056751.1	+	15,71,37	0,6,0	17,21,26	0,0,0	298	149	0.0394688	0.303357	1.0,0.855,1.0	1.0,1.0,1.0	-0.048
gill	SE	LOC122791825	122791825	nuclear receptor subfamily 1 group I member 3-like	chrNC_056751.1	+	18,82,41	3,0,1	7,16,21	0,3,6	298	149	0.00289715	0.0337313	0.75,1.0,0.953	1.0,0.727,0.636	0.113
gill	SE	TMEM128	122794308	transmembrane protein 128	chrNC_056729.1	+	185239274	1,0,3	341347452	1,7,9	258	149	0.0349073	0.273286	0.991,1.0,0.981	0.995,0.966,0.967	0.015
gill	SE	MARCHF8	122789137	membrane associated ring-CH-type finger 8	chrNC_056748.1	+	149170352	5,5,6	770860379	11,3,4	297	149	0.016626	0.147332	0.937,0.945,0.967	0.972,0.993,0.979	-0.032
gill	SE	ENO1	122794585	enolase 1	chrNC_056729.1	-	47,40,65	1,0,0	53,52,71	5,3,3	208	149	0.000510361	0.00767405	0.971,1.0,1.0	0.884,0.925,0.944	0.073
gill	SE	ACP1	122803913	acid phosphatase 1	chrNC_056726.1	-	227328208	4,10,3	322305402	22,18,24	263	149	3.93e-05	0.000843694	0.97,0.949,0.975	0.892,0.906,0.905	0.064
gill	SE	ACP1	122803913	acid phosphatase 1	chrNC_056726.1	-	500510362	4,10,3	993838970	22,18,24	263	149	0.00939029	0.0914697	0.986,0.967,0.986	0.962,0.963,0.958	0.019
gill	SE	NEDD4L	122797530	NEDD4 like E3 ubiquitin protein ligase	chrNC_056725.1	-	6,5,4	1,0,0	24,16,15	4,0,3	209	149	0.00409077	0.0455888	0.811,1.0,1.0	0.811,1.0,0.781	0.073
gill	SE	PPRC1	122789065	PPARG related coactivator 1	chrNC_056748.1	+	33,36,20	2,6,0	16,10,15	0,0,1	203	149	0.00357701	0.0405081	0.924,0.815,1.0	1.0,1.0,0.917	-0.059
gill	SE	NTPCR	122806483	nucleoside-triphosphatase, cancer-related	chrNC_056726.1	+	4,6,6	25,43,39	0,2,0	21,59,56	298	149	4.92e-05	0.00101783	0.074,0.065,0.071	0.0,0.017,0.0	0.064
gill	SE	NTPCR	122806483	nucleoside-triphosphatase, cancer-related	chrNC_056726.1	+	5,5,3	25,43,39	0,1,0	21,59,56	298	149	0.00038825	0.00608706	0.091,0.055,0.037	0.0,0.008,0.0	0.058
gill	SE	LOC122811722	122811722	leucine-rich repeat flightless-interacting protein 1-like	chrNC_056743.1	-	2,0,1	3,5,5	23,9,2	15,12,35	176	149	0.018178	0.15849	0.361,0.0,0.145	0.565,0.388,0.046	-0.164
gill	SE	TMCO6	122799751	transmembrane and coiled-coil domains 6	chrNC_056733.1	+	4,10,3	16,65,40	25,27,23	56,60,64	298	149	4.18e-05	0.000890909	0.111,0.071,0.036	0.182,0.184,0.152	-0.1
gill	SE	LOC122801321	122801321	cytochrome P450 2D4-like	chrNC_056725.1	+	4,10,21	0,0,0	19,37,3	2,6,0	298	149	4.08e-05	0.000872095	1.0,1.0,1.0	0.826,0.755,1.0	0.14
gill	SE	LOC122804227	122804227	reactive oxygen species modulator 1	chrNC_056737.1	+	624913622	18,36,4	9067961378	0,0,0	280	149	1.51e-14	2.47e-12	0.949,0.931,0.988	1.0,1.0,1.0	-0.044
gill	SE	LOC122794445	122794445	proteasome subunit alpha type-6-like	chrNC_056725.1	-	1,3,0	69,83,111	8,5,12	68,72,87	286	149	7.49e-06	0.000203362	0.007,0.018,0.0	0.058,0.035,0.067	-0.045
gill	SE	COMMD6	122803333	COMM domain containing 6	chrNC_056736.1	-	9,5,8	2,1,4	36,47,65	0,1,2	226	149	0.00015019	0.00261055	0.748,0.767,0.569	1.0,0.969,0.955	-0.28
gill	SE	MGST2	122793508	microsomal glutathione S-transferase 2	chrNC_056728.1	-	51,34,83	23,16,15	104,97,233	11,13,18	225	149	1.64e-05	0.000402585	0.595,0.585,0.786	0.862,0.832,0.896	-0.208
gill	SE	LOC122806621	122806621	collagen and calcium-binding EGF domain-containing protein 1-like	chrNC_056739.1	+	7,5,20	0,0,0	9,11,15	1,2,10	287	149	9.36e-08	4.39e-06	1.0,1.0,1.0	0.824,0.741,0.438	0.332
gill	SE	LOC122806621	122806621	collagen and calcium-binding EGF domain-containing protein 1-like	chrNC_056739.1	+	1,2,8	0,0,0	4,12,7	1,2,10	292	149	4.33e-08	2.18e-06	1.0,1.0,1.0	0.671,0.754,0.263	0.437
gill	SE	LOC122806621	122806621	collagen and calcium-binding EGF domain-containing protein 1-like	chrNC_056739.1	+	2,2,1	0,1,3	0,11,5	1,0,0	256	149	0.025294	0.209816	1.0,0.538,0.162	0.0,1.0,1.0	-0.1
gill	SE	KDM4B	122787381	lysine demethylase 4B	chrNC_056747.1	-	36,32,9	0,1,0	51,50,67	5,1,2	281	149	0.00684619	0.0698857	1.0,0.944,1.0	0.844,0.964,0.947	0.063
gill	SE	ABHD16A	122811437	abhydrolase domain containing 16A, phospholipase	chrNC_056743.1	-	99161175	4,10,0	211239235	0,0,0	212	149	0.000601551	0.00884172	0.946,0.919,1.0	1.0,1.0,1.0	-0.045
gill	SE	LOC122799897	122799897	E3 ubiquitin-protein ligase RNF14-like	chrNC_056733.1	+	21,32,28	1,0,2	61122131	7,20,6	298	149	0.00129513	0.0169575	0.913,1.0,0.875	0.813,0.753,0.916	0.102
gill	SE	TMEM129	122794128	transmembrane protein 129, E3 ubiquitin ligase	chrNC_056729.1	-	104112116	0,0,1	96147121	1,3,9	298	149	0.000279078	0.00453078	1.0,1.0,0.983	0.98,0.961,0.871	0.057
gill	SE	WAPL	122789285	WAPL cohesin release factor	chrNC_056748.1	-	15,8,10	1,0,0	42,19,31	0,15,0	197	149	0.00601092	0.06278	0.919,1.0,1.0	1.0,0.489,1.0	0.143
gill	SE	RCCD1	122807209	RCC1 domain containing 1	chrNC_056739.1	+	15,25,29	5,12,5	40,48,53	9,0,3	179	149	0.00147143	0.0189903	0.714,0.634,0.828	0.787,1.0,0.936	-0.182
gill	SE	SYF2	122792300	SYF2 pre-mRNA splicing factor	chrNC_056727.1	+	160277189	3,13,2	247365240	3,0,1	248	149	0.000230247	0.00382654	0.97,0.928,0.983	0.98,1.0,0.993	-0.031
gill	SE	MTA1	122804352	metastasis associated 1	chrNC_056737.1	-	0,0,2	6,5,17	0,4,3	1,4,6	185	149	0.00063765	0.00930017	0.0,0.0,0.087	0.0,0.446,0.287	-0.215
gill	SE	GALNT2	122805831	polypeptide N-acetylgalactosaminyltransferase 2	chrNC_056726.1	-	38,41,34	0,2,0	81,86,117	2,7,14	269	149	0.000105389	0.00194232	1.0,0.919,1.0	0.957,0.872,0.822	0.089
gill	SE	GALNT2	122805831	polypeptide N-acetylgalactosaminyltransferase 2	chrNC_056726.1	-	0,0,0	8,7,18	0,4,5	31,35,72	213	149	0.0208028	0.178097	0.0,0.0,0.0	0.0,0.074,0.046	-0.04
gill	SE	MDK	122811069	midkine	chrNC_056743.1	-	44,71,40	97311601170	131,50,54	1053893949	222	149	9.12e-05	0.00171877	0.029,0.039,0.022	0.077,0.036,0.037	-0.02
gill	SE	LOC122811052	122811052	ETS translocation variant 3-like	chrNC_056743.1	-	92135148	0,1,0	168221157	1,17,12	251	149	1.6e-07	7.06e-06	1.0,0.988,1.0	0.99,0.885,0.886	0.076
gill	SE	GNG2	122804456	G protein subunit gamma 2	chrNC_056737.1	+	290515288	0,7,3	565516423	17,15,15	226	149	2.57e-05	0.000583805	1.0,0.98,0.984	0.956,0.958,0.949	0.034
gill	SE	EVL	122804864	Enah/Vasp-like	chrNC_056737.1	-	0,3,14	26,25,10	0,0,0	47,47,21	298	149	2.48e-05	0.000567538	0.0,0.057,0.412	0.0,0.0,0.0	0.156
gill	SE	LOC122793158	122793158	transmembrane protease serine 11D-like	chrNC_056728.1	+	9,8,2	0,1,0	10,2,15	2,9,1	206	149	0.000128181	0.00228675	1.0,0.853,1.0	0.783,0.138,0.916	0.339
gill	SE	TXNRD2	122799565	thioredoxin reductase 2	chrNC_056733.1	-	16,9,17	1,7,0	6,24,19	0,0,0	245	149	0.000582527	0.00862231	0.907,0.439,1.0	1.0,1.0,1.0	-0.218
gill	SE	ACOT11	122813260	acyl-CoA thioesterase 11	chrNC_056744.1	+	143147160	0,0,5	114111124	1,9,11	298	149	3.8e-05	0.000819149	1.0,1.0,0.941	0.983,0.86,0.849	0.083
gill	SE	ACOT11	122813260	acyl-CoA thioesterase 11	chrNC_056744.1	+	25,38,59	0,0,0	24,25,22	0,0,7	219	149	0.00518825	0.0555662	1.0,1.0,1.0	1.0,1.0,0.681	0.106
gill	SE	ACOT11	122813260	acyl-CoA thioesterase 11	chrNC_056744.1	+	2,4,8	79,86,99	9,2,9	61,54,61	200	149	0.0384142	0.296334	0.019,0.033,0.057	0.099,0.027,0.099	-0.039
gill	SE	PEX2	122797052	peroxisomal biogenesis factor 2	chrNC_056731.1	-	0,6,1	11,22,8	6,21,15	2,9,12	285	149	4.04e-08	2.07e-06	0.0,0.125,0.061	0.611,0.55,0.395	-0.457
gill	SE	LEF1	122792818	lymphoid enhancer binding factor 1	chrNC_056728.1	-	13,12,9	18,48,26	35,14,16	8,16,18	224	149	0.00176204	0.0221084	0.325,0.143,0.187	0.744,0.368,0.372	-0.276
gill	SE	PIP5K1B	122795899	phosphatidylinositol-4-phosphate 5-kinase type 1 beta	chrNC_056730.1	+	0,0,0	12,17,6	4,0,5	21,36,31	174	149	0.00171782	0.0216679	0.0,0.0,0.0	0.14,0.0,0.121	-0.087
gill	SE	PIP5K1B	122795899	phosphatidylinositol-4-phosphate 5-kinase type 1 beta	chrNC_056730.1	+	7,6,0	13,16,15	0,1,2	27,31,32	224	149	5.52e-05	0.00112501	0.264,0.2,0.0	0.0,0.021,0.04	0.134
gill	SE	PPM1F	122799586	protein phosphatase, Mg2+/Mn2+ dependent 1F	chrNC_056733.1	-	13,27,14	0,0,0	113,114,46	7,12,4	271	149	9.12e-06	0.000240763	1.0,1.0,1.0	0.899,0.839,0.863	0.133
gill	SE	PRRC2C	122814147	proline rich coiled-coil 2C	chrNC_056744.1	-	27,77,54	43,42,51	77,94,58	12,18,23	260	149	5.54e-06	0.000156296	0.265,0.512,0.378	0.786,0.75,0.591	-0.324
gill	SE	LOC122800808	122800808	arrestin domain-containing protein 3-like	chrNC_056734.1	+	91,91,69	10,0,2	184264241	13,32,21	298	149	0.0106608	0.101447	0.82,1.0,0.945	0.876,0.805,0.852	0.077
gill	SE	UIMC1	122799905	ubiquitin interaction motif containing 1	chrNC_056733.1	+	4,5,1	0,0,0	2,9,7	2,0,6	206	149	3.91e-05	0.000840805	1.0,1.0,1.0	0.42,1.0,0.458	0.374
gill	SE	MEIS2	122805655	Meis homeobox 2	chrNC_056726.1	-	31,23,40	0,0,2	74,101,80	9,8,14	298	149	8.39e-06	0.000223558	1.0,1.0,0.909	0.804,0.863,0.741	0.167
gill	SE	LOC122810777	122810777	ervatamin-C-like	chrNC_056726.1	+	63,72,28	0,0,0	97,124,67	11,4,12	298	149	3.11e-08	1.63e-06	1.0,1.0,1.0	0.815,0.939,0.736	0.17
gill	SE	CAPSL	122800724	calcyphosine like	chrNC_056725.1	+	188,51,38	0,0,0	46,78,90	0,8,1	293	149	0.00183473	0.022884	1.0,1.0,1.0	1.0,0.832,0.979	0.063
gill	SE	CAPSL	122800724	calcyphosine like	chrNC_056725.1	+	92,13,36	41,11,8	68,46,55	6,14,8	272	149	0.0122562	0.113826	0.551,0.393,0.711	0.861,0.643,0.79	-0.213
gill	SE	ARMC3	122796241	armadillo repeat containing 3	chrNC_056731.1	-	147,33,35	10,0,2	110,68,66	2,1,2	298	149	0.0344764	0.27036	0.88,1.0,0.897	0.965,0.971,0.943	-0.034
gill	SE	LOC122808766	122808766	dnaJ homolog subfamily A member 1-like	chrNC_056741.1	+	72,40,28	0,1,0	38,78,50	6,0,2	298	149	0.00380653	0.0429277	1.0,0.952,1.0	0.76,1.0,0.926	0.089
gill	SE	NRP1	122798061	neuropilin 1	chrNC_056732.1	-	18,8,2	3,9,4	94,90,47	18,8,13	194	149	0.0233571	0.196067	0.822,0.406,0.277	0.8,0.896,0.735	-0.309
gill	SE	HMBOX1	122794374	homeobox containing 1	chrNC_056729.1	-	0,0,0	2,3,1	2,4,2	5,1,3	212	149	2.72e-06	8.5e-05	0.0,0.0,0.0	0.219,0.738,0.319	-0.425
gill	SE	SGSM3	122799347	small G protein signaling modulator 3	chrNC_056725.1	+	88,80,163	3,9,0	61,79,118	1,2,0	216	149	0.00982131	0.0950815	0.953,0.86,1.0	0.977,0.965,1.0	-0.043
gill	SE	SGSM3	122799347	small G protein signaling modulator 3	chrNC_056725.1	+	199249298	105,97,113	71109147	58,67,78	256	149	0.0101876	0.0979764	0.525,0.599,0.606	0.416,0.486,0.523	0.102
gill	SE	CDK11A	122793586	cyclin dependent kinase 11A	chrNC_056728.1	+	61111104	33,72,27	146,118,99	0,22,10	215	149	1.35e-08	7.7e-07	0.562,0.517,0.727	1.0,0.788,0.873	-0.285
gill	SE	LOC122809540	122809540	membrane frizzled-related protein	chrNC_056741.1	-	1,1,3	0,0,2	14,6,6	1,0,6	278	149	0.0257281	0.212487	1.0,1.0,0.446	0.882,1.0,0.349	0.072
gill	SE	HPRT1	122790031	hypoxanthine phosphoribosyltransferase 1	chrNC_056749.1	+	12,33,31	3,0,5	25,15,41	0,0,2	167	149	0.00487865	0.0527573	0.781,1.0,0.847	1.0,1.0,0.948	-0.107
gill	SE	LOC122799621	122799621	Golgi apparatus membrane protein TVP23 homolog B-like	chrNC_056733.1	+	164168188	6,3,5	174261278	1,0,0	278	149	0.000392015	0.00613304	0.936,0.968,0.953	0.989,1.0,1.0	-0.044
gill	SE	CTNND1	122806308	catenin delta 1	chrNC_056726.1	-	34,18,19	0,0,0	104144103	5,3,1	298	149	0.0142611	0.12934	1.0,1.0,1.0	0.912,0.96,0.981	0.049
gill	SE	ARPC5L	122799225	actin related protein 2/3 complex subunit 5 like	chrNC_056733.1	+	240541264	19,28,7	367377508	28,72,35	298	149	0.000922766	0.0126595	0.863,0.906,0.95	0.868,0.724,0.879	0.083
gill	SE	TMEM87B	122807850	transmembrane protein 87B	chrNC_056726.1	-	42,23,7	0,8,0	159,83,99	2,0,0	238	149	0.00184656	0.0230164	1.0,0.643,1.0	0.98,1.0,1.0	-0.112
gill	SE	MGME1	122789459	mitochondrial genome maintenance exonuclease 1	chrNC_056727.1	+	0,14,6	1,8,5	2,7,1	9,12,17	260	149	0.0243438	0.203179	0.0,0.501,0.407	0.113,0.251,0.033	0.17
gill	SE	SERPINH1	122801662	serpin family H member 1	chrNC_056735.1	+	193341412116	26,79,27	609866468514	5,2,4	298	149	0	0	0.974,0.963,0.975	0.998,0.999,0.999	-0.028
gill	SE	RSL24D1	122807844	ribosomal L24 domain containing 1	chrNC_056740.1	-	9,12,9	154115991599	46,0,52	8205811521	263	149	4.5e-05	0.000947325	0.003,0.004,0.003	0.031,0.0,0.019	-0.013
gill	SE	LTO1	122811007	LTO1 maturation factor of ABCE1	chrNC_056743.1	+	79,35,124	0,0,0	160445303	33,0,0	267	149	0.000410779	0.00638444	1.0,1.0,1.0	0.73,1.0,1.0	0.09
gill	SE	LTO1	122811007	LTO1 maturation factor of ABCE1	chrNC_056743.1	+	201119378	1,0,0	375942694	85,2,12	267	149	9.16e-07	3.27e-05	0.991,1.0,1.0	0.711,0.996,0.97	0.105
gill	SE	LTO1	122811007	LTO1 maturation factor of ABCE1	chrNC_056743.1	+	1,0,0	123,84,254	20,14,8	217506393	298	149	0.00486635	0.0526845	0.004,0.0,0.0	0.044,0.014,0.01	-0.021
gill	SE	LTO1	122811007	LTO1 maturation factor of ABCE1	chrNC_056743.1	+	2,1,0	123,84,254	39,20,7	217506393	298	149	2.03e-06	6.54e-05	0.008,0.006,0.0	0.082,0.019,0.009	-0.032
gill	SE	CCHR8.PART0H12orf57	122808653	chromosome chr8.part0 C12orf57 homolog	chrNC_056741.1	-	336584332	4,17,32	523494363	0,4,29	271	149	0.0253878	0.210197	0.979,0.95,0.851	1.0,0.985,0.873	-0.026
gill	SE	LOC122802739	122802739	ICOS ligand-like	chrNC_056735.1	-	5531193648	16,36,16	503417450	0,0,0	293	149	7.66e-12	7.89e-10	0.946,0.944,0.954	1.0,1.0,1.0	-0.052
gill	SE	LOC122802739	122802739	ICOS ligand-like	chrNC_056735.1	-	28,128,83	0,0,3	64,47,51	0,0,8	202	149	0.0243704	0.203312	1.0,1.0,0.953	1.0,1.0,0.825	0.043
gill	SE	LOC122802739	122802739	ICOS ligand-like	chrNC_056735.1	-	235520226	10,93,48	160,93,146	2,16,3	254	149	0.00170266	0.0214914	0.932,0.766,0.734	0.979,0.773,0.966	-0.095
gill	SE	LRP11	122799770	LDL receptor related protein 11	chrNC_056725.1	-	2,4,7	0,4,3	8,4,1	4,17,8	275	149	0.0496903	0.366888	1.0,0.351,0.558	0.52,0.113,0.063	0.404
gill	SE	ARHGEF10L	122793623	Rho guanine nucleotide exchange factor 10 like	chrNC_056728.1	-	0,0,1	1,2,1	11,8,1	10,10,7	263	149	0.000220586	0.00369516	0.0,0.0,0.362	0.384,0.312,0.075	-0.136
gill	SE	LOC122794646	122794646	16 kDa beta-galactoside-binding lectin-like	chrNC_056725.1	-	7411200255	4,3,0	494961970	21,31,43	298	149	0	0	0.989,0.995,1.0	0.922,0.939,0.919	0.068
gill	SE	MSI1	122799675	musashi RNA binding protein 1	chrNC_056733.1	+	3,1,1	0,2,0	8,7,8	2,5,1	206	149	0.025524	0.211077	1.0,0.266,1.0	0.743,0.503,0.853	0.056
gill	SE	TMBIM1	122805451	transmembrane BAX inhibitor motif containing 1	chrNC_056738.1	-	0,0,0	3,9,7	4,0,4	18,24,22	183	149	0.00256806	0.0302765	0.0,0.0,0.0	0.153,0.0,0.129	-0.094
gill	SE	SEC63	122796712	SEC63 homolog, protein translocation regulator	chrNC_056725.1	+	575682488	2,0,6	431608450	5,6,13	249	149	0.00290026	0.0337313	0.994,1.0,0.98	0.981,0.984,0.954	0.018
gill	SE	KIAA0040	122806679	KIAA0040 ortholog	chrNC_056739.1	+	0,1,0	2,3,1	7,0,4	2,2,5	281	149	0.000275937	0.00448747	0.0,0.15,0.0	0.65,0.0,0.298	-0.266
gill	SE	LOC122813194	122813194	fizzy-related protein homolog	chrNC_056744.1	-	68,82,75	19,39,25	108,130,82	24,29,19	215	149	0.0221857	0.188067	0.713,0.593,0.675	0.757,0.756,0.749	-0.094
gill	SE	ARNT	122808917	aryl hydrocarbon receptor nuclear translocator	chrNC_056741.1	+	76,59,62	7,2,6	29,29,25	26,35,20	264	149	0	0	0.86,0.943,0.854	0.386,0.319,0.414	0.513
gill	SE	LOC122793070	122793070	uncharacterized LOC122793070	chrNC_056728.1	+	27,12,37	17,18,20	48,84,42	8,21,33	243	149	0.0402355	0.307752	0.493,0.29,0.531	0.786,0.71,0.438	-0.207
gill	SE	SLC19A1	122805634	solute carrier family 19 member 1	chrNC_056738.1	-	7,3,2	12,1,8	2,0,0	12,15,7	182	149	6.54e-05	0.00130198	0.323,0.711,0.17	0.12,0.0,0.0	0.361
gill	SE	RPL11	122812485	ribosomal protein L11	chrNC_056726.1	+	145911865315675	236,314,84	284723266831660	76147116	281	149	0	0	0.97,0.969,0.99	0.995,0.992,0.993	-0.017
gill	SE	FAM13B	122800388	family with sequence similarity 13 member B	chrNC_056733.1	+	13,21,24	3,7,1	69,62,71	1,3,2	182	149	0.000904341	0.0124518	0.78,0.711,0.952	0.983,0.944,0.967	-0.15
gill	SE	LOC122804151	122804151	pleckstrin homology domain-containing family G member 3-like	chrNC_056737.1	-	1,3,3	0,0,0	10,13,8	0,0,5	298	149	0.0271888	0.22213	1.0,1.0,1.0	1.0,1.0,0.444	0.185
gill	SE	LOC122804151	122804151	pleckstrin homology domain-containing family G member 3-like	chrNC_056737.1	-	1,8,7	0,0,0	16,18,9	0,0,5	298	149	0.0322746	0.255853	1.0,1.0,1.0	1.0,1.0,0.474	0.175
gill	SE	MECR	122812962	mitochondrial trans-2-enoyl-CoA reductase	chrNC_056726.1	-	82,43,88	3,3,0	43,52,67	2,27,14	223	149	3.03e-06	9.32e-05	0.948,0.905,1.0	0.935,0.563,0.762	0.198
gill	SE	LOC122793621	122793621	membrane-spanning 4-domains subfamily A member 4A-like	chrNC_056728.1	+	180337213	31,3,3	293210140	73,35,38	260	149	1.94e-09	1.33e-07	0.769,0.985,0.976	0.697,0.775,0.679	0.193
gill	SE	NACA	122811652	nascent polypeptide associated complex subunit alpha	chrNC_056743.1	-	167210395	370850484109	376324415	7843975611321	298	149	2.76e-05	0.000622651	0.022,0.02,0.046	0.023,0.016,0.018	0.01
gill	SE	NACA	122811652	nascent polypeptide associated complex subunit alpha	chrNC_056743.1	-	21,7,46	0,0,0	15,35,59	6,0,21	227	149	3.07e-07	1.25e-05	1.0,1.0,1.0	0.621,1.0,0.648	0.244
gill	SE	LTC4S	122800004	leukotriene C4 synthase	chrNC_056733.1	+	3,13,5	0,0,0	83,79,78	10,7,18	220	149	7.6e-06	0.000205767	1.0,1.0,1.0	0.849,0.884,0.746	0.174
gill	SE	KAZN	122794163	kazrin, periplakin interacting protein	chrNC_056729.1	+	0,1,0	3,5,6	23,16,25	11,11,19	233	149	4.32e-09	2.73e-07	0.0,0.113,0.0	0.572,0.482,0.457	-0.466
gill	SE	LOC122806349	122806349	mucin-3A-like	chrNC_056739.1	-	48,76,33	0,1,0	43,58,19	0,2,7	298	149	0.000504402	0.00759047	1.0,0.974,1.0	1.0,0.935,0.576	0.154
gill	SE	PUS10	122788086	pseudouridine synthase 10	chrNC_056727.1	-	30,18,39	0,0,9	62,74,84	0,2,0	214	149	0.000904161	0.0124518	1.0,1.0,0.751	1.0,0.963,1.0	-0.071
gill	SE	PUS10	122788086	pseudouridine synthase 10	chrNC_056727.1	-	25,56,39	0,0,1	74,83,68	7,3,2	298	149	0.00032609	0.00523124	1.0,1.0,0.951	0.841,0.933,0.944	0.078
gill	SE	EMC8	122810236	ER membrane protein complex subunit 8	chrNC_056742.1	-	34,24,15	0,2,0	34,60,86	8,12,15	219	149	1.35e-06	4.58e-05	1.0,0.891,1.0	0.743,0.773,0.796	0.193
gill	SE	ZZZ3	122813510	zinc finger ZZ-type containing 3	chrNC_056744.1	-	0,0,0	5,2,3	0,4,2	19,9,15	229	149	0.0377174	0.292267	0.0,0.0,0.0	0.0,0.224,0.08	-0.101
gill	SE	POLR2D	122817642	RNA polymerase II subunit D	chrNC_056747.1	-	271574356	2,2,3	4761550889	5,32,13	245	149	0.000900874	0.0124357	0.988,0.994,0.986	0.983,0.967,0.977	0.014
gill	SE	OTX1	122788587	orthodenticle homeobox 1	chrNC_056727.1	+	188150246	0,0,2	110,103,95	8,4,3	298	149	4.3e-06	0.000126022	1.0,1.0,0.984	0.873,0.928,0.941	0.081
gill	SE	TP73	122794508	tumor protein p73	chrNC_056729.1	-	5,2,5	0,0,0	22,10,10	1,0,5	243	149	0.00477109	0.0517122	1.0,1.0,1.0	0.931,1.0,0.551	0.173
gill	SE	TP73	122794508	tumor protein p73	chrNC_056729.1	-	2,4,2	4,0,0	6,12,4	12,11,11	209	149	0.0103659	0.0992879	0.263,1.0,1.0	0.263,0.437,0.206	0.452
gill	SE	CHORDC1	122802541	cysteine and histidine rich domain containing 1	chrNC_056735.1	-	116,37,17	10,6,0	61,61,76	0,0,0	220	149	1.01e-06	3.57e-05	0.887,0.807,1.0	1.0,1.0,1.0	-0.102
gill	SE	IFT22	122787373	intraflagellar transport 22	chrNC_056747.1	+	33,24,26	8,10,1	55,64,99	7,0,0	298	149	0.000245897	0.00407235	0.673,0.545,0.929	0.797,1.0,1.0	-0.217
gill	SE	SZT2	122813224	SZT2 subunit of KICSTOR complex	chrNC_056744.1	+	7,12,3	0,1,0	13,11,19	4,0,2	215	149	0.00572571	0.0603333	1.0,0.893,1.0	0.693,1.0,0.868	0.111
gill	SE	SRPRA	122809371	SRP receptor subunit alpha	chrNC_056741.1	+	26,28,17	0,0,1	99,84,111	4,5,1	230	149	0.0153382	0.137526	1.0,1.0,0.917	0.941,0.916,0.986	0.025
gill	SE	LOC122797653	122797653	lysosomal acid phosphatase-like	chrNC_056732.1	-	9,11,14	4,3,1	18,42,44	1,2,0	245	149	0.000554827	0.00826396	0.578,0.69,0.895	0.916,0.927,1.0	-0.227
gill	SE	CRLS1	122789209	cardiolipin synthase 1	chrNC_056727.1	+	2,6,4	20,20,25	4,0,0	26,24,55	286	149	0.00136572	0.0177468	0.05,0.135,0.077	0.074,0.0,0.0	0.063
gill	SE	LOC122813979	122813979	nuclear factor of activated T cells 2 interacting protein	chrNC_056744.1	+	378534393	0,1,2	278298317	3,15,0	264	149	0.000773285	0.0108523	1.0,0.997,0.991	0.981,0.918,1.0	0.03
gill	SE	SNX11	122788257	sorting nexin 11	chrNC_056747.1	+	20,22,23	8,22,26	30,37,25	16,15,4	217	149	0.0318659	0.253349	0.632,0.407,0.378	0.563,0.629,0.811	-0.195
gill	SE	MGAT1	122812087	alpha-1,3-mannosyl-glycoprotein 2-beta-N-acetylglucosaminyltransferase	chrNC_056743.1	-	1,0,3	0,2,4	5,5,9	1,1,6	298	149	0.018892	0.164187	1.0,0.0,0.273	0.714,0.714,0.429	-0.195
gill	SE	MMS22L	122796954	MMS22 like, DNA repair protein	chrNC_056725.1	-	19,35,17	4,6,0	9,6,6	1,0,0	205	149	0.000616904	0.00903934	0.775,0.809,1.0	0.867,1.0,1.0	-0.094
gill	SE	RIN2	122789628	Ras and Rab interactor 2	chrNC_056727.1	-	2,0,0	26,23,15	10,4,0	57,53,66	241	149	0.0112382	0.105878	0.045,0.0,0.0	0.098,0.045,0.0	-0.033
gill	SE	LOC122788354	122788354	uncharacterized LOC122788354	chrNC_056747.1	-	44,8,31	0,0,0	68,21,58	0,3,3	298	149	0.0408654	0.312066	1.0,1.0,1.0	1.0,0.778,0.906	0.105
gill	SE	LOC122798471	122798471	uncharacterized LOC122798471	chrNC_056732.1	-	7,2,1	13,5,13	2,1,0	6,11,6	230	149	0.0163598	0.145382	0.259,0.206,0.047	0.178,0.056,0.0	0.093
gill	SE	UBE3D	122803613	ubiquitin protein ligase E3D	chrNC_056726.1	-	4,10,11	0,0,0	10,8,17	0,7,0	240	149	0.00831392	0.0825986	1.0,1.0,1.0	1.0,0.415,1.0	0.195
gill	SE	STAT3	122787812	signal transducer and activator of transcription 3	chrNC_056747.1	+	36,45,69	91116134	120149122	128116137	230	149	1.31e-08	7.49e-07	0.204,0.201,0.25	0.378,0.454,0.366	-0.181
gill	SE	LOC122806838	122806838	protein FAM227B-like	chrNC_056739.1	+	13,3,4	7,2,8	0,0,3	14,19,32	279	149	5.55e-09	3.41e-07	0.498,0.445,0.211	0.0,0.0,0.048	0.369
gill	SE	SERINC1	122804119	serine incorporator 1	chrNC_056726.1	+	111134103	10,23,1	327341294	0,0,0	298	149	2.04e-14	3.25e-12	0.847,0.744,0.981	1.0,1.0,1.0	-0.143
gill	SE	NUDT2	122807011	nudix hydrolase 2	chrNC_056726.1	-	0,2,2	3,2,0	0,1,0	6,2,5	206	149	0.0361344	0.281498	0.0,0.42,1.0	0.0,0.266,0.0	0.385
gill	SE	NUDT2	122807011	nudix hydrolase 2	chrNC_056726.1	-	3,2,0	9,0,6	6,2,5	0,3,0	287	149	0.00154148	0.019733	0.148,1.0,0.0	1.0,0.257,1.0	-0.37
gill	SE	GPBP1L1	122800959	GC-rich promoter binding protein 1 like 1	chrNC_056734.1	+	103,187,89	4,19,16	44,71,99	68,43,27	290	149	1.18e-06	4.07e-05	0.93,0.835,0.741	0.25,0.459,0.653	0.381
gill	SE	LOC122792388	122792388	ADP-ribosylation factor-like protein 6-interacting protein 4	chrNC_056727.1	+	30,21,25	0,0,2	18,25,28	1,4,1	224	149	0.0210821	0.180042	1.0,1.0,0.893	0.923,0.806,0.949	0.072
gill	SE	TMEM106C	122811804	transmembrane protein 106C	chrNC_056743.1	+	51,65,80	1,4,3	19,22,25	0,0,0	199	149	0.018602	0.161964	0.974,0.924,0.952	1.0,1.0,1.0	-0.05
gill	SE	ANKZF1	122807186	ankyrin repeat and zinc finger peptidyl tRNA hydrolase 1	chrNC_056739.1	+	43,26,0	2,17,25	20,25,13	0,2,1	199	149	3.62e-05	0.000784353	0.942,0.534,0.0	1.0,0.903,0.907	-0.445
gill	SE	ANKZF1	122807186	ankyrin repeat and zinc finger peptidyl tRNA hydrolase 1	chrNC_056739.1	+	44,56,64	0,0,11	24,25,34	0,1,0	285	149	0.00115663	0.0154539	1.0,1.0,0.753	1.0,0.929,1.0	-0.059
gill	SE	ANKZF1	122807186	ankyrin repeat and zinc finger peptidyl tRNA hydrolase 1	chrNC_056739.1	+	0,2,1	19,34,8	7,4,1	3,2,5	261	149	4.07e-06	0.000119986	0.0,0.032,0.067	0.571,0.533,0.102	-0.369
gill	SE	ANKZF1	122807186	ankyrin repeat and zinc finger peptidyl tRNA hydrolase 1	chrNC_056739.1	+	0,0,4	57,42,78	8,6,2	36,63,38	261	149	0.000379922	0.00599976	0.0,0.0,0.028	0.113,0.052,0.029	-0.055
gill	SE	ANKZF1	122807186	ankyrin repeat and zinc finger peptidyl tRNA hydrolase 1	chrNC_056739.1	+	21,36,8	57,42,78	3,4,6	36,63,38	298	149	7.12e-05	0.00139569	0.156,0.3,0.049	0.04,0.031,0.073	0.12
gill	SE	GGCX	122812046	gamma-glutamyl carboxylase	chrNC_056743.1	+	207212248	11,7,17	244321319	3,3,7	298	149	2.97e-05	0.000660132	0.904,0.938,0.879	0.976,0.982,0.958	-0.065
gill	SE	LOC122811385	122811385	vesicle-trafficking protein SEC22b-like	chrNC_056743.1	+	72,37,66	4,4,0	102210225	1,0,1	259	149	0.00451547	0.049451	0.912,0.842,1.0	0.983,1.0,0.992	-0.074
gill	SE	LOC122811385	122811385	vesicle-trafficking protein SEC22b-like	chrNC_056743.1	+	89,50,69	0,1,0	136174207	4,3,4	298	149	0.0142018	0.12893	1.0,0.962,1.0	0.944,0.967,0.963	0.029
gill	SE	HDHD5	122815215	haloacid dehalogenase like hydrolase domain containing 5	chrNC_056745.1	+	91154118	11,23,20	73,57,50	0,0,1	243	149	2.13e-11	2.1e-09	0.835,0.804,0.783	1.0,1.0,0.968	-0.182
gill	SE	SPATA6L	122793248	spermatogenesis associated 6 like	chrNC_056728.1	-	40,17,34	5,1,0	19,7,15	0,0,0	298	149	0.0109698	0.103865	0.8,0.895,1.0	1.0,1.0,1.0	-0.102
gill	SE	SPATA6L	122793248	spermatogenesis associated 6 like	chrNC_056728.1	-	25,7,12	2,0,3	39,17,30	0,0,0	287	149	0.0239292	0.200162	0.866,1.0,0.675	1.0,1.0,1.0	-0.153
gill	SE	LOC122790934	122790934	presenilin-2-like	chrNC_056727.1	-	17,61,19	0,1,0	55108104	2,8,0	298	149	0.00409544	0.0455888	1.0,0.968,1.0	0.932,0.871,1.0	0.055
gill	SE	EWSR1	122799286	EWS RNA binding protein 1	chrNC_056733.1	-	145156148	8,0,3	274226253	0,0,0	263	149	0.00773302	0.0774364	0.911,1.0,0.965	1.0,1.0,1.0	-0.041
gill	SE	DIMT1	122795574	DIM1 rRNA methyltransferase and ribosome maturation factor	chrNC_056730.1	-	83,91,34	0,0,0	44,58,44	1,6,12	242	149	2.67e-08	1.42e-06	1.0,1.0,1.0	0.964,0.856,0.693	0.162
gill	SE	DIMT1	122795574	DIM1 rRNA methyltransferase and ribosome maturation factor	chrNC_056730.1	-	14,16,0	16,24,25	0,7,1	33,56,42	220	149	7.14e-05	0.00139688	0.372,0.311,0.0	0.0,0.078,0.016	0.196
gill	SE	RHOG	122803432	ras homolog family member G	chrNC_056736.1	+	81108108	1,7,1	120,87,40	1,0,1	228	149	0.0249083	0.207161	0.981,0.91,0.986	0.987,1.0,0.963	-0.024
gill	SE	ADAT2	122792333	adenosine deaminase tRNA specific 2	chrNC_056725.1	-	4,4,3	0,0,0	37,13,35	6,4,3	260	149	6.67e-06	0.000184296	1.0,1.0,1.0	0.779,0.651,0.87	0.233
gill	SE	WDR45B	122799210	WD repeat domain 45B	chrNC_056733.1	+	38,39,12	2,3,1	40,62,57	0,0,0	237	149	0.00650553	0.0670222	0.923,0.891,0.883	1.0,1.0,1.0	-0.101
gill	SE	LOC122811120	122811120	golgin subfamily B member 1-like	chrNC_056743.1	+	16,16,8	0,0,0	28,21,20	8,4,0	284	149	3.5e-06	0.000105525	1.0,1.0,1.0	0.647,0.734,1.0	0.206
gill	SE	ZMYM4	122791562	zinc finger MYM-type containing 4	chrNC_056727.1	-	31,68,93	0,1,9	33,43,20	0,0,0	279	149	0.000395058	0.00617381	1.0,0.973,0.847	1.0,1.0,1.0	-0.06
gill	SE	LOC122802580	122802580	pyruvate dehydrogenase E1 component subunit alpha, mitochondrial-like	chrNC_056735.1	-	17,3,20	0,6,0	11,9,6	0,0,0	242	149	0.0253469	0.209979	1.0,0.235,1.0	1.0,1.0,1.0	-0.255
gill	SE	LOC122793310	122793310	protein RUFY3-like	chrNC_056728.1	-	4,6,1	5,2,4	0,0,1	6,2,4	296	149	4.53e-05	0.00095093	0.287,0.602,0.112	0.0,0.0,0.112	0.296
gill	SE	LOC122793310	122793310	protein RUFY3-like	chrNC_056728.1	-	1,5,7	1,0,0	4,2,1	0,3,1	269	149	0.0213839	0.182167	0.356,1.0,1.0	1.0,0.27,0.356	0.243
[truncated: 6,269 more rows]
